# Supplementary material for: Transcriptome profiles reveal response mechanisms and key role of PsNAC1 in Pinus sylvestris var. mongolica to drought stress
Source: BMC Plant Biol. 2024 Apr 26;24:343. doi: 10.1186/s12870-024-05051-2 (PMC11046967; doi:10.1186/s12870-024-05051-2)
Supplement: Supplementary file 1 — Supplementary Material 1. [file 12870_2024_5051_MOESM1_ESM.xlsx]

## Sheet: Supplemental file1-assembled un
Supplementary file1-All de novo assembled unigenes in Pinus sylvestris var. mongolica
>TRINITY_Unigene4892_c0_g1_i1
TAGGGATTGGTATTTTTGAAGCTATTGCAATACAAACAAATGTCCTTCAAGGTTTTGCATAGAATTGGAAGTATGCCTTACAAATTGGAGTTGCCTGCATCTTCACATATACATCAAGCCTTCCACGTTTCTTGTTTAAATAAGTTAATCAACAAAAGACCTCAATTTAAACCATTTTACCATATATTGTTGTTTGAAACATGGATTAAGCAACTGTGAGATTGAGCAATCATTGAGTACCTCATCAAGTGGAAGAACCTATCAATAGAAGAGGCCAAATCGGAATATTAGTTGTTCCATCAAAAACATCCAAAATGAATCAAGTGTTGTTCACTAACATTCTTTCAACATCGAGCAACATGTTAAACTGCCTAAAGCAACTACATCCAACAATATTCT…
>TRINITY_Unigene18041_c0_g1_i9
TGGAAAGCTGTAAATAGTGTATATTCCAATGGTTAAAAACTGTAAATATCACAAAATCTTATTTATACACCCTAATGAAAGAAACGGAGCTTGGTTTAGGAAGCTTAATCCCATAACAGCAAAGGCAAGGCGAAAAAGCCATTTCAGAAGAAGTAAAATACATTGGGATCATTGTTAGTCGTATTGAAGTTAATTCTACGAATGTGATCTTATGTTTTCTCAAAAACCAATCTCTGCGTAGTATTCTTTGCATGTGTCCTTTTGCCTTAAGAAATTACGTAACTGTCAAACTTTTACGGGCCAGATGTAACATTCAAGTAGTGACAGAAACATGCACAATTTATCTTAGTCCATGTTGATCCTTTTATTGTTGTACAATGACTGGTAGGTTTATATCTC…
>TRINITY_Unigene12983_c0_g1_i3
TTTTTAACAAGAATGACTTAATTACTTTATTCATGGATAGCACATTTATATATGGTACAAAATTGGTCTTGTATTTGCGGGTCAATCAACATATATGTTAAAGCACATTATCTAGGCACTTTTGAGATCATACTTGGCCATCAGAATGCTACCATTCAAACCCAAATGTACTGTTTGTTAGCTGGCAGAGCCTGTCATGGCTTCAGAAAATAATTAGACTGGAGTTTACAATCATCTAGACAGTGCCATCAGAAATCTACCACTCAAACCCAAATGCACTGTTTGTTAGTTGAGCCTGTCAGGGCTTTGGAAAACAATTAGACTGGAGTTTGTAATCATCCAGACTTCAATGAGCTTTCATGAGACTTCTCAGCTGGCTTGAAGTGGCTTCCCTTTCTT…
>TRINITY_Unigene8130_c0_g1_i22
GTTACACCCAACTAGACTCGAACCCTGGTTCAACCCAAACCACATAGTTTAGATTCGTAGTTAAAAATGGCATAACAGTGGCGGTGGATAGTCCTCCGTCGAGATGCTAACGTCGTTGCTCTGGATTTCCTCCGAGATTTAACGGTGACTTTGACGTACGCTGCACGAACGAAGAGGAAAAACCTTTCTTATGCGAGCGGAGAGCAGCCATGGGGACATTTTAGGAGCCCTATCTGCTGTAAGCTTTCCTCATTCTCATAAAAATTGGGTCGATGATTTGCTGATTTCGTAGTATTGCAGCCGTCTAAGGGTCGTGGAACTGTTTCAGGGCTTTTTTTGGAAGTTATTTTGGCTTATCTTAGGGGTAATTTTGATCGGATCGCTCTCGTCTCTTGGAGG…
>TRINITY_Unigene5084_c0_g1_i8
TTAAGCACAAGTTCCTTTCATGTGATTTGAATGGTAAAAGGAAATGTACCAAACATTTAGCGATATCAGGCTTCGTCTATGTATCATCCATCCCTTTACTGTACCCCATACGAAAATTCTCAATTCGAATTCCTTGCTGAACCATACCACGAACCTCATCCCAAGGTATCATTCTATGTTTACAGATTAATTTTCAGGGCTCAATTACCCAGAATGTGGGCATAACCACATCAAGCTGCTCACGGAACACTGTAAAACCAAACTTGTTGACAGGGCAAGTATCGTTAAATTACGCAAGCCCAAGTCGGTTCATCGCTGGACTAAGCCGGAATCAGTGATGTCCATGACTAGACATGACTGTGTTTTAGATTTCTGCTATTGAAGACCGTTCTGAACTCT…
>TRINITY_Unigene3394_c0_g1_i4
TTTGTCAAGATGTTCATGCTGGCTATTTCAATATTATAAACCTCAATACAACTATAAAACTTGACAGTTTAAATAATCCGATATAATCCGATTTCTAGTGATGCCAAGACAAATAAGCTTTTTTAAGTAGTCTAGAGATCCCAAGGATACAATTAAAACCATGTAAGCAAAGATCACAGTTTTTATCAGCTCAAGGAAAAAGAGAGAATTCCAACACGGTCTCTTTCTGAGCTGTAAGTCTCAAATTTCCCACTCTCCATTTTATATACTCGGTAGTAGTGATATAATCTTTGTATACATAGAATAGTCTTGTAGCATTTACTACGCCTGCCTAGACTGGAAAATGAAAGGTGTTATTGATTAGCAGCTGTCCAATGCACGTTTACAGACGTGAGAGAT…
>TRINITY_Unigene16469_c0_g1_i1
CAGGGGCCAAGTTATTAAGTAGTTTCAGATCTTGTATGAGTGGGGTGAAGATCATAGACATTGAGCTTTTGCAAGAAAAAAGACACCACTCAAATGGCTCTGGAACCGCTATAGACAATATGAGATGTTCAAAATTTTTTATTCACTCAAGTGTCTTGAACATAAGGATCCATTCCTGAAAACACATCAGGACTGTAGCAAATAAATTTTCCTTTCCTTGTATTGTTTCCAATGGATTTTGACAAGGACACATGTAGATACTAGAAATATGCATTTGTACTCGTAATGAGAATGAGCCCAGGAATGTAGCAAACAAGTTCCCTTTCCGTGTATTGTTTTCAATCGATTTTGACAAGAACACACATATTAAAGTATGCATTGATACAGATAATGAGCTTG…
>TRINITY_Unigene2002_c0_g2_i8
AATTGATTCAAATTTAAAAAGGGCTTTTTCCGTCATTAGAAACTGAACTAGTAAGTTCATCTCTTTTTCGGAGATATCCATACTAGAGCACAATCCGTTCAACTCTCTTATTATAGTTATAAGCAATTTTGTATTTCTATTCTTCGTCTTCCTCTTCGTCTTCGTCTTCCTCTTCATATTAATAGAAAAAAAACTATTAGAAAAAAAACTATTAATAATCTGTGGAAGAGAACTGGATCTGTCTATTGTATAATAGAGAAAGCTATTAGGCACGGGAGGATTAATCATTTTTTGCAACTCTATCACGTATGATGGATGCTTTAAATACTTGATGAGTTCAAAGTATCTCTTTATATTGATAAAGGCGAAAGAAATAACTTTAAAATATTGAAGAATAGA…
>TRINITY_Unigene11845_c0_g1_i7
CAGGCTTTCACCTTTGCGATGTGCTCCACAATTCAACATTGTTTAAAAGGGATTATAACCATGACCGGGCAGATTCTGATACCAGTAGACTGACTGTTACAGTCAGGTTGGATATGCCACAGTAGGAAAGATTGCGTTGGGATTAAAAAATAGTGCGCAAAATTTAGAAGAATAACAAAAGATTGCCTGACCAGACTCGAAGAATGCATCATAAAGGTGCCGAAGAGCAGTGCAAGCCCTAATATAGAAGCACACAGTGAATTTGTTGAGAATTTTATGCCTAGTCTGCTCTGCTCATGAAAAGAATTCACCAAGAAGACACTAATTTGTTCCGCCCATGAAACGATCCACCATTGAAGACCGTCGTCCGACTGTAAACGGAGGGCAATGGGTTCAAAG…
>TRINITY_Unigene12542_c0_g1_i4
GCGTAATCCGGCCAGAGGGACCCCTGTGGCATTCGGGGATGAATTTCCCGTTCAAAGCGGCGATTAGACATGAGAGGGTGAAATAAATAATAATAATAATAATAAAAGAAACCGCGGGGGAAATGAAGCTGGTTTTATTTTAACTAGGGTTGTGAACACTGCCTGAAAAGCAAAATTTTCTTCCATTCCACGACACCTTTGCAGTTCCCCATCCGGACTTGTTCTGCAAAAATTGGGCCTGATTTGCACCTTGAATTGTTCCTGGATCGATCGAAAACAGTCAACTCGGGAGACTCCGTCTTGGCCGCAGATGACAAGCTCTATTCTTGGATCAGGCATTGCTCAGCTCGATCTACACGGAACATGTCGCGGTAATACTTTTTAAAGCCAATGCGATCC…
>TRINITY_Unigene2498_c0_g3_i18
TCTTTTTTTTTTTTTTTTTTTCAATTCCACGGATTACTCCCCATATTACCTACTGTAAAGAAAGGAGGAGCCGTATGAGGTGGGAATCTCATGTACGGTTTTGAAGCGGAGATCATTTCAATGGAATGAACGACCGTAACGAATGTCAGCTCAATCGGAAGGGGAATATGCGGAAGCTTTACAAAATTATTATGAAGCTATGCGACTGGAAACTGATCCTTATGATCGAAGTTATATACTATATAATATAGGTCTTGTGCATACAAGTAATGGGGAACATACGAAGGCTTTGGAATATTATTTCCAAGCATTAGAACGGAACCCATCCTTACCACAAGCTCTTAATAATACGGCCTTGATCTGTCATTACGTGCGACTATCTGTACCATAGAATAACTT…
>TRINITY_Unigene11395_c0_g1_i1
GTTTGGTTTGCACAAGTGGGTACCATGGAAAACAGAAAATAGGAACGCAACAACCAAAATAAAATTGATTTTGTCACACCATGTATTAAGTGTTCAAGTGCATTAACCAAATGCCTTCAATTCTTAAACAGTCTAGATATGAAACTAGAAAATGAAATTGCCTCACATGAGAATTAACTACAGATCTGTATGAACAAATTTACAGCTTACAAGGTGTGTCCCTTGAGGTGCAACTGCATACAACATAAACATGAAACAGTATATCTCTTGAATTTCAAAGCCAAGGTTGCCATCCAACCCAAATCCGACCAAGCAAATTAGGATCTGTAGCCTGATCAATTAGACAGTCCACTTGTTCCTGTACAGTTTCACACACACTTCTGCAAATACCAGCACGAA…
>TRINITY_Unigene2151_c0_g1_i1
GTTTCCTTAAATATTTTTCTTTTCTTTCAATGTGTCCAAATATTTTTCTTTTGCTGATATTTTCATATACGCTATATATGCTATAGTTCTTAAAAAATAGTTTTTAAAAGAAGCTATATTCTTCAATAACCTGTATAATACGTATTCCAAGTACGAACTGCATAATACACAACATTAAACAAATGGAAACAAATCACTAGCCAATTTGACAGAAACCTGACCTGCTTTGACACACGAGTTTCAGAAGATTTGTGAGTCTAACTGAATTTAACTGAATAATGTTAAGTTTGGACAAGTTCCATGACACGCCAGCAAAGCCAAGCCAACTTAGCAAGCTTAGCAAATAACAGGCAACTATTGTTGCTATCGTATGAAAACAACCAAATGCCAAAATGTGCA…
>TRINITY_Unigene320_c0_g1_i2
TAGGGGTACTATATCCCATTATTGTTTTGTGTACCCATTCTGATTATGATATAAATCAATGGTGCGGAGTAGAGTAGTCTGGTAGCTCGCAAGGCTCATAACCTTGAGGTCACGGGTTCAAATCCTGTCTCCGCCAGACCAGAACATACGAAGTATTTTGGTCCGGAAAGGATTGCTCTCTCACTTATCAATTTATAATTGAATTATAAGTGAGGAAAAGAAACGATCAATACATGAACTATTCTTTTTTCATATTCCATGTGAAGGGCGGGTAGCGGGGATCGAACCCGCATCTTCTCCTTGGCAAAGAGAAATTTTACCATTCAACCATACCCGCATTTCAATTATATGAATATCTATATATTCATATAATTGAAATGGAAAATACATATATGTTCA…
>TRINITY_Unigene3102_c0_g2_i5
CCTACCTCTGATGAATAAATGATGTCCAATCCCTGGTACATCGCATGCTTTATATACGTACATCAATTTATACAACTCAAATCAATAAAATACGGGTCATTATTTATTCAAGCCAACCAACTCGTCAAAATTGAAATCAAATCTTTATGCACACATTTTACACCTTCTACAGCCTTTCCCAAGGGCAAGAAAGGTTATAGCTCCTAAAATTGCTAATCCCAACCAAATAATGAGTGTAGAAAGTATTTACAGCTTCTTATAATCATTAATGGTGGCCTATATTTTCCCTGCTAAAATCCTTGAATACAGGACAAGGAATTTTGCACTTGTTTACAGTTATTGATATACTACAGCAGCTTAACAAGGGCAAACACTATTTAAACATATAAAAAATTGAGA…
>TRINITY_Unigene6637_c0_g1_i15
CTAGAGTGCAATAACATTACTCATAAAAGACTATCTAGCGCAATGGTTAATCCTCATCTCATATATGAATATGGATACAGTGACTTTACAAAGTTCACTATAAGAAAGGTGAAAATATCTTTCAAATACGTGCCATATGATTAAACTGCGTAGTCCACAGCATACGAAGCCTATGTTGTATTTGATTAAATGATGCTCATAACCACCCCCACAAGACAATATAGTGCAATGGCTGATACTGACATCATGTGTAAAATTATACAGTAACTTCACAAACTTCATTATAAAGTCGAAATGTTAAATACAATGCTATATAGTATCGCACAGTTATCACCACATTTCAACTTGTAATCAAGGAATTACCCAATTACTATTGATTACCCAAGGAATTACCCACAT…
>TRINITY_Unigene7231_c0_g1_i8
TTCCGATCTGTACGCATAGTACCATCCGTATTTGTTATAAAGCTTCCCAAAGGCCTGCAGTAACAAGCAGAAGTGCCTGTTCTCCTTAATTCAGAAGTTTGAGTTGCAATATCATATAGGTGTTAGCATTTATGTAATAATCGATTCGTGGCTCTATCTGCTAAACTTTCCATACTGTATTTCCCACATTTCAAAAGAATGAATTGCACAATGATGCCAAATTGGAGGCATAAATAATAAAATACAGGACCTTCTACCTCTGCTTAGAGACATATTGCAACAAATTAACAGTTGCAGTCCCAAAGCATGATGTGTTTACATAAATTAGTTTAGAAAATTTAGACAAGTTGCTTCTTCGCATATAAAACGCATTATACAATATATCATGCAGTTAGTCAC…
>TRINITY_Unigene26908_c0_g1_i17
AAAAACGTTAGAAACTTTCAAACCAAAATGTATAGCTCTGCGATTGGTTGAAAAGCAAAATAATTAAAATGGCTAGCTGAACACCACCAATTACATGTCTAGCAATTGACAGCTGTAAACCACTGCTGGATCTCAACTTCCACAAAGGCCATATGCTCTGGTCACTTATTCATGGACTAGCCAACTTAATTACAGCACAACCCAACCCATACTATTTTGCAAGAAATGAGATAACCTGGTACAAATAGCATTCTTACCACGATTTGCATCTACGAAGGTATTAACTCCAGTTGACATGACGCTGTTCAATTTCTATTTGCCAGCCATGCTTACAGAGATTAAAATAAGTTATTTCACTACCAACAGGATATCCTAATGAAGATTTCAAAGATTGCATCC…
>TRINITY_Unigene98_c1_g1_i1
TGGCGCATTACTTTGACCAGTGCCTCCCAAGACACGGTGAGAATGTGGGTAACTAATTCACCAACGCCAAATCAAAAGAAAAACAAATCCTTTTGCATTATTCGTGTGAGGCTAGTAGCACATCCAACATGCTGCCAAAGAAGACTTTTATAGTAACGGAGTAAAATGACAGACCATGTTACGCCAAGATAAATAGACACAACAAAACATTTCATTAAATTGCAACCGCAATAGAATTCCTGAAGAAACTGTTTGAAACCAGGATGACTATTTTATTTTAGAATTCATTCAGATACGATACAGCAATTTTGACATGAAAATGGTAAATACAAAGCCTCATCAAAGTGAGGCTAATGAATGCCTTGAGAAAAAAAACTTTGGCAGTCAAATATTCCTTCA…
>TRINITY_Unigene14378_c0_g1_i1
TTCCATTCAATTAACTGCATGAGTATCAGGACTTGTACCCAATGCATCTTATAAAGTAAAAATCCGCACTTTAAAGTCCAATGCAGAACAACACTTTAGTTTTATGCTTTACCTTGTCTTAAAAGTCTATTGAAAATGCAGATATTATGGACAATTCTGATCGGTGAGAACTTCATATAAACAATCCAATAATTATAACAGCAACAATTTGGCCAGATTTGAAGTTTCTTGTGACTTCAAAGAATTAATATTTACAACTGCAGAGACTGCTGGCTGGCTTCTCTAGTCTGCAAGATTGTTTTTAAATAAGGGTGAAAACTTGTCAGACAATAGTGTACAGCCTCCAACGTCTAGGAGAATTCCTGAACAAGATAGGAGTCAAAAAAACTAATCCACGTG…
>TRINITY_Unigene1052_c1_g1_i5
TGACCTTCCCTATAGGGAAGGTCATTCTTTCAATTAGTCCTCGTGATCCTCAAAAGGATCCCTAAGTTGTTTAGAGGGTTGCCCAAAGGCGGTGTATAGGGCATAACCAGTAAAGCTTACAAGTAAACAAGATATGGAGATGGTGACTAAGGTTGCAGTTTCCATTATTAGGTGATCCCAATATCATGGTATGTTTACCATATAATAACAAAGTTAACAGATCTCAACCAATACAATAGTTTCTATGGCTACACAGACCATTGATGATACTTCCAAAACCACGCCAAAAGAAACCCTTGTAGGAACGACCTTAAAACCGCTTAATTCAGAATATGGTAAAGTAGCTCCTGGATGGGGAACTACTCCTCTTATGGGTTTTGCAATGGCTCTATTTGCAGT…
>TRINITY_Unigene19395_c0_g1_i1
CACCTGCCAATACAACTAAAACAGTTTTTCCAGTCTTCACGAAGAGAAAGGATTGGCCTGCCTTTGACATTTTTTTTACCATATCCAAGGCAGATTCTCGCCGGCAGAAATTCACAGAGAGGAAGAAGGGCCAAATCAAAATCCGCTAAGGAGGGAAGCCAAATAAAATTCCACGGATTTCCAGAAGCGTGAGGGGGCCGCGGGAGTGTTTGGTTTGAATTCGGCTGATTTTTGTAAATCCAGAGCTCTGATGCGTAGATCGGTTCAGCCATAATGAATCGTATGTCGTGTGCCGAGGATGGAGACACTCTCCCCATTCTACAGATTAGCAGTTGGGGTCAGGCGCCTCTGGAACTTTCGGAGTTTAAAGAGGCTTCAATTTCCCCTGCGAGGGACATT…
>TRINITY_Unigene7985_c0_g1_i10
TGTATATCGAGATATGAAGGTGACTTGGTTGCCAAATGCTACTTTGCAAAACATAAACTAGTATGGGAGGTCTTGGATGGTGGCCTCAAGAGCAAGATAGAGATTCAATGGTCCGATATCACAGCTCTGAAGGCAAGCTATCTGGAGGATGAGCCTGGCACCTTAGATATTGAGGTGTCAAGGCCACCACTGTTCTTCAGGGAAACTAATCCTCAGCCAAGAAAGCATACTTTATGGCAGGCTACTTCTGACTTTACAGGAGGACAAGCCACCATATGCAGGTTAGTAAATATAGTTAAATTCTTGGATTCTTCACTTGGAAAAGTTTAAAACAAAAAAGACCAGTCTGTGCTTTTAAAGATTATCCTCACCACTGGAATCGTAATTATCACTGTTCTC…
>TRINITY_Unigene7636_c0_g1_i10
CATTTCCTTCCATCCATCCTATAAATTCCCTTTAGCCAAGCGAGTGCGATAGATGAAATTAGGCTCCCCTCTGTACATATGTTGTACCCGGTTCACAATTTTCGTTTTGCTGGAGTTTTCGTCTGCTTCGTTATGGGCTGATTTCACTGCTGCCCCTCATAATTCTGCCATGTCGCAAATGATTTTGTCCGATTAGTTTCCATTTCGCTTCAGGGCGCTCGATCGAATCACCGTAAGTCGACGGTCTCGATCCTCTTTTTTCCAAGGGGGCAAGGGTTATTGTTCAGGGGGATTCAAAATGCCTTCAGTGTACTGGGGATCCGTTCGAATCCCCAGCGAGATGTGCCAGGGTTCGTTCTTCCACGGGGCTGTTTCTTCTCATCGTCTGAAACATTGGAA…
>TRINITY_Unigene28663_c0_g1_i4
GCTGTTTCTGTGTTCTTCATCCTGGTTATTAAAGTTTGAGTTGTCTTAAGTGTTTCATTGATAGGCATATCATTCGCTGTTTGGTGTATAACTTTTTTTTTATCAAATATCTTCTCCTCTATCCATATTCCTCGCGGCGGGTCAACAAGTTTCCATTGGTGGGCCTTTCTACTTCTGTCCCACTCTTCAAGTCCAATTTTCTCCACGCACCGGTTTCGCGTGTTCTCCGATTCCCCGGTTTATATTTCAACCCCCAAACCTTCAAAATAGCAATGGATGGGGTAATGGGCCGTATAAACAGGCGTGGGTGTTCAAAATCAGACTGCTTTGCACTCAATGAAGAAGTATCAGGGAATCACTAAAGTTAAATGAGGTGTCATGCAAGGATTCCCTGTTCTC…
>TRINITY_Unigene12672_c0_g1_i3
TTTTTTTTTATTTTTTTTTATTACTTTCTATCTATTAGCCCTTCATATAGCTATAATGACCTTAATGCCCTTCCTTCGCAAATTGCTGACGTTAATCTGTTCAGGATCAATTGGATTGAAGCTATACCATCATCATTGGCTGGAATTGGGATATCCACGAGATCTGGATCACAATCTGTATCAACCAAGCAAATTGTCGGAATACCCAAAGTTCTACATTCCCCAAGAGCAATGGATTCTTCCCGTTGATTGGTAATTATAGCAATATCGGGTAAGCTTGTCATATATCTAATCCCACCTAGATATTTCTGCAATTGGTCTAATTGTCTCTTGAGCATAGCTGCTTCTTTTTTTGGAAGTTGATTGAATCGTCCCGTATCTTGTTCTTTTTTTAAATCC…
>TRINITY_Unigene14381_c0_g1_i5
TGAGCATAAAAGGGCACATAAAGTTGCCCTTTACCAATTGAAAGAAAAGCGTTAGGGATTTCTCAGACGTGCACATATGAAATAAAATCCAATATGAATATTATTTTGTTTTAATTAAATGAGGAATAAATTATTTATTTTTTCTAATTTTTCTCAACAGATAGACCGTTCCCGGTCGGCCACTTATAAGAGGCCAGGATTCAACGCCTCAGAAGAAACACAGCCACTTTACTGACAACTGGCCGTCGTATATTACCGGCAACCTGCTGAATGGCATATCGTGCTTAATAGGCATACGATTCCGTGATCACCTCTTCTTTAATGCTCTGAGATTGCATCTGGATCGGGCAAGGCACTTGCAGGTTCCAGCTTCGAGGTTCGATCTCTTTGGAGGCTCTG…
>TRINITY_Unigene425_c0_g1_i32
GTACTGATTTTTTTTTTTTGGGAAGATTCTTCGTGGGTGACACCATGATCACTGTACTGGTGCATTAAAATAATTAAAAAAACCATGTTGTCAATTATAAGGCCACCATGAAGCAAGGAATAAAATATTTATCCGGAGCTTGAAGCAATGAGTTTTTGCTTTTTTATGGTGTCGTGAGCGCCACGTAGAGAGGGGTCAACTTTGGGCATCTGCACTTATTGTGTGTGTGGACAGATTATATTCTCGTTCTGCAGTTGCTCACAGATAAATGGGATAACAGCGAAGATTTGGCTATTTTGGTGTGGGTTGTCAACATCTGCTGTGCCACTCGGACGCTGGTTCTGCAAATTGGGAAAATAGCGAAACTTGGCGATTTAGTGTGGGTTAAGGACCTATTAT…
>TRINITY_Unigene23948_c0_g1_i9
CATTCATTATGGCCTCACCACAATGCATAATTATTATTTATATATTAACACATCATTGGATAGGTGGTACTATATCCGATATAATTTTGTAGGATCAATACCGTATATCATCGGAATAGAATTTTCTTTTGTCAAACTGGAAGTGTTCCTTTGTCCCAGTTTAAATGTGCTTCTGATATCAGTACGCTATACGGAAGATGACAAATATTATCTATAATGTACAATAAGCATGCGGCTTTTCATTCACGCTTGGTAATGCACGCAGTGTAACACCATCAATATGGTACAACTAGCATAAACACGTCCTGCCCGCGTTATAACCCCCATCCTGACCTCTGTTTGTGCATGCTGCGTACATTTGTAGGGTAAGATTCTTGCAGCTTCCCGGTATTACAGATG…
>TRINITY_Unigene3510_c0_g3_i1
GTGCCTTAAAGGTTTTTCAAGGGGTTGAATCCATATATAAAATAAAAAAATACAAATTTAAATAATACAAATCAAAATTTCAGCAAAATTTTTTTTACCAAATTTTTACCCCTACTAATTCAAAAAAAAAAAAACAACTCCTAAAACTATTATTACATTAAACTAAATAATTATAAAAGTAAACCTATACTCAAAGATCCATATTGATGTGTGAATATTTCTTTGTCCCCTGCTGCCCCGAAGCAAGCCCACTACAGTGATCTAATAAATATATATTTATTTCCTTACTTGAGAATTTGATTTAATCAATGTTTTGGTTTTGTTTTTGATGACTAAGTTGAACATTTATTTGTTCTGGCTGCCAAAACTTTTTTCCCAGCCATTTGCGTTGTTGTGCAA…
>TRINITY_Unigene2928_c0_g1_i14
TAGCTCATTCATACTGATATTCTCCATATTTTTCAGTTTACTAGACTTATGTAGCACACAAAATCACTGCCTAGTGAGTAACAGAGATAGCCCTTCTTTCTGGGAACATTTTAAGGCTCTTATTAAGAAGCGTGCAATATGTGCTCGAAGAGATAAAAGAACTATTGCATTCCAGCTAATTGTACCGGCATTGTTTTTGTTTCTTGGGCTACTCTTATTAAAGCTGAGGCCACATCGAGATCAAATTTCTGTTACTCTGACAACTTCTAATTTTAATCCTCTTCTTCGGGGTGGTGGTGGTGGGCCTATCCCATTCAATCTGTCACTGACAGTGGCAAAACAGGTTGCAAGGCATCTCAAAGGAGGCTGGGTTCAAAAGCAAGAGCCACGTACATACCA…
>TRINITY_Unigene1373_c0_g1_i13
GTTGAAAGACATCACTGGGTGCGATTTGTCGGAAAGGAAAGAGAGCGTCCGGGGAAGGCCGAGTTTTTGCTAGTCGGGTAATTTTTCCGGCGGTGATAAGGGGAACTCTACCACTAATGCGTCAACTGTTCTAGTATTTGTCTATTTTGTTCTTCTCAGACAAAGCAATGGCGATTTTAGGCGGATCCCTCCATGTTTAATCTCGTCGAAGCAGTGAAGACACTGAAATGTCGAGGATTTTAGAACCTGAGCCCTCGTTTCGGCAGGCCAAGCTTCGAAGAATTCAGTCCAATTCCATGGGCGTCGAGTAGCTCCGTTTTATCTTCATTTCAACCCTGGTTATTCTTGTTTACAAAATGGCATTATCTCCTCATGTGGAAGTAGAAGCTGCCAAATTCC…
>TRINITY_Unigene2596_c0_g1_i3
CAAAAACAATGAAGTCATTAAATTTGATCATGTTTATCCTTTTAAATATGAAGTCCAGTAAAACTAGAAGCTTTATTCATCTGACTGTATCCAAAAGTAGACTGTTGTCCGAATACAGAACAATGAAGTAACTTTCTATCCTTTCAGCTTCATCAGAAAGACAGCCATAGAGGCCAACAAATTAAAATGCCACTTTGAAAAGTGGAATCTTTATTGATAAACTGAAATGTTTCATTCTGGAGTTTCACAAACTGAAGTTAACAGAAATTGCACGAATACAGAAAGTTACGCCATTTCCATTGGTTTTTTTCCCATCAATAATAATTCTTACAATTATATATCATGAGCCATGACTAACTTTACTCTACAAAACTCAGCAAAAATCCACTTACAATTCGC…
>TRINITY_Unigene11956_c0_g1_i28
TTTCATTCCGGCACCTGGGATATCCCTGGAATCCCCTTTAACCCAAAAAAATATAGCCAGAAATTTTGGATTCAAAAGGACATAAGTCTCTTTGGAAGAAAGTTAAAGAAAGTTATTTCTGATTCCATCCCTTCATTTGATATCTAAGGTTGCAACAATTTGAGCATCTGCTTCTACTATTACTTGTAACATTCAAACCAGTAGAGGTGAACCCATGCTTACAGTGGGATATAAATAAACAATTAAGAGACAACGACCCATAGTTACAGTTGCATATAAATAAAGAAATAAGAAAGAATCATATGAAAATAATCCGGAATGTTCCAAGTGCAAACAACACTGGAATTCTAAAACTTATTCTTCCATATAAACCCTAAACCTCGCAGATGGTTTCTTAGT…
>TRINITY_Unigene897_c0_g1_i1
ACACAATATAGAGGTACTCGATACCCGGTGATTCTTGGGTGTATTTTCTATTTTAAGATATCATTAGAATGGCCCATAAAATTATTAAAGCATATCCTAGTAATTTATAATTATCACCTCAAAAATTCTGGCAAACTTAAAATATTGTCCATTTCTCCCAGGGACTCATCAAACATAGTTTGCTAAAACCAAACAGGTAATTATCAACTCAAATACCCTCCCGCAAATATAAAATATTTCCATTTTCCCCAAGGGGCTTGTCAAAACAGATCTCATAGGTTGCTGAAACAAAACAGAAATCCCACTGGAAAAGCAACAACCAAAATTTTGAATGTATGAGTTTCAATACATGGTACCAAAACATCTGCCAGTTAGTTCTGAAGAACAGATATCTTGAAC…
>TRINITY_Unigene17658_c0_g1_i10
GAAAAGGCGCCCGCTTTCATGGATTCATCGATATTTAGCAAACCCTTACCGGCGAAACGGCCCATTTCTACTAATCTTCGTCAATGCGGTCATAAACCGCTGTTGCCTCCGAGCATCTGTTTGTCGTTCTGTACGAAACCGCTGGAGGTTTCCTGGCTATACGGAACGGGCCGATAAATAAGTCCCCGAGCAGAGAGCAGTCTCGGTTTATGACAGCAATTTTGATCAGATATACAAATACAACGCGGACGTTAAGGTCCCAGGGTTCAATTGATCGGTTATCAGAACATTGATTTCCGAAGCTCTTCGGCTCGCAGGAGTTTCTATTCAGCGTAGGAGGCCAGGACTTCAAAATCCGCGAAAAAACGAGGTAAAACGTTGCACAATTCGTCGAGTTTT…
>TRINITY_Unigene4996_c1_g1_i93
ACAAAAATCATTCACAATTCTTTCTTGCCAAATTTAAAGTTTCGCAAATATTTATACACAGATGGGGACTCGAAGAAGACCGTTTCTGGACCTAAATCAACCTCCCAGTGAAGAAGAAGATTCTGAAGTGTTCCATGCATTTCATTCACTACTCCAAGGTCAGGCTCCAGCTCAGCCACCGCCATGTGTTCAGGCTCAACCTCAGCCACTGCCCTGTGTTCAAGGTCAACCTCAGCCATCGACGTGTGTTCAGTCTAAATCTCAGCCAACGCCAGCTCAGCCAACGCCCCATGTTCAGGCTCAGGCTCAGCCAGTGCCCCATGTTCAGGCTCAGGCTCAGCCAGTGCCCCATGTTCAGGCTCAGGCTCAGGCTCAGCCAACGCCCCATGTTCAGGCTCA…
>TRINITY_Unigene3872_c0_g1_i27
ATCCACATTTATCTCTTGTGGTTACACCCAATCACCTAAAAATGTAAGATACAAATACTTTCATCCATGATTCTTCTCCTTTGAATGTGCATAATTAATGATCCACATCTTCTACAATTATTCCACAAATTTTCATGAGTTGGAATTTGAAATTCGAATTTGTGGTTGGGTGGCCAAGTAGGACCCTTCTGGAATCTCCAAATAGGCCTGCCACCATTTTTGATCACCATTGCCGATCGGCTGCAGTTCCTCCCTAGGCACCATTTTTTCTTCACTATTGCCGACCGACTGCACCCCGCCAAAGTCGAGAAAGTTTATGGATTTCCGCTCCTGGCCCCCGCGAACCAAAAAGAAAAGTGACTGTTCTTTCACCGCAGTAATTTTCCGTTAAAAACTCAA…
>TRINITY_Unigene11023_c0_g1_i1
ATGGCTAGAGATGACCGCTCCGTGGCTATGGCTAGAAAAAACCGCTCTGTGGCTATAGATCCACAAAAACTTAAAGAACTTATAAAAGAAGAAAAGTTCTTCCGGCAGCAACCATGGCCCATTATGTGCTTTGATCATAATAGGGTTTATCAACCGATACGATATATTGGAAATAGCCCATTTACTCGCCTAGGTCCTGTGAGGACCGAAGTCTCTCAATATTTTTTTGGCGCATACTCAAGTGATGGAAAAAAAAGAATCTCTTTTACGTTTTTACCTAGTGTATTGGTCCTTGGGGAAAAGCTCGTCGATGGATATAGAGATGTTTTATATACTTCTTGCTCATCTGAGGATCCTTATTATAGATGGAATCATACCATGAAAAGAAAAAGAGATTCT…
>TRINITY_Unigene3585_c0_g1_i12
CGCCAACGAAAACCAATGAATGACTAAAACTCAAACCCTAAAATAGAAATGGCATGGAGGTGGATAGAAAGCTGACTCCCCAAAATAGGTGGGAACCACGAAGACTAGCGAAGGCCTATAAACCCCATAATTAGCCAAGCACTATAAACCCCATAATTAGCTAAGGCACCGTAAGGTTTAGGGCTTATAGCCAAACAAAATTGCCTCTGGCTCATTGGGGTAGCTCTGGCGGCTGCGCGATAAACATCAAAATCTGCTCAACACTCACGATCTTTGGGGAGATCTCTCGGTCCAGAACCCTTAAGAAGATCACCACACACACGCAGAATCGCTTCCAGATTCGAAGCAAGCAATTGGGTGATTGAAATCCGTCGCCCATGGCCACTAAATTGCGAGAAA…
>TRINITY_Unigene45928_c0_g1_i14
GACACGGGCAGAAGAAATAAATCATTTCCGAGTCGTTCATCCAGAATCCAGATGGGAAAATAAAGGACGAGTTGCTCATCCACATGGTAAAATAATCAGAGAAATGATTTCTTGCATATCGCACATGCCCAAAATAAAGAAATGACTGCGACACCTCACCGACCAGCGTCCATCATGGCTGCATCATCACTCTGAGACTCCTCACATCAAGCCGAGTGTTCTTTAAACCGAGTGTTCTTTAAACAAAATCAGGCCCACGTTTATTCCGTGTGTAAGATGATGTCAAACCCTACTCAGCTGTTCACATCAGAGGAGATTGGTTGCGAGGAATCCGAGTGGCCGCAGCCTAAATTAGTAAATTCAGACCGATTTGCCGATTCGGTTTTCAACTTCTACCAA…
>TRINITY_Unigene3977_c0_g2_i2
TCCAAGAGGTAGGAGAAGTCAATCTAGCACAATCTTTTTTCCCTTGGCTTTAATAAAAAAATTAAAAAGAGGAAAGAGAAAAAAAAAGACCATCTGGAAAAAAACGATTGATTTCTATCAATAGGGCGGCTAAAAAACTGACGCATAAAATAGCTAACACAGGCGCTGTGGAAAGATAGGTCTTTAGATCTTGCATTGTAAATTCTCCTTATTGATCATAATGTGTAAGTGATTCAACCGTATCAATAGTATAGTTATGAATCCTAGATAAAACTCGGAACTGATGAATATATATATAATGTGATCCGGGCTGTGGTCCTATTTATAGAAAAGGAAAAAGATGTTTCATCACCATAATTAATAGTGATATCCTAGATAATAGACCTTACATGTATAAAG…
>TRINITY_Unigene21150_c0_g1_i34
TGCAATCTAGAGGAACCCTACCTGATCTCCCTTATCCACTTACAAGATAAGTGAATTTTAAATGGCACAATTTTGGGCAAATTCTTCAAGATTGACCCAAACAAAAGAAATGTATAGAGATTGTCTAAAGACATGCAATCTAGAGGAACCCTACCTGATCTCCCTTATCCACTTACAAGATAAGTGAATTTTAAATGGCACAATTTTGGGCAAATTCTTCAAGATTGACCCAAACAAAAGAAATGTATAGAGATTGTCTAAAGACATGCAATCTAGAGGAACCCTACCTAATGGACAAGATCTCTAGAGAGAAAATGGAAAAATAACGAACTCAATCACTAAAAATACTTGAATATGAATATTGAAGGGTTTTCTAAAAAAAGGATGCGAAGAGATGCA…
>TRINITY_Unigene1993_c0_g1_i3
TCTCCCTAAAAGAAACATCATATATGCCATGATGATTCAATATAAAAATGCAATTCCTGAAGTACCACTGAAAGTATTGGCCCAACGGTAAACAGCGTATTTTTTCATGCATGCGTTGAGCTACTTGCATATACACTTCCGCAACATTCCACCGTTCGCAGGGAGTCTGGACACTGTACCTGAAAACATTCCAATCTAACAAACAATATTCTAGCGTATCACCATATTCCTGGCACTTGAATTATGCCAAAACCCATTATAACTTTACCTGAATTTTTAATATCTAAATATACAAGTTAAACTTACAATTGTATTGTGTATTATCTGACCAAAAATCAGGTTATGGGACTAAACAAAACAAGTACAGCCCTCGACGGAGTATTTCTCACATCTCCCAAG…
>TRINITY_Unigene2498_c0_g5_i3
AGAGAGGGATTCGAACCCTCGGTACGGATGATCCGTACTACGGATTAGCAATCCGCCGCTTTGGTCCGCTCAGCCATCTCTCCAAGATCGGCAATATAATGAATATTGCGATTATTCAGTTGGATAAAGAACAATCCAGTCAATCGTATTGTTCATTTCGTTAAAAATAGTTCTGTATGACTGATTTTTTCTGCTTTTCTTGGCCTGGCCATCGGCCAGGCCAAGAAAAGCAGAAAAAATCAGTCATACAGAACTATTTTTAACGAAATGAACAATACGATTGACTGGATTGTTCTTTATCCAACTGAATAATCGCAATATTCATTATATTGCCGATCTTGGAGAGATGGCTGAGCGGACCAAAGCGGCGGATTGCTAATCCGTAGTACGGATCATCCG…
>TRINITY_Unigene2839_c0_g1_i10
TTTTTTTTAGATACAATCTAAGAATAATTTAAATAAAATATTATTTAGAACATATTTATATACAATCTGCCTTGAACCACCATATTGTTAAACAATTTTACCACACAACTACAACGTCACTGTCAAAAACCTATGGATGCTCATGGGTATTTCTTATATGAGATCAAATGACTAGGATATTTTAGCAACACGCTCCTAGTCATTCCAAAATACCCATTTCTTAAATATACAAAAAACCGCACTAAATCACTTTACTTGATAGTAATTATGATACATGACTTCATTCCAGTTGTGGACTGGCAAAGCTAAATTCCAGTTAGCACATAAAAACCTGAATCAAGTGTCTCCAAGAAGCGCTTTATGCATTCCCTTTTCATGACACGGAATGCAATACTCGAA…
>TRINITY_Unigene16975_c1_g1_i3
GTTTGATACAACTTTGATTATCACAGTAAATTACTATGGGATCCAACTCCCAATCAAACAATTATGCAAGTAACTTGCGAAGCTAGATGGTCTCGCAGTTAATAACGTTGGCTTCCATGTATTATGCCTTCATAGAGCTAAGTGCCACAAAAGTTTGCTTCCTACTGAATCAAGATATCATCATTGGTTCCAAGCTAAATTAGCATTCTAAAGTTCTTTTCCTTTTTGTTGCACTGCCTACCTAATCTGAGTCATTATACCCCTACAAGTTCAATTCACCATCTCCAAAATATCTCAAACCATACTTCATTGTGCCTCTCAAATACATGAGCACATGTTTTGTTGGGACCCAAAGCTCCTACCTTGAATCCACCATGAACTAACTCACAATGTTCATTG…
>TRINITY_Unigene6612_c0_g1_i2
TTTATTGTTATGAGAGGATTATTTTAATATATTATATTTGTTTTTTTCCTTTACTTTTCGTTGGAAGTTGTAAGATATACATTAAGTATATGTTGTTGTATGATGGAGAAAAAAAGCGGAAAAGGCAGAGTTATTTTGATATGGTCTATTTTTCCAGCTGCCGTTGTTTTTGTTTGGAAGGAGAGGAAAAAGAAGGCAACAAAAATGAAATGGGTGGAGGATAGGAAGATCGAAACCACGACCACGACCTTGCAGCACTGTATATGTTATTGGCATTTGCCGAGAGCGAGCGCAGGCTTTTTAGGCGGAGGCGCTCCTGTTCTTAGAAACTTTCTGTGACCAGACGAAACCCTCTGTGGCTTTCTGGATTCGATTGGATTTTTTGGTTGTTCCGGCGGG…
>TRINITY_Unigene7828_c0_g1_i3
CATTCAATAGAGTCTAGGAAAATAAGCAACTGGAAAATAAATCATCCACCGATTGGGATCAACTGCAATACAAGATTCCAAGTAGTTTGGAAAGTGGAGGACAACAAATGTATATTTATGAAATCAAGGAGAAACAATCTTATTCGATTGCTTTCATGCAAACATTGCTGCACTATGCTGAAGTGACAATGTTTGAAGTAACACATAAATGCACCACATCAAGATAAACTACATCATTAGAAAATCAAGGACAACTTTCGGAATGAAAACACTGAATTAGTGATCACTAACCAGCTTTGATAGGGTGTCGTTTTGGCTTTTTATTCTCTTTGTAGATGAGATCCCCTCCCACCAACAAAAGGAAAAAAGGTGAGAGAGAATTACTGATCAATCGAGAAT…
>TRINITY_Unigene3865_c0_g1_i39
TACGTCTCAAATCTATCCCTTACCTCTGGGTGAGACATTATGTAGAGGTACATGACCCCTGCACGCTACGCAAAGCATTACCTTTGGCATAAAAGTAGGCGCAAGCTATCCCTTTTGGAATAAAATAAACTCTTAAACTAATGTGTGCTCTCTAGTTTCTTATCTATAAAAAGCGTGCCACCAAAAGAAACCTCTAAAATAGCAGACAATCTAATTGCAAGTATATTCAGCCGTCCGATCTGACCGACATCCGACCGTCCAAATATTTCCCCTTATTTGTTTTCCTCGGAAAAGTTCGTGGCCCGCGTGGTGAAAACCGAGATTTTACCGCAACAGATTGTTTCCGTCGCCGCCACGTAGAGCATCTACGGCACGCCTCTTGGCAAGGCGAAGTTTCCG…
>TRINITY_Unigene15186_c0_g1_i1
TAGCATTCTCAACTTCTACAGAGTAACAAATGAATTGCAATGACCACTTCTGGCATGGCCTAAACTGTCAAGTAGCCCGCCACCAAAATTGTCAATCTTTTAAATGCAGGTGCAGTATTATTGAAGATTGTCTCCAAAAGACATATTAAGAAATGAAACTTTCCATTCTATTGCAATTGAACTTTCAATTTTCCAGTAGTTACATCCCAACTTAATTTCCAAAAAGAATAACTAAACAATAAGAACTAATGGGGCAAGAAAGGACTGCACAGAAAGTGCAAATCCATATGAACTGTCACCTTATGGCAAATAAGCCACACCTGGACACAGATAGACATATTACAAATCAGCCTAGTGGCTCTGACAGGATGACTCTATGCTTCTGAAACATAGACTGCT…
>TRINITY_Unigene5094_c0_g1_i9
CAAAATTACAACTTGAACTATTAATAAAAAAATTCAAATATTGTTGTTTCTTTCTCCAGATAGATAATGTACACAATACACCTCATGATCATCACATTACCAATGAAAATGCTCTTTTACATTGGCCATTGCAAAAACACGACCAATCATTTGTCCAATTGTTCGAACGTTGTTTTCATATTCGGGACTAGTGTTTAAGGTGTCAGTGTTACTTTTTGTGAATTTAAACCAATGCGATGGAAAAATTAAACCAGCATGGCACTTTTATCGACTGCAGTTAGCACATTGTAAGTCGCGGGTAGGCCAAATATCGCAGAGTAGCACATGCGTTAAACATGTAAATATTGCCATCCATTATCATTAAATTGTCATTAGATGTAGGTGCTTCAATGGTGTTGA…
>TRINITY_Unigene735_c0_g1_i4
GCCGTAGCAACACACCTCGACAGCAACAGAGACTGACAGCGCCGTAGCAACACACCTCGACAGCAACAGAGACTGACAGCGCCGTAGCAACACACCTCGACAGATTAGCACATAGGTATAAACCCAATGTCTATGGAGCTTAAGTATAAAGCCAACGTTTTTCGTATAAACCCAATGCCTGTGGAGCTTAAAGTATAAAACCAATGTTTTTTCATTGTTATTCACCTAGAATCAAATAAAGCACATACATTTTCATATTCAATTAAAACCCCGTAACGGTGTTTCGCTTATAAAGGAATAAAAGTTACAAAATGAGGATAACATAAGCTCAAAGCATAAATTTCGATGTGTTTACAGAAAGAGGATATAATAGCTCTTGTGTCGAATTACAAGAGGTCC…
>TRINITY_Unigene20800_c0_g2_i1
CACAGTCACATTCAAACCCTCTGACTCACAATCAAAATTTGGAAAAAAACCAAAAGACAATGGAGTCCTGCGCCTTGAGGCAACCAATGAAAATACGAATTATAGTTTAGAGATCACAGTCTCAATTATATATTTAAATAATGATTTTGCTGGGCTGCCAGAAAAGTCCTGAAATGTGTGCCTGTTGGCCTGAATAATTTAAGGCACGTGCTTGTCAGGCTGAGATGGAAGAGGACCGGATGAGATGGACTATAAGATGGGTAAAACAAGGCAGCTGGGTAGTTGCAACCTGTGAGCTACTACCACCAGCCCCACCCTTCTTTGAACAAGGAAGAGATGGTGCTGATGATATTGTGAGCGACGCTGTAGCTGCACGTGGGGCTTCCTAATAGTCTTACA…
>TRINITY_Unigene5970_c0_g1_i1
TATTAAGTCAACTCTTTCCTTTTATTTCGGGAAATATGTTCATTTTTCTTTTCATTTTTTTAGTGATTCACATAAACACACAAATGTTGAACGTCTCCACCCAGGCTATAGAGCATCTTGCTTCTGATAGCACAAAAATATGACATTTTTCTTACAAAATTAAAAACGACGGAGTGGCATGATGAATGGAACTCGTTAATCCCCACATTAAGTACTTGAGACAGCTTCAAAACTACACCTATTTTCTATCAAGTTGAACAACATAGTTTGGCATGCCTAAAGCAACTTTAAGGCATCTTCAAAAATATCTAGTGTATGGGTCTCCAACATTGACAATAATTTCTCTGTATTCTACAGAGACATACATAAATGGACATGCAGCAGAGAATGTCTAAAGAG…
>TRINITY_Unigene20501_c0_g1_i1
TTCCAAGATATATTTCCTGCTTTAGTAATAAAGGAACATCCATCATAGCAGAATAATGTAACTCCATCGAACTAAGATCTATGTATTCGTACAAGCAAATGAAGCCAGGTGAGGGGAGAGAGAGATCAAAACTTGGGCTTTACGGCCTGTTGAGACTTTGGGTCTGAACATATAAATATATCAATAAAGTGAATGAATTGCAGATATGAAACAGTTACATATTGGACAATGACAATTAATCAACTGTACATTGTCTGCGCAAACTTTACACATACAATGGCCACAGGGAACTAATACAGTATCTTTAGTTGTTTGCTGACAAACTGAACAAATTTCACCAATATAAGCATCATTTATGGCAACTCTGTGAAGCATTTTTGCTAACCTATCACATGCAGG…
>TRINITY_Unigene11753_c0_g2_i1
TCGTCATCACATAGACATTCCAGAATTTTCTGCATTTCCTCTTAAAAATGGATAGTTGGAAGTACATACATAATGCTCCTTGGTAGCAACATACCCTAACCTCAGCTCCCCTAAACCAAACTAAATACAACTTTATCTGTGGACATGCATGTAAAATTGTGCTTGCGCACGCTCCATCTATTGAATGCTAATGTCTTCGAAGCTGAAATGCAGTCTTATAGCTGAAATTTATGCAGCCTTTTTCTTTTTGACAGATTGCCCTCAGACTTGGTCCACAGTGCTAAGAATCCTTTTTTTTAATGTCATCTCCTTGTATCTCAAACGCCATACAGTAAGACATCCAGAACACAATTGACTCCATACAGCCATATATGGAATATTGTGCTCTCAAAGAAAGAA…
>TRINITY_Unigene6797_c0_g1_i1
TTTTTTTCAGACATAAAAGAATATTATCGATATATTATATCACGTACTCTAATAAACTTGAAAAAAAAACTTAACTACAAGCAGTCAAAGCTGCTCTGGAATCAAATTATGCAGTGAATAGTGCTGAATAGGCCCATGCTTTCTATCAAAAGAAAGCATAAGTGCAAATAAATTCCCAACCAACTCAAAAATCAGAGGTTCTGCCACTCAACTAGAGATGAGCAAGTTCAGAAAATAATACAAGAGCCTCTTTAGAGACAACAGCAGGATATATCCAAAATGTCGGTATTAAATGATTCAGCAACGCCACATAGATGTAAATGACCAGAGAGGTTACCACGATGTTCTCAAGAAACTCTTGTTTGAACAACTTTCCACCTTTTATAGAAGCTCCCCTCT…
>TRINITY_Unigene367_c0_g1_i23
TCCAAAAGCACCCTGAATGGTTGTAACATCATTATATAGTATATTCATTCCTTAAGAAGTCCAATATGGCAAATTTACATCAATAAAATAAGCGATATAAGACACTGTGCGTCTGGCCATAATAATACATTTCCTTTCCTATTCATTGTATAAAGAATTACAACAGATCAGCATTCATTCTTAGAAGCCAAAACCAAAATAGCCACCGAGCCATTTTTCCCCTCACAGGGATTACTGAAGGAAATACACCCATTGACTTTGGTATTTCTTGATTCAGAGTATGCCTATAATTCCAAAAGCACCCTGAGTATGCCTATAATTCCAAAAGCACCCTGAATGGTTGACAGACACAATGTCAGTGCTGGTCTTTTTCTCAGTTTCGAAGCTGAAGAGTAATCC…
>TRINITY_Unigene148199_c0_g1_i1
ACCCCGTTCACTTTGGGTGCATTCGTGTAAAGGGTACAAAAAGAAGTGAACAAGTTCTTTCCTCAAATTTGAAGAGACAGTCTATCGCTTTGAAGAGAAGGGAAGCAAACTGAGATTTTTCGATTTCCGTTGTTCAACCCAACAAACTGGTAACAATGAATTTTAAATTCATTGCTGCTTTCTGTTTGTTGATTGGTGCTATCAGTGCAGCACCAAGTCAGCATTACTCAGAAAGGACAACCACCTGCTCGAAAAAATGCCTAAACCATGAAACCAACCTATTCAAGGAAGTGGGTCAGACGCACCACTACACCTACGAAACGCAATCGGAAATCGAATTGGAGAATGGACAAAAAACTCAAGTGCAACTGAAGGCCAAAGTGGACGTTGCGACTATCT…
>TRINITY_Unigene98_c0_g1_i4
TTGCTAAAATCATTAATCGAAAAAAGAAAATGCACGCAAGGGTACCTTCATTTCAACCGCCCGTAGCAAAGTCGGTGGAACTAAAAATGGGAGGCACCCTTCGAAAACAACACAATCCCCTCGTTCTATCACTCAGTTTCAATTGGGGTACAGCACACTAGAGTTTCAATTGGGGCCGTCGGAGATAAAATTCCATCTTATTCTCCTCGACGAAATTAAATAATATTTTCTCTCTCCTACACAATTTGGGCTTTTAATTTCCCATTTATTCGAGTTTCCTGCCCATTGGCCCTGTCTTTAACTTGGGGTGTGTTAAAGGGTCATTTGGTGGATTCGCCATTCAATCGATCCAAACCCTGCTACGAACCCTTGCTCCTCGGGGAGCTTCGAACTCACGAC…
>TRINITY_Unigene35612_c0_g1_i4
AGTTATATTTAAAAATTTTGTTTCGTTTGTAATTTAATTATTAAATTATTTAGTGAAAAATATTTTAGAGATTACCATTCAAGTTTTTGGTTTTGGGTCACTAGGTTGTAAGCTTATTAAGTAATCTAGTGAAAAATATTCAGAATAATTTCGAAAATAGTTTAAGTTTTTAGTTAGTAGGGTTGTAAATTGAGTGCTAGTCTTGTTTAAAATTTTCAAAGTCTTCAATTATGTTTATTTAGGATTTTTCATCTTTGTTAATATTGAATCAAAATGTTGTGTGGAGTGTTGTTAATCTTATTGTCTTGTTTGGTTATTTGTAATGAATAGTCTATTTTTCAATTCTTTAATTAGTGACATATGATTTTTGTGTAAATTTCATCGTTATTAGATTTGTAA…
>TRINITY_Unigene1205_c0_g1_i6
GAACGCTATCCATGTGAGTGTTATTTGGGTCCAGAAGAGAACGCTATCACATTAACATGGAGGCTTGCAACACAAACACAGTGGATATTGGCTAATAAGCTACATATCAAGTCATAGTGGGGATTGGCCAAGCAATAAGCTACATCTGCCATGGCGGGTCGATTAAAAAGAGTTATGGTTTTCCGTTCACTGTAAACACGTTTTTCACATTTTGTGGAAGGCTATGGACTTCAAACCGAAATCATGTTCAAGAATAATTGCACAAGGGCCGGGCAGTGGGTCACGTTAATCGACCAACAAACTGTAAAGGAGATCTGGCCTGTTCTTGATTTATGATCTTGTAAGCTTTTCTGATCTTCCTATTTTTCTGATGAATCTACGCGGATTAAACTCTGGTTT…
>TRINITY_Unigene14649_c0_g1_i20
AGGAGGTATTATGTGGCTATCTAAATGCTTTTGTGGTAACGAGACATTGAAAGTTTATCGTGTGGCGAAGCGGTATACTGCGTTAGTTGTTTCGTGTGTCTAAAATGGAGCAGGTGATATTAAAGTGGCATAAAGGAGGATTAACAATAATTGGATTGTTGTCTCTGTTTTCTCTGCTTTTGGGAGGGTCATCTGCGAATGTGGTCCTCATTGGCAACAACATATCTCAATCATTTGATGATATTGAAGCAAACTTTGGTAGGGCTATACCTTGACTCCTGTGCAGTTTTGTTACTGTATGATTCTTAAGGTTGACATGTGATTTTATATTGTGGCTGTTTTTTTAATCATGGTTTGTTCCCAATTTCTGATTGATCTTTCTAGAGGTGCAGAAATGTT…
>TRINITY_Unigene109_c0_g1_i1
TTTCGATGCCGATCATTTGTGCTCGAGCTCTAAAATTTAAGGCTTATCGCCTCATTTTCGCGTTCCAAATCAATGGCCCTCGAAACAATCTTACAGCGCTTCACAATCGTCTGCGGTCCCTAATTCCCAATGCTCGGCCAGGAGCCATTGTGAATAGCCTCTGACACTTCGTGGACTCTGCGCCCTCGTTGCCGAAAAGCTATTGCAGGGTTTTGTTCCCCGTGATGGAAAAGTTTCCATGACAGAATCACACCAAATTTGTAGACAGCGATATCCGAGACCAGAGGTACATCCCTTCCCTGAATTGGAAAGAGGGGTGTCAACTGTTCCTTACAGGTGGGTGAAATTAGAAGAATACCGAGAATGCCTTGAGGTCTGAAATGATAGCCATGACAATAA…
>TRINITY_Unigene6662_c0_g1_i3
GCGCCGTCTCAAAGTACAAAAGAGATAATGCATTGAAAATTGCATAGCAGCAACAACATAGACTGAACGCCATATGCAAATAACATATGGTTTCCTCACAATTCAAGAGAATATGAATTCAAAGATCAAGAATCGCAGCCTTACAAAATGAATATGATTCCAACAAAAAACGCACTGCACAACAGATAATATATACACTCTGGCTGAATACTACAAAGCAACTTTATTGCTGAAGACTACAATTTCATAGTGCTGCAACAACGGTGACCCATTTTTTAAGCGAATTGACGATCTTCAAGATTACTCTTACATATTTTACAATTCTCTTGTCTATACTATACAACTAGCAGAAACACTGCTTTATAGATAGATGATCAAGACATCTGACATCTTTGTATA…
>TRINITY_Unigene17370_c0_g1_i7
TTTTTTCCGGAATATGCAACTGCATAATATCCTTGGAATTGGTTAATTAATTGAAAAAAATAAGTCAATAGGTACAATTTTGAGAGCACGATGACCAAATCCACAGTTGAACCTGAAAAGGATTGTCCAAAAATAATAGACTAATACCTCTCCAGTTCGTGCAGCCTGTGCATCACATAATTACAATTAAGAAATGCCACTCTTTTAGGGACAAATCTTTTCATACGAACACTACAGTATGTCAAGGTTGACTTTATAACAATCATAAGGCAAACAGATCCAAAATATTGGATGTCCGAATATATTTGATAGTACAGTCTGAGCATGCTGTATTTTTCTAAGCAGAACACTGTCCAATGCTGCCATCAGAATAGCTCTGTCAATTGCTGAACCACATCT…
>TRINITY_Unigene6753_c0_g1_i3
CGAGATTATATCGAATCGGACATATAATGGTCCCACAAGCAGGCCTTATTTTCCCGTGGAAGGTCCACGGGAAACAAGAAAGCCGGATTTATGCGAACGCAGTGTTGTATTGGATTCAGTCGTCGCCGGACTTCAAATCTTTATGAATTGGAGCGAAATCACCACTATGCATATCTGATGTGGTGAAATGTGGGCTTCAGAAACATCTAGGGCCAGAACCTAAGTAATACGAATCCCAGCAGCTCTTCAGGACGGCAAATAGTGGCGAGGACGTCGCAAGTTCGAATCCTCTGTTATCTAAACACAGGTTATCACAAGATGGGAAAGATGATATGGACCTTTGTTTCCGTCAGCGGAGAAGAGAAAGACGCTTTTGCTTCTTAGTTCACAGGCACGGCT…
>TRINITY_Unigene1264_c0_g1_i3
AACTGAAGTTGTCCTGCTTAGTTTCAGAAGCCATGGAAGTTGCAAAGCAGCAAACGACATGAATCTTTTACTCTCCTTCAAAAGAACATCCCAATCAAACTCCGTATCTTGAGAAAACTTTTTTGTGACAATGGGAAGAGTATTCCTCAAAATTTTGAATATTGCTTTCTCATCTTGTCCCTCTTGAAGAGTGTCAGAGCAACTTCCTCCACTGCTTTCAGTTATAACCATAATTTCTTCTCTGCTTTTAATGGGAAAAGAAGCAATTAATGCCTTTTGGTCAGATAAAGTGGGAGCTTTCTTTCCAAGGGCATTCCGTAAGTTCTCACATTGTCTTGCCAAGTCAATCTCTTTCCAGGCATGCAGCAACTCACCAACTGATTCTAAATCACAGTGGCT…
>TRINITY_Unigene2648_c0_g1_i19
AAAGAATCTGTTAATATAAAGTTGAAAATGATTGAATGATACATTTCATCAAGATAGGAATCTTCGCATAATGAAGAAGACTATGATATTACCTTTCTCATCTCACATACAAGATACCTTTAATTTAGCCTCTCATTGGATGTCTCAGCGGTAGTGTCATAATATACAGATGCATTGCATCTTATGCATGATATTTAACAAAAGAAGATCTTTACACCATCATTTTAAAACAGGACCTTCCAAACCTCTTTTCCAACTTCTAGAATGACCCCGAACACCCCACTGCTTCCTTTAACCCAAATACAACTCAAGGTCATGCAAAGAGGTGATCAGTAAAGTTCTAGAATGACCCCGAACACCCCACTGCTTCCTTTAACCCAAATACAACTCAAGGTCATG…
>TRINITY_Unigene16188_c0_g1_i3
ATGCAATCCGTGCAAAAAGCTGGGTAGCGAGCATAGGAAATTATTAAAAAAAACATATATTGGCAATTGACATTTGAAAGTAAATGTCATTTAGACAGGCCAATTCAATATTTTTTATTTGGAAAATCAATTTTGAAAAATGATGAATATACAAAATTTCCAGCATTGACTAAAACTGCAAAATAATGGTTAATGGATGCAGATCTCGCTGGCCCAATTATTGCAACAACCCTTAGAAGGGCTAAAGAATCCAGTGTTCCCATCAAGATATAGTACAAGTTTCATAGGTCCGGTCATTCAACATGCCCAATCCGTCCCAGTCCACTTCAAAAGCCAGAACAGAGCTGTACAGTGTAAATAGTTATACAAAATCGATATTACAGTGAACAAGAGTTCAGC…
>TRINITY_Unigene14918_c0_g1_i39
TTTGGTTAAATATTAGCATTCGATATTTTTGAAATATTCTTTACAGAAAAAAACATAAACTTTCAAGACAGGCATAAAGAACATATGAAATGAACAGGATACATTTATATGTAAAGTATCCTATGGACATTACCCAGCATGAAGAAAACAAACAAGAAGCTTCTTGGATAAAACATGCAAAACTGCTTTGAAAAATCTCATCTGTACAGAAACTACATTACTGAAATCTCGCATCATCAATGCTCGACTCTTCTGTTGTTTGCTATTAATAATGATACAGTAAGCTATCTATCCCTCAGCCACTAACAACTTCTAAAAGGTACAGTACAGACCAAGAATAAGTTTTGCCAATCCCACCAGTACAATCTGGCATATAGGTTGTTTCTTCAGCATTATTCC…
>TRINITY_Unigene7223_c0_g1_i2
AATGGTTGGAAATGACTAGGCAGTAGGGAAGATCCATCAAAAACAAGTCAAACTCACCCGGGGTGTTAATTTTCTTTTACTGCGGTGAATCTGCTTGTACTTCTTCCGGGACACGACCCATGATGGTCCTCGTTGTTATCGCTCAAGCGCGAGCAGGAAGTGGGAATGGAGGATGACTGAGACGATATTCGATCAAACCCTTAATTTTATACCCTACAGCACAGCCCAGCACCGCACAGCGCAAGGTATGTAATTGATTGCTGTTAGATAATTCTTATTTTGTTTTCTTAGCAGGTTGTGATGTTAGCCTTGCACCCACCTGGTTAATTAAATAAGATCCATCCTGGGACATGGGAAAGAGGAGGGGAAGATGGAACCTGGTGTTGTACTCAATTCAAT…
>TRINITY_Unigene205_c0_g1_i8
TTTAAGAATAAAGTATGAACTATTGAACAGCAGAATGTACATCCTAAAATCCTGACAGATTACTTTCATCCAGGAAAGTTGTCTAGATGAATAATAACCTAATTACACCGGCAAGAGCTACTATGATCGGGCAATAAGCAAAAATCCTTCAACATGTCAACCAGTTTCAGTAAAGAAATTATTACTACCTACAAGGTACTAATGGTCCTAACCTTAATTTATTTATGACATTACTTTTCAACATACAGTTGATAAATCAACTAGGAACCCAACAAGGATCTGCACAAATGTACTTTACAATATTACATTCCATCGAAATTATACATGGGGATCTTTCTGGATCACCTTTCTGTTGCAACCTTCCTCCCAATTGAGTATGTTTTCAACATGACAATCAAT…
>TRINITY_Unigene5380_c0_g1_i21
ACAGGTTTTCCCCAGGTTGTTGTCCTAAGAGTACAAATTGCAAACTGAAAAGATGTTCAATTGTAACATAAAACGGCAAATTGGATGTTTTTAACATGTATCCCAACCATGACTTTTTCACGAAGTTGCAAAAGAGTGCTACATTGTTTTCAGATAGCATTACTCTATGGAAACAATATTATTCAAGTTAGAATTTCCAACTGAAGACAGAAGATAAAGATATCACACAGAAAACAAGCCCCTCTGATTCTCGAGTAACATTCTATAATTCTAGTCTTTACCCTTCACATGACCAATCTTGTCTATATGCTGATGTACATAACCATCTTATGTTTCACCTGTAGACAATAAAACTTCCATCTATGCGAAGTTTGGAATGACAATGTCATACCTTTCTTT…
>TRINITY_Unigene66_c0_g1_i30
TAACCATTCTCATTTCATTTCAGTTGCCGTTGAACGAGAAAACCCAAAACGCTAATGTCTCTTTCAGTGGTGTGAGCTTTAATGAGGGAGCCCTTGACTTCAGTAATAAGGTGGGGGGTAACAGGGTCAAAAGGATAAAGGCAGAGCTTGTCCCATCAACTGTTCACATGCAATCTCCCTCTGCTACCCAACAGAAGAGGGAACGTCCTGTATGTAATCGGATTTCACTAATAAATAATAAGTAAATGACACCCAGTAAAATGGGGAAAGTTCAGAGATGAAACATCGCCATCTGGAAATTGTTGCCACCGGGAATGAAGCCGGAAGCTTTTGGAGTAGGGCACTACCCACAACGGGATCGACTAGGTCAAGCGTTCGATTCACAGCCCTTTGCAATTT…
>TRINITY_Unigene554_c0_g1_i4
TTTTGAAACTGCAAAACATCAAATTGAGTAAAGATAAATTTACAATGAAACCATTTTTTCATGTGTCAAAATATCCTTCTGATATAGAATTCACAGATTCATGCTAACAACGTTTTAATCGGCATAGTGGATTTAATATTGTCGAATATCAATTTCAAAGGCTTCGATCTTCTTCCTCCCTTTGGGGAATGAAGGTGTCCTCTAGAATAGCACAGTGCTTATTGATAGGCATTAAAATGGCAAGTTTTAAAATTTTCTGTTGGCAGAGCTTCATGGGATTTGGAAGCATAACAAGCTTTACATATGCACTGCTACCCAAAAGCACCCTAATTATGGTGAAGCAATCACTATTTTTGCTTGCCAAGTCCCACTCATGGTTGGTTATCTCAAACCAATCTT…
>TRINITY_Unigene936_c0_g1_i67
TTATCATTGTCCCTCTGGTCATATGACCACACGCTAGTCGGTCGTTGATCATCCTAGGCTTCTATCACCACAATAAAGGAATAAATCGCATGTGTACCTCATCAATACCTCGGCTATATGTAACCTCTGTATGGTCTCCGGTGTTCTACTTTTTTGCGTGCAAATCTTGACATAAAACTAGGCCTCTAGTCAGTCCGATTCGTTATCGCAGGCAAAGTGCCTATTCCTGTCTTGGTCTTTCCAGGTATCTTCCTGGTTATTTACAGATCTTCAAAAGAAGCATTTTCTTTATCAAAAAAATGTTCGCCGCAAACCCAACTACCTTCTATATTGCTATTATCCCCCAAAACTGCCCTTGATCGTTATTATTATTATTTTTTCGTGTAAGCTTATTTTTCG…
>TRINITY_Unigene1647_c0_g1_i10
CGCACCCAAAATGCGATCTATCCCTATTGTGCATCATTTCATCGCATTCTAAACCTCATAGTGAGTATCTGGTGATAGCGTCTAAGTCCTCGTAGAAGCAAGGCTACAAACCGAACGATTTTGAATACCATAACCTTCCATGAAGTTTGGTAGAAATTAAGTGATATTCAGGTCTTGCATGCAACAAACCGTTGCACATATACGACTCAATTTGGAAGGTTTGTTGCACATATACAGTCGACTCAATTTGGAAATATCGCTGATTACTTCAATGTATGTATTAAGAGTTTTACAAATCCCAGCAAATATATTGTTTTGGAAAATATACACCACACCATAAAAGGAACCCAAATATCTTTACCTCCCATGGAAATTTGAACATCAGCAAAAACAATAAAA…
>TRINITY_Unigene6619_c0_g1_i8
ATTGAAATGAAAACGAGGAGGGCCCCCCTCAAACACCGGGGTCTTGTTTGTTGGATGTGTTTGCCACTTAATGAACCTAAACTTTATAAAATGACCACAGTACTCACAAATATTTTAAATACCAACACGCATCGCATACTTTTTCTCTCCCCTCTCACTTTACTTTCAATATTTTGTCTCTCTTTGTAAATCAGATGTTAAAATAAACGCCCTCATTCATTGATTCATTCATGAGGCTGGGGCTCCTATGCAGGCATCATCCGCAGGTCAAAGATCGATAAACTCAGAAATATTTTATTTCTTTTTTAAATTGCGTGTGTTGTGAAAGGATAAAACCTTCAGTCTTCGAGTTTCGTATCCTGAAGCGCTCCTCGGGATCCGGCGTCATGTACCGTGCTA…
>TRINITY_Unigene2963_c0_g1_i3
CGATCCTTTGCTACATTTGAATACAAAATGCAGTAGAATACATAAGCCACAAAATTTTCAATTCGATCATATTTTATTTACTACCGTTTATATCATCTGGAGAAACCAACTACAAACATGCCAAAGACTTTCTTTGACAATAGATGTTCGATGATGTAACATACATTTAAAGGAAAGTCCCCAGATCACAGATCACCCAATAATAGCGACCCAAGTTGATTGATAGATCCAACATCTACTTACATGTATAATTTTTTTGCAGGAAGAATTCTTCAGAAACTAATTTTGATTTAAAATACTAAGTAATTGCCAGAACTGAAATAAACCTCAAAATCATAAAATTTACAATAGCATCCCCACCTGAGAATGTGCTCCTCGAAAATAAACTAACGCCTGGAT…
>TRINITY_Unigene5319_c0_g1_i25
CTTCAATTAGGTTATCTGTTTCTCACACTCACGCTCTGGGTGCAAAAGGGCTCTCCGAGCGTGCAAGAGGACTCTCCGTCTCTCTTTCTCCGAGATTGAAACATCTCAACAACAAATTCCTTTCTGTTCGGAGATCACTACAAACACGGATTTCTCTGATCCAAGGGTTTAAGCACGCCACTTCGAGGGTTTTGCATAACATTTTAAGGTTCTACTGCTCACCTCACAATTCCGTCACTTTAATTTAAGGCAGTTTGAGGTGCTAGGACCGGAGAGAAAGAAGCAGGAGAGCTTTGCAGCATGGCGCAGGCTTCGGAGGTTCTGCAGGTTGCAGCTCAGGAGGTTTATACTTCCTCAACTAAACAAAGAATTGCGGTATTCCGGGATAGTATTATTCCC…
>TRINITY_Unigene4501_c1_g1_i4
TGATAATTCTTAAATACTTGCTGTCTTTCATCAAATACAAATGTAAAGAAATATTAATATAATAAAAAAAATGGAACACCTCCCCACTAGTTCCTTGTGTCAACAAATGCTATCATCATGAAATTGTTCATATTGCGCTTTTATCATCTCTTCACGTAGTTCCTTACTACCCATTCGTAAATGCTTACATTATGAAATTGCTATTGTAAAGAATTTATCAGTATACTTATGGTAGCTCGTCTTGAAGAAATCAATCAAATCTAATTGATTGGCTCCCTTTTTTTATATAATAAAAAAATGAATTACATCACGAAAATGCTATGCGCATGTCATATTCTCTTTCAAAAATTACATGGAATTCACACGTGGAAGGATAACCAATATGCTCTATCTCACATA…
>TRINITY_Unigene1762_c0_g1_i17
TTTTTTTTTTTAAAATCAGAATCATTCATTTGACATTCATCTGTATGGAACCAAAGGATGACATGGTATATAATTTACAAAGGATACATGTAATTTAGCATCAATACACAAAAAAGCGAGGCAAAATGTCAAACTTATGATCACAGATGATACAGCTGAGTCCTCAGTGAAAAGACGTGATTTTTCATTTTGACCAGCAAATGAAAAATTAATTTCGTTGGTGAAATAGAATTGTCAGAGAATGTACAAGATCAACACGTAGCTAACCTCTATACAAAAAAGGTCATGTTACATACTTTCACCAAAACTACTGTACACAATTTACCATCTCATTATACAACAGTAGGCAGATATTTTTATGCCAGTATCACATTAGATACAGTTGAGTCCCTTGTAAAA…
>TRINITY_Unigene2590_c0_g1_i3
CATAAAACCCGAGTCATTGATTTGAGTCTCCTGAAACGTCAATTATAAAACCACAGATAGAAGTACCTGGAAAGAATGTAAACTCAAAAATAGAAATTTAACGGCACTTCTCTGAAATGGTGAAAGGCCTTGAAAGGTCATGGAAATATCGTGATTCGCCAGTGGTTTGACGGGAACACTCAAAAACACGGAACTTTTGTCGCTGCCGTGTAATGGATGGAACAAGCGACCAACAAAGAAAGAGGCAGGAGGACAGGGCAGCGCAGAGCAGACGGTAAGATTAAGAGGGGTTTTGACCTTCCCATTTTCGGTTTTTATTTACTGCTTTGAAGAAATTGAGTGCGGAAGTCAATTTCGGCGCGATGGACATTGAAGAGCTCAGAGCAAAGGCTATGGCTT…
>TRINITY_Unigene11461_c0_g1_i10
ATAAATCACTTTTACATTTACTTGTATTAATTTAAACTTCAACATTAAAATTTAAAGTGAGACCCCATTTCAAGGTGTTTGGCGGTGGAATCAAACCCATGGTCCCGCGCATGAAGATAAAAATTGTGCTGTTTTTTCAGCTCTCAACACGTTTGAGGACCGTTATTGCATCACTCCAAATGAATTTATAAATTACAGAAAATGTATGTTACATTCCACAAGATCAATGTACACGAACTCTGTTGAAATCCCATCTACAATGACCAGAATCTGGCGCAGCAACCTAAAATCATTAGCATCATGTATTTCACCTGAAAAAGTGCGAGAAGGGATGTCACAGTTCTCTGTTTTGAGCAACAATAACAAACTTCTTCAGTACACGCAGCTGAACACAACTGA…
>TRINITY_Unigene3433_c0_g1_i11
CCGATCTTTTTTTTTGGCCCCAAAGCCTCTTTTTCTGGACTTATATATTATAATACACCTTTGGTCATATGTGTTGATTTCAATTGATATAAATGAAGCATTCCAAAAAAATCTGGGTACAGTACCCAGGTGAATACATTTGAACTGAAAAATCAGGTCACAAACCATCTTAGCTTATACCAAATTACAACTACTGAAAATTCCTTGCCTATTCTACACTTTACATTGATTATATACAGAAGGCTACATTAGCGATATACAAGTTTCCCATATGGTACACTGAAAGAACTGAGTTGGGCCGGGAAAAGCCCTTTTACCAGACCCACCATAACTATTCCTATCAAAAAATCAAAAACTCCAAAATTGTGAACCATCATAATACAAGGAGCCAAATAAGGA…
>TRINITY_Unigene8963_c0_g1_i13
AAAAGTTCTAAATATATGCTCCCTGCAGAAATGGATACTCAACCCGGTAAGTTTTCCTCACATAGTCAGAGGAAAAAGGTTCACTTTAGATATAAAAAAAGAACAATTACTCCTGGAAAGCCAATAGACGAAGCAACTTTTGCATCATGATTTTGAAGACAAGGAACTAATCCGATTGAAAAGACAATTAGAACTTGAGGGACCTTTAAAACATGAGATGTGCATCACGCATCAAATATTTTTGAGATATAAACTCGATCTTGGTGGCCAAAAAATATTCATTCAAAACTTTACAAGCACCTCATCATTCAAAAAAACTGAAAATTATTACCCTGCCTGGCTCATTTGAGTCTCAATATTTTAGGAACAAAGGAATATAACATAGAACCTCTATGTATC…
>TRINITY_Unigene4562_c0_g1_i4
CACGGTCAGTTCTCAACTCACCCATCGAAGGACCTCAACTCACGGTCAGTTCTCAACTCACCCATCGAAGGACCTCAACTCACGGTCAGTTCTCAACTCACCCCGGTCTGGTAACCGCGGTTTGAACCAGGCTTTAAAGTGGTGTCGTTTCCAGGGCTTTCATTTCTTTTCAGGCTCCCTCGATCTTTAGCCCTTTTGTCGATTGTATGTGTTGCACACCCTTTCAGCGGGACGAGAAGATAGTGGGAAAAGGGCGCGCCGTTGCTCTGAGGTTTTACCGTTTGGAAACACGGATCACTTCGTCCCTTGACGCCATTGGGGATTTTGATATTTGGGTTTAGGTTTTCTTTTCAGGTAAAAGATTCATGATGAGCATCGACAGTCCAGAAGTGGGTTGAT…
>TRINITY_Unigene275_c0_g1_i22
TCCAGGACACAACAAACTATTAAATAACTGAAGCCCCAATTTAAATGTATAAAAATACATGTATGAATGTAAATCCCCTTTTCCATTAATAAGTATGTACAGTAACTGTGTATTCCTTTTCGGCGTTCGCCTTACCAAAAATACCAATACTACACTACAATCAAAACTTCGAAATCATGTGTGCCCATTGATGCGAAAATAAAATGACAGATCTTGAATCACCTTTCCATATAACTTTCTATATGAGAGACTTGTTTCTGAACTATCAAAGCAAACCTTCTGGAACTAAAAAATGCCTATACATTAGTTGGATTTTCAATTTCAAGCTGGTAAGACTCCACAGTTATTAAACGCCCCATTCTCCTTGTAAATTTAAACATCTGACCAGACCATAGGGCG…
>TRINITY_Unigene13643_c0_g1_i8
CGGCTCGGCAAGTTTGGGGTTTTTTCCCTTTTATTCTCCCCATCCCCAATCCTCCTCTTTTTCCTTCTCCCTTCTCTTCTTTATCAGTTCGCACTACTACCTCTGCGTGCTGCTCGACCGTCAGATCTTCTCGGGAGATCCTTGGGACCGTGATTTCTTTTCGAGCCCATACTAAGATCGATTCCCGGCGCGCGTAAAATCCCCAAAAGAAACTCAAAAAACGAAACAAAACGAAGAAGAAGAAGAAAATCTGCATGGAGCGGCCACAAGGACGCCATCTGTAACAGTAAATAGGATTCTCATCAGCGGCAACGTCGATAGATGTTAGAAATGGGATAGGGAAACTATAAGAAATTTGGTAAGAAAAACACAGGAAGAAACTCGCTAAATTGAGCAGAA…
>TRINITY_Unigene21401_c0_g1_i21
GTGCAAACATGTCTACTTTGAAGTCAACCCAAAACACAACGAAGAGATAACCATTCCAAAAGAATATCCCTGTTACATTCAAATACAAGTCTTCTACGATGTTGCATTTGGGATTCAGAATTTAATGGTCCCCTTCGTTTTATTGCAGGTCAATATTTGTGCTTTCTTGCACAAAAGAAAACAATCTAAACAATTTTAAGTCGAAAAAATATTCACTAATGACAAAGTTTGATAATAAGCACGAGTTTAAAACTTTTGGGGTGAAAATATATACATCACATGTAACTTTCATGCCCTCTGTATATCAGTTGCGTTTTAGTTTTTCCGTGTTGACAGGTCTTGCTCCCTAAATAGCATTAAATCTACCTTCCAAGTTCAAACAATAGTATACATTCACAG…
>TRINITY_Unigene9711_c0_g1_i5
GTGCTATTTACATTCTTAAGAATCATTTTGATTCAAGGGACATACTTTGTACACTGAGAATATCATATTCCTAATGAATTTAAACTGTTTTCCATTTGTACATGAGAGGAACTAAAATCGATATGGTACAGCCCCTGAGAACTTGTGAGAAGCAGAAACTGCATGATACAATCTTTCGTTGATTTTATTGCTCATATAGTACATAAAATGAAAGAATTGGAGCCTGCAACAATAGGCCTTAATATTCATAAAGCTTATTTATTTTGTGAAAATTATTCCTCCTTGGTATATTCTATAAGTATATGTGGAGACCTGTAAATATTAACCAATGTTCCAAATAATAGTTCTTCAAGTTTTAGTTCTCCTTCTGCCCTTGCAGCATATATATCTTCACAAATT…
>TRINITY_Unigene1122_c0_g1_i3
GAAAGGCAGCAAGATTCTAACATGTAATTTTAAAATCTGCGTCTCCATTAAACGTTATAAGACATGAACAAAATTGAGAGTCTCCGAAGACATTGCTGCGGCAGCAACCAACAATAACTGACAATAGTATTAATAACTCGTCCAAGGAGACGTTCAGGTGTGGTCTCTTGGCTCTCGGTTCTTTTATATAAATTCATCGCCGAGAGAGCCGCCAGATGAATTCGGTTTAGTATCCGTAGTCATCTTCGCGCTGCGCACTAAATGTGAAGCAAAACCTGCCGTGGACAATCTTTGGAGATGGGTCGACCGGAGCCCTGCGTTTTGTTTGCTCAGTCATTTGTTCATTCTCAGCTGGATGAACATGTTGACGAAGTACGATTCACAGAACCTGTTGTGATC…
>TRINITY_Unigene5181_c0_g1_i21
TACAGGCACACCCCAGGGAGGCATAGAAGTCCTATCTGACACCAATTTATATTATATTTGAGATAAAATTGGACCAATTAAAAAATCACGTATGTTAAGGTTCATCGCGCAAGATTTATGTTGAGAAACAACTGATATGGATTTACTGATCAGTTGATCAACTGGTTCACAACTTCCTAAAAAATAATTGTAGATGCACATGCAAACATTTAGAATCGATTGACACTGAAGATATACTTTGCCGTTATGACATTTGATTTTTGAAAACTAATGGCCTTTGCAATCCCTGCAATTTTTTGAAGAATAAACCCAAAATGTTCGAGAGAAAGACCCAAAAAACTATGGTATATATTTCTATTGTACAGAAAAATTGTGCAATTTTGAAAATAATAGAAGTAA…
>TRINITY_Unigene8031_c0_g1_i6
GCAACACGTGCCACCTGTAAGAACAGGCTTGGAAAAGTACCCTTTCACACGGGTGTGGAAGGGGTTTTCTGTCATGCTTGTCCTGTTCTCTCAAGGGTTAGTCCCTTCCATTTCCCTTTTATCATCGGTTCTTTATATTTGCTCCTTTTATCTGGCCGGGGTTTGAGCTCAATATCCTCACATGGTCTAATCCATTCTCGAATTAACTTCCCTCTTCATTATTTCGTTTCATCGATTCAGCGCTTAAAGAATCGGCAGTGGTTGTCGCTGTTGGTTTCGGGTCATTCCGATGTGTTCGTTGAAGGATTCAGTGCTCATTTGCTGCTGCAATGGGCCTTGGCATTGGGGGGAGCCAAAATGCAGTTAAAGTGAGGGAAGAAGCCCCTAAAATCGGTACAG…
>TRINITY_Unigene443_c0_g2_i1
ATATATATATATATATATATATAACAGATAAAAGACCAGATATTTATGGGTTCAAAATGTCAAGTTCTTAAAAAATAAGAAAATGGAAAAAATGAGTAGTCTCTAAATCTTTGGATATGTTAAGCTACCATTTGCTGATCCAAATGCATCTGCTGCTCAGCCCAAGCACCCAGCACTGCATTATTCATGTTTTCTGTCTGTCTGTTTCTTAAGGCTTCTAGAGCGAAACCTACAGTGCATCCCTCCACAGAATCAACTGGATTTTCCTTCACCGTGGTTTGAACCCAAGACAAATCTGGCTCATTTGAGGTTCGGAAGCCAAATGAAGCTGATTTCCTAAATTTATTGAGTTCTCCCTTTTGAACCCCCCAGTTTGCTTTACCCGTAGGAGAACCCCAA…
>TRINITY_Unigene8020_c0_g1_i16
ACAAAATCTCAACCCAAAAGACCGCTTATAGTATTTCCCTTGGAAATGTTACATATATTACTTCAGGGAACAAATACATTACAAAATCTCAACCCAAAAGACCGCTTATAGTATTTCCCTTGGAAATGTTACATATATTACTTCAGGGAACAAATACATTACAAAATCTCAACCCAAAATACCTCTACACATTATAGTATTTCCTTTGGAAATGTTACATACATTACTTCATGGAACAAATACATACATTGCGGCCAAGAAAATTCCATCATCCGAAAAAAATGGACACTAGGAAAATCCTACCCTAAAAGGGCCAAAAAAGCAAGCCCATATGAGTCTGTGCAACAAGAGAGGGTGATTCAACATTACAACGATATATGCTAAATTTCTCTCACAAGC…
>TRINITY_Unigene17806_c0_g1_i14
ACTACATAAAATGCACATCTCAGCCAAGATTGATTGCTACTCCATTGGTAAATACTGCATTTGACTGCAGCCATCTAAGTTTACTCAAGAAGTCCATTACATGCACGGCTTCTAAAACGTATCCCAAAAGTTGGGGATGAAGTTGGCGGAGCAGTTAAGAATAGGCATAGATCAAAAGTCAAGAAGGTGGAAGGATTTCAGTGATAGCTTCGGTGGGGACGTTAATACTCGGTTTGTTTGCAGATATACGATTTTTAATGAAAGGTTAAAAATAGGCGGCTCGCACCTGGCCTGTGTCGGCCAGACCTCTCTTACTCTATTCCATTCTATTCTCTATTTGCAATGGAACAACATGGCCGACCAAAAATGCAAAGCGTATGAGCAAGAGGAGGTCTGATC…
>TRINITY_Unigene9705_c0_g1_i14
TGAGTCTTACTTTTCCAAGGTATTTTTTTAATTGTCCGTTCAATCACGTGGAGAAGTTGGAGGTGAGAAGAGGCAGGCAGTGGCTAGATGGCGAGCGATACACAGCTCCTTGCTTTTTCGAGAGCTGTGCAAATTTCCGAGGAGACAGACGATCAGTCTCTCTCCGCGGATCCATGAACAGATATACATGATTAGATACATGGATGGCCTCTCCCTTCCCTGCAAATCTCTGTTCATATTTTCCATCTAAATCTTTAATGGCGTCTTTTAATCTGTTTACCTTGATAGATTTCCTACTTGTTGTTTGCTCTGTGTGAGGAATCCAAGTTGGAGTTTGATTTGGCAAAACTCGAGGGAGTTGTTGTCGTCGTCGTCGTAGTCGTCTTTGTCTTGTGTGGT…
>TRINITY_Unigene17557_c0_g2_i5
ATGTAATGCACCCTTGTAATAAGGGGTATCTGGAATAAAATACTAACCATAATTTCTCTCAGTGATACTAATAATGAATGTAATTTTTCGCAGAAGAAGATCATCGTTAACCTTTAAAATATATATAAAAAAGAGTTACATTCAAAGAGCACTGGCCATTTGAGCACTATCAAAAATAAGACCAAGTTCCAAGCTGGAAATTTTGTCTTTTCTCACCTATACATTCATCAACAGCATAATGCTTTCATCAGCAGAAATAATCTACATCATTTGATCACATAAAATTTCATTAAAAAACTCAATAGTAGCCTCTGGGAACTTCGGCATAAAAGGAAAGTTCTTCACTATCTTCAATCATCATATATAATCAGCATCAGAGCAATACTCAAAAGACCTTTC…
>TRINITY_Unigene10897_c0_g1_i3
CAAAAAGGCTGTCCAAGAGCAACGCCAAACCCCTGAATAACAGTTTCAAAATCTACAACGATAGTTGGAAGAGCATGGGACAAAAGAATATGTAGCGTAGAAATAAATACAACATTTTCGATCTAAAATAATACATGAATGCATTTCAACAAATTCTAAATTTTAATCAGGACCTGGAATTCATAAACTTGTACCAAACAACCAGATGAAAAGGAACATATACATCACTTTCATTCAGATTTAAATATGCTACCCAAAGGATTTATACATCAAAATTATCACCTATTTGTATTCAGCTCCTTTTCTGCCATCAGATTCAGTGCTGTAATAATACAGAACTCATAAATCACAAATAATACTTGGCAGAATATAAGAAGAAATGATTCACGTTGCCAATCA…
>TRINITY_Unigene6_c0_g1_i22
CTCAAGTGACTTTAGCTTCCAACCCTATAGGTCATGGTTTTGTATTAAACTCCTCAAGTGTAAAGGTACAAAGTTAATGAAGGCCCACATAAAGGGGTCATCTACGAATATTTCACTGACACAAACAACTGAGATAAAACCCTAGTTCCAAATTTTGCGAGAGATTACCCACTTACGTAAAACCCTAGTTCCAAATTTGGCGAGAGATTTCCAATTTCTTTTCAACAGCCAAGCCAAATGTAAAGTTCGTTACTTAATGGTGGAATGTTCGTTGGCTAATGGCATGCCCTGTTTCTCAAACGCAACAAAGTTGAAAAAAAACAATATTCAATCCCAATCTTACGACTTATATATGATATAAGATGGAGCTTAACGTGACTGGCAAGAGATGAAGAGAGG…
>TRINITY_Unigene11101_c0_g1_i3
TTTGTTTTTTTTTTTTTTAGCAATAATGATGGTGAAATTTTTTATAGTGGGAAACTATAGAATTTGGTAACAAAATAGAATTGTTCTAACTGTAGATCCGTTACAGAAAGCTATGTTACATGTTACATGCATGTAAGCTCTGTTTTGAGCTCTGAAAAGGAATGGGCTATATACACCCTAGACCAAATGAATCTTGTAGCTAGCGTCACATCTTTATTAAAAAAATCATGCCATGGTACAGTTATATATCGTTCTTAATGTACAAGAAATACAATGCCATCATTTGCAACAACAGCAGCAAACTTTCAGAATGAAGCTGCCAATGAAATCAATGTTACAGTGAAATATCAGCTCTGTGACGTTGCAGAGTACTCAAATAGCAAACGCTTATCGCCAGAG…
>TRINITY_Unigene1248_c0_g1_i3
CATGCAGGTGACTGTTTCCAGAGTGATAAAAAGAAAGCTGTCTGATGACATTAAAAGAAAGTAATGGAAGAAACACCGTTAAACCTTCTTGACAGTCTTCTTGACGAACACAAGGTTGGTTCTGTTCCCAAGCTCCTTGGTGTGTAAGCATGCAGGTGACTGTTTCCAGAGTGATAAAAAGAAAGCTGTCTGATGACATTAAAAGAAAGTAATGGAAGAAACACCGTTAAACCTTCTTGACAGTCTTCTTGACGAACACAAGGTTGGTTCTGTTCCCAAGCTCCTTGGTGTGTAAGCATGCAGGTGACTGTTTCCAGAGCGAGAATGCCGCGCAGGTATAATAATCATGAGAACATTTCCTCCTGCACTCTTCGATTTCTGTTTCCCCAAATGGATTCG…
>TRINITY_Unigene7432_c0_g1_i5
CCAGAACAAACTGGTTCATAATGCAGAGGAGCCAAACAAGGTGCCACATCAGACAGGTAGGCTGGTTCATTGAACCAGCTGGTTTGTGCCAATGCCGATATGTACCTCGAACCCCCAAGCCCACCCATGTGACATCAAGGGAAAATAACAAAATTTTGGTCCTTCAACAAGGTTTTCCATTCTTAGTCAATCAGTTCTTCAACCCGGTTTTCTTCAGTCCCAGTCCGGTCCATTACTGGACCTCAGCCAGTTCAAGCTCTGGTTTTGATAACTTTGATTTTACCTCCCTGAGAGAGTAGCATGTTTATACCATATCATAAATTATTTATTCCTTCCATTGTGAAATACAAAAAAATATTCCTAGAAATCTGCAAAAGAATTCAAATTTAGCTCATAATA…
>TRINITY_Unigene904_c0_g1_i30
TTTTTAACCAACTATAAACTCACAGCATAACTCTTATATCTTACCATATAAGAGGTACATTACAGGATAGCCTTGAACAAAATTTAATGACCGAAAAAGAGAAAATATAAGATCGTGACATGTTTTATCATCTTCAAAAAAGAATGGAATTGCATTTTTTGAATAATACATCGACTCCACGTTTCAAAGACGGAATATTCGATGGATAACACCACACAGATACTTCTCCAGGAAAATGAACCCGGACTTTTTCACAAGAAACTGCAAGGGTAATCAATAGTTGGCAATTATTGTTGCCAGGATGAAACCAACTATGAAAGCCTATCTATCTTTTACAAAACCTTGAAAGATATACACCCCAGTATCACAAAAATATTTCTTCCGCGTAATACAATTAAC…
>TRINITY_Unigene3184_c0_g1_i4
TTCATTCCTGCCTGTTGCATTAGAAAAAACATTTCCAAAGCCTCCTTACAGTGCCCTCCCTGAGCATACCCCGCAATCATTGCATTCCATGATACAACTTCACGCTTGGCCATTTTTCCAAACACTTGACATGCATCTTCTATACACTGACATTTTGCATACATCGTAACAAGGCTATTTCCGACATTTACATCCAATGCATATCCAGTCTTGATGACAAGGGCATGAACCCGCTTACCCTGCTGCATTACTTCCCGGGTAGAAAATGCATTGAGTATGCTAACATATGTAACCTGGTTTGGCATTATGCCAACCCTTTGCATTTGTTCGAATAACTCAGTTGCGTCCTCACTACACCCATCCTGGGCATATACAGAGATCATTGAAGTCCACGAAACG…
>TRINITY_Unigene8253_c0_g1_i1
CAAAAAACGAGCTTTGGAATTGGAGGTATTTGCAATTAATCTCCGACCCCCCTCGCCCCAGTTTTCTATTTCTTCTACAAATACCGGAGCCCAAGGAGGTTTGAGTTGCGTTTTCTTGGGGTTTCTTCATCACCTCATCGATCCGATCCAGAGATCGAATCCGATCCTCTACAGTCGATTAAACTTCGTCGGCTTCAAACAGTTAACCAGTTTTCGAGCCATGGGATATCCCAACTCAGCAGATTCCCCATGTATTCGACACAATAAATACATTTAATGGCCACCCAATTCTTCTTCTCCTGCGTAAAAGATCCATCTTTTCAATACGGATGAAACCCAATTATATGCACGATTAAGGAACGAATCATTCCAATTACCCCCAGCCCCCTCTGCCCAGAT…
>TRINITY_Unigene2022_c0_g1_i15
CTGTAAAAACTCTTCACGATTCTGCCATAACTGCAAGGTGTCTCACGACTCGACAACACTTCGAATTACACCATGGAGAAAAAATATATTGCAAAAGTCGAACGCATCCACGACAGACCAGGTCATAAAAGGGCATAAAACAGGCCAAGAAATACATCTGCAGTACAAAACAGCAAGAGCCCTCCAACGTGAATCCTCGTGATCGCCGAACAATCACAATGCTAAAAATGCAATGCTCACATAGCCAATATTTTGATATGCAGAGAAAAAGGAAGGGCATACAAGAGATATAGAAATCCTTCCAAAATTAGGAATGCACCAACAATGATACCGTGTGAAATAGAGTTAGAGTTGCAGTTAAAATAAATAAATTGTACAATTATACCAAAAATAAAAACA…
>TRINITY_Unigene1174_c0_g2_i6
CAAAACTGTGACGTAAACTTGCAAAAAGAGGCAATCAGTTTATTACATTCTGTGTAATTTGTATTTAATAACATGGTTTTACATGGGTAAAACTGCTTGTATACTCTTACAAGACATGTCAGGATATTTCATGGCACCAGTTCAAAGGATACCAAAACCCACGTTTCATATCATCAATAAATATAATAGAATTTCTTAGATCTCACATGCATACAGACCGAATTTTTCACGAGTTCCACAAGAAATTAATATATCGTAGCAATAAAAAACTCCGAACCCTATTTCATGGTCTCGAAAAACAATGCGTCAGAAGCCATTGTGCAGAGCGATAATTATCGAAACCTCCCACAAAATATCAAGATTTTCTCAATCTTATCGTAATTTAAATTTTCAGAGCAA…
>TRINITY_Unigene13615_c0_g1_i2
GAAGGTTCCTACTTGCTCACCACAATCTGTATATTTTCTCCAGCTTCCTGGCCATTGTTTCCCTCAATTTTGGCAGGGGCAATGAATCCCTCATGTTTTCCGTTGTTGTCCATAGCAAACAATTGTTCTCTAATTCTTTCCTGGCATGCTCCATCTTCAACTTCATTCTTTTCCACAGCTATATTATATACCTCTGTAACCTCAGGGATCTTCAAAGGATTATCCAATTGGTAAAGTTCCTGCTTGCAGGCAGCTTCTGTAACAATCTCTGAGATATTTTCTGGAAGAGAATCATCAATACCTGAACAAAATAATGCATCATTACTCTCCATAAGCTTGGGCTTATCTAATGGATCACTAAAGTCCAGTCCAAACAAAGAATTCAAGCAAGGAGATATA…
>TRINITY_Unigene12863_c0_g1_i3
CTTTCCCTCCGAGTGGTATATGACCTCATCCCAACACTCAGCACCTGAACCACAGTTGACCCCCCTCGAAACCCTGGTTATTCAAACTCAAACCCTAACCCTTGAAACCCTAGCTCTATCTCCTCCTCGGAGCCCCCACAACATTTTGTTTCCGAAGTATTTTTTTCCCGCATCGCATCGGATGGCATGTAGCCCCTTTGACTGACCAAATCCACCAGTGTACAAAGGCAGTAGAAATATCGGAGCCCATGTAAAAATTCAGAGGGGAAGAACGCAAAGCAAAGCACGGGTCAATGGCGACGCAGATACCAATCCCCACCACGAACAAATCATAGTACCATCCAGTGGCGCTATTTTTTTTTGGTTTTTCCATCAATTTGGAGTTGAATTCAATCCCAA…
>TRINITY_Unigene21553_c0_g1_i4
CCGAGACTGAAGCGCTTGTGCAGATGATCTTGAATGTACATTCAAGGAAGCGAGGGATTGCGTTAATGTATCCATCTAACAGAAACAAATTTCATGAGATGGATAATAATGGAATAGTCCTACTACACAAGATGTCCGACAGACAAAGAAGAATCTTTATACATCATACTTCTATAGAGGAAGGCAATAAAACATGAGTTGTCCATTTGCAACATGAAAATACAGTTGCCATAAATCATTTATTGACCCTAGGCAATTTGTTTACTACGTTATTTTTGAGCTACTTAGAGTAAGGAATCTAACGAACTCTGCACTTATCAGAAACATAACCCACAAACATTAGAAGTCACAATTAAATCTAGTAGTAGAAACTTGAAAGTGAATTCTCATTTCAGCAAA…
>TRINITY_Unigene9076_c0_g1_i11
CTAGCTGTTCAACAATAACTTTTTTAATGTAACATTACTCCTGTTCAAAGATATATAAGGATTTTAAAAGTTCACTAAGACATGACAGCAGAAGAAATTATTGTCAAAAGGTTATCTGAGACATCCATTGCCAATCATTTTCCAACACCTTTCAGGCTCCAGTGCTATTTTGCTTTTTATCCTTCACGCACGCAGCCTCCAGATTAACACAAAGTCAACATATAAACCATCATATATTGTTGAGAACATAGCATAAAATTATTACACATTCGCAAAAAATAAATTGATGCACATGATGATTAGGCATACAGAAGTATGCCAAATGTGAAAAGAGACACAGTCACACCATTTCCCAGCAATAGCCGTTTTGCAGAAAAACTTACATACTGTAGGATTTCC…
>TRINITY_Unigene331_c0_g1_i42
TTTCAACCCTTTTTATTCGCATCATTTCCGTCCTTTTTAGCTTCGTTGACTGTTAGCGGTCGAGAAAAGGCTGAAGCACACGTCAACAGAACGAGCGCGGTTGGCGGTCGGAGTAGATTGAGTGAGTGTGAAGAGATCCATGAGAGTGAAGCCGCAGCTGGATCAGCTTTAAACCTGTGCTGCTTCTTTGGTTCACAGCTTCTTCTTTCTCTAAAGATAGTTTTGGACCTGTAATGCACGGGATTCTTTTACCAGTTCAATAAATTAAAGTGTGGCCAGCGGCGGATGCTCATTGCTGCACTGTACTCTGTTGAAGTTTCTGTTCATGTAAAGTTTGAGCAAGGTGAACCAAATAAGACATGTTAGTAAAGTGCATTCAGAATTACTTGACATGTCTTT…
>TRINITY_Unigene3365_c0_g1_i30
GTGCACCCATCCACATGCCCCACGTAATCTCTTTTCCGTGAGTCCTCCTGATCTTTTTTTCCACCCCACAAAACCAATGGACCGTCCTTAAGAAAATCATTTAGTTACATAGGATCCCAAGGTCGGTTGGAGTGACCACTTGCCCTAACTAGAGTCCGCCATATTAACCCTAGTAAACCAAGCACTACACCAACGAAGAGATGCGGTGGAAAAAGCTATAGAAGCCAAGGCGGCGCTAGGGTTTCAAGCTCACTTCGAAGCTTCTCTACATCTTCGGCTCAAACTGTCTCCGATTTTACATATTCTCTCGATTGGAGGATTTAGAGTTTCTTCTGTGTCCTCAGCTGATCATTATTTGGTTTCTATTTTGGGTCATTGCTCAAAGATTTCAGCCGTGGT…
>TRINITY_Unigene29843_c0_g1_i1
TACGAAGCCATGCAACAATGATTTAGTGGAAACAAAAATTTGCGTATCTTTGCCTACGTGCAGCTTCTGTCTTTATTAAATCCTAAAGGCTCGTCTTCACTTAAAATTGAATATTTCGTACATTTATACAATCTTGTAACCTGAATCTAGTACCACGTATATCTGTGGAGGTTGAAATATGTTTTATACATTTTCCTTCAAATTCAAGAAACACCTTTTTAACAAGGAACAACGCTTCGATTTGTTCCAAACAACTTGATTGATATCTACAAATAGTCCTACCAACAAGACATGTTTGACCATAGAAAAAGATAAGTTCTGCCAATATCTGATCCTGCTATTTCATACCATAGATCTGTAGATTGTTGTCAGCACTTCATTTACCAACAGCATGCCCTT…
>TRINITY_Unigene3651_c0_g1_i7
TTGGCCCTGAAAATCCAACCAGCATAATAATAATAAGTGTTAACGTGGACAAGCAGTGCGAATAACTAAGAGGTAACGTGGACAAACAAGGCTCCAAGGTGGACGGACATCCCAACGAGCATATGATGGGAATCGAGGCTCAGAAAATCCCCCACGATCATATGGTAGAAAGCGACGCTGTGAAAATTCCTCACTTCGAGGACTAACTCGACTTTGTATTTCCTTCTTTCACACGGACAAGAGTATAGTTAAGCTTGCCCAACCTAGGTTTACATACTCGGATTTTCGTTCGCGCGTCCCAAATCCACGCAGAGTATTCGGATTTTTGCTGTGCAGGATCAATTGGCATGGTGAAAGTCGCAGCCGTGGAAGAATTGGGAGCTGCAATCGATTATTAAC…
>TRINITY_Unigene13379_c0_g1_i13
AATGGATCCACTTTCTAAATCACGGTGGATAAAATGATCCAATAAAACCCCTGGAAAGAAGAAGCAAGAACCAAAACACCCCTTAATCCAACCTGAAAACCCATTAATCCACCCACTGCGTCCTGAAAATAAGGACCCTGCACCTTGCGAGGAAAAAAAGACAAACCCAACTCCTACGAGTGTGGGCCGATCAGCACTTACATGCAAAAGCCCAGGAAAATAACGTAAGCAAAGTGGATAGCTGACGACAGCTGTCCCTTGTTTTGTATATTCCAACTTACATTCTCAGAAGGTATTAAAACTGGATTCTGGGAGGACCAAATGCTTGCTTTGCTAGCACTAGTGCACCCGCTGTGTCTGATCCTTTCAAGATTTCCTTCGGCTCTATTACTCACCCAA…
>TRINITY_Unigene9555_c0_g1_i8
CCGACGCTGAATCTCTCCATATAAAAGAAATGCTGGATGTCTCAAGTGCTTTTTATTTGTCATAACTAACGCAGGCAACTACCGGCGGCCGAGGCCGAGGATGAGACTACTTCTGTGACAGGTACGCTAAATTTCCGGTACGAAACCTCCTCTACACAAGCCTCCGAATCGCAGCAAGCTGTGCTCCGAATTTCGCCTGCTCGCCTATATTTTCATTTGGAGCAAGTCGTCGATGCTGACCAGGGTTTTAAGTTCGTAGGGTTTTCTTTTGGAGCAGCAGAAAATGTGGAACCCAGGAGGAGCGGGGAGCTCTCATATGGCTCCCCCGGGCACGACACCGTCAGTGCCACCGCCATCCGGAATGCAGCAGCCGCAGCATCCCTCTTACGGCCCCCCTCT…
>TRINITY_Unigene5887_c0_g1_i4
AAATTGCATTGCCTTCAGTGACTTAAAAAACATGCAGACAACCGTCCACTGATCATTTGACAAAATATAAAATGTGGTGGATATTAGTTTGAATTTTCGCAGGATAATAAGAATAAACGGTTGCACATTAACATTTACTAAAGAGGTTGGGGTTCGTGCTTTGAAATATTCAGTCACACCAACTACTCGTACAAAACACGATGATGAAATTGGTATTTCGACAATTATGTCTGCCCTCAATCTTGACAATTTTTAAACCTACGTAGGATACAAATTGGATTTACAATAAAACAAAGAACAGAACCATAATCCAAGATTTGGAGGGGTGCACATATTAAATGAAAGAACAGGTAAGCAGCCGCATGAATCACTACAAAATTATCAAAGACATGCAGGCGG…
>TRINITY_Unigene8552_c0_g1_i3
TGATTACATTGTGGCAGCACACACTATTGGTATTATGTTTGCTTAAATACTGACGAAGTATCAGACATTGCTGATTTGCACTCATTTTCTAAATAACTAAACGAATTTATATTGCCAAGTTACACATATAAAAGTCCGTGCGGAGTATTGAAAATTGTAAAAATCAATCTATGATTAACGCTCCCACGTCCGTTCTGAATTTTAAATACCTTCACCCCCCCATTATAGCCATAAGGTGATTAAATCATGAAAATGAAAGGGAACAAATGAGACTGACACATAAGTCTTAAGGTATGCATAAAATATAGAAGGGAACAGAAAAACATATGGAAGGTGCAGCATCACTATGCATAATCAAGCCCCGGACACGCGTTCCCCAACTGCCGTAAAAAGAAGTAG…
>TRINITY_Unigene2337_c0_g1_i15
TTGCAGCAATAAACTTCACCATTTCTAGGAATTAATACAATGGCATGAAGAACAGTGAAATGCTTAACACATACAATACAAGCAGCCCATCAATGCATTTTAAAAAATGAACTAGTATTAATTATCAAAAGTTGAAATTTATCACTAGGCATCAGCATGATGGCATGAATCTATCTTTGGAAGCAACAAGCTTGCCACAGAAACATCAGACTTCAAACCAAAATCCTGGCCGGCATATTGAACCCAAAGATATTTCTTTGGTCTCTGAGGAGGAAGAAGTTGAGAAATTTTTGGAAACTCTGGACCTGGTGGACTTGGAACTTCTTTACCATCCACTGAGTAAACTATGTCAGCCAAAAGTAACCAAACAAGGTCTGGGTCAATGCACGACAAACCAAG…
>TRINITY_Unigene2863_c0_g1_i2
AGATGAGGTGCCGGGATTTTGGGGAGGGCCCCATAGATGGAAGGTGTATCTGTGATAAGGCCAATATATATGCTATCAGAGGGAGCTGTTCTTAAATGTAACGAGACGAAGGGAAACCGCATTTATCCAGCAAGCGTGACTCTCCCGTTCTGAGACAACCGACGACAACGAACGAACGACAGAGGAAATCAGACAGAGCGGGCGGGGAGACTCTTTGTGGATATATCAAGGAGAAACAGAAACTTATCTGAGATCTCTTTTCTGTGTGCAATGGCGGCAGCGGGGCTGGCCAAAGGCGGTGCGATCTCTGGGATAAAGATCGATGACAGAAATGTGCCGCTGCGTCTCGTGCCGCATTCGGCTGCTTCGTCGTCCTCCGTGAGATTCCCAAGCTTGGAG…
>TRINITY_Unigene1771_c0_g1_i31
CAGCATTCCAGTGATCAGCTATCTTCAGCGTGGTTGGAAGTGCGGCGCAAGATGGATTGATGGGAGAACAGAATGCCACGTGTAAGATAATCCCTATACTCCCACCCCAAATCATTGGTCCGCGTGGGTAAATTATTCACTCATAGTTAAGATGTAACCACAGGAAGCGAGCGAGAGGTGGATTTGGAATCTGGAAACAGATTCTGCCACGTCATCTGGGTAGAGCCTCTTCCTCTCCATCGTATTATTTTGTTTTTGTATTTATGTACAAAGATGGCAGAGAGCTAATCTCATTCTGAGCCCAAGATAAGAGGCTTGAGGTGGCAGACTGAGGCTGAGGCTGAGGCTCCTGTTGCTAGAGAAGCTCTGCAATGGAGCGAGCACGGCGTGTTGCTTGTG…
>TRINITY_Unigene4240_c0_g1_i55
ATATATTTAAAAATATTTTCCTTCTTCTATATCTGTATCGATACAAGAGATATAATTAGGGACCTAATAATAGGAAACCAAAGTGGACTAGTAGCTCAATAAGTAGCCAAAGAAGAATAGGTGCCGAAAACTAGTCTGGTTGGCATAGAGGAGCTCATAATTAACCTGCTTCTGCTCAAAATTTTACGAAGGTATTTTCAGATGCTAAGCTATCTGTAGCATTCTGACTCTCTACTCCTACTCTGTAGAAGATCAAAATTTTGGACAAGATTTAATGTGGTCATATCCAACGAAGGGGCGTGATACCATGGTAGCGTCCATGCACACCATTAATTGATCGGTAAAATCGTGGGGACTTGGAAAATGCATTGTTACCTAATTCTTGATATCAATTAAGTC…
>TRINITY_Unigene8253_c0_g2_i4
AAATTGAGGGGAATTACGAGTGAATAGATGAATGCGTGAAAGAGATTTGCAGGAAATGTCATCCGAGTATTTCTCCTGTTCTTCACCAAAACACAACAGAAGCTTCAAAATCGCCATCCAACGGCCAATTTAGCTTCGGATCGGCTTCAAACCCTCGGCATTTGCTCGCGGATTCAGATGCGGCTTTCAATTTTGTATTTTTTAACCCCTTCGATCCCCAATTCGAACCCTGGATTATCAGATTTTAGGATTTTTTTTATTGATTAAATCCTCGATATTTACAAATCCTCAAAGAGGAATCCGGACTCAATGCGGATCATCGAGATCTAGGGAGCCTGCAACTGTCGGTTGCCATGGCAACAAGAAAGGAGCGTAGCTTGAAGCAGCTGTACGAGCTCA…
>TRINITY_Unigene26916_c0_g1_i3
AAACTCTTGAAAATATAGCTATACATCCAACTTGGCAATCTGAAAACAGCATTGGAGAGAAATGACCAGAATCATTTCAGAAGAGTTGATGGCTTCTTAAAATTGGGAGAAACATCAAAAAATATTTGATTCTCCATTGGAGTAATAACAAGCATATCTAGAACTTTATACCACACAGTATGGCTTGAGTGATCCTATATATACACATTTTCTATGAGTCAATGCATCTTAAACATAGGACATCAGTAACACTCTGGAGAGTTCTGTCAGAACAGATATAGACTACAGAATATGGAAAATGATTAATCCAAGCTACACAGTACACTATGTCGTAGAGACATGGACAAACCCTCCACAAACTCCCAATTTCATTTAAATCATTGCTTGAAATACCAATCG…
>TRINITY_Unigene38235_c0_g1_i13
CCAAATTCTGTCTCCTCTTTGAACGAGTAAATTATGCGGGCGATGCAAATCGGGCAGAGGTAGCACGTAAGACGTCGAGAGTTTGAGCCCCGCAGAATGAGTTCCAATCAACGAAATGCGAGGCTGGACCAGTTCTTCCCTTCGAAAAAGATAAAATGTCTATCCCCATCTGGTAAGATTGTCAAGACCAACAAGGATGTAAAATCTCCTAATACAAAAGGTAGTTTGGATGGCTACCTAGTAAAGTCTCTTGATGGACTTCCTTCACCAGATAATACGTCATCAGCCCAATATGGCTTAAAGAGAGGAGATGCAGCAAAGCAAAATTTGACTTTTGAAGTTAAACAAGCCTCAACTACTCTGGATAAGGCACTGCCGGAAAGTGCTTTTATATTTCAA…
>TRINITY_Unigene1426_c0_g1_i11
CTTATATTGCCACTTAATCTTAAAATACCAAAGGTAAACCACTTAACTTTTAGTAAATAGACGCATCTGACTTGCAACAGAATTTTTTAGTAGGCTTTAACTTTTAAACAATGTTGAAGGAAGAAGTTAGTACTCAACTCAGTTCAAATACATTCTTCGATTTCGCAGTGACAAAAAGATTTAGAGAAAAAATGTAATTGAGTACAGCATCCATTCCCCTGACTCTGAACAATATGCCCTGTTTATAATCATTTGATAAAAAATACAAGAACAGGACATGGAAAATAAGCCTACAATAATGAATGGTTCAATATTGTAAAACCCTTCACAAAGTCATAATATCTCTCTTTCAGAAATCATGTCTTTATTGCATCTGCAAAGTGCAAATGCAGATAGAGG…
>TRINITY_Unigene8040_c0_g1_i5
CGCAGAAGCTTTTTTTTCCTTCATTAACTGAGGACCTTTTGTAGGGTTGGGCTGTAAGCTGTACGAGTAGTTGTTTGTTGGGTGGTAATAAATGGAGGGGCGAGAAAATAACCTGAGGATTTGGTAGTCTACTTGTTTCTTTAGCTCCTTCTCCTTGACTTTCTCAACTACACGAGATCATGCAAGTAAAGTAACGAATGTGGCAGGATATCCGTGAAAATTATGGATTCCTATAATGTTGGTGTAATTCAATTTTAATCCCCAAACAGTTTTTCACCTTCACGTGGACTAATCATGGGGTGCCCCGGGGGACAGGCCCACTACGTGTCAACCGTCACATTTATAACAAAAACAAGGCAAGAACATCGAAGGAAACTAAATATAAAAGGGGGTGAAAGA…
>TRINITY_Unigene6790_c0_g1_i33
GTTTTTTCTATTTTGCAGTGGTTAGTTCTGGTAGCATATGAAGCTTATTTTTTCGTGCACTTAGATGGGATCAAATAGCCAACAGCTCAATCTGGTAATGGGATCAAATCAGAGGAATATGATGTATTTTTGTGCATTTTGTATAGGAAAAAAATAGAAAACAGCATTTTTTGTAATGAGATAAAACAGGAGAGATTTAGATGTAATGTAAGCCTGAGGGCAGGGAAGATATGTACAGCTGTTATGGACAGAGTTATAAAAAACCATGTATTGAAAAGCCAAAAGGCTGGAACATCTATATTCAATAGAATATAAGGATATTTTTCTTTTGAAAAAACAAATATTGACAGATCTAAAACCAATAAAATCCATAAAACTATGCATCGCATTTGATTATTG…
>TRINITY_Unigene5955_c0_g1_i4
CTGGATCGTCGGATGCGGAGGATGACGTCGGTTCTTGGCCTGGTTGCTCTCAAGCCCTCGCAAGAAAACGAGCTCAGGGGCAGGGGAAACCGAGAATGGTTTTCCTTGTGTTTTTGCAATCCATTAATTTGTTGATTTGGAGACAGGCTGCAACTTCTCCAAAATTTTGACGCCGGTTTTGCAATCCTACCAAGATTTTGACCCACTGGCATTTTTCGCCGCCTTCAGAGCACCATTGTGACTTTTTTTTCCGCTTGAAATTCGACATAAGGTATATTTTTCTGCTCGTTTTGCACAATCTTGTTGCATTTTGGTTCAATTTCGTGCGTTCGTGATGGGATTTGGCTATGGCGGCGAACTCAGGAGGCTAAGGCGTTTCTCGACACAGATACTTAGTGA…
>TRINITY_Unigene15639_c0_g1_i1
CTTCAGGAAGAAAAAGTTAAAATAGTATGGCTGTCTTTGTGAACCATTTTGTGATAAATGTAGACCAGTATTCAAGTGAGATTTGATCCAGCATAGGAGGAACTTCTAACAACGCACTCACCTACAGTTCTCGCACCGAACTCATCACCTCCTGTCAACCAATAAGATCGATCTACAAGCAGCCTTAAGATAAACATCACCAAAGCACCTCAAGAGCTGACATCTCTATGCCCTTGGATGTCAAGAGTTGAATTTATTCAATGCTAACTTGGCTAGCTAAAACGTTCTAGTTCATCATATTAAATAACCCTTAAAATAACATAAAATACACAACACAGATAGAATAGCCACATTTATACATGAAGGGCAGCTGCATTTACGCATTTCAATCGCCTTGGA…
>TRINITY_Unigene3977_c1_g3_i2
CAAATATTTATTTTCCATTTTTTTTCTACTATAATAAGTAGATGGACGTTCAAAAAAAATTTCCTGGTCCAAGCCTCACGGTTATGACGGTGCCGGGCCTAAACCCAAGGCATGCTAACCACGGTTAAAACGCCAAGCAGGACAAAGGCTTGCCTTTTTTTAGATCACTAAATGCCTTTCCCCGCTCTCGCATCTGCCCATTTTTCCTTCAATTTTCTTCAACACTCTTTCATTCCTATGGCTTCTCTGTACAAATTCGGTCTTTTTAATGATCCTCTAGCGTTGTTTTGAGCAAAGAGGAGCCCACGGATTTTATCTTTGTGGGCCTTTGTTTTGCAGGTTCGTTTGAATCCAAATTCACATCGGAGGCTGCAAATTCGAAGGCTCTCCGGCATTGTT…
>TRINITY_Unigene9399_c0_g1_i17
TAAATTTGGTACCTTATTATTAATCCCCGATCACCCAGGCCTATTTAGCCCAAAACGCCAAAGACCGCCACAGCTTTGGCGGATTGATTAGCGATAACATAAAATATTAATCAGCGAAACATCGCGAGGGAGGGTTCCAACCTTTCACATCTCTTGTTATCTCCCTCTCACTCCCCGGACCTGTTAAGTAGGAGCGTATCACCTCCCTTTGTCGATTACTTTTAATTTCAGCGACTTACTCCCGATCTCTCTGTGTGCACGGACTTGATACCCTGCCTTGTATGCCCCGTACTCGATTTGCATTTGCCCTCGCTGCCGCTGCTCAATCTACAGCAAATCCCTCTTATAGCCTCGCCTTCCCTCTTTTCTGAACCATGGTTTCATTCGTTCTGCAAACTC…
>TRINITY_Unigene5375_c0_g1_i4
GTTAATGTGACAAAACGCTGTGTACGTTACCGTGTGGAGTTGAATGAGTGGGGGAGCCGAAATAAATAGCGAGGACGAAGGAATAATGAATGGGAGGTAGGCAGAGAGAGAGAGCGCGTTGATTCTGGTGGTTTCATGGAGATGAGGTGAGGTTAAGATAATGTTTGTGTTTCTGTTTCTGTTTCGGATGGTCATGGCGTGTGGGCGATGATAGGAGCTCCCGGGTTTCGATTGGATTTCTGTGAATGGAGAGTTTCGGCGGCGAATCTTGCTTTGCAAGTAGCAATATATCCGTGTTGCATTTCTGGGCATTGTCCATATGTCCCCGGTTCGAGTCCCTGGAGATCTAGACCGGTGGATTCGGTTCTTGAAAACCCTCGCGGGTTTCCACGGGGCTGC…
>TRINITY_Unigene18675_c0_g1_i1
AAATAAATAGCGATATCTTCTGACATTTTGTACCTTGCATAAACCGCCTTACACGGCAACAAGGGTGAATGGGTAAACAAGTTACTTCCAGCTACATTAGATCATAAAATAAGTATAATGATATATCTCGAGCAGGAGTGCTACATTGAAAGAAGCCATTGAAAGAAGCCATTTTCGGTGCAGAGATCCGTAAAACAAAAACATAATGGCACACAATCATACCACTCGCGCCCTATGATGCATATAAAATGTTAGACGTGGCCGAAGTTGAAAGGATCTCTGTATCATATTGGCAGTGAAGTATAACAGGCTGGGCGAGGCTGGTAATGGTAACGAGGCTCTTCTCGCTCTGACAAACTACAGGGAATGACAAAGAAATCAGATAGAATGGCGGAAGCT…
>TRINITY_Unigene16120_c0_g1_i1
CGTGACACAAAATTTCCGGAATCCAAGTCTTTTCTTAGAAGGACAAACCAAAGACAAAATAGTAGTAAAGGCCCAATTCCCTCAACCAAATACAGTTTTTCCTGAAATAACACAAGTTGCGATATCTGTTAAGGTTTCATAAATGACATGGTATTGGTAGCTATTCCAGATACGGTAACATACCATCTTCTTTAAAACCTTAGATTTGAGAATTTCGCTTGTGAGATTGCAGCCAAAGTGCACTACAACTAGGTGTTATGTATATAATAATCAGCCAGGTTTAGCGGAAACTCTTCACAAAGGACGTATAATAATTTAGCACATGTGCTTCTGGATGAAATTTGTTACTTCTCATTTCATGGTAGTTTAGCGGTTGATAGTTAACTAATATTTCGAATA…
>TRINITY_Unigene62515_c0_g1_i6
TTTTTTTAATGCCACATGTTTAACTTTGACATTATTTTGTACCAGTATTATTGGATACAGTAACGCAGAAAATCCACCCGTTACATGATCGTTATCTCTCCTAGTGTATATCTCTATTGATATGTCCAGACATGAATGTGTGTGTTCGTCTCTATCCATATATCTGTCTGTTTCAATAGTACTAGAAAGGGATGGATATCTCTGTTTCAATAGTACTAGAATAATCAAAGATATTTTCCATCATCAAACAACATGCCACTTTTAAACTGATAAAACTTCAACCTGGAATGTATCAATTCATGACCCTGACATTGATTTTCCTCCACACTTCGTCTTGGATGGTCAAAAATAACTTGTAGGGGCAAGTTGGCAACTAGTTCCAACAATAGTATTTTATGT…
>TRINITY_Unigene8420_c0_g1_i10
GCAAATGATTTGTTAAAGGAGCAGATTCATACAGGTACTTTTGACACAGGTACTCTGAATCTGGTGTCTAGACTGATATTGGAATTATCCTTTTCGGATAGGTCCTTAATGGACTGAATATGTATATCCACTATGATGAATATAGAGATTCTTTTCATTGGAAAAAAAATAGAAAAATATACACACATGCACTTCAAATAAGATAATTTTACACCTGTCATTTACTACCTTTTTATGCTAACTGCCACACGCTTCCTTCGTGACCATTGTTGCTTGAGTATCCGAAACCCAAACTCTTGCTTTCAGATTTATGTAGTAGATATTGTGATTAGAAAAGTGACTATAATTTATTTGGCCCTTGGTTTGATTTGGAGGACCACTTCGAAGTTTTTCCCTGAA…
>TRINITY_Unigene27217_c0_g1_i16
TTACAGGCTACTAACAAACATAGTGAAGACAAAGGGGTTGATTCTTGCTGTGATACAGCAGCAGTAAAATAGCATTGCCAGGGCATGATAAGCACTCCAGTAAAAGTACTCACAAGTGACATGTTAAAAGAATCAATTTCCATATATGTATGTGCCAAAAATATTGTCCAGTATCTGGACACATGAAGAACTTACAATTAGAATCAATGTGTTCTCTTTGAAAGCAAAGAATTACAGGCCTGTTGCTTCGGTTTTTTCATAAGGCAAAAATGCACAAGGCATGCAAATGTCATTAACCACTGTCACATGGCTCTATGAAAAGATACATAGCTCGGTACTTACATGTTTCAGGGGCGAAGCTTTCTTGCATGTACATAGAAAGTGTTTTTCCAGCTTATG…
>TRINITY_Unigene3703_c0_g1_i17
TTAGCAAGCAAGCACTCATTCGCGCACCATATTAACTGATGTAACAGTTGAAGGTTAAGAGCACTTGGATCCACCAAGGAAACTAAACAAACACAAGGAGACTGTGAATTCATCATTGAAAGATATTCGATCGTTTATCAGTTTGCAGAAGTTTGATAGATTGTGTAGCTCAGTTGAACCCATCAGAGAGATCTCCACCTATATCTTTAGATTCATTATCTCTTTGGCTAATTTTAAAATTCGCTTGCCCAAGGGCTGTTGGGTTGGAGTGTAGTGGAGCGATGGACGCTAGGGCTCGCCAATTTCAGTTCCAATTCCAGTCGCGCAATCCGAATCCAGCGGTGGACTTTGCAGGAGGCGACAGAAGGTTTCGCCCCCTTCATCCTAATCCCCATGTAC…
>TRINITY_Unigene6101_c0_g1_i2
CGAAAACACCATCAAAATTACAAATTTCTCTCGCACCTACCCCATCATTTGCCTTCCCTCCAATTCGAGTTTGTCTCCATAAAGAAAGCATTTGCATAGGATTGTTTGCGTTGACAAAAATAAATTGAAGAGCCGAAGGGCGGTTGGGGCTCTAACCGACTTCACCTGCAATAAACGGGCCGAATTGCTCTGTTCACCCTCATTTCAACCCCTCTCTCGGCCGGTCTTCGTCCCGCAGTTATCATCCCATGTCCCGCGATGGCTCTGAAATTCAGCATGAGAGTAGTGTGCATGGATTATTACATGGCCACTCCTATTCCAGAGGTGGATATCTGCTACAACGCATTTCATGGTCAAACAGTGGCAGAGGTGCCCGTGATAAGAATATATGGCTCTACT…
>TRINITY_Unigene2214_c0_g2_i2
GCCCGCGTCGTCGGAGCTCTAGTCTTAACTTTTTTGATAATCCGGAGGCGCCGGACCTGAAAATCCTCCCACATTGTTCTCTCCCCTTCTAAGCAGCGGGTGGGTTTTCTGGGAGCGACCGCCCTTGAACTGAAGACCAGAGAGACATGCCCTGCTGTGCTTGATTTGGAGGGCTTTTGTCTGTTCAAATGATTAGGATGAGCTGGGAAGATGACAGCATTGGCCCCGACGTGGCTGCTGCGGGTCGTTTGGTGAGCGATTACATTGGCAGAGACGCCGGTTGTTTCGGCACTTCTTCTGATTTGGAGGAAGCTCTCGAAGCCTCTCGTTACTCCAGTCATCCTTACTCTTCTCCTCCCAAAGAGTGGCCCCATCCGATTGAAGTGGTTAATGCTAGAG…
>TRINITY_Unigene1186_c0_g1_i11
TGCCCGAGAGACTTTATGTAATGTTTGGAGAGTCATTTCTGGATTGGAGCAATAAGAATTCCAACCCCTTCTTGGTGGAAACGCACTGTCAAGGTTTTACCACGTAATTCTTTGTGTCTCTTGTTGTGTGTTCAGTTTCCGTTTATTGTACATTTCTTTCTTATTTTTTATGGGCTTGAAAAACCAACAAAATTCTGACATGTAAATGAATTAGAGAAGAAATTATACAAATTGGCATCATTGGTTCCCAGACATGTTACCTCGACTTCTTTCAATCATGCATGTTATACCGTACTATTATTACATAAGGCAGAATTTAATGAATATCTGACACATTCTGAAATGAGAATAAAGAGATTTGAGTTGAAACGGATTGATGCCAGAACGTCTCAGCTTCCT…
>TRINITY_Unigene4703_c0_g1_i25
TGAGCATAGAGTAGACCTTCGCATGGCTGCAACCATACATAAATATTAAAAGAGGCTTCACTTTGGCCAAAGTCCAAACAAAAGGAATTGTTATGCATATTGAGCAAAAGCAGGAGACCAATAGATTGCGGTGGGCACCAAAGTGATTGGTGCACTTTAAACAAAGGCATCCAATTTGACAAAAATGAGATTCCCATTACAGAAAACCATGACCAAAAGTGCTCACTAGAAAGCTGTGATTCCCCAGAAAAGTTAATTTGATCAGTGGAAGGCAATGCGCTTTAAAATCAATTCTGAAGACCAATATATAAGTATTCATCTCCTGGTATAAATATACACCATGGATCAGGTCTGAAAGGCCTCAAATTCCCCCATTTAAATTTAATAATGTTATGAGTC…
>TRINITY_Unigene9311_c0_g1_i2
TTTTGCCGAAATAACAAAATTGCATTCTCATCACAAGAGAAAATTCAGATGTATGAATAGTGTAACATTTAGTTGCCACAAATTCTCAACTTGCTTCGCAGCACATAAAAACAAAAGCCGTTGTACAGCATTAACCACCTCCCATGAAATATATTACAATCTGGCATTCCAACCCGAAAAGGTCTGGGCTGAGCCAATCAGATAATAAAATGGATAACGCGACCAACAAATTACTCATTGACAACCTTAGCATCGCCCTTTATTGTGGTAATAAGACAGCAAAATAAGGTAATAATGGTCATCTGCCTTGCACCTTCTCAGTTTACAAATGCATCAGATTACATTTACAAGGTCCAGACTATACATACAATCACTGCCCCGAGTAATATTTTCTTTCTG…
>TRINITY_Unigene34781_c0_g1_i6
CTTGAGGCACTCTACTCCTTGAATCCAGCTTCCAAGAAGTAAAATTTGAACCTACGGCTACATTTCAAAAGCGTTTGAATATTGGGACCTTCCCCAACGGGCGGCATTTTTTTCAAAGACGACCTGTTACAGCCGGTGTGAGGTGACCATTGATCTGGGAGGAACAGGGCAGAGGAGGAAGAGCAGGGCAGCAGGTCAGCGCTGGTGTGGTCTTTCGGTAATGTATTGATGGGCAAGGAGGTCAGCATCGATCGATTATAATGGAGGCATTATCAGTGGAAGAGCTAGCTTTACAGCGTATATTCGACCTCAAGAGCGAAGTTGTTCACGAGTTCGAATCCCACCAGCGATTCTTTGATGAAGCGTTGCTGTCCAATGTGTTTCTCAAGGGCTTGGACC…
>TRINITY_Unigene534_c0_g1_i3
CTTGAATGGACATTTATTGCATTAAAAGGGCCCAAAGAGACTTTTGAGCTTCTTATCAATTGAATATTTCTATTGGAAAATTTACAATCTAGCTGGAGAAGTAGAAATTATACAAAAATAAATTAGATGAAGAAACAATAAACCAACCACAAATTGGAATCTTTCGAGATCACCTGGCTTAGATCTGTATCCAGCTCAGGGTGCATCTTTACCAAAGTCCTATCCGTCCAGATTAAACTACTGTAAAATACAAAGAATGACAGAAATACAAGAATTTCACTACTGCAAGGAAATCTTGGGCAGTGTCTGTAGCAGAACTGATAACTGGCACGTTATCCAATATCAAGCTCCTGAAAATATCTTCAGGGATCAAGTTTGTCATAGAGAGACAAATAGATA…
>TRINITY_Unigene728_c0_g1_i11
TTATCACCTACAGCACTTTTATTTTATCAACAATTTCATAGGGCGGGTAAAAAAAGCAAAATTTCTAACCATTAAAGCTGGAAACGTTTTAAAAATGACGTGGTAATAGTTTGTGGTGTCACCACTTCTCCGGAAAGGCGCCAATTTAAAACCCTAGATCTTACCATGGGACCAGAAGATTACTCATTCACGCAACCATGGAGAAATCTCCCGAACTTTTGCCATGGAAAATAGAGGCGGGGATTTAAATGTGTAAGTGATATGATATGATAGGATCCAGAGAGTAATATTGTTGGTGTTATCGGCAGTGGTTCGAGGAGCGAACGATACATTTCCTCGTTCTCTGTCCTCGCGAAGACTCTGCTGTCATCACCTGGCACTGTTTCTGACGGAAATCTA…
>TRINITY_Unigene15052_c0_g1_i83
CAGTGCCTTGACTCACAAGCAAGCCGTAGAAACCGACCACCGTTTGCGTGAGGCGGGGGTAACCGCCTGACAGCCAGGGTGGGGGGCGCCCACGGCTTCAAGCGCGATAAGACGCATGCAACAGATGACGATGTGTAAAAAGAAAGAGAGCTTGTTTGAATGAAATATTATTTTTAATTTTTTTTGGGATGTAATTTCCACAGGCAAGCGAGGCAGGCGTACGAGCTAGGGTTTCAGGCCTTTTATGATCCGATACTGAGCGAAATTTGGAGGAGATGGCCCCGTTAGCCGCGCCGAGCCCCCCAAACTATAGGGTTTTCTCGGCCTCTCTCCGAAGGAGGGTTTTCTCGGCCTCTCTCCGAAGGAGAGCTGTACTGTAGTGTTGTAAATGCTCTGTTT…
>TRINITY_Unigene1174_c0_g1_i1
TTTTTTGAGAAATGCCTCGAAGAATAATTTCTTCTTGGATAAAAGAATTTAGGTCAAATAGATAATGTACAAGAATAGAGATAAAATCATGTCAGAGATAGTTTTCCTTGAATAAAGAATATTACTTGCATAGCCTTTTACATTGAATTTCATCTAATTTCCCTCTCACAAACAGGGAGTAACCGCAGGATAATGACATCATTCAAAAGAGCTGAATTAATGCTTTGAACGGTTATCTGTAACTTGAGCATATTACAACTGGGAATTATGAAAAAGGCCTAGAAGCAGGATTTCATAAACAAACCAATAGAGGTTTCCTGGCATAGCAATAGATATGCACTCAATCGGCTGACAAAAAAAGGGTTGCCTTTGACCTGTGGAGAACAGTATGCTTACATA…
>TRINITY_Unigene6171_c0_g1_i17
TTTGTAGTGAAGGTATACAGGCAAAACTTACCTTTAATAAACTTCATTACACGGGGCTTTTCCAATCTTTCAACAGGAACAGATATACCTTATGCTTGTGCTACTGGAAGAAGCAAGTCAACAATATTTAGGACATACAGACACAGTAAAAGAGATCTTGATATGAAACAAGAAGAGTCAATTTGTACCATGCACACAACACTTTCTCTGGAGCATTCATTGCTGAATGAAACTATAATGATATAATCTGAAAATCGTAGAGTTTTTACAAAACCATAAATAAGGACCAACATGCTTGATAGTTGAATCTCATTTCCTTTAACAAGCTTTGCATTGTGCAAAGCTTGGATATTGTTAAATCTACCCAGTAGCTACATCTGGTAGAATCTACGCCCATAC…
>TRINITY_Unigene10143_c1_g1_i5
CAGAACAAGTTTCAAAGGTCGGAATGTATAATTCTGCTTCAATAATCCATGCTTAACGAGGGGAATAAAATGCCCACTTTATTGACGTCTCTAATGGCATGCGAACATTAGAGATGGCACTTGCTAGTTGATTGTGCAGCTGCTTCTGGAATTGACATTCGGGAAATGGATCAGTTTATTCGAGCCTTGGTTTCTTATTTTATAAGCCTGTATATATATACAAGGTACACAAACATTTAAAAGCCCCATTTACCAAAATCATGTTTGCCTTCAATTTCATAACCATAATACCATTCCTTACGGAAGCCCCACAAAAATTCGATGAGGAAACGACATTTGGCGTTCAATTTCCCAAAATAACGTTTGCGTTCAATTTCATAGCTATAATATCATTCCTTT…
>TRINITY_Unigene3977_c1_g1_i2
CGGCCTTCCACACCTAATCCGTCCGAGGCTAAATCATCAAATACCGACACGCGCACACAACATTCGCTGCGAAGGTTTGCCTGGAGCGATAGTTTCTTTAATTTATTTATGGCTTTCGCATGATTTTTATGCCCAAGCTCCTCCATCCTCGTGCTCTCCATGCGTTCCCCTCGCGAGCATCTCAAGGTGTCCTTTTTACTTCACTTCACAATTCCCACCTTCTATCGGTTGGACTCCTGGGGATCGAATCGCGAGACCCTCTGGTGATCTCTGTCGAAGAAATTGAGACACGGCGATGATTAGATTATTTTGATTGTGAGGGCGCGGTAGGTTTTGCGGGACGAGAGCTGGGGCTGCTGATATTATCGCTTGATCCGATCTTAGGGTTGCTGGAGAATT…
>TRINITY_Unigene11208_c1_g1_i11
TGCCATGAAAATAAAAGCACCGCATATTTATACACAAATACAATATATCTACACTTTTAGATAATTGGCAGTAGAGTGCAAATATTGTTGCCGTAAAATTCAAAGAAAGCCAAATATTTGCTAAAACCCAATTGACCCACATCCAATAAAGCATGGCCATTTTATTTACAAAGATGAATGGATACAATAATAGATACATAAAACAACTATGATACAAAAAACCATCTTCCATAATTCAACTATGATACAAAAAACCATCTTCCATAATTCAACTATGATACAAAAAGCCATCTTCCAGTGCAGGAGATGGGAATCTTGCTATAGCTAATCAGAGATGCAATGATAAAGACATGCCACGCCATTTTAAGCACTTCTAAGAAATAGATATTTCTATTAGTG…
>TRINITY_Unigene7800_c0_g1_i7
CGGCAGGCATATCTGGAAACGAATCTGGGCCGTCGGAAGAAACTTTTGGGGGGAGTCCCAGTGGCTTTCTTGTGTGATAGCGGTGGGAAGGTGCGAGTGTGTATGTGTATGCGCAACAGCAGGGGAGGGAAGGACGTTGGTTCAGGAGTTTATTCCTCTCTGGGGACCGCGTGGGCTTTGGCGAGAATCGCTTCCATTCCCATTGATTTCTGCGTTAAAACGTCTGTAAACACATTCCGAATGTACTGAGATTCATCTCGGCACCTCGATTATCTCTCCGCGCCTGTTTTCTGAGCTGATAAACGTGGAGCCTGGTCTTTGGTGCTTGGTTTTTTCTTCACAGTTTGGGGCGGAGGATTACACGAATCGTGAATTTTGGCGCTGATCTGTTGTAGCCCG…
>TRINITY_Unigene6512_c0_g1_i1
CGAAATCTACCTGTGAGCTTTTTTATTATCAGTAGTTGCGAGCAAAAGTCCGAAATGTTTATCAGTCAGAATTAGCACAGATTAATTAGTCTGTTACAAGCAACCCTCCTATCACCAAATGCCAATTGATCATTGATTCCAGTTACAACTATTAACAGCATAGAATTAGCACAATAGTGACATTAGTGGCGAGACAAGCGATATACCAGTACATCACATTAGGTAACTCAAAACTCATCCATATTGCTGCAAATTTTATGTTGGTGTGAAAACAGGGCTCACCGGCAAGTGTTACACCTTTTGAATACTTGACAAAAGCATGATGCCAACTATATACTTACTATCCGCTGCTCATCTTCAAAATAGGCTGGACAACATTCCTATGTGCTAATTAATACG…
>TRINITY_Unigene15898_c0_g1_i10
GTTGCCTTCTTGTAGTCGTCCTACGGAATGGATTGGGTGCTTAGGTTTGGGTTAATTAAAGCTTAGAAGCAATTGGAAGAGAACAAATGTAAACAAAATGTAGCCCTTCGTGTGCCCCAAGTGCGTCGGGTAAAACGTAGTTGAACTAACGGTCCACGTAGGATAGATTTTGTTCGGTGCTACTCACAGAGTCTGTCCGTCAAATCACGCAAGCCATAGGCTGCCGGGCTATAAAAGGGGTTGCGTATTTTTGCGTGCATCCGTCTGTCCAGAGCCAATTGCTAAAACTAAATGTCTCGAAAATCGTGATTCACTGTGAATAAAGGGTGGCCGTGGTCGCCTATTGCCGTCGTGCGCTCCGGTAAGGGTGGGCGTGGTTTTCAGGGTGGACGTGGTTTT…
>TRINITY_Unigene171_c0_g1_i6
ATTAGTTGTAGTGGAGTAAGGGAGCTTATATGGATGGAATATATAAATTCGGCCACGAGAGTTACTATTAAAAAATGGTCTTGATGGAGGACGGAGCCGGTTTGATCGAATTCATTAATTGGGCGATGCTGTCATTTCTTTTTTATGAAGTGACCGTCAGGCGTTGAAATTCCCAAAGATGGACCAATTTATGCCCATATTTAATGACCAGCAAATAGAATATGGACTGCACAGAGGATCCAACAAAAAAACAGAGGGCTGGATTGATATATGACATGAGAGATACAATCATCCATAGATATAGGTTGTCTTACTCGAGCCCTGCAACTTCCAACTTTTGACAGATTGCCAAATCAATGGGCGAGTGGTTCTATTTAAGTGGTCTCTTTTTTGTGGGTT…
>TRINITY_Unigene1945_c0_g1_i4
CCCTCATTTGCAAATCATATGGTATTAGAGCAATTGAACCCTCGACCATATCACAGTTATTAGTACATTGAAGCGAAAGCAAACTCAATATGGGTAAAGCAAATGGGGGAAGGTTGGACATTGCCATTCCGTTCCACTGAAAATGCAACAAAATGTTGCCTAGTTGTTCAACAACTCGGCTTTCTATACTTTCATAAGAAAGAGTTGTAATGGTAGTAACATCAATGATTGATATTTGAAGGAAATTTGGAACCACATTCTACAAAATAGAGTTAATTCTATGTAAAGAGTTAAATATTGTGCATTATTATTCCCTTCAACTATAATTAAAGAGAAAAGATGCATGTGTTGTTTAGCAACATTATTATTTATCACACATTGCTTACTCAAAGGGCATTG…
>TRINITY_Unigene3437_c0_g2_i14
TTTTTTTTTTAAATATGAATTATAATATATTCTATTAGCGGAATAACCATGTTCCAGAAAACACCACATACTTACAAAACTAGCAAAATGTTGCTCTATTTGTTATGCTCATTCCCATGTTATGTTTCCAACTCTAATTACCACAAATTCCAACTTAAGGACTACATCAGATATGTGCTATACAAACACAATGATATTTGGCTTGTCATTGATAAACCAAAAAAGGAGATATACTTCGAAGTGAAAGGATATCAAGTTCATACATATGATACTAAGATATACAGCAATAAAAAATTGCTTGCATAACAAATGGCAAAGATCTATCATCAATGGAATGTAGAAAAATTCTTGCTTACAGCCTCGGAGAAATTTGTGGTGTTTACATGCTCCGAATTTTGT…
>TRINITY_Unigene15859_c0_g1_i6
TGCAGACTTCCTTGGAACTTTGTTATGTTTCTACTTTATATGGATATTTATTCATAAATAATTAATTGTAATGACTATTTTAACTGATTAGCATTTTGTGTATGGTTGTTGGATTACAATAATGTCTCAAAAGCTATTATATCAATGTTCTCTAATGACCAAAATTCGTTGATTGAATTATTGAATGTTTTCTAATGACCAAAATTCGTTGATCGAATTATTGACTATGAAACTAATATCATTGAAGAGTTCTCTATTTGAGATTTTCAAAGTTTTGTGTAGTGCCATTCTATTTAAGTCCTCTTACTACCTAGTGTTGAATCCCCTATAAGAGCTATAACATGAAATTAGTAAGAAATCATTTGTTGAAGGGTCATCCAAAACTAAGCATCTCAAATG…
>TRINITY_Unigene10919_c0_g1_i3
CTCTCGCCTCTCTCGTTCATTTGCAACGCGTCGTGTGCTGTGCTGCGTCTGCCTCTCCCTCCAACTACGGTTCTTCCCTCCGAGGGCTCATCCACCGTATGAAAGAAGAGCGGCTCAGTCGCCGACTGTCGTCAATGGACATCATCGAATACCCAACTGCTGTACAGGGTGGTTTCTAATTTGTCATTCCCTCTTGGTTCTGAGGTAGGGTTTTAATCGCCCCCAAAAAAGAAATTCTACAACAGAGACATTATTTCCAAATCCTGCGGATTTTAATCTCTTCAGAACCGTCATAACTACAATTAGAAATTTTCTGCTCGGCCACCATCGTTGTTATTGAATATTTTACGTTGATCCATTTAGGGCTTTATTATAAATATGATCGAACTTCTGGGTTTC…
>TRINITY_Unigene4909_c0_g1_i6
CTTGGCACAAAAGTGAAAGCAATGATCGCCCCCACACATGACAGAAATCTCGTGACCGTAATCATTGGCAGCGTTACGACTCCGTCAGTTAACTGCAAATGAAGCGGCGACGTTTCCGTCACAGTGTGTGGTTGTGGCGGATATCGTTTACGGAAAGATACGGCCAACGCCGTCGAAGACGGCCGCGGCGGCGTCACGACGGGAAAAGATAGCCGTGAGATTTCCCGGCGTGTGGGGCAGAACGGAAAAAAGTGTTTCCACAAGCTGACAAAAGTGAAAGCCGGCCACCTCCCTGAGCCCCGGAACATCTTTTCTTTGTTTTGTTTTCCCATCTAATGACGTCAATGGGTTTTTTGGCTGTGAGATGACGGGAAAAGCAAGGAGAGAAGAAATCCCCTG…
>TRINITY_Unigene4416_c0_g1_i29
TTTTTTATCAAAATAGGTAGATTAATATAACCAATTTGGCACAAAACCAAAAAAACATTGATCAATGATATATGTAAAAAACACCTCTTAATCAAACATGCACAAAGCACTATCTTTTCACTGGCATTTATAGAAGCCCCGCTTCTATTGTATTCAACATAACTCCTCGCTCATATTGTTAACGATTGACAGGTACATTCGGAATTGGGACTTACTTTTGTGCTCGCGATTTTCAGTATTCATCATCGAAGGCAAGTTGGAGTAAGCCACTGGTATTACACCAAGTTGAAGGGAATAGGTAATGCCACCATAGGCCAAAAAAGTGAGTGGGACTGACATTTGTGTGAAGAAAACGAGAACCATTGATCCATATAGATTAAGAGAAGTATAAACAGGTCA…
>TRINITY_Unigene4367_c0_g2_i17
TCCATAGGCTCCGCCCCCCTGACAAGCATCACGAAATCTGACGCTCAAATCAGTGGTGGCGAAACCCGACAGGACTATAAAGATACCAGGCGTTTCCCCCTGGAAGCTCCCTCGTGCGCTCTCCTGTTCCGACCCTGCCGCTTACCGGATACCTGTCCGCCTTTCTCCCTTCGGGAAGCGTGGCGCTTTCTCATAGCTCACGCTGTAGGTATCTCAGTTCGGTGTAGGTCGTTCGCTCCAAGCTGGGCTGTGTGCACGAACCCCCCGTTCAGCCCGACCGCTGCGCCTTATCCGGTAACTATCGTCTTGAGTCCAACCCGGTAAGACACGACTTATCGCCACTGGCAGCAGCCACTGGTAACAGGATTAGCAGAGCGAGGTATGTAGGCGGTGCTACAG…
>TRINITY_Unigene3332_c0_g1_i27
AAAAGAAAAAGCATTACCTTTGCATTAAAATAATAGAAAGATTGCATTATTCATATTCAAAAGCCCAGAGGCTCAGTCCACAACAAAAACAGTAACACCAGTAATTTATGAGGGCATTGGTTCTTCAATCACACATCAAGACAGAACATCAAAAATACAGTCACCACCAGCAGCAACTTAGGGGCGTACTCTAACAAAGAGACATTTTGGCCTTTTCTACCCGAATCTGATGACATGATTCTTGGTGAAATCATAATGTTTTATATTTAAATAGCATTTTTGATTGCAGAAATGGATTCAGCATCCTGGGTAACCCCTGTAGCACTGGGATTATACACATTCAACATAAAACCATGATTTTGTCAATTTCTGGCCATATTTCAGGCAAAATCAAGTTTC…
>TRINITY_Unigene5652_c1_g1_i4
TTTTAATAATAATAATAATAACAATTGTATTTCAATATAACTATTGTATAAACTTTGTAAGTGACTTTGTGTTTGTCATACTTACTAGCAACAAACCATGTATACTACTGTTCACCACAAGAACAAACTCTGGCTGCTATTTAAGAAGCAAAAAAAACCTTCCATAACATGCTGCCTTTTTCAAAACACATCAACGGGTATATCTTAAGTCAATAGAAACTAAACTCCATGCAGCTAGCCAGTTTGACTTCATTGCAGCAAAACTAAAGAAAGAAATTAAAATACATGTTGATATTACAGGAATTGTGGCATGTTGCCTCCAAGAATATATCTAGGTTTTAAAAAAAAAAGCCTTGCCAGGATTTCTCGCCATAATCCCTACTTATGGAATTAATGGAT…
>TRINITY_Unigene2141_c0_g1_i17
TGGCATTGTATAGTAAAGTTCAACCAGGCAAAAATCAAATTGGTAGGAAAGCAAAGGCAATTAAAAAAATTTCGAGCACTTTAAGGCACCGTGAGAGTAGGATAGAGTCAAAACTGTGTGCATCCGAAAGAGTAATTGAGTATTTCCACTTATCTAATTATTTTATTAAAAATTAAGAAAGAAAAAATAGCTACTGTGATAACTATCTGAATATAATAAATAACAGAATTCTGTGAAAGGTACTTTTTCACATTGCAGTTTGTTGTCTAAGCATACCAGCTAACATGTAGTGGCCTTTAGGTGCACCTTATCCTGAGAGAATGATAAGGTGACTTTTTAACTTTTTGACTTGAATAAAGACAACTTGGCACTATAGATATGATTAAAAGACTTTAAAAT…
>TRINITY_Unigene562_c0_g1_i14
CCACAAATCTTTGCATCACTAGAATATCTCCATTAATATATAGTTATATTTTATATTATAATAGGAATGTTGAGGAACACCCTTGATCTAGATACCCTTGGATAAGTAATCTTCAAAGAAGGGGAAAATGGCTCTCAATTTCGTAAAGTTTCGACCCTGCAGTCTCCGTTAGGGTTTGGATAATATCTCCACAAATCTTTGCATCACTAGATCGCAGTCACGAGGAACAATAAGGAGGTCGTTCACGGTTGTGGTGTCGAACAAGGAGGTTCATAGTTCGAGAAATGTGGAGTATATGTTAGTCAGCCTGAAGGATTTGGAGTGAAGTGGTTATTTCGTTGTTGAGATGGACGAGTATCTAGTGGACTACTCCTCTGATCCTTTGGATTCGGTGCCCAT…
>TRINITY_Unigene2989_c0_g1_i20
GTAACTCTCCAAATCGCCCTTGCAGAAGGATCCATCACTCGAAGGATAGTGGTAAAGGGTAAAAGCTCAGCACCCAGTAGTCCACCTCTGTATGCTCTAAAGAGAGAGAAGACCCTATCCCTACAGGCAGTATCAACTCATTGGTCAGGGATAAGGCCATTGGTTCATTGCTAAGGGTGGAAGTGGAACTCTGGATAGTGTTCTAGACTTTTGGTGTTGTCTGGAGGTGCAAAGGATGACAGAAAGAGAGACAATAGCGAATTGTATAAACAAAAGAGAATCATATAATTGAGGTTCAGAGAAGAAGTGGAAGAAATGGAAGTCATTGTGTGCATTTGTTTGTTGTTGTTATTGTCAATTTATCAGTCAAAATCTGATACTGCTTTTACTCCACAGGAT…
>TRINITY_Unigene79_c0_g2_i2
ATCAAAGAGCACAAGTTGTGGTTTGGTCAACGTGCCTGAAAATTGGTAGTACGTATACACAGTTAATATATGCAGGTCAAGGTTTATTTCGACGTATACACATTTGTATGCATCATATTTATGCCAACAAACAGCCACGGCACAGTTCTGCAGAATAAGCGCGGCAGAGGGCAGCGTTGATCACCCTTCCAAGTTCCGCCTGAGAAGGGAGCACGTCCGTTTCATCCAGCTGTGATCCTCGAAGAGGTGGACTTCGCACGCCTGCGGCCGGCTGGTCGTTATAGGAGAAGTGAGCTGAGGCCGAGTCGTCGATACGTCACTGGGCGCGATTCTGATGGCGAAACGCCCTGCAGCCGGAGCGGCGGCGAAGTTTTCGAGGTATTTCGACGGGTATTCATT…
>TRINITY_Unigene7186_c0_g1_i11
AATTGTTGCAAACATCATCTTCATAGCATGCAATATATGGGGTTTTCCCTTCAATGCGAAGTTTATATATTCCACCCATTCTGCAATGATTCTCAATTTAGCACATAGCCCCTGATAACTTTAGTTAATTAGAATAGATTGAAAAAACAAAGGAAAGTTGAGAGTGTGCTAGAAGCATCAATATTTCCCTGGGCTCTTTCAGCACCCAACTAACATTAAATGTGCGCATATGTGGGCAAGCTCTCAATTATTCTTGGCGTAATTGTTGCAAACATCATCTTCATAGCATGCAATATATGGGGTTTTCCCTTCAATGCGAAGTTTATATATTCCACCCATTCTGCAATGATTCTCAATTTAGCACATAGCCCCTGATAACTTTAGTTAATTAGAATAGAT…
>TRINITY_Unigene3901_c0_g1_i3
CTAGGCACGCAAACATGGCTGGATGCTTCACTTTTACTCTAAAGAATGAACAGTTTTATTCCAAAGAATGAACTTCCTGTTCCTATTATTATCTCATTGAGATGTTTTAATACAATAGCCAATATTAAGACAAGCAAATATACATATCAACCATAACTTCTCTTCTGGATGTTGGAAAATGGGACTCATAACTAGACACAACTTACCGATATGCAGAACTGTATCTTGTTTTTGAAGTCACAAAACCATATAATTTACTACCTGCTACAGAATAAAACAAGGAATTTGAAAGACACCATGCAAATAGGGGACATTTCACACCCACCAGTGCTGCAATAGAAATGTTTCATTCAGAAAAATTGGATGCCAAGTCAGAAATAAACATATTTTTAATTATGT…
>TRINITY_Unigene9467_c0_g1_i1
TGAGAGTTGAAACCCTGTAGGAAGGAAGGTCCAACTCAATTTGATATCTCGGGAGATCATGACTTCATATTCAAATGACATGGGAAATAAGGGGATCAAACACATTATTTTTTTATGGGAAAGCTTTGAGCGTTTTTGAGCTAGACAAGAAGAAACAAAGCGGGATTGCTTTAAGATACCCTTATTTTTCATTATCGCAATTGGCGACATTAAATGCGAGAACGGGGACATCTGAACCCACGATCCTCATTCTCTATCTTCTAACCCCGCACTATATCTAGTCTGTTCTTCTCATATGTAACCGGTTTTCTTTCGTTTTTTCTTTGCTGTGCCCCGGGTTTGTTGTCCCCCGAGGAGGTTTATGCAACAGAGGAGGTGGAGCAGCAGCAGCAGTGGGGT…
>TRINITY_Unigene8600_c0_g1_i11
ATTATGCCCAGCTTTCTTTTCTGCCCGCTGGAGGAGGAAGGAACAAACTGGAAGACCAGGCCACCTCGTATTTGCCCCCAAATAAGTTCCGAAATAGAGCATTCACGCACCGATCTGAGCGGTCACGGGTTCGAAATCCGTTTCCAAACATTCTAGCATTAGAGACCTGGTGTCGCTGACTTCCTCCACAAAGTTTCCCGGGCTATTTTTACGCAGGTTTCGTCCGGATCCGGTGTCATATGCATTTTTCCCGTAGAGATCAAGTTCAATGAGGCCCTACGCCGTGCAGGAAGTGCATTTTCTTTGCTCATGAAGCTCACAGCGGAGAAGCGTTCTGGGTTTCTGCGCTCAAAATACGACTTCATTTGGCTAGATTGAAGTGTAAATAGGGACGGCTGC…
>TRINITY_Unigene68550_c0_g1_i8
CACCAGGTTCTCCAGGATATTGGAGACATTACTACAACACAATTTATCAAGGTCAGATTTAGTAAAAACAATACTTAAATGCTTATAGCGTTGACCAAAATTAAAAAACCAGCATAACAGCAGCTGCATATATCAGTAACAATTTAAGCAAGCAACATATGCTGATTTTCTTTATTTGGACAAATGACTTAAAACATATCGTGTATATAACACCATCGTCCTTGCAACCATTAAGAAAGTTGCAGTTCATACTGTCTCTCCTCTACTTCATTTATTCACACCACACATAATGCCTGCATAAGAGTGACAAATCCATGCAAATTATGCTGAGCCAAAGTTCGGTGATTTCTCTGTTCAATGCACATACAAGTAACCTGTTCAATTCTACTTTGACCAAGT…
>TRINITY_Unigene57_c0_g1_i6
TGCATACTTCGTGTCCCATGATATGGATTACATTGAAGTGCATAAAGCAAATTTTATTGAAATTCGAATATTTTATGTATTTTTCATTCAACTGTTTTCTTCTGATAACTTTTCTTGAGAGTATCTTCATTTACTAAAAGTCACGAGAGATGTCCAGAATTCATAGAAAGAATAAATCAAGTTCAATCATCTACCCCCACGATCGCCAAGCCTTGCTTCAAAACTAGAATATAATACCAATACACTTTGGCACCTACTCTAACTTGAGTTGCAAACATTTAGAAGATGACTGAAAAGAATATTTTATAGTAACAACAAAACCTTCCAAAACCCAACACAGCAGCATAGAGAATGCACAGATACAATGGAGTAAGCAGCAATCTGATCTCGAAGCACCAT…
>TRINITY_Unigene19877_c0_g1_i8
CATATATAGAGATGAAGCAACAATCTACCAAATAACAACCAAAAATTTATGCCAGAACAAGTAGTCTGCGAAAAAAAAGACATGAATATAGATGTTGTCCATGGAATCTCTGACCAGAGTGTCTCAAATACAAACTAGCAACTCGGAACAAAAACTAATAACAGTCCATAGAAGAGAGCACACATCTAAAAGATAACAGAGAGAACAGTAAGCTTCGTGCCATTAGGAGAAACCAGCAAAAAATAAAAGCCAGAAAGCATTCGAATTGAGACCATTTTTCCTTGAATACCGATTATGGCACATCAAAGCATCCATCCGCCATCTGCTTGCCTGCCACAAATAAATTTGCAGTGGATCGAACCAGGAGCGGCAACCAGACCATGCTCCCGGAACAGCTAT…
>TRINITY_Unigene9810_c0_g1_i8
CAACCCTACTATAAAATGTTATCTTACCTCTGAAAACCGCAGGCGGAAACTATAATACCGGCCGTACTACGCAGAGATGGCCAATAATGAAAAATAGTGATCAACACCGTCTCATAACGTAACGTGCGATTTGTTTCCATTTAAACCTCGCAGAGATCTCCGCTTTTCCAGATAATTACATAGCAAAAGCAGCGCGCTACTATGGGAGGAAGCACTATAAATTCCAATCTCACCTTACTCTTAGAGTAATCCGTAAACCCTCCATTCCTCTGTCATGTCAAGCAGGTCGAGCGCGCGTTCGTCGTGTCCATTCATTTGTCCATATATATTCCTATACCGATCGAATGCCCTTTCCCCGTCGACTTTTGTGAATGTCAAAGTCCAGGAAAGTCACACACC…
>TRINITY_Unigene9434_c0_g1_i7
GCGAATTTTTTAGTTTTTTATTGATCAAGTTTTATATCTCACTTTTCCTCAAGCATTTCTAGTCTAATTTATACATTTTTCATACAATTCATATTTACAATCCTCAAAAGACTGCATATTACAAACTTGTACACAAATTCAACAATTATTACATAAATGACATTTTGTTGATACCATATATTCCATTTCTAATTGTAACTCTTCTTACTAGCCATCTAAAAACCACTCGATAATGACGTATGATATGTATTGCCAACTTGGCATGAAGCCTTGAGAGAAACTACCTCAAATGGTAGTCCTTCAAGATTATCTACCTCGGTATGCGCAATTTCTCCTCTTTTTTAAAAACTACAAAAAACAACGATGAACAAATTCAATTTGCCTTACATCCAAAGCAAA…
>TRINITY_Unigene12155_c0_g1_i2
AAATCTCCTATTTGGAACTTTGGGCCTATGAAAAATGGGCTTACAATCATAACCTCTCGCACTAAATTACTTTCTCACATGTACCTTCAACAGAACCTCTTCCCCTAGCCCTTCGATCTGTCGCGGAATTGTTTTTCAAACTGTAAAACCTACTCTTTCCTCTATGGGGTAGGTCAGAAGTCACGCTAATGAATTCGAGCACAAATCGAATATGTATACATAATAAAAACACAGTCCGCGAATTCGAGTGCAAGTCCAATTCTTACTAATTAACGGTTTCAAAACTAGAAACACTATGGGCGCGGCGAGGAATCAAGAAGGCAATTTTTGAAATACAGCAGGGGCTTTATTGGCGAGGAATTTAAGCAAGCCAAGCGAAGATGTTCTCGATTGCTGCCA…
>TRINITY_Unigene11893_c0_g1_i7
AAAAAATGCCGCTGACTCTTCTCTTCTATCGATCTACAGCCGGTAGCCTGTGGGATCCATGGGACCACGCTGGTGGAAATAGCCGTTTGCCGCATCAGCAAAATCTTTCTTTCCCGCCTAAGCGTTTCCCGCCATTCCATTCCACTGTCTTCGCGATATATGATAAAACAGACCTCAGTGCTTCTTCTCACTCTTTTGTCAACACCTATTGTGTTGAGCATCGTCTGTGATATCTCTGTTTTTCGATCGAGTTCCAGATCGTTCGAGGTTCGATTCCCTCGGCGACTAATCGGACCAAAGAAAACATGAGCACTCATAACTCCAAGTTTAATGATGGTGGAAGAGGCAGAGGACGCGGCAGGGGAGGGGGTCGCGGTCGTGGTCGCGGAGGTGCAACAA…
>TRINITY_Unigene46162_c0_g1_i99
ATTTTGTATACAAAATCAGGATTTATGAATTTCATTATCAATTTACGTATCAATAATTATAATCTATTATTCCTTTCCTTTCCATACTCTCGCTTGATTGATCGTTGGGGCTGGAAAATAAAAATGGAAGGCGATGAGCTCCGTTTCTCAGTTTGCGCTAGTGCCATTTTGACGATCATCCGACTAGGTCGCGAGCGATGGGAGGTAACAGGTTCCAAGCCGGGGAGCACATCGTGGGGAAGACCGTGCAGAAGAAATTCAGAGGTTACGGGGTTTTCACGGGCAAAGTAGTCTCCTACAACTCAGCTCGGGGGTTTTACAAGATCAGATACGAGGACGGGGACGCAGAGGAGGTCGACACCGACGATTTCCGTGGCATTCTGGTGGTAGAAGATGAAA…
>TRINITY_Unigene1043_c0_g1_i12
TTTGATCAAGAACAACTTAATAATTTAGGAAACATCAAAAGCTTACATTAGCAAGGCTACCGTGAATTCAGGTCAATGCTGAAGAAATCAGTAACTGATGTTCCCATACAATAATGGGCATCAACTTATCTTATAAAATGTGTATGACATATGGTGGACCATTAGTAGGTCAAGTGAATACAAGGCTGAGAAGGATACACTTTCTAGAATAGGTATCCAATAACATGTACTCAATGCCAAAGAACATATTACTTGAACATTGTATGTAGAATGTAAATCCAACTGCAAGAACATAGGGCAGTAACTAGATGTTAAAGGTAATCATTTCTATTCACAGATCAATGACTAAATATCTTAATTTTCTATCTCGTGTATTTCCAAGCTGACTAGTTAAAAATG…
>TRINITY_Unigene11_c0_g1_i3
CTGTTCTTCTACAAGGCCTACCAGATCGGAAGAGCACACGTCTGAACTCCACAAATCGTCTTACACATTGTTAAAAAGACAAAACACCAGATTTAAGACTTACAGTGCCAGTGCCTCGTTAAAAGCACCAAACGCGCGTCCCGAAAGAAAAGACCGGCGCGGTCAAGGATTTGTATGCCGCCCGTGGTAAAGTGAAAGCCCGATTGAAGGTGGATTGAGAGATCCGTCATCATCGGTCTTAAATCCATCGTCCTCTATTTCTATCTGTGTGTTGCAGTCAACGGCTCCACTCTGAAGCCACAACCAATATATATTTATTGGTTTTTTCATGTAGGGCTTAAACATATCAAGAGGCTTTCAGGTGATTCAGAATAAACAGGCCAAAACGAATCAGAGCAT…
>TRINITY_Unigene11433_c0_g1_i14
CATGATTTCATTTTTGTGCAATGCAGTTAGCATGGAAGATTGTCTAGAATAGTTTGTTTACAGAACCCTTCACTTCGCCCTTGATAAGAAGAGAAATACATTGCAGTCCAGATATGCTCGTTAAGAAATTTGATTGCTATTAGTTTGTAAAACTTCACAGTGGATTTCCTCAAAACCTTGCTGCTTTGAAGCAATTGTCGCATTCTGCATATGACTTATAATTCTGCATATGATACTGCAATTTCAAACGGAAACAAAGCTCTTGCTCCATGGAAATTACAGCTGGCATCAAAGCCATACTTTAACTTTTACACACGTATTCAATAAAAAAGACTCTAGATTTTAAGCCGATATGGATCAAATTCTGAATCAATGGGCTAAATAACTTCAGATACAAAG…
>TRINITY_Unigene9774_c0_g1_i11
GCTGAATCAGACTCCTGAAAAAAGTCCCCCCAAACTGCATGAATGAAACCTGTGGAAAGAGAGAGGAGAGAGAAAAAGATGGAAGGAAAAATTAAAAGAAAAGAATAAGGAAATTAAAAACTGCGAAAAGTTACGGGGGAGGCGGATTTTAAATGGAATTAAAACTCTCGAGTGAAGCGAGTGTGGCGTTCTTTGGAGTCGAGCGTTCGATTTCTACTCGACGGGAGTGAGCAATGGCAGTCAAATCAATTTAATTTTCTCCCTTTCACCGCTCGAGACCGAAGGAAACATGGAGGCCAGGGGCCGTCATAGAGTTTGACCGGTTCCGTAGGGTTATGGAACGGCGGTCTTTTGAATTTTTTAACCTGAAGAAACTCACGTTTTCTGGGTTTTAACAGA…
>TRINITY_Unigene2429_c0_g1_i103
TTTTACACCACCAAAAAAATCATCTTTCATATTATCAAAAAGTCCAAATGACAATCTGGATTACGACTATATAACCAAGGATTATAAGATTGTCAGTTACTACAATGCCCACTATTTGCAATGTTTCATGGAAAATTCAACATGGAAAAATCTACTCAGTTCACATCAATAAAGCCTGGAATTGCCTAACCTTTCTTTTACATTTCTAAAGTAGACCATGAGTTCTACTTCTACATACTACATAATTACTTGGAACGTGAATCAGGACTTCCATCCCCATATGAGACAAGGTTCCCATTTCCTGGTGGTGTTCGGCTTCGAGACATCGATTTGCTAAGTGAAGCTGCTGGTGACCGCTGCCCCCTGGGGGAATGTCCTGATTTGTGCTTATCACTAGAA…
>TRINITY_Unigene294_c0_g1_i14
GTTGGACCCTTTCAGAATCCAAGGTACTTATCTTCAGCCCATTACTCTCTGTAATCCCAGAACCTTTCTTTGATTTCTTGTTTTAGGATTTCCGGGTTCTTCGCGTTTGAGATCTATTATCAATCTATCCATGTGCGCTTCTGATTCATACTTGTAAGAACAGAGGACTGCAGAGGGTATTGATTGTTTCTTAGTAAATGGGCACCGTAATCTTGTGAGATAATCGATATTGGTCTCGCAGTTATATGCTTCTGTGGTCTGTGCTGGTGTCGGGGTCCGAATCTCCATGGAGATTGACCTGGTGATTCCCACTTAAAAGCCATTAGGCTATCTAACTTCTAAGGTTGTCTGCTGGCATTCGGTCATATTTTTTGTTTTCCTGTGGGGGTTCCACAAGGT…
>TRINITY_Unigene3108_c0_g2_i14
CTAAAACTTCAACGCAGATTCCTTGTGCTAAACTCTCACCGACTATAAAAAAATATACTTACAAAACCTGCTCATACTTTATCTTCAAGCTCCTCCTCTCAGGTGCCCTAAAGATGGATGTTGGCGTGGAAATACAAGAGCTCTAAGGGTTTCCACATCCTCATACTTCTTATCTCCGGTTCTCTTCTCCACTCTCACGAGTGCCCTAACAAATGGAAGTAAGCCTGGCAATATAAGGGCTTTAAGGGTTTATAATTTTTGTCGGTGGCTTTCGTGAAGTAGATAATAATAAAGATACATGGATGGATTGTAGCCGCTACCGTTTCTTTTGCTCATTTCGATTTTCCTCTTCCTTACGCGGCTCTAGATCTGTTTTTATTATCGAATCCTTCAGCTGTA…
>TRINITY_Unigene9118_c0_g1_i5
AAAATATAACGTTCATATTTACAACTTGACTCACATTTTCACTCGACTTCAAATAATCATAATATTTATGATTCCAAATCAATACAAAATATAACGTTCATATTTACAACTTGACTCACATTTTCACTCGACTTCAAATAATCATAATATTTATGATTCCAAATCAATACAAAATATAACGTTCATATTTACAGCACTTTCTTCTTTGTTTTTATTATGAAACTGAAATGTTCCTCGGGTTGCCTCTTATAGAGAATATAAAAGATGTAGTTTGCACTTAAGCAAAATAAAAATTAATCATGGGTTATCTGGAATAAAATCAAAACCCAATCATTGTTGAGATGCAATTCAAGCCTTCACAGATTTTCGTAAATCACAAATATTCAAGCTGCCGAGAAA…
>TRINITY_Unigene25040_c0_g1_i16
AAAGAAATGACACAGTGGAGTGGGTGGTTTCGTATTTTCATTCTTTTTTCCTATTTTTATCGTTATTAAATATATTCTTGTTCTTGTTCGTGCTCTTCTTCCATGGATGATGGCAGGGCTGGGTAGAGTAGTTTTTAGGGATTATTGCCTCCACGCCTTCTGCTCGCAAGACGGTCCGTGCGGTGCCTCGAGCCACCGATTAGGCTCTTAATCGACCTCCGAAACCCTCGGATTAAACAAAACCTAAGAAACAAAACCTCCAAGCCTTAACAACAACAAAAACAACGGACGGAATCCATCAATCTTTCTTTCTTTTCACAGGAGCCGCGCGGGGGAACGATCGATCGATCGGATTGCTGCCTTCCATTAGTTTTGGCCGGTGAGGTTCCAACCTCTGAG…
>TRINITY_Unigene26045_c0_g1_i3
TTGAAGCACACGGACGTCATAAGCATTTAAAATCAATTGAATGCAGTAGGTTCACACCACTGGCCAGGCCGCGCAAAAATTCGACGGACAGAGAAACACCTCCACAGACCCACCCTCGGCCGCTGCATCGTCTCCGCCAACTGGCGATTCAGATGAGCGGAACGCCTTCGTCTCCAAGGATGGCGGCTGAGATGAAACTATGATTCTGGCCGTCCACAGATTAAGCCCTCCGAAGATGGATGCTTTGACAGAGCTCTGCGACGTCCTGGCGCAGCACCCGCAGCTAGCGGTCGAGAAAGTGGGCTGGATTCGGAGCAGATGCCCTCCGCCGGGCTCCCTGAGAGACGGATCTCCCAGGGTCACAAATTCTCACATCAATGCAGTGCTCGCCATGGCGAG…
>TRINITY_Unigene9701_c0_g1_i1
GCAAAATAAAGCTTAAAAATACGCTACCCGGTTATTACAATTGCCTATTTCCGAGTAGCCCCAATAACATTACTGAAAAAAATACTCCCAAGCAATCAGGGAAGAAAAGTCAGGCTGGATGAATCATCAACCACGCATTCACTCAAATATGTGTCAGCTGAATATTAGCCTTTGATATTTAATAGTCCTTGTTAACTATTATGTGTTGACTGTAATCAAGAAAGTCACCGCAAACTTACTTTTCTTGGATCATGATTACATGAACTGACCATGCACGAAAAATAATCTTATATCAACTGTAGCTGCATTTAAGCATACAATTAACTGGCTTGTGGTATCCCCACTTCTACAGTCTCAACAACTTCATAAGTATAACCAAAAGTGTCAGACAGATTCCGC…
>TRINITY_Unigene29120_c0_g1_i6
TGCATACACACTCTTTCCCTACACGAGGCTCTTCCGATCTAAATATAGTATTTTCATTGAATATGCCATGAAAATTTAGGAGTTGAAACAAGTGCGCCAACATGTTACAGGAGTTTTCAAAAATTGTACCGAAAGGAAGTGAAAATTCGTCAAATAATTATTAATCTACACGGTGTACAATTCTTCTTTCTATTCTCAGAAAACGAAAAAATTAAATTAATCTTAGAGCTCAAGGCAAGAGATCTACATGCTGTACAATTCTTTCTTCCATTCTCAGAAACGAAACAAGATTCTTTAAGTTTAACCACTTGAGGCTTGAGGCTGAACTAAAAGAACGTATAGAGAGGAAATGAAGCAATGAGAGATGATGAAATATATCATTTAGAGAACGATTTCAAC…
>TRINITY_Unigene11745_c0_g1_i3
TGTTAGTTCCATGTTGTGTAAATTGTGTTCAAAATTACAGTCCATCAAATATACCCCATCAATATATTAAGAGCATAGCAGAGGCGGGAAGAAGGGAACAGGGGCTTTGAGCACAGCACACCAGTCGGTCGTTTTGTTGATGTTGCTCCACTCCAGGGACAGGAGGCTCCGTAGGGTTTTAGTGGGACTTGGAAGGGTGAAAGGCGAGAAGAAGGCGCGCGTGACTCATCGTTAATTAAAACACGTACAATCTATGGCGAGTGTGGCAGCAGCAATAGATGAAGCGGCTGGTCCGAAACATGTAGATGAAAGCCTCTGGTGGGATGACTCATTTGTTTACCTCCTCAATGACCTCGAAACCATATACTCCGCTGCTCCCCCCAACGCTGATGCTGTTAA…
>TRINITY_Unigene9221_c0_g1_i5
TAATATTTAGCATACATCATTCGCCCAAACCTTTTGGACAAGCTCGAGCATGCGTAAATTCTGCATACGAGGGGTTTAGGGAGGTTTAAACTCTGGAATAACAGTTAGCGAGCATCTTACCCAGTATCATTGACTGCAGGCGACCAAACCTTTCGGACGAGCTTGAGTACGCGTAAATTTTGCATTGAAAGGGTTTAGGGAGGTTTAAGCTCTGGAATAACAGTTAGCGAGCACCATATCCAGTATCATTGACTGCAGGCCATGTCCATGGCTACGGCAGATGCACTATTACAGGCGTTGGACAGTATTCCACTGGGGGCAGTTCCAGGGCTTGTTGATGCTCTTCTCCTCTCAGCTGGATTGCACTCTTCAGTTCTTCTCAATCATCTCATCAACACT…
>TRINITY_Unigene13079_c0_g1_i2
CGAAGATGTGGCACATTTAGTGAGGTGATTCACGAAGAATCCCCTCATCCTCTAAATATAGTTAGGGTTTATCAACTCCAAATTGCGGGTGGTGGAGCGGCGGAGGCTGGTTTGCTGTTGAGTGGCCAGCGGAGCGGCGCGGCGCGGCGGGGCGGGGCGGCGTTCACATGACACGATAAAAATAAACCAAAAAAGACATTTAAAAGAAAGAGCCGAGGCCGACGCCTCTTCTTCTCGTTTCTATTTCATTTGAAGAAGCCGACGACGGAATCGCCAACGAAGTTGACGGCCACGATTCGCAGAACGCAAAAAGCATTGAAACCCCACAAACCCTCGTGAAATTCTCGTGTGCTGATGGCGACCGAGGTCACGCGATCGAATATCGGCGTTTCTTGATCC…
>TRINITY_Unigene35826_c0_g2_i5
GGTGAGGGAGCCTTTGTGGTTTTCTCCCTCTGGCCCCAACGACACCCACCGCAGAAGGAAAAACTTCAAAGCCGCCATTGACTCTGAGTGGTTTGTTCAAGACCCTGGCATTGTGGAGATGAGGGAACAGATTAAACTTTGGCTCAAAACAACCATGGAAAGGAAGCTGACAAACTTCCAGAGGGCCATCAGTTTATTCAGCTATAGGTTTAATAAATCATCGGTGAATTCCATTGTAAAATATGGGAAGGAACTCGCGAAGTATGACTACGGATTCCCCTGATTCATCTGTGTGAAGTTTCAACCACCAGCCATCAACAAATAAGTTGCTATGAATATTAAGAGATAAGATGTCTTTGTTCCTTTTAATCATCTCACATCCAATAAGACTGCTAAATA…
>TRINITY_Unigene2520_c0_g2_i2
TTTTCTTTGAAAAAGAAAGGTTCATTTAGTATTTGGGGTGACTTGGTAACATTACCAGTGAAGATTCTCTCCAAGATACAAATAAAAATATGGGTACTATATCTGCCCAATGGCATGTATCTGACAAGCATTATTTGACAGGTAAAATCAAGGATACATAAACCTTGCAGTCTTGTGCAGATATTCATACAGTTGTTTTTGAATATCATAATGAAACCCGATATTTGTTATGTTCTCCAAAAAATACAGTCCTAACAAACAATTGCGGAACCAGTAAATGAAATATTCTAAATCTGTCTCAACATAGAATACCGCTGAATTACTATCTCTTCTCATTAAATGTAGGATCTAGCAATCACAATAACCCCACATTCATGATTAAATCTGAAGAATCTGAAT…
>TRINITY_Unigene4577_c1_g1_i2
GAATAAAAGAAAATTGCAAGAAGTTGAGGAAACAGAAAAGGACAAAATATGCTTTACTGCATTTTGCAGGCATGGATGGCCTTCTTGAACTGTGGGTAGTGGGTAGTGATGCCTTTGCCTGGCGATGAAGTTATGAAGAAAAAGAAGATGGCTTTTTAAAAAAAGGAATGAACGATAATGATCAGAGGAGTAGGTGGCCAAAGATCATAAACTGACACAGTGGGCTCTTGAAGGAAGAAGAGGAGAAAATCTTTTGTCACAAATATGTCAAGGGAACAAGTGCAGGCAGCTTTGGGTAACGCCTTGTTGGCCTTTCAACTCTGCTTGGGCCTCTGGCAATTCCTAAAGCTAATATCACTAAGGGCGCTGGTACAAGGGGTAGTTGGCTGGTTACTGCGA…
>TRINITY_Unigene3629_c0_g1_i7
TCCCTCTCGGAGGCGCTTTACTCTACTTTCGTATCAAAATGTCTTATTTTCGCATTGACGGATCACTGAGAGATGCGTCGAACTCATTCTCAGGCGGTCATACCCTAGCTCCCTTCGATCTCCGCCATACATGCATTTTCCCCCTCCATTTTGCCAATTTTTCATGGCGGGAGGCCTCGTACGTTCCAAATTATGAACAGCCGCATCCAAATCTCGCCGAATCGACCCCGAATTTGGCGGATTCGGCAAAAACTGCAGTCAATTCGAGTCTCAGGACCTAAATTTAGACGCATCTAGGGCTTCTTGTGCTCAGGCTTTTCTCAGCGCTTCCAGAAGAAGTTTTTCAACCACGGGAAACCCTCAGTGAAGGAAGCGCTCATGGAATACGGCAGAACGATG…
>TRINITY_Unigene6889_c0_g1_i26
CTTGTTCCAAGGAGCGCCCATTCAATCTTAAAGACGGCGGTGGTTCAAGTTAACCTCTTTAACCTGCCCACAACCTCTAATCATAATTTTCGCCGGGCTCCATGCGTGCAACGCAATGCAAGGTGAGTTTTTTTGAAGGACTTCGTGAAGGCAAATGTGCTCGGAATACTCGATTGCCCCCGCCTTCTTCAAAGCTACTACAACACCATGCTTATTCTGTGTGCGTGGTAGAGGGCCGCACCCAACAGCAACAGAACACCAATTTTTCTGGCCATATAGCCTGAGGTGCGCCCTTGCGAAATCTGGTTTCGTGGACACCGTCTGCGATTCAGAGAATTCATCCATGCCTGCTTGAATCCTTCCGGCCACCATGAAAGGAGGCTCCAGGGAATTTCAGGG…
>TRINITY_Unigene13362_c0_g1_i2
GGCGGTAAGGCACTTTGAAATTCATAAAACCCCCCTTCCATCCCGTATCTTAGATCACTAAAAGTTATTCAGCCCCCCAATCACAACAAATCAAAGATACATATAGAAATTACGGGAAACATACCCTCGCAGGAAAATGGAAATTTCAAATTACAGGGAAAATAAAATTATATATATTGTCATCGAATGTCAAAATAGGACGGTCCTCCTGTAGCACGCTGTCCAATTTACATCTATCGCTCTGAGGGTTTAAAACAACAAAGCGGCAAGGGTTTGGCGTCCTTTCTCCTCTGCAACAATACTTCCATCGTTGTTTGGGCCCTTATGGAGCACCCTGCGGATTCGTCGTCCGCACCGGAAGTCGAACCCGCGACCTCTTCTCTTACAGGTTCTGCAGAG…
>TRINITY_Unigene941_c0_g1_i4
TAATTTTATTTCATTTCATTTTCTCCAGAGGAATCTGCATACTCACATGACGCAGGATTCATTCCGACCACTACCACTTCTAGTGCAATATGCATCCCCCAAGCACAACACACAGGCTGGCTGAGGTTTGAACCAACAACGTGACCAAGAGTGCCTTAATAGTACACTATCACCAACCGATCTACACCCCTGGGAGCCTTACCCATAATTTATTAATAAGCCTTGCAATGCAATAAAATTGCTCAGATACTGGAAAAACATTGACAATAAACATTAACAATACCTTGCATTCCAAGCCCGAAGGAGTATACCAGGCCATAGAGAATTTTACAGTAAACTACATAAGACCCTATCAATGAGGGAAATGAAGTGAAAATACATTTTAATATTTGCTAAAAC…
>TRINITY_Unigene2785_c0_g1_i12
CAGAAACATATAGTCAATCATTCTACAGAAGATTGAGAGTATTTTCAAGTTTTGACTGCTGGAAATCGAAAGAAATTTCAGAACACAGAGAATAAAATATGCACAGGAAAACAAAGGATGAAAGATGGGTGGAAAATAAGCTTGTTAGTAGTTATATTCTGAAGGTGTCTTGTCTACAGGTCCATATATAGATGTCAAAATGTTAAATTACACCAAGGAATATCACATAACACTCCTTTAACCTCGAGAAAATTGACCAGAGATGTTTTGCAATACCCTGCACATTATCCAAGCCCAATTGTAAAGCTATAATCTCCACTATTAATCATAATGAAAAGGAAAATGCCATTGGAAAATACCCATATTGGTGCAAGTTTTGCACATGGATTTTGTTGTACA…
>TRINITY_Unigene443_c2_g1_i7
TTTCACTTTCTATATTTATTCAGTTCTCTAGATTTTAAGTTTCTGAATTTCATTATAATTTTTTATCATTTCACGTTTTTGAATTTCTTTAACAAAATTATCGTGGTTTGAACTTCCGTAATTTTTTTATATCTTTGTCCCATGTCCCCCTATCCCCAAACCTTGATGTAAGGTGGCGTAAGCTGCATTCAATTCAAGGTATGCTCAATGGGTTTTCTCAATGTTGCCTCTGGAGAAACACCATACACCATACCGCATCCAGGTCACGGAAGTGACCTACATTTTTGCTAGTGTAATTGACTAAATGGCCAAACTGACTCGAGCAACCAATTAAGCTATTTGCATACAAAGAACTGACATGAAATATTATCACTTTCAGGGCATTGGAAGAACAGAACC…
>TRINITY_Unigene4842_c0_g1_i8
CTCTAAACCCATAGAGATACTGAAAGCATGTGGGATAAGATAACCACAACAATACAAAACCATTCCATGTCAATGGAAATTAGTTGTGTGCATCTTCCTTTGTTATTCATGTATATGTAAGGTTTACTTCTCTAAATAGCTATGTGCAACTCGCTAATCTTTACATTTCTATTAATCGTCCCCCAGGAAGAATTACACAATATCAAATGAGAAAAAAATAATTTTGAAGTATAATTATTGATGTATTCTAGATGCACTTCAATGCAATTATACTGTCATTATGACACTCTTCCTACTCCAAAAAGATTCAAATTTTCTTTTCAGAAAGAAGAAATAGTGGCCTATATACAATCTAAAACTTCAAGAACCATCGTTCAACTTCAAATAATCATAGTAAAA…
>TRINITY_Unigene8481_c0_g1_i1
TTTTTTGTCAAATGAAAGTGAAGAAATTTATTAAAATTCTGTTTACTTTGAATGTTCATGGACAAGATGTCAAGGTGCTGTTATTAAGTAGCTCCCAAGTGCCTATACAATTAGTTATTAAAAGGGAGCATATCTATAATTTAAGGCTATCCTACAAATAACATAAGATCCTATTACATGTGACGTTACATTACTATGATATCTTCATTGCTTTCATATATCAAATTTTCTCTCATTCCCTAAGCCAATTGCAAAAGCATATGTTGGACTAATACAAAGCATAAGAATTTGTGAGATAGATGACTTAAACATGACACATGTCCACTGTACACTGTCCATGGATGCATCACAAAGACTTGCAATTTTAAATATTCCTCTTTTCCCCTCTTTCAATGGAAA…
>TRINITY_Unigene4488_c0_g1_i9
TGTAAATAACATTACTTGAGGCTTGGTAGAATAAAAGTTCTTATTTCACCATTATATTCGGAGACCTTCAAAGAAGGAAACTTCATGCTGGCAAGGAAATCATAATTTATCGGCATTTCTACAATATTGTCACAAGGGAATATTTGATAACCAAACTATTACAAAATAGCCTGCAATATACAAAAACGTTATTTGGCAAGCACAGCAAGAAATCTACCTCAAATCGAAAAAAAATTATTAATAATATCCAAGGGCCAATTCTACAAGAATCTTGTTAATTAATATGGGGATCTCCAATTCCAGAATTTAACTATGAAAAGTAAAGTTTGAATAAACAGTGAAAGCTTTGCTCCAATTTTCTTTAGCCTCACTGCCAGGATGAATACAGGCTGCCAGCTC…
>TRINITY_Unigene35158_c0_g1_i5
CTTCATTATTGTGCAGGCCCTGGTCTTTCTTATCTTCAAGCAATCATCGCCCATATTCTCTGGAATGAAGGCTTATAATTCACGCAGGCCCTGGAATTTCTCGAGTCTTCTCTGATTGGAATCAGAGGCAGAACAGAGAAACGCCCAGTTTCAACCTGACACATTTAAATTGGAGACGCCATTATCATTGTCAAAACTGCGCATCGATGATCGGTACAATTCACGGTACTGTTAGATCTGTATACGTGCTTCAAGAAGCCAAAATGACACTCCAGAGCTGAACTATCTTCGTTATCCACTGCAAACTCTTTATGCAAAACTGCTTCTCAAGTCTCCTAAAAATTCGCCATTAACAACCATGAAGATCCACTGGCTTTCAATGTCAGTGAGCCGGGCCAG…
>TRINITY_Unigene403_c0_g2_i1
GGAAAACATAGATTGTGTTAGTAAAGAGTTCACACACAGCTCACCATGAACCTGATGAGCAAAACTAGAAATGTACTTTCTTGTCTACAAAGACATCGTAAAACTAATCCTTACAAATGAGGCTGAATTGAACGGTGGATTCCTCGTATGCCTTGGAACTTCTTTAGATTTCTTGAAAAGGATTTGGTCAAACCTCTGAATGACAGTTTTCTGCACTCAGTTTAAATATATATTTTCTAGGGTCAGATATTGAGATTCAAAACAATCTTGATTCCCATGTGGAGAAAAGCTAACTTCATGTTGCGTAAATTGTGACAATATTCCATAGTCTAAATTCTACTATATAAATGTTAATATAATGCAGCCACATTAGGCATTACTCACATAAGGTTCATAAAA…
>TRINITY_Unigene701_c1_g1_i1
CGAGACTCAAAACTACAATTCAGTGGTGACAAATTGTAGAAGTGCCAGATCCTATAATTTCAGAATATTCTTTTCTTAGTGTGCATTAAAAGTTTCACTGTTCATTGACATTGACTAGCAATCTAATTACACTTTAAGAATCAGGCCCAGTCCATGAAGATTGGCCAATTATTTGGGAAAAAAGAGGATCCTGTATAGATAGCAAATAAACATTTCTAAGAATTATCAATGAATACAACCACTTAATCTCAAGATATGGGAGTGCACGCAAAAGAGTGTGGTAGTATATAGAACCAAAATTGACTGGAGCTACTTCTTGCAGCTCATTTATAGAAGAAATGTAGGAAGACACATGACATTTTTAGCTCAGTGGTATGAAAAATTCAAGCAGCGCAATCA…
>TRINITY_Unigene2294_c0_g1_i8
TCCTGGTGTTCTAGGTGTATGACGGCACGACATAAGGAGAAATTCGGATATCTCTGGAATATGCCTACATGTAGCTGCAGTGGTGTTACTGGACGAAAACTTAAAGTTGCCTGGTCTTGCTCATTGGTTAAAGGTTTGCTGGCCCTGTCAATGAAATCTCGCGGCCATATTTCTGTATAGGCTCTATATGCTCTCCTTCACCGTCAGATCTGATATTTGCGTGGGCTGATGGGAAATGTTCCATATGATATATAGGACACTGTGGAGGAAGGGTAGGCGGGCAGGGCTTCTGTATTATTTTTTCTTTATGTTTTTCTTTCTCGTCAATTCTAGACCGGGTGCGCTCTTGATTTTGATTTTGGCGGCATTTAAGAGTATCCAACACGTAGAGGCTAAATC…
>TRINITY_Unigene26320_c0_g1_i3
TTTTTTCTTTTTTTTTTTGACAACAAATTTGAAGTAAATAATGTTAATAAATCAATATTAGAATAGCAGCTTATACTACACTGGCATCAGGGAATGGAAACTGCAAAAGATCAAGTTAATCACTACATCACAGGTTAAATAATACAAGAAAACAAAATTTCATTAACAAATAGGAAAGGGTGGCTCTGGTTCCGGGGTTGGAAGTGGGATCAAAATCACATTTCTGTTCAAAACAATATTTTCTCCCCCAAAAATAAAATATCACCACTGATTTACATTTACGATCAAAACACTTAGATCACCCCAGTTAAGTGTTCATTAAAATCCCTTATATCTTAGCCAGACTTGGCATTGTGGAACCATTTTCAGAGAGATGCCCAGACAAAAGGGGCAATTTGT…
>TRINITY_Unigene3306_c0_g1_i9
CGAAACTTGATGTGAAAGAAGAGAATGAGGGAGGAAACGGAGGCAATGGACATTAGAATATTCTTCCGAAATGGGGGGATCTACTAAATCCACCGCTAAAATAGAGAGACGAAGACATTTCCACATAATCCAAACCCCCATTTCTCTCGTCCTCCTCGTCCCGTCCCTCGTTCATTCCTTGCCTTTTGTCAAAGAATTTACAAGAGCGCGCGTGCTAAATTGAGTCCAACCTTTAGCAAAAGGAGGAGCCTGTAGTGGTGAATCAATCCACTTGAATTGTGCAAAACTTTCTGTGGTTAAATTAGTTGGGATTGAAGTACACCCGAGGGGGTTATTACCTGCAACCTAAAAACCGAAAGTTGAAACCCTCCATGTCGGATCGATCGCGGCCACTTCACT…
>TRINITY_Unigene3713_c0_g1_i2
ATTTTTATAATTATTTTTATTTTTATTTTTAAGATTGTTAATTATTAGACACGATACGCCAATTAAAAATTCTGCGTAGATGAAATTTGAGTATATATTTTATACAGCGCATGATATCATACATGCGTTTACAGGGAGGGATAAAGGCGGTGGTTGTGCGAATCACAGATTAATTTTATTGATAGATATACATATATATCAATATCTTCTTTACATTTCCCGGGATCGATCGCCAGAGCCTCGGAAACTTTAAGCAGACCAGGTTCCAGGTTCCAGGTTCAATTCTTACGGCCTTTGTTTCTTTAATCCAATCCTTTAAGTATATTTTGTCTGAACAATTTTGAGTAGAGCGAAATTCGCTTTAGGGTTTGGACTGCTACTTGGAAGCTTTTAGATATT…
>TRINITY_Unigene11208_c0_g1_i6
GCTTTGTCTTGTTTTGCCCTGTACTGATCGGTATTGTGTTGCTCTGTTCTGCTCTTCTCTTGCATTGTTCTGTTCTGCTCTGCTTTTGTCCGAATTATGAAGAAGAAGAAATGATCGAGGATGTATCATACTGACTCAAAGTCAGTCTCAGAGTATGTACCACTGGTCCCAGACCAGTCTCAACCGACCCGAAGTCAGCGTCATAGTATGTACCACTCTCACTGGTCCCAGACCAGTACTGCACTGACACGAAGTCAGTCTCGGAGTATGTACCACTGGTCCCAGACCAGTCTCAACCGACCCGAAGTCAGCGTCATAGTATGGTACAACTCCTACCACTGGTCCCAGACCAGTATCATTGATCCCAGATCAATGGAGGTCATCCTAGCGTAGGGAGTA…
>TRINITY_Unigene28774_c0_g1_i9
CTGACTTCATCCATCTACAAATTGCTTCCATTGAAAGTACCTATTAGATGGTGATGAGACGGCTTCCTTGCATCTCACTGCAATCAAACATGGGATGACCATTGAAAGAACAGCTAATCCCTTGTCCAATTTCATATTTAATGAGAGTGAACCCCAACATAACTGACGTCAATCTACAGCATTCATGTGAGATTGATGCAAATGATGTTTTCTTTATATCTGCTGATTTCTTAATGCCTGAACAATATGAAGGTCTCACAAAAAATCTTTCATCATCTTGCAATTTGTGATGATGTCTTTGACTCCAAATTTCTGCAACTTGATAAAGTAAACTGAAGAATACGGAAACACTAAGGCTGAAGCAGAATAACTATTACACGTACAATAGTTGCTAAATTT…
>TRINITY_Unigene1187_c0_g1_i4
CTTAGCTCGGGGTTTGCGCCATATTATTTTATTTGGTTTTTTCACTGTCCGACACAGTCCGTGGAGTCCGTCGAAGTAGTTGCTTCCGGGGCCGAAAGAAAGTTAGGGGAAAAAAGTGGATGAAAATGGGGACAATGGAATCTACCCATACTTATTCCATCACATCACTCTCCACTGTAGCTTTGCTGCTACTACTTACATATCTGCGAAAGTGGTAGGTAGCTCGATTATTTTTTCGCCAAATGGGGTCGCAGGCCAGATGAAGAAACGGTCTGTGAAGAATGAGCAAAGAAGGCCCATGGTTTAGCTGGGTCTGGAACTGGGACTAATAATTTATCAGTAGCAGCGTTTGTAATTTCTTGCTGCTCTTGTCGTAAAGAAAAGAGAAGACAATGGCGG…
>TRINITY_Unigene3727_c0_g1_i13
TTTTTTTCATAGAAAAATTAAATATTTTAATTAAAAAAATTGTGATAACAAAATACCACATTGAAAATGGAAATATGACATTGGTTTTTTAAGTAACACTGCACGGCAGCTAAACTCGTGCATTTTTTACAAGGTAGACGATGTACTATCCTGTTCAATACAAAGCAAATAAATCATCCTTCATGGTTGACATGTAACGGATGCCAAATGTAGAGTGCATATTGCAATACAGACCGAAATTACTATTTCTGATAAAAACACTAAACACTTTCTGAACCGGACTTTCCTACCTGACACATTGATGTTATTCATGAAGTTTTAGAGTAAGAAGCATAGATGCTCTTCGCAGTCATTTTGAAAACCTTATAGGTGCTCCTCACAGTCATTTAGAAAACCTGA…
>TRINITY_Unigene4174_c0_g1_i2
CGGCACGACTATTAATTCATCAGGACTTGGATTTTGAACCATGCAAACAAAGACACTGCAAACTTTCTCCCAAAAAAATCAGAAAAATGCCTTTGCATTGCATAAGGATGTAGGACTGAATCCTTTTGAGTTAACCTGGACATCTCTCTTAACAATACCAAGTACAAAAGTGGCAGAGTGTTGAAACCATGATGTCATGAAAATATATAATCTCTGGCTGGAATCCATGTTGCACAAAGTATATGAACCCAAAGACTTTTTCCTAGATATGAAGCTGCCTTATCAAATGGTGAAATGTATCAAAGAATCATCAAAATAGTTGATCGTTTTGGGTAGCAAAATTGGAAATGGAAGAGAAACTGGAAGAAACATGAATACTTAGAAACAGGAAGTAATGTT…
>TRINITY_Unigene2160_c0_g1_i4
TTTTTTCCAAAATTTTGTAATAACCAAGAGAACAATATATTTAAAAAATTTACATATGAAAATAAAAATAATTAGTGATAGATATATGCCCGGTTAGGAAAAAGTCTTTTTAGATATAGTCAAGAAAGCATTTTGATGGAACTTTTACAACTGCAAGATGAAATATTAGATCATTTCTTTCAAAAGAGCTGGCCTTGACCGGTTGCATAGAGTACATATTTTACTATTTGTGAAAATATTGGATTTATGTACGTCGACTAAAAATATGAAATATGATTACACATTATTGTTAGGGGGGGCCGTGAGCTCTCCTTGCTGGTTAGAAGGCAGTTGCTAACACTTGATGAGTGTGAAATAGTTAACATCTAATTGATCACATCATTGACAGTTGCTGAATGC…
>TRINITY_Unigene7295_c0_g1_i3
AAAACACCGATGTTCATCTTTGTCGGTGTTTATGTGTATTAAAAGTGATTCCGAAGCTTCAATTTCACATAATTTTTACAGCTAGAATTTGCGAACTGGCGATTTCCCGTGGCAAGCTTGAGGGTCGTCGTGTGTTCGAATGTAGGGAGGGTCTCTGCTTCATTTTCACAAGTAACGAGAATTCTGTTACCATAAATTGATCAATTTCAATTTTTGTGCGTTTTGAAGTACCAGAGAAGCAGTCATTATGCCTCTGAACCAGCTCCCTCGTTTGACCACGACGCTTAGAGCGTCCAGGCATCAATCAGGGTATGTGTATGACATCGAGAATGCCTATTTGGAACGCAAGCAGATCCTTCAGAATAAGCGTAGCAAAAGGTCTGCAACTTCGGTTGGCAA…
>TRINITY_Unigene55046_c0_g2_i9
CGACACTCTAGGGTTCCAAGGGTTTTAAGGTTTTTGATGAGCAGTCCGCAGACGTGGGCAGGGCACGTTGATGGCGAAGGATCATCCTGCATTTCAACGGAGTGCAGGCTGGAGTACAGACAGCCCCACAGACCAAGTACCGGCCATGGCCGGTCCCCAAACCCTCGGGGGACGAGAAAAGCCCTCGAACACAAACCCCTGCTGCGGAGTAAACCCTGAAAACTCTCCTTCGCTGGGACGAATCCCTGCACCAAACTGCCGTATAATCAAATGGCCCCCGGCACCACAACAATCCAATATCCGTCGCGTCTTCCTAGGGTTTAAAGAACAAGCTGGAGGGCTCTAGCTGGCCTGGGATCATGGAATCAACCCCTTGTCAAACGCTTGTTCCCGTTCTAT…
>TRINITY_Unigene29863_c0_g1_i4
GTGAAAACAGTTACTTTTACAGGAACCAGTACTGTTTTTAGTAAAAAGCGTTACATGCCCATACAAAACTGTCAAAACCGAATGCACTTTAATGTTACAGAACCCTGCATACATAATACAAGACACAAACTTCCAATAACTAGATATTAACAGGTTTAGGACATCATTGAGGGCTACTATTAAAAAAGCCCAAAATTTGCACATATCGATGCACCCTTTGTCGATACCACTGGGACTTCAATCCAATTCATTGACATGATTACATGCTTTGTTACAATCTAGTGCAACATTCGACTTTCAACAACTGGAAAGTGGCATAGGTGGCTTACATTTCAGCAGAGACATCTCTTGAAACAGAAATGTTAGACTGAGTTGGTAAGAGTGTCAAAATTTGATTTT…
>TRINITY_Unigene1138_c0_g1_i1
CAAAAACGAGTCTGCTTAAAGGGCGAATTTCGTCTGCTGCAATTTTATTCTACACTAAGGGTTGTGTGGTTTTTTCTGTTTTTTAAGGTTTTGAATCTGTCAAACTCACCTATTATCATCTTCTCAATTACATAACACTGCACAAGCTTCATGCCTTTTCTCTAGCTTTGCTACAGTGTGTCATTCCAACCAAAAGGGATTCATCAGAATTTCTCACAAAGTGGGAGGTGTTCAATGTGTTTTTGGATCCGTCAGAGTTACTCAGAGAAGAGAAAGGGGTTGACCGGGGAAATACCATTGGATCATCTCTGGAAATCGAAGTCTCAGTTGTTAGTTTCAAGGGTTGAACTGGAAGAGGCAGTTTTTTCACATCTTGAAATCTAAGCTCTAGTAATTGGC…
>TRINITY_Unigene11511_c0_g1_i3
CAAAAACTGTCATGTGAGAGAATACAGTTGCTTTGCCTTACTACTATTATTATTAAATCCACCAGCGTTGATACCGAATACACACACTGTGTAGGTGTAGTAATGGAGTAGCTCCCCTTTCTGCGCTGCGGCGGTGTCCTTGGACAGATTCACATTGTATATACACATACGTACATATATACATATATTATATTGGAGGTCACCCGCCTTTTCCCATGTTTATACGTTATTTGCTGTTGCGCGGGGGGCTTTAACAGGTGGTGGAGATGGAGTTGTTGTAGGTGGTAGTGTGGAGGAGGATTTGGGTCTCTTTCCTCTGAGTTGGAGCCGTTGGCCGAGTCCTTTCCAGGAGGTGAAAACAAAAAAAAACAGTATAGTCAATGCCCTCCACTGCCAATA…
>TRINITY_Unigene9841_c0_g1_i10
TTTTGCTAGTTAAAGATACCTTTTTATATCATTTAAGAGACAAAAATAAACCACTGGTTAATTGATCACAGTGAAATCAACAAACATGTCATCATCCTACCAAGTATGTAAGACAATTTGCAACCTACAAATATAACTAATCTCCTCTGTCATATAGTGAGCCCATACTTGTTTGTACAATGAAAAACGACTAGCATATGCAGCGTAAAATAATGCTTTTTCCCTATAAAAAGCCATATAAAAAACAGCAAACGTGTAAATTACATGAATAATAGATGTTTGAAGCGTCTAGTAAGTATAGGAGGGATCAAAACGCTTGCGTCTATCTCTCCTAAAGTGAGGTGTATCATCCATTGTTTTTCTAATGTACTGTGTGTATTCTTGAGGTGGTGTCCGAGG…
>TRINITY_Unigene7133_c0_g1_i1
CTTGTCAATGATCACTTTATTGATATGGTGATTTTTTTTTCAAGGAAAAAATCATAACTTCTATTATAATAGAAAGTTACATATCGTATATGCACCAGGTGAATTCAAAAAGTGACCAGGTCACTCAAGAGTCAAAACAGTTACCCATGCCAACCGCTGCCTACAACTTCTAAAGAAGAAACTAAGCCCATATCTAAACAAAAAAGTCTCCAGGTGAATTCAAAAAGTGACCAGGTCACTCAAGAGTCAAAACAGTTACCCATGCCAACCGCTGCCTACAACTTCTAAAGAAGAAACTAAGCCCATATCTAAACAAAAAAGTCTCCCAGAGGCCCAAAATAAGTATATGTCGATCAATAAACGGTGTACATTTGTAATGTCCAAGTATATGTTCAGCAT…
>TRINITY_Unigene182_c0_g1_i11
TATACCTCAAAATCTCCAGCTTTACCCACCCTTACTTTCACTTTTGGGTTTTATTGTTTGTTCTTTCTACTCCCCTTTGCGGTGGCTTAGTGTTACGGGGAATGCAGTTCTCCCAATCTCTGCAAAAGCAGTGGGTATTTTGGAGGTTAGTATGCCACTCTTCTACTCTCTATTCAATCGTATAAACAGGGTTTTCTGATCCGTACTCCGAATTCTTTTGTCTTCCCTCGGCTAATGGTGTTGATTTTCCGGCCGAATTTGTCGACCTCCCACTGGTTCGGGCGGTTTTTGGGGTTCAGTCCGCCGTATCTACATTATCTAATGCGGGTATTGATCTTTCTATCCGATCCTCGCCTCTTCACCTTCCTTATCCCGAATTCTGTATTGGGTCATTGAAAT…
>TRINITY_Unigene22734_c0_g1_i3
CTGTAGTGAAGAAAAACTGCAAAACATTACAGTCTGGATTCCTCCAATATGACCAATGTTGCTTCCAAAGGCATGCTAGGCACTGAACTTTGAAGGATTGTGCATACTGTGTTGGAAAATTCAAATCCTGCAAGCCGGGATCAGGGGTGCTTAGGTCTTTAATAAGAGCTCGATTCCATCTGAAAGCAGAACAACACCAGTCAAAAAAGGTTTAAAAAAATTGCAGTCTATGGGTGGGCGTAGTGAATTGTTGGGCAGAGTTTTCACAACTTGGGTTTGTCTTCGCTTGTTGTAGCAAGCCCAAGTTCCTCTTCCTTTGATTTTATTATACTCGTTCAACTCAATATTTAATAAAAGACCCAATTTTCGCACCAGTATAAGTGTATTTGATATTTATGT…
>TRINITY_Unigene2764_c0_g1_i22
GTGGAGTCTCCTCTCCTTGCAATAACCAGACAGAAGAACAAAGGAGGGAACTGAAATTCCTGGAGAAATCCCTTGGATTTCAAATTTGGACAGACGATCTCTGTTGGTTTTTTTGTCTCCATCACCAACGGGATGGATCCAATGGCTGAGCAGTACATAACAAGCTTTTCTTCAGGCTTATCACCTGCGCAGTTTTGTTTTTATTGCCTCTACGAATTTGCAAAATCTCTGCTTTTGTGATGGAGCACAACCAATACTTAGTTACATAGACTCTTATGGTAGCCAATGAATGATTCAATGATAATTTTCTTGCATTAAAGTCTTTGTTTTGAATACAAAGTGGCAGGAAGATAAAAATGTAAAAACATAAGCTAATTCACAGCAGAAACAAGACACAGG…
>TRINITY_Unigene8486_c0_g1_i15
AAGCATTCTTACAGCCCAGGCTGAAAAAGATTTCCCAGCCTGGTGTGAAATTTTTTTCCCTGAATAGATACAAAGTGACATTGAATCGTTAAACTTGTGAGAAAGTGTTCAAATTGCATACTCAAAATCAAAATGTAAAATTGCTCACTAATGCTGGTCAAGATTGGAAACTTGATTTTGGGAGAAAGACTACAATTTAGAAGATTCAAAATTAGTAATGTGACACCAATGCTTGACCAGAGAAAGAAACCCAGCTTTGATAAAATGAAATAAATAATTGCTCTGTTGTCATATTATGTTACAAAAATATACAGTACATGGCGTTGACTCCCAAAACAGGGAAAAGAACTGCAGCCTAACATGTACTGCTCAAACCTGTTTTGGCAATCAATAATACAT…
>TRINITY_Unigene2885_c0_g1_i5
TAATTAGCTCCTTTTAACTCAAATCTTGGTTACATAGGCAACAAACCTTCAGCACCAAACTAGATATAAAATTAAAGCACACTACATAACCACCAAAGAAATTACCATCTTACAAAAATATAATTAGCTCCTTTTAACTCAAACTTTGGTTACATAGGCAACAAACCTTTAGCCCCAAACTAAAAATAAATTTAAAGGACATATTGCATGCGATTCCACATGAGAATTCTACATGCCATGAAAAGTGATATTTATGTTTTAATGAAAATAGTTGCAAAAAGACAAAAAAAAAGTAAATTAGAAAATAAAATAAAATGTATAAAACAAACAACAACAAAAGCTCCATTAGAAAAAAACAAACACAAATGTAAAGAGTCATCAAATTTTGAACAAGGCAAA…
>TRINITY_Unigene11941_c0_g1_i33
CGGGTATTGATTCGGAACTTGTGTTTTCCGTAATTTGCGCATTTTACGTCTAATTTATTTAACAGGAAGTTCAATATAAACCCTACAACTTTTATTCTGTAGTCACATATGCGAAGAGAAGTTTTGGCAGAATCTCTGTTATCGGCGATGCCAGGTTTAGTCTGTTGCTGCTGTATTCAAAATCTGCTTTCTCGTCTTCTGAAACAGTTCGGACTTGCCAAATTTCAGCACACCCAGAACGAAATTGCTTTCCAAGGCACGGGTAATTTGTTTGTCGCTCTTCGTTGGATCTGCTGGGCTCCCTTTCAAATCTGTAATAATAGGCATTATTATTATATTTGGGATTTTGTTTTGGGTGCTTTTGAGTGCGGGAACAAACCATCTCCTAGATCAAGAAAG…
>TRINITY_Unigene2549_c0_g1_i1
TACGGATGGTGACAGGGTGGTTGTTGTTCATTGTCCGATTTCAGCTTCTTCGGTCGGTGTGATAGCGTGATTAACAAGAGTAAATCATTTTGAAATTTTGTTTAATCAAAATTTTGTAGGGCGAAATTGTGCAGTGGATTTCTGATTCAGTGACGGAATTTAGAAATCGGTAAACAGAATTTTTTATTTGACCTTCACACTCCCACAGGCCGTGTGGGAAAACACAATACTTTTCCAGAGCTCATGGGAAAAATCACCCATATATTAGCCAACGGGAAACTCTGCCGGAAATTTGGCAGTGCAGACGTGTGAATTTTTGAGTTGTATTCCTTTTCTGGGTGCGGGAGAATTGCATGTGCAGTGGGACTCGCGGTGCCTATGATCGAATGTGGTTAAGTA…
>TRINITY_Unigene9517_c0_g1_i2
AAAACATTTGAATAAATGTATTGCATTTTCCCATGTAACTCAATTGACGATTGCCCGTAAAACGTAGATTGCTCATATAACGTATATAGCTTAGCTTGCTTCAAAAAGAAGTCACGCTTTTTGGGAAAAGATTTTGCATATTTTCAACACTAAATCTATATCTTTGCCAAACAAAAGAATAGATAGTCGTTGCAGGCTCAACCGTAGAATGTTGGCTTATATAATGTTACAAAGCTTACAAACCATGCCCAATAAACGTGAAATCCTTCGCTGAAATATGTTTTAGCCTTTTAGGCGATCTTCCAAAAAGCTGATGATTGATGGAAGGAAGATGTAAACACTTTGTTTTAATCATCTAAGAAGCAAGTTTAGAGGCAATTTGCACTCATTTCCATAAAT…
>TRINITY_Unigene12403_c0_g1_i3
CAGAATTCGGCTCACATAAGCTATCAAAAGAAAGAGTCGCCTTTTCAACTGCATTCTTGTAGATAATTTGTTTCCATGCATTATAAGGAATAGTGTTCTTTCCATGGAATACCCTTCCATAATATATGGAGAATTGAAATGTATTCACCAATTGTCTCTGTTGAGTGCTCAAATGTCCCACTTGGCTGAGCTTATGTGTCTCTGCGTTACAGATAAAATATAGCCATTCACATTGACACAGATTATGCAATTAGCAATTGCAATGTGAATTTAGACGATCACATAAGAGACAATAATGCATACATGGTAAACCTAGACAATCTATACAATCAAGACTAACTTGTAAAATAATCCCTTCGGGTGGGTATGACAATAAACTTTTATATGATGGATGATGTG…
>TRINITY_Unigene15869_c0_g1_i1
TGCAGGTCGAACTCTCCTTGTGCACTGCAAATCCTTGTATGGCCCAACAAGTCAATCTCTCCTTGCACATTGCAAATTGTTGTACAACCGCATAGGTTTTGAGCTGCACTAAGGCTGTTTGGTCTCTTCCTTCTTGCCTCTCAATCCCTGATCTGCTCACTGAGTGCTGAAAACCCTTCTCTTGTTGAGCCAATGCCACACAGGTCGATCTCTCCTTGCGCACTGCAAATCCTTGTATGGCCGTGCAGGTCGAACTCTCCTTGTGCACTGCAAATCCTTGTATTCCCAACAAGTCAATCTCTCCTTGCACATTGCAAATTGTTGTACAACCGCATAGGTTTTGAGCTGCACTAAGGCTGTTTGGTCTCTTCCTTCTTGCCTCTCAATCCCTGATCTGCT…
>TRINITY_Unigene3561_c0_g1_i13
TCTGAGTGGATTTAATTTTTTTTGTTGTATTTTCTTTTATTGGAAAGATGGATCTGAGTGGATTTAATTTTTCTGTTGTATTTTCTTTCCATGTTGTTTAACTTTCTTGGCTCTTAAAATCTGGTTGTGCAGGTTGGCGTGTGGCAGGCTATTGAGCTCTGCTAAAATGAGGTATGTTCTGTACCAAAGCAGACAGCAAGTATCCAGATTCGCTGCATCATCATCTTAAAAAGCGTTGGAATCCAAAAGGGTGAAGACATAAATTGCATTCTCAGAGAGTTTTGCCTTTTATTGATCCCTCCTGTGAACCATGCGACGGGTTCCAATGGCCCTTTAATAGATAGGTAAGCAAAGTGATCAAACTAATGGAAGCAACAAAAAGATGTTACTGTCTCTCTT…
>TRINITY_Unigene1497_c0_g2_i9
AAATATATTAACCTTCTATCTCAAAAAGATAATACAAATTGAATATATTAACTTCTATCTTAAAAAGACACAAACTGAAATCTTTAATGGTCTGAAGCTTATTAGGAATTTGTATCAAATGTAACATCAAGAAGACATGGCTTTGACAATGGGTGGAGTGGGCAAAACCCTCTTGTCATTATAGCTAATGAAGAATTGGTATGTGAGGCGAGAAGCATGAACACGAGGGCCTCTCCATTACAACAAATGTTGAACAACTACTCTGGTGAGATATTTAGGTTGGGGACATTCACCATATTAGAGTTGCAGGGATTCTCGGAGAAATCTAGTCCGTGGAGGCCTAAAAAGAATTGCCAGAATGGGAGAACAATGTTACGTTCCCACGGCTCTTCAATTATA…
>TRINITY_Unigene16708_c0_g1_i7
TTTTTTTAGTATCAGAACTGCTTAAATAGCTTCATCAAAACTCATATACAACTAGAATAGTGGATCTATTACAGCTTGGACAGAGGGAGCTTAGTCTCTTCCAAAATTTGCTGTGAAAACTTTGCAAAAGACATCTGGCAATCACAAATGGAATGTATACAATTGCAGAAAATAACAGGTATTCATCGCATACTAGGTTCCAGAAAAATGAGCAGCTTATGATTAGATTAGGAATCAAATTATTATGAATCTAATCATCATCTAGTAAGTAAATGACACCAGAAATTTCACTATTATTAATTTGGTGTTTCACTTGCATCGGAGGTACAGTTGCTGTTTGTGAATGATCTAACAATGAGACAGAAGCAAGTGGTTTTGTACTTGAACCTACTGTGCCTT…
>TRINITY_Unigene10326_c0_g1_i32
GTGCATCTGAAATATTAGACCATGCTATAAACAGGAGATATTAGAGGTAACAAAATTAGAATGCATTATGTAACGGTATCTTCAGGCTGATGGATTGTTTCTGCCAAAGATGCTCATTTTTTGTCAAGCCTTTTCACAGTATTAGACTCTACGACATTATCCACAGTTCACCGAATGGTGCATGATGAAGATGAAGAAGCCACAAACAAGGCTATAGTAAAATAATAAGAACTCAAGCTGCGAAGCCACCTAAAGAGAGTGTTACCATTTACACCCTTTGGGGCTGAAGCAAAGAAGATCGCTAGTAGTGCTGGAAGTTTCAGCCACAACGTGCAGTTTCCTTAACTAATTTCCACTGAACTCCCAGCTGCTCCACTTTCACTTCTAGCAATCTACACT…
>TRINITY_Unigene3650_c0_g1_i7
CAGTATCTCACATGGGACAAGAAGGCTCCAGCCTTCTCCAAGGGAATTCAAGGAGAAGTGCACTTGTACCCCGACACACCCAGGATGCTCTTGGAACAGAAGCCAGACGCTATTTGGGTCTCCTCAGGTCAAGCTCAGTGGTCATGCTGCTCACTTTGCCTGGTGAATACAGGGGTCGACTTATTGAATTGGCAAAATGGCTTGTTGAATCTGATTTGATTTCCGCGAGGCTTCTTCAAGAAAGATGTGAGGCCGAATTTCTGTGGGAATCTGAGATGATCAAAATAAAGGCAGCTGAGTTAAAAGCTAAGGAGGTCAGGGTGAACACTCGTCTTCTATATCAGCAAACAAAGTTTAACCTTCTTCGAGAGGAGAGTGAAGGCTATGCAAAATTGGTGA…
>TRINITY_Unigene5549_c0_g1_i25
ACGGCATCTACCCTTAGTGTAAACGGTAAATTCCAGTTTAACCGCGGTTAGATATAGTCAAAATCGTTTGCCCAAAATCCACCCACTGCAGCCGGTGGATTTAGTTCTTCCCCGTGGGAGCTTGGTACCTCTTCGGCCGGTAATAACGGGCAACACTATAGATGGCTCTACAATTCGACGTCTCTGCTGGGGAAAAATAATTTCTGCAAATTTTGCTGGCGATGTTGTCTGTGGAGGATCACCAGATCGACTCGCTGGAGTTTCTTAGGTGATGAGCTCCCATGGGCTTGCTCGATTTTCATGCGATTTGATGCCTTTTTTGGTTCAATCCTTGCTTATTTTCATGTCCAGGGTTTTTGCTCTGAAGGTAACGAATTTTCATTTTAAATCTGCAATTTC…
>TRINITY_Unigene7226_c0_g1_i56
CCACAATCTAATTTAAAGCCTTAAATGGAACCATATAGAAAGGGTAATGATAAAACTTTTAACCATGGGCAAACCCTTATGGAACCATGAATAAAGAGGAAAATAAAACTTGCTATTGCTTTTATTACATCTTTCGCCAATGAAAAACTTGCTACTTCCATGACCATTCCGGTCTAAAATGAAATGAGCCTTGTGTGGAACCGTGAAAAAGAAGGGTAATAATAAAACTCGCCCCTCCATGGGACCACCTGACTTTGAGGGAACCATGATGGAACGGTATTAATAAAACTTGTTATTGAACCTTCATTCTGGATTAAAGAACTTTCACAAAGATTTCTCCGAATTCCAATAACACAGAGCGCAAACTCGATTTCGTAAATGGAATAAACGCCAACGCGA…
>TRINITY_Unigene17786_c0_g2_i4
TGCGGGAGATAATTTACAAATGTAAACAAACAATTAAAAATAAACAAAAAAATTACAAAACGTGAGTTTAAAAGGCTGTAAATGTCATAAATAACCCTGCAACACATGCCACGAGTATTGTTTTCTTGTTTTGTATTTATAATAAGCCTAGGAAGCAAGAACCAAAATAACTTTGATAAGTTGAACCTGAAATTCATTGTTCGCTGCGACTGCTTTAGTAAATTGAACTTGAAATTGGCAGACAAACATAGATCCAGGGTTTCGGGAAACACTACTCATATGGAAAGGAGCCTCGACCCTGATCTCCAACTTCTATCGATTCATCCATGGTTACTATAATATCATGACTCTTTGACAACCCATGATATGATTCCAAGGCAGATAATTATTCGGAAAATT…
>TRINITY_Unigene11135_c0_g1_i8
GCCAACAACTCTATCAGTGACCAAAGACTAAAACCAAAAATCTCAATTTCTTATAAGAACAAAACATCAGGCTCAATGCAAATGTGTCCACACCTTGTATTCCCCGAGGCACCCTGAACATTGCTAGGGGAGGAAATGGATGAAATGCGTATAGATTGCAAGCAAAGATCCGTTGTTGTGAAAGTTCATGTAGTTGCAAACGTGTATACAGGACTGCATGTTCAAGTTCCATTGTGGGAGAAAGATCATTTGAGTTTGTCAACCTACCATGATTATAGGGAAGAAGAGCAACTTTGTCATGTGGGTTGTGAGTTTGGTGTTGTACCAAAGACCGTACTTTATCTGGATTCCAGGTTTCAAGCATAGCAGCCCATTGACTTCACCCAATCATGGTCCACT…
>TRINITY_Unigene16764_c0_g1_i4
GAAACTCTTCAGGTATTCTCTCCCAACTACGCAGTTTCTCTTCTATCTCCTCTCTTTAATTTAATTTTGTGAGTAGACAGTGGGAATGCACTGGGGTCTTTAAGGAGGCCGACTATGTTCCCCACATTTAGTTAGTTAGGATTCGATGGATCGGATAGCTGGGCCCTCTGCTTGCACAAAGATGGGCAATCCACATTCCGAGTCAAAGTTGGACATACATCCGGGTTGAACATCATTGCTCGTTGGTTGTTGCTACAATGGCGGGCTGCCAGAGATAGGCTATTTCAAGATTCACTGTAACTGCTTTTTAACATAATAAGCTGTGGAAAACCACCATAGTTGTTCATGCTGTTGTGCTGCAGAGAGAGGAAATGGGTTACATGATGGTATTGTTCTGTC…
>TRINITY_Unigene5717_c0_g2_i3
GTTTTCATTCAGAAACTTTTACATCAACTGGTTTCTTAGGAGAATTAGTAGTGCAATTGACCACTAAGACCTAAGATCTTAAGCAGTGCCCGAAGAATATAATCTGGCTCAATAAATACATCTGCGCTCAATCAAAAAGGAACACTGAATCCACAATTCAAATTTAGTCATTGCACCGAGGAAGTACAATGCTCTACAACCCAAGTGGGTGGAGATCTTCATTACTTTGTGTGTATACATGAAACACTTTAGAAAATATAAAAAAGACACGATGTCTTCTTTTCATAATACCATAAATGCTAAGACGTTATTTATGTTACCACATTTTTATAGCTATAAATACACTAGAAAATATCTGAAACCAGGATCTACCAAGATTCCAGAGGGGTAAAAAAATGC…
>TRINITY_Unigene1936_c0_g1_i32
ACAACAATAACAATAGTGAGCTTCTATGGGACACAAGAATAACAATATGGAGGCTACATTAATATTATAGAGACCTAACACTATAAAGACCACTTACACAAATCTACATGCACCAAATAAATACAAAATCTCTCATAGGAATGAACTTCATATCTGGAACTACAAGACCACTTACACAAAGCTACATGCACCAAACAAATACAAAATCGCTACATGCAATAAACAAATACAAAATCTCTCAAATGAATCAACTTCACGTTTGGCCCTTGCTGAAGTGACTCAAATTTGGCCCTCTACAATACTTCATTCCTCTAAACAAAGAAAAGAAAAGTATCGAATATCTAAGATATTTCATGTCTTTCATGTCTATCTATTGATCACTTTGCATGTTTGATTGAG…
>TRINITY_Unigene6608_c0_g1_i13
GAGGATTCAGTTATGTAAAAGAAAGCAAAATGAAGAGGCTGTGGTCCGCTATTTGTGGAGCCAGAGAGCGCGAGGAGGATAGAAAAACAAAAAAAATGAAGAGCATGTCAAATTAAGACCATGGTATATTTTTAGGCCGATAGGCCTCCCTATCCATCAACACAATGGTCAACCCTTTCAATTTTCTGTTGACATCTGGCATGGTTTCCTACCACTTTTGTCCGTCTGTGAAAATTAAATCGCTGTGAGTCCACGTAACCCTCATTAGGGGTGCCGCATGTTTCCCGAACCTACGATTCAAATACACCTACTTCAGCGCGGAGTAATTAAGATATGGAACCGAATATAAGGATGGCGTGGAGGGTAAAAATTCTCAATGCGCTTAGGTCGGATTATACT…
>TRINITY_Unigene14072_c0_g1_i1
TAAAAGGCGAACCAGAATAAAACCAAAAATAATCGCACATTATAAGAAATTTTAAATACTTGTGATTTCTTGAATAGACACGTGGCTCCTCTTGGGGAAATTCGAAAGTAAATTCACACACTCTCGAACTTCAGATGAACACAGAGATATCAGAGGATGTCAGCAACTGAGGGCTTGGGCCTGGGCTTCAGCTTTGGCTTGGCTAGCATTTGAGGCCAAAATAAAATAAAATTGGCAGCAGATGTCGGTTTGGATTGGATGGACTGTATTCCATAGGGTTTGTTTGTTGATCGTGGGGGCTCCGCCATTTATTTTAACGGTATGCCTTCAAGTTGGATGGAAAAGCTGAAATCATTTTTAAATTTTTGTGTTTTTCCCTCGCGTAGTCTGTAACAGAAT…
>TRINITY_Unigene1094_c0_g1_i19
TCCTAGTCAAACTACACAAATGACAACGTAAAGAGATAAATATGTCAAACAGTGATAGTGTCATATGTAAGAACCCGCAATAGTTGAATTCTAGTAAGCAAAACACAAAATTAAGAGTCCCTGGCACCTTTTGTTTTACCGTAAGGAAAATTAATATGATTATCTTCCTTTGGTTAATCTATGCAGTATACTACAATACCAACTTACAGCTCCGGTCTGCAGTATACCAAAAAATAGCTCAGCTCCGCAGTAAAAGAAAAAAAAAATAGACATAAAACATCAATATTCACAAAAGATCGGCCAAGAATCTCCATCGTCACTGACGGATTAATCCATGCAGATTATTTCATACAGATTATGATGAATTTAGTGGATCTAAAATATTAATTCAATGGCAGA…
>TRINITY_Unigene7080_c0_g1_i1
CAATTATTAAAAACCAAGATGAAAAAAATCAGGCATGCGGACTATGTTGTTGAAAACTTGAGTTTGCATGACACGTGCGAAGGGTGGGACTGAATTCGAACTCCCGCCCTGTTAAATTGGGGCCACACAAATAAAATCGAAGCCCAAAAGGCGGTTAAACACAATTTACGGTGTTTTCACGGTTTATCCAACGCTTGAATCAAAGGATTCAGGAAAATACACAGTGCACGAGGGTTTTATTGTTTCCAGCAGAAGCACTAGGGTTTTGAGTGGCCGCAGCTCGATCACGAACAGTATTTCCCAGCATTCAGCCATGCTCAAATTGATTGGAATTATCATCCATGGTACCTGATGTTTTTTTCCAAGAACAGACATCAATTGCAAATTACCAGGATGTCT…
>TRINITY_Unigene3977_c1_g2_i5
TACTTTGAAATAACCAAAATATATGCCATAAAATCATGATCAAAGTCAATATGTTTTTTCACCACATACGTGACGAATTTTTTTACCTTTAAAAAAGGAATTTTGTGCAACCTTATCTTGACGAATTTCTTTTCACTTTAATGTACCGATGTACCATTTATTGAGCACAGAACCCGGGTTAAGAGTTTAACCATAGTTATTGCAAGGGGCTTCAGTGCATCCGCCTGGTCATCCAATCGGAGAGTTACCTGAGACGGAATTTTTAATTATAGGATCGGTGCCATGCATTTTATCATTATAAATCTCCAAATACTGAGATTTGAAAATAACTGAAAATGTGGGACGAGGAAAAAGAAATGGCGTTGCGGGGAATCCGTCCCGAAGCTGCTAACCAACCAA…
>TRINITY_Unigene7239_c1_g2_i24
AAGCGCCTAAACTTGCTGCTCCTTGGCGCGATCGAACGATAGGAAATCTGCCAGCTGGTGACTCTAGGGTTTCGGGAAAACCAAGGCAAAGGAGGAGGGCGGCAGAACGGCAAAATTCTGAAGTGAAAAAACACGCACGGCCGGCAAAATCGAAACGGTGGAACAATCGTACGCGGAAGAACCTCGAGGAGAATGTGCGGAAGAAGGTGTCTTGGCTGGGATAGTGCCGTAACTGCCAGGGATCGCAGTGCATTTGCGATATTTACCGGTTTGGAACAGCCGTTGGCCTAGGTAAATGGATTTTTTCTTCCAATTTTGAATTATGGCAGGCAAATTCCAACGTGGGGCTTGCTTTCACGGGTCCGGGCGGGTCCGCATGGTTGTCGTCCAATCTTAGCA…
>TRINITY_Unigene2101_c0_g1_i5
TTTCTTTGGAAAAAAAAGAATGTCAATAATGTTTATTAATTTTGTTGAATAAGGGGAGCATACATGTTTTCAAAATAGTCAATGCATCTTACTTCTAGCCCTAATAAGTCTCAGTTAAACCCAGAAAGCTGGACAAATAAACTTCAATAATAAGGCTCAAAATCAACCCGGGGTTTTGCCAAACTTGCATTGCAAGAATTACAGTCTTTTGATAACATGCATCAACAAAAGCCACTGTCAATAATAGAGTGACTCAGCAAACAAGAGATGCTGTTACTAGTAAACTAACTAACCCCCTTCACCTTCGAGATTCAACAAGACATGGATATCCCTCTACCATAGTTCTGTGTTTCGAGAGCAAATGCCCTCAATTACATTATAAAGGTAAAAATGGATAGA…
>TRINITY_Unigene1661_c0_g2_i1
TGGTTTACATAGCATCATATAACATAACATAACTTTACAACATCTCTTCCATACTATACTAGACTCATGAGAGTGCCTCTCAACACAATGATATCCATTGTTTTCCTTTCTCCAGAGTGGAGTCCTATAAATAATGCTCTTTCCGTTCTCTAGAGTGGCCTCCCATAAATAATACCAATGAATCTATTAATAGTCAACTTGGTACTGCATTCAACAATTATCCCAAATTAGTCTCAAACTTGGGATTATCCCACAAAGATCCCCAATAACTATTTACCAAATTCTCCCATGAAGCTAGCACAGTAACAAGGAGAGCAATACATTGATCCGCCAATTACATTAACATCCAATGGCCACTAAATGTCACATCGAAGTATTAACATCATGTAAATGCTTGGC…
>TRINITY_Unigene118_c0_g1_i7
TGCATATGTAATGCATTGGATTGCGAATTGAGAATAACAATTTGGAGGGCCCGCTTCCGAAAGCAGAGCCAATTTGACAGCCAGACAAGACGATCGTCTCTAATGGCGTACGTAATCTTCTTATCATCGAAGGGCTCACATGCGACTTCCCGACAACATCGGACGGACAAACTCTCAGCTTTTGGTGTACAGTACACTTGAATGGAGTAGAATAATAATATGAAGGATACAATGTCGACACGACACTTGACTGTGAATGCCAAGTCAATGGACAGCATTGTATGGGTTTTTTGTTTCGATTGAGTACAATTTACGGCTCTTCATGAAGGAGGAGGGTTTATAAAACTGCGGGTGGGGTTGAAGCCCTCTGACAGTAATGTAAGGGGGGCACAGAATTCA…
>TRINITY_Unigene569_c0_g3_i3
TTTTTTATAGAAGTGAAGAGTCTCCATTTCAAAATTTTTATATACATTGCCACTATGAATGATTCTTTTGCCAATGTTGACACTGGATATATAAATATCAAGAGATATTTACAATGAAGGGACATTTTTGTAAGATGCAACATAATTTAAGAATATGACAAGTGCAACATTTAACATGTAGCCTCGCTGGGCATTCACAACTCTCCTTGATCTGTGGGGATTATACGAGGGGAAGCTGTATACTCTGTAACAATGTGATACCATTTTGGCATAAAAATGTGAATACATATCTCACTGCATTGACTATAGCAGAAGCAACTTTTCCTGTGAAATGCATTAACCTTTACAATTCGTAACGATCACAATATGCAAAATTATGTAATGTAGATTACATTTAGG…
>TRINITY_Unigene3574_c0_g1_i3
TATCTATTACCCTCATCCACATTCAGCTCTTTTCTGCGCTTTGTTGTTTCAAGGGTTTTGGCGTCCACTGCTGTGCGAACCTCTCTTACGAAGACCGAGAAGATCATGGCCGACAGCAAAACCGAGCTTTCTGCGACTACACTGCATCGCATGGAGTCCTTCAAGACCAGAGGCATGACTTTGCAGTTATTTTTTCTTTAGATGACGTGGGAGGCCATTATCATGTTCGTGAGATATTTCTGAAAATGTTGTGCACATATATTTACTTTTGAAATGTTTGCAGATCTGCATGGGCCTGAAAACTCCATTCCCCTCTCTCCACAGTGGCTGCTTCCAAAGCCCGGTGAGAATAAATCTGCAGCAGCTACGGGGGACCCTCCTGTTAACTGCAGTCCTGCA…
>TRINITY_Unigene36_c0_g1_i4
TTCTGATCAATGGGTTTATAGGTTGAGCTTCTGACAAATATATCATAACGAGTTTAGAATTTTCAACCATGCATAAGGTTCTGACTTTTCTTTGAAAGCAATAGGATAATTAACCATAATCAATTAATCAATGACATAAAACATTCACAATAATTACCCAATGTGATTAAAGTCATCAATCATCTACATACGTTGTTATTCCGGTCACCGATCAATAGAAAAAGCTGCTATGACGTTCAGTACAGGTTTTGGAGCTAAAAAGTTGAAATTTCAGACGTAGTCATTTATCGCCAACTATCTGAAATTCCAACAGTATTCATGCTTAGTCTTTGTCTGGACTGCTATTCAATATTAGCCTTCTTGCCCACTAGGATTCGTGAGATCTGAAGTCCCCTGCTG…
>TRINITY_Unigene10979_c1_g2_i2
TTCAATTGGTAAGAATTTTAAAAGGATTCAACTCCCTCAAAACTGGAATGCATCTGGGGTGCGGGACAGGTAAGAGCTAGGTTTACAAGATTATTCAGGGGTTGAACGCCATGGAGGGGTGCAAGGGGGGAGCTCCACTCCTTCCTACAGTCAAGCAGTAGCTAGTCGAGGTAAGAAGCCGATGGAAACTGCTAGAGGTCTTTCAGGAGAAGGAAAAAGGAACATTGACGAGGCACAGGATTTGACCAATTCAAGGGAGGGCAATAGATTAAAAGAAAATGAGGAAGAGGACAAGAGACGGGAAGCAGCAAACAAAACGCCAAAGGGCCCATGTAAACCTAAGGTTGAGGTCACACTTAGAGTAGTTTTAAATGATCCTGCATTGCAGGCGCACAAGGA…
>TRINITY_Unigene8208_c0_g1_i6
CTTCTTATTAATATTCTACATAATCAAACTAATTAGCAGCTTTCTACAAATGTGTTATGTTGATACCAATATCCAAACAAAAATCATTATATTTATGACTAAAGCTCAAAAATAAAACATTGAAATAGAATACAAATAATGAAATGCAAAACCCAAACATGAAATATATAAAATCCGTCTGCATCAAAAAATAGTAATTTGCTTAGATTGCCTACTTCAATAATTTCCTGAGTTGAATATTTTGGTTAAAAACAAAATTTCAACATTCCATGACAATCCCTCTAAACCTCGCATTTTCTTAGCAAATGTTTTGCATAACCTAAATAATAATACCATAAAACAAAACTAGCACTTTCAAAATGGAGCACCCAAAGTGCACCCTACAACCTTCTTCCTCTC…
>TRINITY_Unigene2318_c0_g2_i5
TTTTAATGAAGTTTGAACGAGGACTTTTAACCAGGGTCCAGGGTTAGTTAAATTAACCGCAGTCGAGGAAGGTTCCTTCCACTGCCGCCTGACCCTGAAGCCGTTAATAGATTTTTGCACGCATTCAACCGTTTGGTAACGCAGCAGTGAAGAGAAAAAACTCATCGCTTCGAGATTCCAGAAGGCGATATGGAGTGCTCAGGGTTGGCCGCTGTCGAGTCTCAGAGTTAATGGATGCTGGAAACAATGGAAACCAAAATGGAGTGCCGGCATTTAGCGAAGAAGCTAAGGTTCCCGCTATTCTTGTTTTATTTTTGTATTTCCTTAGCCCGACTGCCTCTGGGATTTGCATTAACGGCAGATGGAATCACTCTACTGGAGCTGAAGAAATCCCTTAAA…
>TRINITY_Unigene7840_c0_g1_i4
AATAAAACTTGGGAACTTAAATTTTAAACGCTCCCAAACTCGACTGATAACCATGAATGAAAACGCCCCCGGACTCCATAACTACCTGTGGGGACCATGGCATGTTTCACAGGTTCCGCTCAAATGATTTGATCACTCCGTCATTACAGTCTCCAAGGGTGTTGCAACCTTGTGCAGACGCGGAACAGATGATTACGTGTCTCTACCACCTGTCATCTGCACTACTGGCGATTGGCGTTAAGCTGCGGACGATAAGGAAACAGCATCCTCAACGTACGGGTTTTTTCCTCATAAACCCTTTCCCGTCGCATCCCGTTCCGTTCCGTCGAGAGGCCCACCGCTGGCCCCATTTATGCCGAGCCCTCTTGTTGCGGTGAACTTCTTCACGTTTGCGACTTG…
>TRINITY_Unigene9705_c1_g1_i19
TGAAGGTTTAGGGTTTAACAAGCCATTAACGGCTTCCCATGTTGATTTGTAGATTTGCAGACAAGTTACATCGGTACAATGCTTTATTGTCAAATTGTCAAATTTTGGGAATCCTGTAAATTGGAAGGAGGCGTTAGCAGCGAGAAGTACTCCATTGAAGAATTTCAAGTGGCAACAAGGGTTAGATCTCAGCTTTTAAAGAACCTCAGCACTCCGAAAACTAAAGAAGGTTACAGCAGCAGTAGAATAAGAGGAGTAAAAATTGCGTTAACGGAAGAAACGACAGCACTTGAGATGAACTGGAGGGTTCACGCTGTAAATTTTTTGGGGATTACTGACATTCATTGCCTTATTTTAGCGTGAACTGTGATATTTCGGGGTATTAACGGCATTTAGAAT…
>TRINITY_Unigene9226_c0_g1_i9
CTTTACTTCGCCTCTTCTGCAAAGATCCGGGGTTCTAGGGGGTTTCACTGCGAGAGGAAGGGTTTCATGGCCTGAGATCGCAGAAATGCGGTAAATACGGGGTCTTGAAGAACGACATTGGATTTTGATTGCTCAGGCGCGATGATGCACAGGGCAGCAAAATGGAAGGCCGAGAAGAACAAGGTTAAGGTTGTCTTCAGGTTGCAATTGCACGCCACGCAGGTGCCACAGCCAGGATGGGACAAGTTGTTTGTATCTTTAATACCTGTTGAGACTGGAAAGGCTACTGCTAAGACAACAAAAGCTTCTGTCCGCAATGGGAGTTGCAAATGGTCTGACCCTATATATGAAACAACAAGACTTCTTCAGGATGCCAAAACCAAAAAATTTGATGAAAAG…
>TRINITY_Unigene6560_c0_g1_i18
TTTTTTCTTACTAAATAAATTTTCCATACTTCTAATATTTCCATCCTTTACCCACAAATTTTCAAGTTAAAAGTGGAACTGTGCCCAACAGTCGCTTAAAAGGCAAAAAGTTCTTGAATTGAAATTGGGAGAAGAAATAGGATTATTGACTGAATTTTCATTATATTTACAAACCTTTATTTTGTGATGGGCTTACTGAAACATTTCATTACAGTTTGGAGTTCCAATATTGGGCAAGAGACCACTAATTTGTCAAGGACATCACCCAATTACTGTACAACTCTGATCCAGATAAGCCAGATTGATTATAATGCCACCATGCTTGACCAGGTTTGCCCCTTGCATTAACTGGAAGCCGCTCGATGCCCATAAAGAATGGAAATCTGATCTGCCCACTGG…
>TRINITY_Unigene115_c0_g1_i16
GTCTGATACCGGCATTATTGGGCATGGCCCACTGCCACGTGTTTCATTTTTCCCAACAATGTCCTCGCCATGTGACACGTGGGCCCATCTTTGGGGACACACGGTATCTTTTCGAAATGTTTGCAGAACCGACTGACCCGGTTTCGAAACCCCACCCTATTCAATAAGGCCACCGTCTTTCTCTCCGTGCCGTATCTTTCCTACCTCCATTATTTCATTGCATCTGGATGGTAGATCCTCTCCGTGGGAAACCGGGAGTTTCTCTGCGAAAAAAGTTGATGTGGGTTCATCTAGATTGAGCATTTTGATTCACTGGGTCACTGTTATTCTGGTGACCTGAATGTGGGCTTATTCACGGGTTTGTTTCTTATGGTAATACTTAATTGACTTTAAACTCGA…
>TRINITY_Unigene372_c1_g1_i6
CGCCTATATTAGAGTTAAAAGAACGAAGATTAGTTAATAGAGAGAGCAACGCCTTGCTTCTCCGAGAGAAAGAAGATTTCGACAGTGAAAGATACAAATACTCAAATCTCAACCAAAAAAACACAGAAGACAAACCCTTTCTCCTCTTCTTCTTCCTCAGGTACGGGCGAGAGCGAGGGTTTGAAATCTCTCAGGTCACAAGCTCTTACAGATGTATGGCTGAATAAATTAATTTATTATCACAATAAGTATCAGGAGGAGGAGATGGAGAGGGAAAGGGCACAGGGAAGACTGCGCGAGGAAGCAGTGAGACTCCTCAATACACACAAGTATAATGTTGATACGGCTTCTAAGATGGAGCCTTTAAGGCAGTTGAAGGAGATACTATTACACAGGGAA…
>TRINITY_Unigene705_c0_g1_i1
GCCCTCTTAAAGACCACCAACTGATATGTGACATGCTTTTCCTTGAATAAAGATAATAAATCAGCTTATATTCACAAATAACAACCCATAATGAATGTCCCCGCTATTATTTTAAAAACTGAACTATGATAAATTTCACTTTTTATGTAGAGGTTGGCCATTAAAACTTCACTACTACCAACGTTACACTATCATCCATGTAACTGTTTTCACAAGCCTACGATGACAATTAACATTTTGAACAAGTAAAATACTGACACCGCTCACATATGACCAATTGTAGGCAAGTTGAATCTGCGGAAATCTGCCAAATATGACTTTCAGCCATTAAAACATTAACTACTAGCATTTCAATCATTCACAAGAAGATATCCATGTATTGATTTCCAAAAACTCCCC…
>TRINITY_Unigene1850_c0_g1_i3
GGCATAATATCACACGGGTTACCCAGATAATGAAACTTTGATAACGATAATTCGAATCTGTAAAGTAACCAACATTTGATCTCCTGTCAACTGACGCGAACGGAAAAGCGAAATCCAGGACTGCAACATTTTTTATGTTTAGATCAGTTACCCACTTCAATTTTTCTACTATCTTTGCGTTGCGTCCATTTTGAAATTTTATTTTTCGCAGCTGGGCATATTGTCAATGTTTAGTTGAAAATATCTTAAGCAGTTCCATCCAAAGGAACACACAATATTTGAGATTTTCTCATTCGTACATTGCTGCAACTTTTGGAATTAAGAGGAATTCGGACTCCCCAATAAATAACAACAATTTTACAACAGTTTTGTCTGAACCTAAGTCCCATTACCAACTCT…
>TRINITY_Unigene7625_c0_g1_i4
TATTTTTCTACCCACGAAAAGCTAAATAACAATCAAATTCCAATGGGATTGTAATCAAGCCCCTCAAATGTATGGTAGCCTACTTGGCAATATCCATATTATAGTTTTTGGTTTATCTGTCTTTCATCTGCATAGTATAGCAATCAATTAACAAGCTATGTAAACATCACCAGAACACTTCAATGCATATTAACAATTAAAAAGGTAGCATATTCTACCATACACATTTTGAGATTGGCATATAGCATATTTTTATACCACACCCCTTCTTCATGCCCGAGTACCCTAACAGCAATGGAGAATGCAAAATTGAATCCTCCGTACCAACCTTCATATAAAGCTCAAGTGACAACCGTAACACTTAAAGTGGTAATAGACGCCTATAATTTCACATATAGC…
>TRINITY_Unigene5285_c0_g1_i29
CAAATCTCATCCGGGGAACTGTACTTTTATCTAAGTTAAAATTACCTATTATACCCATTATTAATAGTTTTAGGATAAAAATTATTCCCCGTTTGTAAAGCATCCACTATGATTAAAAGTAAATATTATTTTTGGACGGGCTCCTGTTTGTATTCCGAGCTGTAGTATTTAGTATCATTACCTACCAATTATGTGCCCTGCTTAGATGGAAGTGAGACGATGAGCAAGCGTGGACAGATCGGGACGCAACGACGATCCATCGAAGCCTCCACCATTTCCAATTGCGAGCACGCCCTGGAATAGTTCGTTTCCATAAATAACCGACCGCTCCGCCCTTCAGAAGGGAGACCTGGTTGCTACTCTCACTGTTTGGCCGTGAAGTAATCTTGCCACTTTAGG…
>TRINITY_Unigene76635_c0_g1_i1
ATCCTTGGTATCTCTTTGTCTTGGTTTGCCATTTTTCTCACCCCTCTCTTTATCAATTTTCTTACCATCATCAATTTTGTCAGTTTTCCTTTTGTGTTTCTCATGATCCTTTCTACTTTCTTTGTCCGATCCCTTTCTCCCTTCATGATCATGTATTTTAACCCTTTTCTTATCCCCAGCTCTGATTTTCTCTCTTTCCTTTAACTTTTCCCGATCCTTTTCCCTCTCCCTCTCCCTCTCCTTATCCCTATCCCTTTCCCCATCTTTCCTATGTTGAGCCATATCATGTTGCTTGTTCTCTCCTTTTTTGTTCTTGGTTTCCCCATGCTCAGGGTTCACTACGGATGCACCCCTTCTTATATCATGCTTGTCATTTTCCTTAAATTTAGTTTCTCTGTC…
>TRINITY_Unigene4306_c0_g1_i2
TGAAGTTCTGCTTTTACCACTTTCCCTCCAACCCATTTTAAGTGGAGAAAAAACATAAGCCCAAGGCAACTTTTAGGGCTTACACGATGAACCCAAAAAACCAAACACAACTCAAAACAAAGAAAAAGAAAATAAGAGTGGTTGGCCTAAAAGGTTAACGAGATTTTGGCGGCACTTAACAGAGATTTAAGACTGCGGGAGGGGTTTGTAAAAACCCTCTTCTTCGCTGCTGAGCCCTGTATTATTAAGGACGGCGACTCCTCTGCTCTCCTATCGCCTCTTGTTTTGTTTTCTCCAGCTGCGGCGGCGGCATCAATCAGCAATCAGGCCGAGCATTAATTGGGAATTGGGAGAGAGATCGATCCAATCCAATAAGCTACAATGGATCAATCCAAGGGC…
>TRINITY_Unigene9970_c0_g1_i2
TTCGGATCTAAGGGACGTTTAAGTGGCAATTGTGCTGTGGTACACAGGTGACACGAGGACCGTTAAAATCTTATCCACGCGTTCGCGCATTATATTCCTAAATATCAAAACGACCTGAAAGCTGATAAATCTTCAATTATTAAGGCACAGGACCCCAGGATTTCTATATAACGTCCATTGCTGCATTGTAAGAGTGCCTAGCATTGCGTCACTCCTCCATTTTCTGAAGCGAGAAGAAGAAAAATGGCGTCTGTTACAGCAGCCTCTGCCTCTGCTCGCACCTTGGTCTCGGGTTCGATCTTCGAGGACCGCAAATTGATGTCCTCCAAGTTCGGTTCCTTGTCATCATCCGTCCATGGCACCGCCTTCCCGGCCTCTGTGCGCCCCTCGGCGGCGGCG…
>TRINITY_Unigene2130_c0_g1_i12
TTAAAATATATATTATACATATACGTTGTAAAACATGCAACATTTCAATGAAGGGCACATTCTTCGTAATTATATTTGTTAATTAACATTCATTCCGCTCTTCTTACAGCTTTCTTGCCGCGTAAGTCATTAATTACTTGCCACCAACTAAATCTGACCCCAGAGCCGCCAAATTAAGCGAGCGAGCGCGCGCTAAAAATAGCGAACGCCGTCTAAAACTAAATTCCCACGCTGAGATGGATTTTAGGTCTAAGCTGAAGTTCCCAGCTAAGCTAAACATGAATGCATGAGCAGCTTCTAAGAAGACTGGAACTGGAATTCTGTGGCAATGCCCTTTGTAGTGATTATGCAGGGCGAATTTCACGGTTCTCGTGTTGAGGTTTCAACCTTCTCCACGCT…
>TRINITY_Unigene14448_c0_g1_i1
CAGGAAGTTAAGTACTATAAAAGATGAATGGAAGAACATTCTTGATGTAGAGGTCCAATCAGTTGATGGGTTTCAAGGTGGAGAAAAAGATATTATAATTATTTCCACTGTCCGTACTGGGAAAAAAATTGGCTTCCTTTCTGATGATCGGCGCACTAATGTGGCTTTAACACGTGCAAGATTTTGTCTTTGGATCATTGGGCATGGGCCATCTCTACTTCAAAGCAACTCTGTATGGACGAAGATTGTAAAAGATGCCAAGTTAAGGAAGTGTTTTCTAGATTCTAGCATGGATCCAGAAATAGTAAAAGTGATAAGAAAGGCAAAAGCCGAATTGGACCAGCTAGAAGATCTGCTAAACAAGGATTCCGTCCTCTTTAACAATGCTGTTTGGAAGGT…
>TRINITY_Unigene5895_c0_g1_i3
CAACATTATAATCTTCATGTGATCTACGCCAAAATTATATTATAAATCACAGAAGCCTCAATTCAAACATTATAATCCTCATATAATTTTCCTCCATTGCTCATTTATTGTTGCCCTTGCTCGTTTCAACCCAAACCATTTTGCATTTTGCGGAAAGGAAAAACTCGGACCTGGTCCATTTAAGGACATAACCTAGGCGTTTCTTAGCCAGATCGTACGGCTAGATCGCCGTCTGAATCAGACTAACAAGCGCGTACAAAGTTACACAACCTTCAACAATTAAAAATATTACAATTTCCTGCATCGACGGCCCCGTCGGGGCCGCCATTTTCCTCAGCTACCGTTGGATCGATCGAAAACACGGAAGCTTTAGCCAGAAGAAAACTCGGGTCCAGAGGA…
>TRINITY_Unigene2036_c0_g1_i2
CAACTTTTGAAAGTAGATACCTCCAGGATTTGTACGCATACTCTAATATCTTCATCAGTGAGTAAACTACTTCGATGAAGAATACACGGAGATATAAACCTAAAATGCTATATTATTTTTCCAATCGGAGATTTCTTGCTGAATAATTTCCTCATTTAACAACCGAAATTCCAACCACAATCTAAAACCTCAATTAGACAGACATTAGTTCCGTTTTTCGTCCCGGCCAATATGCCAAGTATGGCGTTCCCGGCCGTCGGATCGGCGCCTTATCCGTCTGTAACCATGTGTGTGAGGGGTTCTCGTTCGTTTTGCAGGGTTTAGGTGGGGTTTCTCTACCTTTTGCAAGTTGGAATAATCGCCCATATGATACTCAACGCCCTATGAATTCTCCATTGT…
>TRINITY_Unigene9967_c0_g1_i41
TACTCATAGATACATGCGTGCAAAACTTTAGTCATACGAGCATCAATTCTGTATAACAGTGCTCACATTTGTCCAAGTAAATTTTCTTTTTTATATGAAGTGGAATGTTACATGGGCAAAGAATCTCAAAATTGTGAAAAACGAAACGTCAGGCAAATTCCGAGAGAACTCAAGCTAACCTTAATACTCAAGGATCAACAAAAATTTGGTATCTGGACTACTTGCACTTTGAGACATACAAAAATTGAAAGGGAACTAAACACGTCATGAAAATATCTAACAAATTTATTTTATTTCTTTTTCATAGATACAAGGTGTTCAAATGAATTTACAGACCCAGATGCATGTTGCATGCAAGGGTAATTAGACAGACCCCAGATTTCTCCTTATCTGCCCAGG…
>TRINITY_Unigene4451_c0_g1_i2
AAAACATGCATTTTTTTGGAAATCAGCCGACCTAATTTTATTTTCTATATATACCTTCACATTCTTAAGCTCAATTCTACTTTTCTACTTATATTCCTCCACTATTTCCCCAACTAGGTAAATTCATCGGCAGCAAAGGTTAGAAGGTCCAGTGGGAGTAGCGCTGCCAGAGACAATCAGAAGGCAGTGGAACGAAGAAAATTCTATCAATCTCAAAAATAAGGAGAGCAACATAAGGCAAAAACCTGCTTTCTTCGCTTCCTTTTTCGTCGCCACTAGCTTAAATTTCAGGAAAGAGGAGTATTCTATCTATTTTTTTATAATGGCTGGGAGAAATCGCCTACCTGCACATGCTCTTAAGGGTGCTCAGCAAGCAATGCCACCGATGCACGAGGGCCC…
>TRINITY_Unigene7128_c0_g1_i20
AAATCACGTCCACCACGATCAAAATCACGCGCACCACGATCAAAATCACGTCCACCACGATCAAAATCACGCGCACCACGATCAAAATCACGTCCACCACGATCAAAGTCACGTCCATTGCGATCATAATCATGTGCATATGGTTCTACCTTCCTATGTCTCAATGGTGAATCAGAACCTGTAGGACCTGAAGTTTTGTATCCTTTCATGTCGTATCCTACAAAAAGCAGAAGAAAATCAGAGTCTAAACATAAATACTGTAAACAGATCCATAACAATCTAAGTATGAACACGCGCAACTTCACAGCAGGTAGAAAATAACCATAGATGCAGATTCATATCTAATAAAAGTATCATAATGTATGCACTGTACATATGGGATTATCTAAAAGATCCAAA…
>TRINITY_Unigene5228_c0_g2_i4
TGGGAGATTGCTTTCATGTTATCCAAGATACTACAATAGGGCACTTTGAATTGTTTCTGTGATTACATACGAGGACACAAATTCTAATCTAGGAATGAGGTGATTCGGCTCATGTAGAGCTCTCAAACAGTGGTGAAAACGTAGGTGCGTAGTAAGCAAAGAGTTAAATTTAATCCCTGATGTTTGCCAACTGAAAATCAAAATAAAATATTGTCCCATTCAAAGCGACATCTTCAGATCATTTAAAAATAACATATTAATTGATGTCCCTATGGGACAGAGCTATGAATTTCAATCCACTAAGAGAATAACGTAGCATTGGTGTCCATAGGGAATTTGGGCAAGAGCTACCAGATCAATGTAAGAGAGATGAACCTCACTAACCTTCAAAATCAGGTA…
>TRINITY_Unigene1367_c0_g1_i13
AAGTCAATAGTTTGACTAGCTCTGGTGTGTAAGAGGTTTCTGAATGTCCCAGAATCTGCAATAAGACTTCCACAAACAATGCCCTATTCAAACAAGTCAATAGTTTGACTAGCTCTGGTGTGTAAGAGGTTTCTGAATGTCCCAGAATCTGCAATAAGACTTCCACAAACAATGCCCTATTCAAACAAGTCAATAGTTTGACTAGCTCTTGTGTGTTAGAGATTTCTGAATATCCCAGAATCTGCAATAAGATAAGTTGGTTTCGGTGCTCTTGCCTTACATTAGATTATAGAAAGAAGATGCCGTTTGCGGAGCGCATGCAACTGAAAACTTTAAAGACTCAGGTAATGGCTCCGCTTGCATAAAATTGCTGAAGACTCAGGCATTTACTTCAGTTAT…
>TRINITY_Unigene1398_c0_g1_i36
CCGTTGTCTTCCAAGCTACCATATTTAACTCGTTTTTCTATTGGATAGCAAAGCCCTAAACATCTATAACAGGTGTCCAGACCTCTAACTTCTCATTGCGCTCTGTGCGATCCTCTTTTACTATTACAGATCGACGACGGATCCGCTCACAACCCGGTGCTTAATCCCCACTTCCGCTTACAAAACACATAAACCTCACGCGGCAATCAGTTGCATCACCATGGCGGAGTCGGCAAACCCAACAGAGCTCTTGGCTTCAACTGAAGTCTCTGCCACTGAAACCACTGCGACGGAAGCCCCCACTGCCAATGAATCGCCGAAACCCGAAGCGGCTCAGGATGCCGTTCTGGAGAACGGCAAAGTTGCAGCCCCAGTTGCCCCAGAGGAAGAAAAAGAAGA…
>TRINITY_Unigene9397_c0_g1_i2
TAAAGTCATACACTTATCAAAATTGCAATCGAAATCTGTACAATTACAAAATTGTTTTTAAAACCACAACGCACCGCCCTTCCGATGCATATTGTCAGGTTGGGCATATTTTATGCTGCTGAAGATGATTTGATTTAAACCCTTACGTAGTCTCCCCTGCCCAAGTCGCAGCTGTCGACATTGGCGCACACCCATTCAATTATTCATTCACTTCGTTTTATCGTAGGAACTGGCGTACAGAGCTCATCCGAGGTTCTTTTTGTTGGAAAATTTGCGGGGACTTATACAGGACAGGCTTTAACCGATAATTTTAAGAGCTCGATTCTTTGTTTGAAACCATGACCGTCAAAACCCTAATGACCTGTTCGAAACCCTTGCACAATGTCTTAATAGAAGCTT…
>TRINITY_Unigene5864_c0_g1_i21
TTTGGTTTCAAATTTTCTTCTTATATTTCTGCAATAAATATTGAGTAGTTTTAGAAGCTCCTTTTTCATTTTTCTAATAAAGAGATAAAATTAGAATTTCGGTTTTTTATAAAAATAATCCTATGGTTGGTTTCACGTGTCCCAAAAAATGTGTATTATTATGTCGGAACTTTCACCAATCACTGATGCAGTACTAATAAGCGTAGCTTGCACAGATTAATTTACGTAAATGACGTGTGTGGCCTACCGAACCGAAAGACAACACCATTTCTGGTGCCATTTTATTGTCAAACAGACAAAACAGATATTTGTACCAAAACCCTGCACTGGGAACGGATTCCACCTGCCATGGAGGGAGCAGCTTCTCCAGTATGTCTACCGCAGAAGAAAGAGAATGAT…
>TRINITY_Unigene35374_c0_g1_i22
AGGCCGGGCTGCCCGTTGAACAAGAGCGGTTTCTTAATGGTGCAATCCGTGGCCCTTGGAGGCTCGAAAGCGTGGGGGGTCTGTCGGGTAGCGACCCTTTCTTCTTCTTCTTATCCCCGGAATTGATGCCAATTTTTCGCGAGGTGCGCGCGGCTACCAGGTTTTGCATTTGCCTCAACATCTTTGGCGATGATGAGAATCTCAGCATCATTTGGTCGCCGGGTGGGATCGAAGGCTGAGCAAGCAGCCAAATATTAGCGCGTTTTGTGGCTACAGCTGGCCCGGCCTATTTTGGTGTTTTTTAAAAGCACGATTTCCGTGGTTGCGGTGGATTTGTCGATCGCGATTGCTTCCAGCCAGAGGACTCTGCGTCGCTTCGCTTTGTTTTCCTCTCTTCTC…
>TRINITY_Unigene274_c0_g1_i14
ATTTTATTTACGGAGTTTCAACTTGGTTGGACATCTTAACCCAGGGGGGTGAACCCCTTAATCCCGGTTTATCCCAACCAGGGGTCCCATCTAGGGTTTGGATAATACAGCTCGACCATCGTTGGAATTCCATAGGGAGGCTTTGAAAGCCTGCATTGCATGTCGGTTACTCTTACCGGACGCTTAAAGGACGCTGTTCGACGCTGTTCGAACTCGGATTTTTCGTTTTTGTTGCACCTGGTGGCGAACTTCTGGATAGAAACACTGCGTCTACAAGATTCAACGGTTGTTTTTGGTAATAATTCGGCTTTTCACGGCTTTTTATTTCTTTATGGATATTTTGGGCATGGCGGCTGGATACACGAGAAAATGTCCGGTTTCTGTTGTATTTTCGGGCCA…
>TRINITY_Unigene35664_c0_g1_i1
CCTCCCCAAAGTCCGTGGTTAAAGCATTTATCTTCTAATAACTCATGAAAGATCCCATGCATGCCGCCCCACCCTTAAAGTGAGTTACCATGTTAACGCAGAGAAGAGCCAACGACGATGTCCCCGGGTAAAGCTTACTATGTTGAAGTTGCGGTTCACTGGAAAGTTCCTCGACCATGTTAAAACATTAATAAACATCCAGCGAGCAGCATATTTAGCTCAATACATTAACAAGACTGCTAAAAGACCAATTGTATCAGTTCTAGATTTATCAGGCATCAAATATTACGTAGATGGCATTCAACCTACAAGCACATGCCAACTTAAAGACTTCGGGGGATTAAACAACTACATTTATTCTCTGGATTCAAGTCAGTGACTACCATCATATAGCCTAAC…
>TRINITY_Unigene2520_c0_g1_i7
GAAAAATGTCTCGTCCGCGGGGAGCTGAGGCCCGTATGCGCCTTCTCTATTCCGCAAAACTGTTGGCGCACAAGCCATTTATGCTCATTAATTCGCTTCTCTGCGCCATCTCTGTAACGATGCAGTCATCAAAATCTTCTGGCGCTGATCTTTTTCTGGCAAATCGGAAACTGCAAAATATGCAACGACAATACCCGGGATCTATTTTCCTCCCAGACAATCTTCCCGGGAGCTAATGCTATCGGCACAATATGCTTTCTTTCAAGCGTGACACCAAGGATTTCGCCGTGGCGTCACGGCAGGGCTGGTATTAGGACATAGGCTATGATACGCGAGGCTTTGACAGATAACCAACTCTTCCATTTCCAACCAACAACTTTAAACGTTTTACAAACGTAA…
>TRINITY_Unigene2918_c0_g1_i3
ACACACCCCACCCCATACACACCCACCCGCATTCGGTGTCACCATCGTCACCGCTACCATCATCATCATGGATCATGGCTATGGATGTATGGGTGTGGGTATGGATATGGATATGGATAGATGAATGATGCCCATGGGATATGGAGTATTCGCATCCATCTTCCACCGGCATTTACAGAATCGCTCGGTCGGTCTGTCTCTCCATTTTCATTTTTGCCTCTGCGCAGTGCCCCGGGATGGAGAAGCTGCTCTATGTCTTGCGGGGAATTATCATTTTTCTGTCGCTTCAATAGACTGCTTTTCCAGGAGGCGTCTGAGACTTGAAGGTCTGCCGTGGACTTTTCCAAAATATAACCTTGACTTGAGCACAAACATGGCATACCTGTTCCTTTTTTTGTT…
>TRINITY_Unigene803_c0_g1_i18
CTTTTCCGTGCTTAGCTTCTTGTTCAAGTGGCGACTCCACGTCCATTAGTATCTGCGAGAGTGTACACTAGAAGACATCCAGGCAGTCTGTGCAACCCCACTCCGGATCCTGAAAAGGTTTACAGGGTGCGATCACACAAACTCGCTTCTCGTACACTCCTTACAAATCTTGGACAAGAAGCCCTTTCTGACGTTCATCTGCTCTTTAGGGGTCAAGTTAGGCGCAACACCATGAGTCTGTTTGCCCCTTGTGATTTTTCTAACATTCCTGGAGCCCCCAATGATATTCCATCTGTTGGGATAGACAAGTTGCCTAGCTTTCATGGAGATAATGCCATTACTGTTAATTCCCATCTGCGAGATTTCAACATATGGATGGCTAAGTATGCTAGATCTCCT…
>TRINITY_Unigene278_c0_g1_i14
CCAATTTGACTCGTCGATGCCACACTTAATCCAATCCTTGTAACGTGATATAAACCTTGTAACGTGATATAGCGGGTTGGTATGAAAGACCAACCAGGCGTTCAATACGGGTCGACTCCCTTGACCAACTAGGCATTCAATACGGGCGAGTCCCTCTCGATGAATGTAAGGCAAGTTCAATCCCTATGCCACCTAACCGGGTTGAAGTTTTCTATCTGAAGGTCTGAACATTTATGAAATAGCGGGTAGACTTTATATTTACAAGAACCACATGTCCAACGACCCCGACATAGATAGATTAGCCTAGCTATGTTGAATGAATGGCCAAGATGTGGGCACATCGGACGGTTGAGGAGCAGCCACGTGATGGGGATGGACTGGTGCAGACCTTAACATTAA…
>TRINITY_Unigene1133_c0_g1_i10
TTTTGCTCAAGGAAAAAAAATTATAATTACTTGCACCTTAACAAGATTTTACATAGTTAAGACACGCACACAAATACTTTCCTGTGCTGTTTCTGCCATTCTGTGCGCAAAGTAAATGATCATTTGATACATTCAAGCAATAATCTGTCTATTAGCCAAAATCTGAGGCAGAAGATCAAAACTGAGACATTGGGTACAACTGAAACAGTAAGAACAGAGATTATCAAGACAGTACCATAGTCCATATGTAAAATGTCAGTTGAGCATTGTAATATACATCATCCACAATCAGAATAATTGTACAAGCCACCTTCACAGGGAAGCCAAAAATAAGAGTAAACTGAACATGCTAGAATGTACCCATAACGACTGGCATATAAATTGTGAGGGCTGACAGGC…
>TRINITY_Unigene4905_c0_g2_i3
CAGAGAAATTGCAAAAGAAATATAACTTTGCTATGGAGACTTCAAAAATCTAGTTATGAACAGAATGTATTTAACCTTTAAACTCTTACGACCTCTCTGCTATAGAAGTAAAGTCCAAATAAAATATCATGCAGCCCTCGCATAGGAGATCTTTAGAAACATTGTTCTCATGCATAGGCTTGACCATAGAACATTTTATATCCCACCGAAGCATTCAAAGGCATATAACAGAAGATTACAATATTTATGTTTGGATCATAACTATTACTTTAAATGTAGTAGAGAACATGTGATCCGCCTTTTACTTTCTGTAATGCAGACTAACTGTAACAGTGTAGGATCAACTTTTTGCCGTTATAAGGAATACCTGCCCAGAGTTTCTTTCATCAAAAGTAACTC…
>TRINITY_Unigene4222_c0_g1_i2
GTATGCACGCTTGCCAATAGTTAATGTCCTACGTGGTATTTTGACACGTGGTGGAACACGCAACTCCAGCAAGCCTGGGGCGAAAGCGGAGGAGAAATTGAATTCAATTTAGCGGAGGAAATAATGAACGTATAAAGACACCTTTGCTTTGAGGAGGAGCGAACGAATGTTAGGCTGAAGGACGTTGAATTGTACCAGATCGATCCGCAGGTCCTTCACAATTGCCTTGCTGCTCTTACAACCCCTGCACACAATAGCTTCCCGCAAGCATTTTCAGCTCCCGCCCTTCATTCTATATGATCTAGGGTTTCATTTTCCAGGAGCTCAATTCCTATTCTTCTTCTTTTTTGGATACATTAAGGCGGGGAGTTGTGTTAAAGAAGGATGAAGTTTGATTGC…
>TRINITY_Unigene3178_c0_g1_i11
AATTTGCAATGAATACATATTTACAAGCGTGATTGTACAATATCATATATTTATATAAGCGAGATTGAATTCGCAATGAATACATATTTACAGAAGCGTGATTGTTACAATATGCTGCGGAGCAGCGAAGCAAGATTGATCAACATTAAGCTGCAGAGCAGTGGAAGCATGCATCGAGGTTTCAAACACGGGTGGGGAGGCAGAAAGCCGTCCATCCCAACCACGTGAGATATACGCCCAAGTGCATAGTCCTTCAATATATTGTATAATATTAAGATTCAATTGTTTGGTGTAAGACATTAAGCATTGAAAGCAGACTTTTTTCCATATAGGAAAATAACAGTAAGCAAAACTTAGTTTTAGATTACTTATAGTGCTGCAAACCTCTGTAGTTTTTCT…
>TRINITY_Unigene463_c1_g2_i1
TTAGAATATAGTCACGTTTACAATATAGTCTTAGTCTTCATGACGCCGAATTGATCTGCGGTAGGACTTTTTGTGGAAAATTGGTAGTCATGGTTTTTGTAAGCCATCTTTGTCCACTTATCATCTACTGACATTTATCAGATCCTGCAATTCGTTCGCGCTACGTGTTTAGTGAAATCGGAGGTTCGAATCTCTTTCTGGAGTGGATATGGATAACGCAATATGTGTCTGATGTCTCTCAGCGGGTTTGGAGGCTGCTTTGTAGGGTTGAGTTCGAGGTTGCTGCGAGACCGGGAAGGGATGATGATGAGATCTGGAGTGCGAATCCGTGGATGATTTAGCGAGACGAAGGATCAAGTCTCGTCCCCGAAGGCTAAGCAGGCAGTTGAAACAAAGAGG…
>TRINITY_Unigene7719_c0_g1_i4
TAACATTGATCGTGAATTTGAAGGCTTCAACCAAGTACAAGGAAAGAGGATTTGGGACATCTCTACGACCATATCCAATACACTTCAACTCTCCATTTAAAAAGGCAGATTTGATACCCATCTGATATATTTTAATTTTTTTAAACTAGAAAAAGGAAATAACATTCTAATTGGTTGTAATTGTGCAATAGGAGAAAATGTCTAATCAAAATCCAAACCTTCAATTTGTGCATAAAATTTGCAAACTAACCTTGCCTTGTTTCTTACTATTTCACCATTTTCATTCAATTTGCTCCTAAATACCCACTTTGTGGCATTAATATTTTTATCTATTGGTTTTGGAACTATCTCCATGTCTTATTTTTCTTGATCTAGTCAAGCTCTTCATTCACGTCCTTT…
>TRINITY_Unigene1697_c0_g1_i11
GGATAATAAAGATGTCCACATATAAATCATCCAAACCGTTGAAGATGGATGGTGAGGATATAAAAGGAAGTTAAAAATCCGTCAAATTAAGTGTCAAACACTTTCCGCTATAACAACAGAAGACGAAACAATTTTCCGTTTAGATTGATGCGATTAGCTCCATCTGTCGCCGGATACTAAAACCGTCCTTTGACAGCGTCAAACTCAACGTAAATGGTCAGTACGAAGACACCGTTGCATCACATTACCCGTTAGATGACGGCAATAGATATACCATCTATACGAGCAAAGCCATCATTTCTCACGAGGGTTTGGATTTTTTCAGGAGGGTTTACAGGTGGGTGAAAGGATTTCAACTTTCAAAATTAAAATAAAAAATAAATTCCTTTGTTTCAGGGA…
>TRINITY_Unigene0_c0_g3_i6
ATCATGTTTATAAATGTGCACCAATCATATAATACAATTGGCTAAAACAGTTGCAAAATGAAAATGTTCGAGTTTCAATAATTGCTAAGGCTCCTTAAAGTCCAACTGTTAGAAACCATTTTATATTACATATACGTTCCATCTCTGGTCGTGGAGATCGAGTTAATACAACAGACCAAGTAGATATAGATAAGAACACTTTTATTGTAATCTCCGCAGCGAAATGAATCCCACGACTCCCAAAACTAGGATACAGTAGCTTAGATTTTTTGATTTCTTTATAGCATATATCGATAGGAAAAAACCCAATACGTATGGTAATAATACAATCGAAACAAGTGACAAAAAGAAAGCCATGTTGCACGGTTCCAGGCTCTTCTGTAAGGAGCAGAAGCCGTG…
>TRINITY_Unigene5325_c2_g1_i3
CCAAAATGAAAAATTTCTCACCAAATTCCGAGAGAATTTTATGGTCGCGCACGGCAAATTCGCCATTATACGGCAGGCGTGAAGTGAAGGCGATTGGTCGTTAGATTGCGAGCACGCCCGTCAATTGAAGCGCGAACAGTATGTCGGCAAGAGGCGGTAATTGACGGCGGGGCCCGGCGGGCGAGAAATGGTAGTTGTGGCGTGTCGACACAAAACTCTTTCTTCCTTTATACATTTCGTCTTTTACTTCCTTCCTCACTTCCCAATTCCCCCCCTTCTCATCATATCATGGCCTCGCTCGCCCTCCTTCCTCCGCCGGTGGCGAACTGAATTTCCCGTCCCGTTCTCCCCTCCCCTTTCCTGCAGTTCTTGATTCTTCCGAGCGCTGGTGGGAAATAG…
>TRINITY_Unigene8698_c0_g1_i3
CCACAATCCAACAAACAGGATTTGTTTATTAATTACACTCGTTGATAACAGCTACTGGATGCCCATCTATGCATACAATCATGAGATGGTCCCTTCTAAACCTAAACACTAACAAATATTAGTAGCTGGGAAAGCTGTTCTTGTGATTGTTTACAGCACACCAATCTCCATTAATTTGACAGGGGAGATTTGAACATTTTATCTTTTTTAGAAAAGCAATGTCTTTAAACAAAAAGCTGTACAGGTAAAATTATAATCAAATACGCTGTACTGGCGTATATAAATTCTCTTGGCCCGCCTGGCTGCTCCATATGGCTCACCCCAATGATTTATTTTCAGGCCTTTCTGCCAACTATTTCAACTCCAAATACAAATTCTGAAATGTCTGATCTTCCCCTG…
>TRINITY_Unigene4168_c0_g1_i2
GTAAAACTGAAGTTTTTTATTTAGCTACTCTGTTAATAGATGGTCCAAAAACCTGGTTTAAACCAAGGCAGGTTGAGATGATCTTCCGCATACCATTTATGGGATTGGTATTGTAACATCTTTTGAGAAATAAAAGAATTTACCTCAGCTTACAAATAAGAAAGACATACAAAAATCATAAAACCTGATCCATCCCACAATAAAGAAAATTATATTGCCACATTTCAGTCTTTTCTCAGTCATTCATTGATGACATCAAGATGATTGAGCTTGATGACAGCATAAAGTTACTGAACAACTGTGCAATGAAGAAACTTAAATTGCCCGCTTCAAGTCTTCTCTCAGTCATTCATCAATGACATCAAACATCAATAGTTTTAGACAATAATACAAGTTTTT…
>TRINITY_Unigene813_c0_g2_i3
CATTCCTCTAAAAATACAGCGGAGAGAAGTTAAACGCAGAAGACAATAGAACAATTTCAGTGATAGCAAGATAATTAATTACAGTGCATTTACCAAAACCAATTTGCTTGATCACTCTATCTTGACAATGAGTCTCTAGAAGTCACAAATATCTGCCGCAGACAATAATGATAACCTAACAATGAAGGAAAATACCATTTTTGCAACGAAGAAATATGTCCTCATACAATATATCACCGTCCCAGATTAGCGCAGCAATGAGACGACCGATCTTTTAACTTCGTTTTAAAGGCTAAAAACATAATACAGGCCTTCCACGTAAATGAGAAGTTAATATGCAAACTATGTTCTGCAGCAACGATAAGAAGCAAGCGACAACCTGGGGATCGCTAATTCAAC…
>TRINITY_Unigene3839_c0_g1_i23
GCACTCGGGACGGTCTACACGGACCTTGCTCTTATGTCGCTAATTTGATCGGCTCGCTCGGACCTTTGCCGCATAATGCAAATTTGATCAAAATTAGCACATTCACCTAATATTAATTGGAGCAAAATGTATGGAATCCGACTAAACTCACATGAATCCAAATAGTTAATTACGCATAACTTTTTCCACAAACATTCATCGCGATATTTCTCCCTGGCCACTAAGATCTCTTTCCTTTCGTTGTACAAACTGCTATCTCTGCTCCAAATACCATCATGGACATCCCGCAAACAGCCATTGCGAACTCCTCTTCACAGTTCCATCGCTGAAAGCCTCCTTCAAAGGTCTTGCACTCGGCCCATTAGATGAGCCCTGGGGTTGTCGCTGTACAGATCGAGG…
>TRINITY_Unigene2793_c1_g1_i9
TTTTTAAACTCAATTTTAATGTTTGTCCCTGACTAGATCAATTAGGTATATTCAGGTTTTATCCTGCTATATATCTTCTGCACCTGACACTATCAAAATCAATAAAACTGGCAGCAACATACCAGATTGCCCCACATGTATCTGCAAACGACCCAAAGGCCATACAAATTACAATCAACAAGCGCCAATTAGCGGCTTGACTTTCTGAAAATGGATAATAATATACCATGAGGTGCCCAGCTGATGATAAGTATCATTGTTACCTATTTATCTTCTAGATGGCCCAGGGGCCATACAAAATTACAAATCACAATGAAAAACCACCGCCAATTGGCAGCTTGGCTTTCTGAATACATATAAAATACTGTGATATGAACTAGAGGGCAACCTGTCCTCACT…
>TRINITY_Unigene51448_c0_g1_i6
CGCGGGGGGATCGGACGGCGGAGAAGGATGCCACGTCGACAGGGGGAATCCGTAGCGTTGATTGACGAATGAATCAGGGGGAGGAGGAACTCATGCTAATGATGATCGTCATCAAAAAGTGTGTGCGAGGAAAGTTGGGATTTTTGGTATTTTAGTGTGTTTTTTGTTTTCGGAGTGTGCAGGAAGGAAGAAGTATAGCCAGTCTTCAGGCTCAGGAATTTTGTCCATGGAAGAAGCTCTCGGGAATTTCTCCTGGAACTCGCTTCGTTTTCGTGCAGTGTTTGGGCCAAGAATTAGCGGAGGCTTGTGGGCTGTGCCGGATTTGTTTGATTCGTTTGATTTTTCTTCGATATCGTTAGTTTAATTATGAGGGGCGGTTTTTCTGCTCCTCGCAGGCCT…
>TRINITY_Unigene94415_c0_g1_i1
TCTCTTTCACGTCTAGAGCCTACCTTATCAGTTGATTGAAATCTTGCAGTTGATTGGTCCTTCTCAGATTCAAATTCCTGCAACCAAAAATAATTTATATCGATAGATATATATAGTAAATATAAAAATAGCATAAGGATGCAAATTATTATCATTTACAGTATAGTTGAATAATTTACAAGACAAGAAAACAGTAAAAGTGGAACAAAAAACACTCCATGCTTTATTTAATTAGTCACATATCACTTTGCATTTATGCGGGTAGTTTTCCTAACCTACGTCCCTCACCTTGATACTCATGTTTATGTATTGCTTTTCATACATAAATAATTTATCAAATTTCTCACCTCTCTGCATAATTCTTCTGTGGTGATATATGTGTGTATTTTTAATATAGTA…
>TRINITY_Unigene6387_c0_g1_i2
CCACGCTATAAATGACATCAACGCCATTTTTTATTCAACCAGCTATTCACATATGGAATCAGCTATTCGCCCCGGAAGAATAGATTACTGGATACAACCGTCAAAGACATTTCACATGTATAAGATTAAGCATACATGTTGACATGCAAACAAGATCTGCTCATGCCAGGTTTAGAATGCCTTTCTCTTCCAACGGATATCAGCATTTGTTTCTATTGCTATAGTTAAAAATTTGTTCAGGTAAAGTAAAAACAAGAAAATCAATGTTACAACAATATTAAGGATATACAGTGGGAAATGTTACAAACAGAGCTATGCTACATAAAGCGATGATGCTTCCAATAGAACCCAAAAAAAAAAGAAACTGGAATAATAATATTAGAAACGAAAACGATTGTT…
>TRINITY_Unigene15474_c0_g1_i18
TGGCAACAAATATTATAGTTTGATATTGGATCTTATATTGAATTGACTGTCACGATCTTTCCACTGATTTCACATGACACGATCAGGCTACAAATCTCCATCCAAGAATAATTCAGCATTGTGTGAGAACGAACGCCAACGGCCGCCTATATATCAGTCATTGTAAACGATGCCATTTAAATACAAAATTGAATTTCCAGTAACTTCTTACGCTTGAAGGTTGTTTCAAACAACACTACAAAGATTGAATCCTCTTCCTGGAGAGAGGGTGAGAAGATGCAGGTTCATTAAAAAACATGCTGGCCACCTTTATAAGCTCAATATTCAAGTGACTCGACAAAGTTATGCTCAAATGGAGATCAGTATTACTTCTAGCAGATCTTATTACATACCCCGTGC…
>TRINITY_Unigene8585_c0_g2_i7
TTTTAAAAAGAAAAAACACATAGCATATTGTTTTAAAATTTGTCCAAGCGTGTTAACATAAGCGACTACTTAAAGAGTGTCTTGATAAGGACCAGAGATATTAGTATGTATAAGCGATACGCTTCCAGAAAAAGAGACGGTTATATAGTCGTCGCATACAGGAAAAGCGCAGTACAGGTATCGTTTGACACTCCCATAAACACGATTGTGGAGATGACCAAACTAATACATTCAGCTCATGCTTAGATGCGTCGCTTGCTCTTTGAATGTGGATATATGCAATGTATATATAGACTAACAGTTAACACTCTCAACAAAAATACCTCCACCTATCATCCTACTTTAAAATTGTTGAGCATTTCCTTCACTAATTTACTCCCTTGAAAACGGGTCAGCCTA…
>TRINITY_Unigene2796_c0_g1_i14
AACAAAACACAGCACCATCAAACCTATTTGCCGCAATAGGCCAATTTGCATCCGATCCAAAACATTAAGTAAAACTATTAAGGCATTCTTACTGAAAGATAAGCATCCAAGATTATCAACTGTAATTGTTTCAGCATCTTGCCAAATTCCATGTGATCTCCATTGCTTCGGCAACTTAAAGAGTGTTTTTCACTTCGTAACTCGCCAAACATGGAGAACCTCAATTTGGTCCACTCCAAAAGTATCCCGACACCTTTGGCAGCGTGATACATGTGATACAGCGTTTCTTAGGTATAATGACTATTGTTCATCGCTGTTGTAGATTTCCATTTGCAAACGCTGACACCTGGCATAGAATTCTGTAGATACTGTTATCGTTGTTGTCGTATGCATGATATC…
>TRINITY_Unigene67044_c0_g1_i44
CTGAATTCGAGCTCTTGTGCTCGCAGGAATGGCCGGGGAGCATTGCGAATTGCTCTAAAATGTTTGATGATAGTGCAGATTGGTTACAGTGATTGCGTTTTGATGTTTTTTCTGAGCATTTTGACCATGATTTCATGGTTATTTAATGATTTTTTTCGCTTGAAGAGAATTTATTGAAGAGGATTTATTTAAGTTGTGCAGTTGAAGACGTTTTATGAAACATGTGGAGAATTTAATGCATTTGAAGAAAGAATTTTTGGTACTTCGCAGTAGAATCTATGCCGTAAAGCAGGAGGGGACGATTTTTTAGTTCCTTTTCTTTTGGAGTTTTAAAGGTTTTGGTAAGGGTTGAACGTGTATTCGCTTGAAGATCGTTTTCGCCTACATTAGGATTTGAAG…
>TRINITY_Unigene3735_c0_g1_i7
CTTAGAACCTTTTGTTTGGCAAAAACCTCGATGACAGATTAAAAATTAAAATACCAAAAAAAAATGCCCCTCCGCCTCAAATAGTTCATACCATCGAAGCAGATTTGCGGATACAACAGTGTAACTGACAACAGAACTACACTAGGGTTATCAACAGATAATAAACAACCGAAATTTAAAAGCTGGGCACATAATGCTAATAGCAACATTGAGACAATATATTACTATAATCACCATACATTTGATTTTGCGTTACTGCCATGTTGTTCCAGAAAGCCAAAAATTGCTCAACCAAAAGCTCATTTGCAGTACAATTATTTTCCTGGCATTACAATACTTTCTATAGGCTTATTAAGCTTTAAATGCACTTGACGGCTAAATAACCTGACACTTTGTGAC…
>TRINITY_Unigene2554_c0_g1_i3
CCCGCAGAGCCAGTTAGTGGTGTTCCCCCCTATATATTTGCGGGGGCGTAACTTCTGTCTCTCCTTTTATTCATTTCTTCCTCGGGACGAGCACTCGTTTCGTGTGCGAAAACACTTGGGTCTGAAACCCTCAGAGGCACTCGGCTCCATCGTTGCCCACAAAACAGTCACAAAACTCCCTGTAATATACACAGATCAAACCCCATTACAAGGCTCTACCGGCCGATGCGCAAATTATGCCATGGCCCGCAGGAATCGGCAGCCAGAGCTTACATTTTTACTGTAATCTGGTTCTCGGTAGAGGCCGATCTTACCCCACTTCACAGACGTTTTCCTTTCTAGCGGGCACGGTAAAAGATCCTCTTCACTGCACTTGTATTTTTATTACGATGCTGTGAT…
>TRINITY_Unigene7705_c0_g1_i2
AATGAGATATAAATCTGTGATCGATTGAAATTCACTTGGGAAAATAAGAGTTAACTCTAGTTTGGAGAAATGAGATATAAATCTGTGATCGATTGAAATTCACTTGGGAAAATAAGAGTTAACTCTAGTTTGGAGAAATGAGATATAAATCTGTGATCGGAAACACCCTGATTAGATTGAAAGGTTGCATTGACTGGTTCCACTTATCCATTTAGACGTGAGAGCGTAAAACCTATCTACCACCATTGGGAACTACAAGATTCCCTGCTTTTTACCAGCAGCGGATGGCTAAAAACAACCTTTGAGGGACCGGTTATGTCCGTTCTGCGGTTTCAACGCTCGCTGCAGTCTGACAGCTTTGGGGGATGATGACTCATCGATTGCTATATCCATGTCGAA…
>TRINITY_Unigene20195_c0_g1_i28
TAACAATCTACCCACCAAGAAAATGCTTTTACTAAAATTGTAAAACACCACATAGTGCTACTTGAACTCCTAGAATTGTGGGATACATGGTGGTGTTACTTGAAAGCCATTTTCATGCAGTAATAAGAAATGGATTTTTAAAAGAAGCTGAGGATAATCTTGTGATGCAGTGAAGAAGCAGGAAAAGTCTAGCATAATATCTTCTGGTCAATTAGTAAAGGCATTCTTCATGCATTCCAGTGGTCAAAGGTGTGCACATTCAAAGAAAATTTGTAGTAGGAAAGCAGGGAAGCTCAGAAAATCAATGCCCGACCCCGGAAAAGTTTGGGAGAAAAAAGTCAAAAGGTTATTTTGAAAAGACTCAGGAGGCGGGATATTAATTGGATCTTGAAACATGCG…
>TRINITY_Unigene12685_c0_g1_i1
TAAATGGAGAGACACTCTAAATAGAGGGAAAATTTTCATCAGAAGGAAAGAAAGAAATTAATTTTGTGATCAAACAGCTGCACCTCCAAAGCACGAGGGGAAAGCCAAACGAGCATGCTCAACAGGGCAACCAATCTATTGACGCCAAAATAACACAAACAAGCCGAAGCACCATTTATGTTCAGACACCAAAGAAACTGCTGAAACACCCACTTATGTTTCTACTGAATATAAGCAGTGGTGGCTGGTACGATTACCTGTCGTATTGTTTGCCCAACAGCTTTGGAGCGGCTTCAAGTGTACAGTCCATCGCGACGGGAAGTTTAGGAACTCTCCAAGTTAGAGGAGGATGGTATTCATGGTTTGAGCAGGAGGTAGCAGCAGGAGGTAGAGAGGTAC…
>TRINITY_Unigene7035_c0_g1_i1
CAACGATAAGATACAAATTTGCAATCAAAAGGGAAACGACTGCTCACGCTGATTCCTCTCCCTCCCTCCCTTTTTGTGTGTGTTTTCCTCGCTTCCATCCGACTCGCCAGCGACATCGACTTCTCCTCTTCTTCTTCCTCGACGCTCGTCCTCCCGCAGTGTTGATATGATATATGAAGGAAGGAAACCACCTATGCCAACCGCTCAATCGACAAAATCAGTTATTTCCATCTATCCAGTGATGGTTTTTCTCCTTTAAAACGGTGTATAGCTAGGGTTTGTTTTCGCGAAAGGTTTTCGCCGCATTTTCCTGGGGCCGAGGCATTGTTTCACATCGCCCGGAGGTCATATTTGGTAACTTCTCTATGCTGGGTCCCTGATAAGCCCGGGATTCGATCC…
>TRINITY_Unigene30677_c0_g1_i18
TTTTGCTAGCAATTTCAAAACGGATTTAATTAATTATGCATAAAACATTTTATATAGCTTTCAAAGTTCAAAACTGGAATTATCAAGAGATTTTACATCGAATATGCTACAAATAAGCTCATAACAAGCTGTCAGGGGAGTGCGTTGCCATACATCAGATCAGTGGACAGTTACATAGGGTAAGCTGCCCGTAATTAAATCCAATAGAGTACTTTGGACTCCCTTCTCCCCGTGTACCCAATAGCTATGTTCTCGACTACAACAAATTAGTAAGGCACACACGTTGCACTGTTGAATGTCTGGTGTTGTGCCTATTTGTCTCATAAAAGAAGATACTTTCCACCATCATGAAGACCAGCAATCTGAGTCTCCAAGAAAGGATTTCACATGATAATGGTT…
>TRINITY_Unigene12924_c0_g1_i11
CAAAACACAACGTGCACCATGTATTAAGTCAAATCTTTAATATATCCAGGGAGGCTGAAAGGGTGAAGCTTTATTCCCCTCCTGCCCCTAACCGAAATACAGATCTTACAGATAGATGAACAAGAAAATAGAAATATCATGTAGAATATATATACCCCTAATGCAACAGGAATGGAACAAGAATATCCTCATCTTGAACATCGCACTGCTATCAAAGAGATGCGACTTAATGATGGCTTAATACTAGAGGAATTTGTATCGAAATTTTATTCTGAAAGCCAAATCCACATAGTTGGGACATTTTGGCACAAAATAAAGCCTCTCAAGGTAGTGCACAGCTAATACTTTAGATGAATATACAATTCATTGGGAACTAAAAATAATTTCAAAACATAATAC…
>TRINITY_Unigene7139_c0_g1_i11
AAGCTGAGCATGCATTGAATATTCTAATACTTAAATAAATGAAAGATTACATCACAATATATTAAAATGATTTGAGTTTGCAGTACGTCACGGCATACGACTGGAGAACTGCCTTGCACTCTTGAAATTCTTTGGTGGGGTTTAACATGGAGAAACGTCATCATGCTTGGTCAGACCGGTTGGCTTATTGCGGGAGTCTACTGATTCTCTAGCTCTGGTCACATATGCTTTTCCTAATCATTGATACTAGTATATAGAGCAAGACATGAGAGGCTTGAAATATGGAAAATTTGTAGGAAAATCAATAAAATGCATTTTTATTTTATTTTACTTGGTAGCCAAGGCCAAATCATGAATTCGGACTTCAAGCAATTTAGGGTCCAACCTACCTTTCATTCG…
>TRINITY_Unigene6295_c0_g1_i3
TCACAATGACATGGTATTCTTGTATTTCTTCCCTCATAAAATCACAATGACATGGTATTCTTGTCTCAAAATTACAGAATTGCATGCATTGCGATCAGACTTCTACTGAAGTCGACATTGAACAGTCAAATGTATTTTTTCCCTTCTAAAATCACAATGACATGGTATTCTTGTCTCAAAATTACAGAATTGCATGCATTGCGATCAGACTTCCTTTTTCCCCAGGAATAGTGCTTCAGCATTGTAAATAAGCACCATCACTACGTGTACAACTATCATATAAAGATATGTATTTACGACTCTATCTGACTTCACAGCCATGGGTGGCAAAGGAGGAAGTTACGAACACCAACAGACGAGATTATCCGAAACTTTTATAGAAGATTCCCCCTTTAATCA…
>TRINITY_Unigene8351_c0_g1_i1
TATTATTAAGGTCCGTACAAAATCATAATTCTCTTTCTGGTTTTTGTTTTTATTATTGTTTGTATGATCTGTGGTTGTTTCCCGTTTGTAACCCACCGTCCCTGTTCGAATCTCATCCCCGTTTTCGTCACCTCTTCAGCGCTTTGCCGCAGCAACACGAAGACATGTATCCTCGATTGGACGATGACGCTGCTTGCATTATGTACAAGGAGTCGGCTCAGCTACATACATATTAGGAGACTGCTTTATTTCCAGGCGATTCGAAGTTTGAATTCGTGGATCATCGGCACTGGTTCGAAGTCATGAGGAGACCTTCGAATCGAAGCCTTTGAAATCGAGGTTTTGAATTTAATCCGTGTTTTAAGATCATCAGTTGCTGCGTTTCAGAAGTGTTAGCTT…
>TRINITY_Unigene8780_c0_g1_i1
TGGGGTTCAGTTAAAATCTTGTTTGTGACAGATGCGTAATTCAACAGAAAACAGGCAACAAAACAGTCGATACACCATCTGTGTATGAAGGATACAGTGATCCAAAATACTTTTTGGTTTCAATACTCAAATCTACAGTTGTGCAGGGTAAGACGTATAGGGCGTGCGGGGTGCAAGGGTGTGGGCAGTAGAGGAGAGGGGGATTATGTGAGGATTCACGAGTCTCCTGAAACTGAATACCAGCTGAAAACGTAAGCTTGTTTTGATTGACCTAAGTTTACACTTTCAGATAGAATTTATTGAATCCAAGAATTTTTCCAGAGAATGAACCTAACTTGCAATTCTCTCAAATAGAGGACACTAACAAAATTTAAAATAGCTTTAATCGGACAAAGAACA…
>TRINITY_Unigene14239_c0_g1_i10
CATAGCGAATAATTGCAGCATCTTTTCTTTCATTTTCAAATACAATACTCAAGATTTTTCCAAATTCAGAAAAGAGTGGTGTAAGCTCCTGTAAATTCATATAGTCAGTCAATGAACCATGAAGATGGTAAAGATTATCACATGCATACAATTGCTCAAGATTTTCCAAACTCTGTAAAGAGTGGTATAAGCTTCTGCAAATTTTTATAGTCATGAAGATGGCAAGGACTCTTTATCAAATGCCATTCAAGAACCCTATAAAGCACACATGTAAGACGCTTGTCTTTGACATGTGGAGATCAATATCACACAAAAGAGTGCAGATGCCTAGACAAAAGCATTAATAGTCCCTATAATATATAAAGATCTGCTAAATGCAAGTTTCTAAACCAGTTTGGA…
>TRINITY_Unigene1387_c0_g1_i30
CGCCAATGAAGTTGAGATATGTTCAAATCGAACTACATAAAGCGAATTCAATTTAGTTTTTAACTTCATAATGCCAATCAGGTTTGGTTCTTCGCACGTTCGTTGACTTTAAATCTGATATGGCAAGGAAACTCACGGAAAGAACGCGAGAAAGGAGCTGGAAGGACACGTGCCCGGATTGAATGGTTCACTTGACCGACGCGTGGCGCTCTTAGAGACGACACTGTAAGGAGAGCCGCCCTTCTGACTGGCACGGCCCCGTGGGCTTTCTTTGCGTTCCTCTCGTTTTCTCTATTATTGAAAATTTAGAATTAGAAAGCAGGCGTGCGGTGGGAATGGGGATTACGAAACCCTAGCCATTCAGTCTTTATCCCAAATGCTTACATTTCGTCTAAATTT…
>TRINITY_Unigene3818_c0_g1_i2
CCCATAGCGAACATATGAATACTAAAATATAATAAAGATGTAAAATGATTATTTCCCTATTTGAAGAAAAGAAAATTCTAAATTATTATTTGACACTTTGATTGTCCAAATTTTTGCACAAACGTGAGAGCGCAAAGATCATTCAGGGTTTGTGTAGATTTTACTGGTCCTTAAATACTCAACGAGTTGGCTTGTGAATTTGCAACACCACAGGAGATCTGCCCGTAAAAGGAAATTCGCTTGTGAATTTACAACACCACAGGAGATCTGCCCGTAAAAGGAAATTCGCTTGTGAATTTACAACACCACAGGAGATCTGCCCGTAAAAGGAAATTCGCTTGTGAATTTACAACACCACAGGAGATCTGCCCGTAAAAGGAAATTCGCTTGTGAATTTAC…
>TRINITY_Unigene2018_c0_g1_i4
CTTCAAATCACAAAAAAGTATTTGACGAATTTACTCTCAGATAACTGTGAAGTATTCTCCAATAACGAATTTACGAGAATACTTCACAGTTAAGGAGCATTTTAACAAGTTAAGGAGAATACTTCACAGTTTACATGCCTTTGTGTCTTTAAGTCTAACAAAAATAAATATTTAACGAATTTTATTAAATTAACTTGCCCGGCAGATTCGAATCGTGGCATGGACGATCTCACAAATTTACTGCCCAGTGCTAGAGATTCGGCCAATATCAATTTTTTTCAAACGTGCCGAATGCCGTGACTAAAGTTTTAACTGTTGCCACAAACTGGAACTTTGATAAGTTGAATACAGAGATGCTAATCAGGTAACCCACTAGTTCATGACTGAAATAACAAGATG…
>TRINITY_Unigene4_c1_g1_i1
CTCCCATCAGTCATTCATCACCACACATGCAAGCATTACAGATGAGACCAACAAAAAATGGCTATTTCCAGTCCCAAACAGTGTACGCAATCCAAGAGTATCACCCTTAGATATAGCTAAGCCCCACAAATAAAGGAACTCTAATGTTTTCTACAGATAAACGCATCGACAATTTCACAGTTTAAAATGACATCACAAGAATTGCAACTCAAGAAGGAACTTTCCAATACACGGTTGTTATGACTAGGAACTCTTCAGATCAGGTTAGTTTCCGTTATGAGCGGAATAAATATAAGTTGCATCTTTCGTGAGAAAGTGAATGGAGGGAATTTAGATGACTATATTTGAATAGAATAAACAGAATGATAAACTAAAACCTAAAGCAAATATGCAAGACAA…
>TRINITY_Unigene2182_c0_g1_i12
TTGAGAAGGCAACGAGCTTTTGTCAAAATAAATTTCCTCATAATAGAAAAAAGAGTACATATGTTGAATAGCATATTCACTAAAATGAAAAATAATGTCCATCCTCTTATATCACCATTTTGCAGAATCACATGACACTAACTGTTCTCCACACTAATGTACTCTTTTATTTAAACAAAAAATCAAAGCTGAACAAAATAGCCCACATTAATTGCCATACTTTGGCTGTCATTTCATGTTTTGATCTCCTTGTCTAGAATATTACAGTGGTATATATCTAGCATGAAACACCGCTCAGGTCAAAAGCTTGAAAGTCATGACCACATTGCATCACATCGGTAGGGAAGTTTGTATCTATTTAACCTCTGACATCCTTGCATGTGACAGTTACAAAATCAT…
>TRINITY_Unigene956_c0_g1_i26
TAGCAAGGAACGTGTGGCACGCGTGGGCCGGGGTGACACCTGGCAAGAGACGATTGGATAAATGGAGAACCAAAGGCGGAGAATACATGATTGGCTTGGCTTGTTTAGCAGGCAAGTGTGGACGGTAAAATATTTCCATTGGTAGGTAGGAGGAGGACGCGGACAAGTAGAAAATTTATCCGGAAGATTTGAAAAATAGATGCATTTGTTTGGTCGGTTAGCCTAAATGCCCCGCCCCCTGCTGCTGACGATTTTTCGGATCTCGATTTCCTCATTGAGCAACACATTTCTCATTGCATTTTGTCTCAGATCTGGGATATTTATGGACATTCATTCATTGTGTATAAGTTAGATCCAGGTATTCCTATCTTTCTTTTGTGTTTATTTCTTCTTCTATTA…
>TRINITY_Unigene10127_c0_g1_i2
GTTTCATCCAAAATCCATTAACCCTCATCGACAATTTCATCGAAATCCAAATCAAGATACAGATCCAACTTAAGGTTCCTCACCTGCCCAAAGCCAAATATTAATCAAATCGAAATAGATTTGATCAGGGAGGGGAATGGACGAGAAAACGATCAATCCATCATCCATTACTCTCCTATTGTTGTAGCAGTGTCGGTCTCTCTGTCAGCATTATTTATAAATGTACAACCGAACAGGAGAGGAGTGTACTCCGGAACCCTGGTCATCTATTTCAGCTTTTTCGTCAACAAAACTCATGGTTATAAATAAATTGACCCAGTTATTAGATCCAGACTTAAGTGACTGATCATAAGGCGGAGATGATTACCGCGACAAAATTTAATGAATAAGATCCAACGC…
>TRINITY_Unigene361_c0_g1_i5
TTAAACTATAGTAAAAATATACATTAAAAAGCAAATTTAAAGTCATCCTCATGAGGTTGCGGCAGCCATAAACATCTTTCATGCTGCATCTGCTATGGATGCACAAATCTTGGCTTGTAAGGGTAACGGGCTTCTATGAAGGCCCGCGGTCCCAAACCTTAGGATCTCTTAACCACGTTCCTCTTCCGGGCAAGCGGTCTGGAAGGCCCCTGTAATCCGCTTTTGATCTAAGGCTGTTTTATAATTTTTTTTTTTTTTTGGATCATTGGGGTTTTGCCGGAAGACGAAGAAGAAGAAATTCCAGAACAAAATGTGGGCGCTAAATGAATAAATAAACGAATTCAGTCCCCCAAGGGAACCGATGTCAACGCTTGTGGGTGTCCGCAACCCAAACGGCAA…
>TRINITY_Unigene4174_c0_g2_i1
TCCTGCAAATTTTTTATTATATAACTGATTCAATTATGGAAGGTAGCCCTTATTTGCCTGAAACTCTCATAATTTAGAGAATAAAAGCGATACAAAATGGACTTACGATTCCAACAATTAGTATGTAGGAACAGAGGAAAGGACTATTATTACTGATCATTAGTATGACTTTCAATTTGATTCTTGCGTCTCTAGATATACAATGTTATACATCAAGCAGATCTTTACAAAACTAAATAAGATTCTACTCTGTTAAGTTGTTTCTGTATTTATTATGGAAAGAATTGTACATCTCATATCATTCTTGCACAATTGAAGGTCAAAAAATGTTACAAAACAATTACAACTGTCATGATCTGTACTTGCATCAAAATTGAGCAAGCAATCATAATGTAGGCA…
>TRINITY_Unigene892_c1_g1_i4
CTTGATTTCTCAGAAATTCGCTTGATAGGATTAACTGCAATAACAAAATAACACCATGTAAGGGTGGGATTTTGAATGGTGGATACCATTTATTCACGAAACACTTGAAATCCCTCGTATGTGATTTGTTGACACTTGTCAGAGGTCATAGTACAAGATTCTGAACGGATGGTAGCAGCGACAATTTACTTTTAATCAAACTACTTAAGAGCCAAACAAAGAGCAAAGTCGGTTATCCCGACCACAGCAGCTCCCAAAACGATGGGATGATTCTGGAAGCTAGAATATATTCTCATCCACATCATGCATAAGCATGATGAAAACAAGCCGGAACATTGTTATAAGAAAAAGGAGAACATCATAATACTGTTCCCAAGTTCCGTGCTCTACATATACATA…
>TRINITY_Unigene3516_c0_g1_i11
TAAGGCTATACATCCAAAAATCTCTTCGGGTAACTATATGCAATTAACAATTTATATTTATCTGTGTAAATCAATTCAAAATATTATAATTGTAGCTTAGATTTCAGGTTCGGATACCCTTCCAATGCAGATGGATCGTCAAGGAAATCCATTTCTTCAAATCATTAACCCACTGAAAAATAAATAAAACAAAATAATTCAAAGCACTCACGAAACTTCTTTTAGGATTGAATACATGTTGAACTACCCAGTTCAGTGATAGGAGACTTCACATAACAAGCAACGCTAGTGAGGTAAAAAAAAAATCGATTCTAATAAGCATGCAACTCCTGTGCAATATAGACTTATCTGAACTACTTAATATCATCAGCTGGGTTTGATATAGAAATACAGATTCGT…
>TRINITY_Unigene36489_c0_g1_i2
TAAAAACAAGAGGGGGAAGTACTCGAGGCTTTGCTAAAACAAAATCGAATTCGCTTTTGATCTTCCGCTTCCACTGCCTTCTCTTTTTCATTTTTCTTTGGTGATCGTCAGGGCAGATGCAAAGCAGGAATTGGCATCCGGCTAAAACCCAAACCCGCAGCGTCGCCACCGGAATTCCTCCCTTGAAGCGCAGACACCCGTAAGCAACAGGCTTTTAGCTGGGAGGGAGCCGAGGAACGGCCCGGTGAACCCAGATTACTTTTATGGAAACGAGGAGCCGTAAGCGCGCGGAGGGCAAATCGCAGAGGCCACCTGCTGGTGTTACTTCTGCGGCCACTGATAAAAGCAGCAGCGACGGCAAGAAACGAGCTAGAATCGAACCGCCTCCATCTGCCCCCG…
>TRINITY_Unigene27186_c0_g1_i1
GTGAGGGAGCGGAAGCGCGCGGGATGTCTATTGCATCTCTTCAAATGTTTATGAATTCCCTAACATGAGATAACTAACCTTAAATTGAAGTATTTGGTCTCTTGAACTCTGGAAGCCATCTCTGTGTCCGATGTCTATTGTATCTCTTCAAATGTTTATGTTATTCTCTAACATGAAATAACTAACATTAAATTGAAGTATTTGGCCTCTGGAAGCCATCTTTGTTCCGCTCTTGCATTCAGAAGACAAACAAACCAACAGGCCCAAATTGATTGTCTAGTTTTGTACAAATATGGGCTCAAGAGTGCACACAGTTACAGTGCTAAAAGAATTCGAGCCATTCGGTTTAACAGTGGAGGCCTCTGATAATGGCAGCAACAGAAAGCGTAATGATGGAAA…
>TRINITY_Unigene6775_c0_g1_i35
TGAGAGGCCCACCCATTGGAGGGTGTCTTTTTCCTAGTGAGGAGTGTGGTATCACATACCATTAAGAGAGCTACATAACCTTAGCAGACAAAACAAAGAGACCACAGTGGAGGCAACGACAATTAGTTACACAGGCTCGAAAATCTATGGAAGTAGGCATGGGATGGGAGAGGGGGCCCCAAGGGGTAGTGATTAAAATTAAGGACATATCCCAATCCCAAAGGCACTCCCCACTCTCCCCACTTGCCAATCATTAAAATAGAAAACAAAGTAAAAGGTAAGGTGACCCCTAGAGAGAGGGGGCCGAGGGCGCCTTCACCCTTAGGAAATACTTTACACTATCCCCTCCTCGCGGACGCCAAAATATTTGGTGAACCAGATTGCAAAATGATGCCCTAA…
>TRINITY_Unigene6001_c0_g1_i49
CATAAGTTTTAATCCAATTTTAAAGAAACTTGATCGGAAAAATATTCCAAATCGTAGCATTACAGTACGCACGTTATTTAGAAAGCGGACGTGGAAAATTACATTATTTCTCATTTAAACGTAGTATTGACATCCGTTTGATCTTCCTCGCGATGGAAGCCAAACCTCTACCAGAACACACGATTGTCAAAGAGGAAGGACAGATTGGCTGTTGCAGTGTTGGAGGCGCGGATCGGAGCTCAAAATACCACTGGGTAGGTCGAATTGATACGAACGAATCGAACTGGCAAGCAACTGAACTCCTAAGGTACAAATTCTGCAAAAAAATAAGTTATGTTCATGTACTGAAGGCTCATTAACTTTTTAGGGTTCCTAAGAAGCCATGAAGGGGCAGGGGCG…
>TRINITY_Unigene1531_c0_g1_i3
GATCTCACGGGCTTCTGTAGAGGGCGATGTTGCACAACCTTCGTGCATTGAGTGCCCCTTCATTCACCCAAATTGTTTCTACTGATTTCAAAAAAGGGAACCTGCCACCAAGGTGTATTTAAATTATGGCTTCAGCCTGCTCAATATCGGACCAGAGGAGTTGTAAACGCAGAGTCTAACCCAGCATGGAAAGAGTGGTAAGCGCAGAGTCTATTTATTTGCTCATACTCCGCAACAACTTCACCTTTTGTTCGGGTTTTGATCACCCAACAACAATTTAAGAAGCAGTGCAACATTGTAGGTTACCTCTGCTCTAAAAAACTATCTTATGTCGGCCTCAACAACAGCTTATGACAGATCGTCGCTTCGATAGGCACCGAAGGAGTCATGAGTTCGAGT…
>TRINITY_Unigene63475_c0_g1_i10
CGTGTATAGAAAAATCTCTATAGCAAACATTAATACATGTAAGAATTAGTATGGAAGTAACATTTTAATGGTGCAGGGAAATTAAACTAAACATATTGTTCAATTAATTCACTCAGAAATGAACATAATTTTGTAGTGGGATGTCAGGGAGGTTGACACTCAACCCAACCTTTCCTAGATTTATATACAACCTCATATGTATGCCAAAAAAGATTATGTAATTACAAAAAAGTACTCACATGATATACAAATATTGTTACAAATCGAAAACAAAATCCTTTGAATATCTTCTAAAATTCAAGTATTACAACAAGATTCTACAACTTGGTCTAGGCATCAACCCTTTTCCATTAAAAAATAATAGTATATATAGAGTGCTTTACAAAGAATCCGATCTAC…
>TRINITY_Unigene21084_c0_g1_i70
TTTAACTATATTCCATCTTCAGATGATAATGATAAAGGCGCGCCCTCATCTTCCAATAATAGGAGAGGTCTGGCAGTAACCTCTGCAGAAAACCCCCCGCCTACCATAACTAGTGCTACTAATCATAATGTCGTAGACGATGGCTTCTCCCCCACGGTTCCAACGTTGTCCGACCAAGCCAATAGGATAAGTACTACAGCTGCTCCCTCCCCGTCTGATGCAGTTATGTCCACGGAAAGACCTCCTTCTACTTCAACTACTACTATCAATGGCTCCTCTCCCACAGTTATGACCACAGAAAGACCCCCGCCTACTTCAGCTACTACTCTTTCCACTGTTTCAACGTTACCGGATCAGGCCAGCATGATAATTACAGCTGCTAACAGTTTGAAAACAGCC…
>TRINITY_Unigene6174_c0_g1_i7
CAGAGGGCGACCATGGCCAGGGGAAACAATTTAAAAAATTTATTACTTTTGGTGATGTCAAGGACCCACAAAAATCGGTGAAACTCGTGCTTACGCAGGATCACATAACTCTATGTATTAATTACAGGAATTTTGGTATTCATTGCATCAGCTCAAAAGCTTTTTAATAGTGCTTTTCTTTGCTTTTCCGCTAATCCAGTCGTTTCTACTGGATCGAATTTTGCTTGTCACTTCAGTCTTTCTGAACTCAGATCTCACAAAAAGCCCGGGGCCGTGTAAGTTCTTTTTCTGTGTTCCTGATGTGGTTTTAACTTTTTGTGTAATTTCACATGTCCATAACGTCATTCTGTGTGATGCCAATACGCAGAACTTTTGATTTTAAGGGCCATGTTATCAGGG…
>TRINITY_Unigene10954_c1_g1_i2
AAAGGGTATTCTCAAACCTACTAAACACCTCCAGTATTCAGAACAATTGGACTTACATAACTTACTGCAACACCGTAGTTATTCATGCATTGATGTTGAACTGACGTTGAACTGGGCCTTCTATTCCTAACTTAGCAAGACACTACTTGGACCGTTCAAAAGTGATTTTCTGAAGCACGAAAACAATTGGGCTTACATAACTTACTGCAACACCGTAGTTATTCATGCATTGATGTTGAACTGACGTTGAACTGGGCCTTCTATTCCTAACTTAGCAAGACACTACTTGGACCGTTCAAAAGTGATTTTCTGAAGCACGAAAACAATTGGGCTTACATAACTTACTGCCACACCGTGGTTATTCATGCATCGGTGTGGTTATTCATGCATTGATGTTGA…
>TRINITY_Unigene4695_c0_g1_i2
CGGCTAACGATCCAAACAAATTTTGCTGATAAATTTAGTATTGTGCAATTTACTAGAGATTTAAAAGATACTCCTGCTCTACTATTTATTGATCTAATAATGACTAGACTAGTAAGGGTTGCTTTCATCATCAGGGAAACTCAAGTAAAAGTTGGCTATGAGTTAATTGATTGCCACCTCTTCAAAAGGTATCACAAACTGCTCAATGAGATTGAACTGACAACAGTGCTTATAGTTGCTTGCCTTTTGGGGGGACTCAATCAAGTGCTTGTAGTTACTAGTATTGTGCGGAACTACTATGGCCCTAGTAATTGCCATCCCGTCTACTTCCTTTCATCAGAGGCCAGTTATGAAATGTATAGAATTTGAAAACACCAATTCTTGTTTATTTTCAACAGT…
>TRINITY_Unigene403_c0_g1_i1
TCCATGTTATGCATAGTACTGTAAATTAAAGTAACCACCATCAAGTTCATTCAAAACAAATGCGAAGATCTTATGCAAGTAAAGTGAAATCCATTGAGAAAATAGTGATGGATACTTGAGAAGATTCAATAACCGTTCAGCCTATACCCAGGATGGAGTACAAAGAATAAACATTCAGTAACCCTACAGCAGACTCTCATTTACTACGACCGAATTGCAATTCCATATTAATCGGATTCACATATACGATCTACTGAGAGAACAACAAAAACATAAAACAAAATTACATGCAACTTTAGAATGTGCAAAAATGAGAACTATCATACACGAAAATGATGAACTCAAAGATCCAATTTGTCGACTCCTGCTCCAAATAGCTCAACACAATCTGAAACAAAT…
>TRINITY_Unigene5372_c0_g1_i2
AGTCACACCTTTTGAAAGGGTAAAACTACTTCAAAAAATTCAAGTCAATTTTTTATCCGTCAAATAAGGAACTTTGCGGAGCTAATACGATTGTTGTGCAATCAACTCTTGCATCTTCTTGGAATCGTATGTTTCAGAAATTGTTTGGCCCACCAATATACAATGAATAGAAAAAATAAACAAATAAACTATTACCAGTACAAGCAGCAATCTCATTTCTGTAGACAGCCAGAAATAACCAATGCTAGAAAATGAGTCTCAGCAAAGACTGTTCCCATAATCAAGTCTCTCATCCAGAATAACTACAACTCACAAATTTGATTAACACAAGGAATGTGCTTTAAATCCAAATTTATTTCTCGCGCTTCAGAAACAGTATCTTATCATCTCGTTGTGTTG…
>TRINITY_Unigene769_c0_g1_i7
TCTCTTGTAGTAGTTAAATACATTATGGGGAGTTTCCTTCATCGTAGGGTTGGGAGTGGGTAAGATGCTTTAGTTCGTCACTCACTTGACAAGGTATATGCAATGAAACATCAGTAATATGCTTGACTGGTATCGGGAACCTTTCGTCACGTCTTTTCGGGGTAAGTGGTGCGAGTATTGGAAACGCGGGACGAACAGAGTCGGCATAGTGGATTGTGGGTTTAAATGCTGGAAGGGGAACGACGGTTTCTCTAGAATAGGAGGACATTGGAGAGTAAAGTCAACACAAAGTCTCCCGAGTGAAGATTGAAGACGATCTTTTCCTTAGGAGGGCGCGGGAGACAGTGACGAGAAGATGCAGGACGTCCTTCCCCTCGTTCTCTGCTAATTTAACAGCTT…
>TRINITY_Unigene10533_c0_g1_i12
TGCGTAAAAAAATTCCAAAACTTTTCTTTTTCTCAATGCCACGCTTCTTATTTCTAACAAACCCTATTGGCTGCGCAGAAAAATCTAAATTTTCCCTGCCCAGTTATCTAGAAGAACGACATTTTGGAAACCACGAACAACTCCCTCACACAGTGCCATAATTTTAGAAGTACATTATTACTTTCCATTTGGTTCATGCTGGTCGGATTCCGACAACTACTCCACCAGAAAACTCCTTTACATGTGTGGTGTAGACGCAACAACTATAACAACCGCAGGTATCTGAACCTAAAATTTTTTGGTTTCAATTTTGACTTATTAAAGGTTAATTGCAATCAACCCATTGAAATTGGAGTCGGTTTGAAAGTAACGGTACTCTCAGATGGAGTGGGATTGAAA…
>TRINITY_Unigene4238_c0_g1_i16
ATTACTTGTACGTAGATACCTCTTTACTTGCAATTGGTAAATGGAAAATCAGGGAATTGACAACACAAGATTGAAAATAGGTTTTACTAATAAGGGAATAATTTTCTTTGTTACCAGTTCAACACGAAATGAACTAAAGATAGCAAAATGTTCAAAAACATCCAAAAATAGCATAGGTTCATGGCTCTGCAATTATTAACCTGCTGAATCTTCACTCTTTCTTCACAAGTACTCGATTAAACTTCCAAATTAACTACAGCTACAAATCAAGTTTAGTTAGCAGTATATTCATGGCCACAAGTTTTCAATATAAACGAAGGCTATATTCCAACGCTGTAAATATACAAAACTGAATGTAACAATTTTGAAGTTCCTGGTAACAGGCATTCTAATTGCAAG…
>TRINITY_Unigene837_c0_g1_i10
AACATTCTTTACCTCATACAAAATCGAAAAGCGTCGCGCCAAAAGGGGAAACCTAATATAAAAATAACATATTAGTAGTTAACACGTTCAAGGTACTATGCTCGATTCTTGTCTGCTAGGAGCAATCCACCCAAGACCCCATTTGTGCGCCACGTGTCCGACCCGTGGTAGCATATAATGTAACAGCACTAGGGCCAAAATTAGGAAAGCGGGGAATTAAATTAAATGTTTACTGTGGCGAGGCGGAACCCAAAAAACAATGTAGGGGGAGGAGGCTGCGTGCCCACGGATGAGTCGGAGCTGAGATTCCAGCGGATATGCTGCGAATCAATTGAAATATTAGTGGCCAGCGAGCTTGAAATGATTGAGGGAGTGCCCGGGGTCTCGAACCCTGTATCT…
>TRINITY_Unigene7647_c0_g1_i4
CTTATTGAGAAGTCTGTCATTTCAAAGTTCAGGATAAATATTCTGTCCAGTGGATAATGTCCCCTCGTGTGAAGAGGGTGAGGAACCCAGTGACCTTTCACCTTATATCAGATTGTTTTACTGAGAGTGATTTTAGGAAAAATTCAATGCTGATTTATACAAAAACATGAGTACAAAATTCTGACTCGCCCACTCGAATCTGAGGACTGTGATGCGCTCCCATCAATCTCGCTACTGTTGGATGGAGGTGAAACAGCGTAGATTTATTTACGACAGCTGTAACTCGGTGAAGACCCGGACGCGGACGGTCTGTTGTGTTTTTGGAGGGAATTTTTTTATATCTCGTCTAATGTGCGCACGTGCCGGGTCCTGCCCATTACCAACAGGAATCTCTCATAC…
>TRINITY_Unigene493_c0_g1_i3
CAAAATTCAAACTGTAACCGGTAAGGAGAAAACATATATTCTTAATCATTAGAATTACTCTGGTCAATTACTTCACAGCTAGTCTTAATTTTACACAAAACACACTTGAGAGTCAGAAAATCATACAACTTAGTAGACCCTGAAGTACTGCTGGCCATTTTACAATCTTGCACAACGATCATTACCAACCCCATTTTACAATCTTGCATAATGATCATTACCAATTTCTTATGCGGTCTATAATCTTCTGAACAGAATCGACATGATATTTCTCTAATATATTAATGTTAACTAGATAGTTTATAAATATTAATAACTATGTCCATCATAGATCAAATGTCTTACAACATTGAAATAACTTGGTAATTGACATTAAGATAGAAAGCCTGATGCTGTAAC…
>TRINITY_Unigene9349_c0_g1_i6
CGTGACATGTATTATGAAAACTGTCAGATAAGCTACTTGACAGAAATCCATACTAATCTCCGTGTTTAAGAATGTATAAGCACCTTGTTCTTATCATTGTCGAAAACTGCATTGATCCTGAATGGACAGTTGATAATAAAAAATTACTAGTCAGTTGAAATGAATAAAAAACTTTTTATGTGCAATAAGTTGTTTATTGGTCGAAAAAAAAATATTGTTCAAGCTTGAAAAGCAATTGCTTGGGCCCGATATGGGCATGACGATCAGAAGATATGCTATTCACCCGTAGCAAAACTCTGCTGAAATTGCATGCAAAGTATCTGCATCAAATAATAAAGATATTACACGACCATTTTCTGGCCAGGGATAATATATTTTCCATGAACATAGCAAAAAATT…
>TRINITY_Unigene4560_c0_g2_i12
ATATATATATATATATATATATATAAAACAAGCATAAAAAAAAATTAACAAAACATTAAACTACAAACATCTCCATCTTTTATATTTTTACCATTTGAATTAATCAACATTACTCTTACTCTTACATATATCAGACACATGCACTTCCAACCTACACAGTGAAATATCTTGCTTCTTTTAACATAAATAAATATGACAACAAAAGTTTATGTTCTATCTTATGGTAGAGAAGATTCATAAGATGACAACTAGTTACAAAGTCCTTTACTTTTCTCATTTGTATTGATCTTATGATCTCAACATTTATGAGAGGCATACACCGCTAATCTGAACAATGGGGCATCTTGCTTCCTTTACCATAAATAATTGGCAACAAAAAAATCCTTCACTTTTCTTTAC…
>TRINITY_Unigene6668_c0_g1_i7
ATATGGGTTGCTTTCATTAGAGCTGGGATTCTCCCTCCGTGTTTTGTGTTGAGGGATGGAGGTGGTAGTTGGGGAATAGTTTTTTTCTTTTTTCTTTTCTATTTTCTTTTTCTCATGGGCATTGCTGTTGGTTCAGTCGGCGTTAAAAGGTAAAGCGAGTTGCTTTTCTTTGTTGCAGGTGGCATGGAAGGGTGAAGAAAGAGGGATACAGCAAGGGTTAAGGTATAAGAAATCCACGTGGTGTATGAGACGGAATTGCATACGCATTGGAGTTGTTGTTTGTCACCCAATTAGTTGATCGCTATGCTAATGCCATTTGTTATTGAGATTCCTTAACCATACCTGCTGTATATATTTCCACTGCTCTGCCTCCGCCCTGTCTCTGCCTCTCCTGCGTCC…
>TRINITY_Unigene10148_c0_g1_i8
TGTGTGTTGACTATTAATCCATGTAATTAGTTGTATATTTTAAATTCTAGATTGTGACATATGGTATCAGAACTATTCCAAATTATTTATTGATGGCCCATGGGGGCTTTGGTAGCAGTCTGCTCTGATAAATCCCCTTGTTGGCTGCTTTGGCAACTTCTAGGGCCGCACGGGTCAGCCTTCGACTCGTGCAATCTCTTTCTTTAGATACTCCATAGAGTTCCTACACGGATCTTAGTCCATATTAGTCTTCGAACAGTCTCCCTGACAATATCCACCACAATGGATCGGAAACTTTTAAATTCTCTGCAACAGGTTTGTGGAATTTTTTTCAAATTTGCAGCCGCTTGGCTTCTGATTTCATCTCATACAATTCAGCCACTAATCCTTCAAGCAAAT…
>TRINITY_Unigene7305_c0_g1_i23
TAAATATAAGACATATTTTCCGGATACCGCATTTCCACATAGTGATTGGCAATTCACTTGTAAGATTGGAACAATACTGAGCCTTCTACTCATGATGATACACATAATTTTCTATACTCTGGAAATTATCTAGTTTATACGGATCAAAAAGCTTTGAAATCACAATACTGCTTATAATGTTGAATAGAATTAGGTGGAATTCCAACCATAGAGGGAAATTCATAGGTTGATCGCAATGCTTTTATGCACAACGTGAATTACATCCTACATATCTTGACTTGATATGAGATTACATGTGAAAACTAAAGGATTGAAAAAGTGTGTTAGAGCCTTACAATGTCTCTCACACAAAAGCTCAATATGTAACTGTGAAATGACCATACAAGGGCCCATCAGAAA…
>TRINITY_Unigene711_c0_g2_i2
CCACCAAATATCGATAATATAAAAGCCTACAATAACAAAAGAATTATGTCCACAAAACCATACAGGCACAAAACAGAAGTTGTAAATGAGATACAAAAATTCATCTGTGATAGATTATAAAATAATAATAAAGTTATCACAAAAGGAGCTATACAAAGAAGTCACCTACAGCACATACTTGGGGATATAACAGCTTGTAGCAACTGCCATAACTTACAATGCAAACTCAGTTGGGATGTTGGCCTGACCAAAAAAAATACCATGCACGGGTCTTTTCCTGCTCTCTGTACCCAACAATTAAAGATTGTTGTGCTAATAAAATGCTAAAAGAAAAGGCGTCATAAAAGGAGGTGAAGATGCTTATGAAAGTTAGCATCTTGGAGTTGGCAGCATACACTA…
>TRINITY_Unigene7204_c0_g1_i1
ATACCTCTTCCAGCTTGGACCACAATATTTTTTGTCAATTTAAGTTTCTAAAATCAAAGCCTCAGCAAAATAAGTTGTGTAGGTTTGAGTTGTAATCTTTCCTTTGAATTGCTTGTTAATTGATGATTTGGGGCTTGTGCAACTCAATTAGAAATCCTTTGGATATTGAATTCATTCACATCATCACCCACAAGGCCTAATCATGGTGAATGGCTAAGATTGCAATCATTAACTCCATCTCTTGTGGAAAATTAAGCTTTCCAAGCAGTGTAGCTTTGTTAGTTCTTACAATCAAAGCAATTACTAGTGGATATAGCCTCACAGACTCTTTCACAATCATGTCAACTATTGTAAGTCCATTTCCTGCATTTCTATTTTTTCAAGGCTTCTGTTGGCCTA…
>TRINITY_Unigene1266_c0_g1_i21
CTTGGGTTTAAAGAAGAAAGGCTTCGACTCAAATCGCAAACCATGAATTCGTCCAGGTAAAGGAATTGGCTATATATACACCACATCCATCCTTTTGTTATAAACAACTTTGCAGTACATGACATGATTTCTGATATTTCATGCCTACACGCGAAACATTAATTCGGCATCACTGATAATTACAAATATTTTGCAGTGCTTGTATCACTCATTTTACTGTAATTTATCATTCTCTGTATAGTGGACTATATATTTTGGTAGCAGGTGCTCTGCTCTTTTCATGACCAAGACATCAGAAGAATGTCCCTGGCTGTATTCTTTGCCCTGGTCGTCAAGTAGAGCAAAAGAGAGAAGCATCATTCTTCCTCCTTTGCTATAAGGAACTGTAATTATCGGGTC…
>TRINITY_Unigene5325_c2_g4_i2
GCCTACGGCAACTAACAGTGACAAACCAACCTGCCTTCCTTTACCGTGGGACTTTTGATCTTGCTTCTGCTAAAAATTGGTTGAGTTTGAAGAAAAATGTTAGTTTTAGGACTAATTACAAAATAAAATTGTTCACTAATGAAGTGATTAAATTGAATTTGAATTTGTTTTAAGAAAATTTAGGATTCATAATTATGATGATATAAAAACACCCAAAATGCAGTACAGAAAAGCTTTTCATGATGTAATAATTACATTTGAGGAAAAAACAATAATGCAGAGAAATCCTACCTTTAAACCAAAAAAAATCCCTTTCCTGTGTATAAAACACCTTTCATAATGCAACAGATTAATCAACAACTTAATGCAAAACAACCATGTGTAAAAACTCTGTTTTAA…
>TRINITY_Unigene472_c0_g1_i1
TTTTTTAATTGGAAACTTCTTTTGTAGGCTATAATTGATCTTTCGTTTTTGCATAAAAGTTAAGTCAAATAACAGATGAAAACAAACTCAATTACAGATTCACTTGCCAGCATCCTCCACACTGCAATTCATCATTACAATTTCAATATCATCCTCCTTTTGGAAATCGGGTGGTGAGTTATTAGTTAAAACGATCCTTGCACCCTTTAGAGACCTGTAAGAAGAACTGTTCTTTGCAATTATCTCGGAAAAGAGAAAAGGACCTGCATGTTGCCTATAAACCCTTGCAAGGAAGCCTGTTACCATTGCTTCATAATAGGAGTGGATCAGTTCAAAATCCATCGATACAATATACAGATGAATATCATTTACAAAGCTGTACATTAGCCATAACCTGAT…
>TRINITY_Unigene6265_c0_g1_i4
GCAGGTGGTCGCACTACCAGAATATTCTCTTAACATTTTGAATTTCTGTGATAATAGCACGAGGAGGCAAGAGCAAAATAAGCACAAATTAGAGTGAAAGTTCGGAAAATTTTGGCATCGGACAAAGCACACTTCAGGATTCGAACAGCCGACCTCTCGACGATGATTTGTAATCCCGCCAGTTAAACCATGGGAAGCTGGCGATCCGAGAATACGGGAAAGAAAAGCCACGCAGAAGAAGAGAAAACTCCGCGTAAGATCTTTGGAACGGTTATGGATAAGAGAAACTTCATCGCCTGTTAGTTCCGCGTCTGGGTTTCGTGATTATAGACACAGCTAGCGTAGTTTCCAGGTACTTGTTTTGAATCATCAATTGGATTGAAACAGTGTTTGGTTTTT…
>TRINITY_Unigene6291_c0_g1_i1
TTAAAATATTAGATATAAATATGATTACATAATTGGATCGCAACAGCCTTGAGAGATGAACTCGATGGTAATAACTTGATTGACTCCCTCATTCGGCAATGTCAAGAACCAAATCTACAACATATTACCCAGCTCACAAGCTGAAGGTAATCAAGTTTTGATCTCGATGCTTTAAATAGTGACATTTTTTAATCTAAGAAGAAAGTGATCTGCTACAGAAGCACAGGATGTGATTAAAGGGTTCCGCATTAAAACTGATATCTCCTTGCTCTAAAGGACAATTACAGATGAAGCAACCAACAATATTGACCTTAATGAGGATGGAAAGCAGTAAAGTAGTCCGGAGAATTTCTGGCAATGTTTACAGGATCCAAAACTCAAAATGAATTAGATAAAGGA…
>TRINITY_Unigene6166_c0_g1_i34
GGAATTTTTGTGGATAGTGATTATCTAGAGCCACTGAAACTACTTTTCTCAATCTCAATCTTCCCTGTGTCATTCTCACAACACGCTGTCTAGTTTCCTCGTTTGTGAGTATTAAAGAATATGTGAAGCCATCCAGAAGATTCTGGTTCAACTCTAATGGTATCCATCTTAAACAGTTCAACCACATTTTTTCAATGTTTTACCAGCAGAAACGTTGACCTTTCACAACCGTTGAATTTTCCATGGAAGGAACGCGGTATTAAATATAGAAGTGATGAGAAGAGGGGCTAGAGGGGCGGCTCATGGTTATGCTAAACAAGGAAATATATATTTTTAGATAAGTTCCTTTCCCGTCGCTTGCGGACACGGCTCAAATTCATCCATGTTTGCTCGCTGAAA…
>TRINITY_Unigene45_c1_g1_i3
ACCATGTCAAAATGGGATTATATGTAAATCTTTGTAGTTTTGGTTCGACTCTGTTAATAACAGTGACCATGTCAAAATGGGATTATATGTAAATCTTTGTAGTTTTGGTTCGACTCTGTTAATAACAGTGACCATGTCAAAATGGGATTATATATAAATCTTTGTAGTTTTGGTTTTGTATGTGTGAATATTGGATAAATCAGCTTTCCCTTTATGTTTTATTACTTATGTTTTCAGATCTTTATTTTTGGCAATATAGTTATTGATAAATTTTTGTGGGTTTTGGTTTAATGACAATTGTGATTCCCAATAAGTGGTATGGTGTTGGAGAGAGATTTTTGGACATTGGATAAACCAATACTCCCAGTGTGTTTTGCGACATGGACTAACAGTCTCTCA…
>TRINITY_Unigene16303_c0_g2_i3
ATTAGTCAACGTCTTGATGTTGTTAGGGTTGTGGACACGGATGGCAAGGCCACCGTCCAAGAAACGCTTAAAATAGGTATCCGAGATGCACACCTTGGCTCTGTTTGGGTAAACCTTTCCGATTTCCGTACACAAACTATCGACATTTGTCTCTGCCAGTGTATTGTTAACCAGAACGATACTGTGGGTGGTCTTATCCATCACAATAGGCTGCAGAGGTAAGATAATAAAGATGGATAAGAAGCGGCCCAGGGAAAGAAACGAAAACCATAACCGCAAAGGGAGGCATTTGTAAAGGGGATAAAGAAAGGAGGGGATTGTTGTATCTGGGGCGAAGAGCAGGGAATATGAGGGCGAACAGTGGTAGTAGGGTAATGCATTTGAAAGAGATCAGAAGTT…
>TRINITY_Unigene30285_c0_g1_i4
CAGATATACATATTGTATATATTTTTTAAATATATATATAGTAAAGTAGTGTTGATCAGTTTACTCTTATAGCCACTTTGTATAGCTGTTTACTTGCTCCTATTTGGAATTTACTTCAACCTTCAGCCTTGCGCGGATGTGTTGGTCTGAGATGATGAGGATTTAGGGGCTTCAGACAGGGTGGGCGAGACCCCATAATCACGCAGGCATAGTGTAACTTCGTTTGCAGCAGGTCTGTTGCCTCGAGAGGGAGATATTGGCTTCATGGGCATGGTGAATATCTGGTCAAAACATTAATATGCGTTTGGTACAGAAACTTGAGAGGCTATGGAAGTAGCTTCATTTATAGAGAAGCATAATGATACTGTAGATGGAGATGCCTTCAAAAGGATTTTGCGT…
>TRINITY_Unigene4185_c0_g1_i11
TTATGAAAATAGAAATAATATATAAGATGTTTAGTGCCACATCACATATCAACATTGAGTCATATCCTAATTCTTGAGTTCTAACTCTTAAATCAGCCTCAAAATATCAACAAAAAATATAATAGATATATTTCATCATCATGAGTCATCTACAATGAAATTAGATTAAATTAACTAGTGCTTTCCTCTACCTTTTTATAAGCAAAGGTAATTGCCCCAGAAATGGTTTTTCCTCTAGAGAAGAAGGCCCTAGGGCTGCTGTTGGACTCTGTTGTCCTCTAAAAGAACAGGCAGAAGGTAGACTTTGACATCCTCTATCAATGCTACTAGTAAGTCCAATTCGCTCTGGAAAAGTCCTTGAAGGTGGTGCCCTGGCTCACTCCCAGCTTCGATAGTCAC…
>TRINITY_Unigene6183_c0_g1_i5
GCTCAGGCCACATAAAGACTACTCATGTGTTTTGGAAATCATGGTTCTGCGCTGCTGCAGTGAGGCATGTGAACCATGCGATCAACTGAACATGTATGATGTTTAATGTTACTGCAAAAAGAGGCTTCCCTCTCGTGCATACTGTGCAGTTTAGCGGTGGAAAGCTTTACTAATATGATTGCTGTTTCCTCTCTGGAAGTGAGGTTTTTGATGACCGGGATGAAGATGGAAGACTTTTGGTGTTCTGAAGGCCGAGTGGGCTCCAGAAAATATGTGTTCAGTCGTTCTTTCTGCGACAGTCGCTATCCATTAGTGGCCGCATGGATTCCAGGTTTGGACCGGATTGTAATTTCATATACAGTTGTTTCAAAGTACTGTCCCATATTATGAGGCTTTGCG…
>TRINITY_Unigene14588_c0_g3_i7
TGGACGAACCTCACTAGTTCGAGTCACGACCCCACTTACAGATACCAGTTTCCCAATTTCAGCAGTGGTTAAATCTCTTAGCCATGTAAAAGTATCTTCAAAATATTTATAGTATGTAGATATAGCAATTGGTTGTCTTCAACATCCACTATAAATGTATTGTACTAGGAGAAAAGTTATTGTGGAGCTTCAGACAGACAATCTGTTCAAAAGAACCGCTGTCAATGATTCCATTGCAATTTGCATTTTCGAAGTTCAGAAAAAACTTAAGAAGATAAGGCATAAAGCAAGCAAATACTATGCTCTTGTACAAGAAAAGAAAAATATGTAGCTTAAGCATGTGCAAGAAAAGAAAAATACAGTTCCAATCTAACCACTGGAGTGTATTTTCTCACTGCC…
>TRINITY_Unigene35215_c0_g1_i1
CAACAAATAAGTAATTAAGTCACAATACAAGTCAAGTTATTCAAATTTTTGAATGTCAAGATACCTCTTGTAAAAGTATATTATGTCAAATAGGTAGATTGTCTTATAAGTTAATCTCTTAAAGCAAAAAGAGAATAATAATAAAAAAATTTACTCAAATGCCATCATTGATGCCATCCCCATCCTCAAGACTCGAAGCAGTCGAAGCAGCACAGCTGAAGTTAAATTGGTGACATGTTACTGTAATCATGTCAAATCACATTTCATGTACCAAAATTGTTATTGAATTTTAACAAAATTACAAAACTCCGACTTCTTAAGAATACAACGTATGCATAAAGCCGTTTGATCACAAATTCTCGAAGGTTCGCACTTGCGGAAATACATCTATAACGACTG…
>TRINITY_Unigene6059_c0_g1_i1
TAAGTACTTTAGAAGGTGTAGTCTTGTTTAAGTACTTTATAGGCGTTGAAAGGGTGCAGAAATAATTTAAAGGAAGACCCATTTTAACCTTTAGTCGATTTGAATTAAGGAAAATACTTCGTGGGCATGATGGACGGGGCTCCATAAATAGGTCGTTGAGATATACATTCATTTGCTTAACTACATTCACATAGTACATTTAGCGCCGTCCATAGGTTTGAGATTTTAGATAAAATTGTCAAATCACCGGGGCGTAAACCTCTCTGGGTTTTCTTAAGCGTTGTGCAGCACAGAGGCAAGGGCTCCATCAGAGCAGCCTCTGTATTTGAAGCTCTGTGAGGAATATTTGAATTTTCTGTATAGATAGGGTTTTTCTGAGTTGCAAAGCTTTAGCCCTAA…
>TRINITY_Unigene15593_c1_g1_i9
TCCTTCATCAAATCAGAAAGTAGTTTGGGGTGGGCCCCGAGGGGAGGGATGGGGTGGAAGGGGAGGGTCAAACTAGAGAGAGAATGAAAAAAGTGCATGATCGGCAAGGGGGATGGGGGAGACTTAGAAATGGCGAATAAAAGGGAGCAAGTTATGGCTAGCAATTACATAATCAACTACACCCGCACAGAGCAAGTTATGGCTAGTGATTACATAATCAACTACACTTGCACACTTGCCATATGGTCGGCATGTGAAAAAGCGAGAGTTCGGGAAATGGGAGAGACCATTTAGAATCAACAACTTCTCATATTCCCCCTATTGCAACAGATGCTTACTATAAACTATAGTGGACCCCAAAGCATCATTTGACATTTGGTGAAGCCCTATTGAATTTGG…
>TRINITY_Unigene3611_c0_g1_i3
ATCAGCTATTACTACAATAATGGTACGCCATTACGACATTTATAATTAGAGATCTGTGTGCTAGAAATCGCGTTCGCATTGATACCATCTTAGTCTTAACTAAAAGCGGCTCACTACCGGACCTCCCTTATAAATACCCACCAGAGTCACGATAGCCCTACTTTTTTTTCCATGAGCGGCAGGCTGTGGAATCCCGTCACTAGGCCCTAGAGTGGGGGCTTACTGCAGTGAAAACGTCAACCCATTCATCCACAGAGAAAACAAACCCAAATAAGACGAGAAGCATCGGGAGAGGAGCAGGGAGTGATTGAGTTATCTCCATTTGGGAATTTTGCAGCCTAGTCCAGATGATCGCATCTCAGCTCACTGTAGAACAAATTCACGCAAATGCAAAGGTAT…
>TRINITY_Unigene4807_c0_g1_i23
TTTAGAGAAGAAATTTAAAAACACACTCATTATCCTCTACACAAAATGCTCCTTACGTCCTAAAGTCTCCAGGAGCAAGTATTAATCCATCATTTAATCAGACAAGCAAAGATGAGACAAATAATCCAGCATTGGAACATCAAATTCCTACAACATCCAATGCAACAAAAGTTTCTTTAAGCTGAACTGAAATCAACCCCGAGGCAAAATTTAATTTCATCGCTGCTGCAGCCATAGCAAATACAACAGAAACCTTGTTACAGTGAATTAAAATTATCTTTCTGGCTGCGCTCGATGGGAAAGAGAGTATTATTATGCTAAAATAAAATGCTAGTTCTGCAAACTTAGACACCCTATCAGGATCACCCATAAGAGTTTACAACATCGGGACATTTATAA…
>TRINITY_Unigene43_c0_g2_i19
GCAGAATTCATGACAACTGTGCCGAATTCATAACATTTGACATTCCTAATTCGACGTAGGGCATTGACATTCATTCAATTTGCAGAGGTGCTGTGGAAATGACAAACAGAAAAATCTGAATATTGAAATGTGACGAAACTGAAATGACTCGGTGAGAGAAGAATGCCGATAATGATGAAGAATGCTTAATGTTTAACCCCTCGCCTGGACACCAATTTCTGCAATCAAAACAGCAAACAATACCCTATTTTCTCTTCTCTTCTGTGCTGCTATCTTCCACGCTCACATGGCCAAACTGAAAATACAAAAATGAGCATGAAATTACAGTTCAAGGATATAAAAGGCAGCGACAGTTAGCTGTTTTGTTTAGGGGTTTCCTGCTGGGCACACCCACGTTAA…
>TRINITY_Unigene25744_c0_g1_i18
TTTTTTTATTCATAATTATCGATAAATTGCATAACCATAAATCCAGTTGTTTTCATGTACAATCATGTCAAATTGCAACGTTCAACCATAAATCTGCCCCTTTTACAACAACATTTTTGAAAAGTCCTGAATTTACAAAATTCTGGTCCTCGGAATTATTTTAATTTTAAGAATAGACTCTCTTTGCTAAGTGTGGTAACTACAAGAGCTAAGAATAGACTCTCTCTCCTAGGTGCAGTAAATGTCCAAGCTCCAAAGTTTGTCACTGCATAATTACACAAATGCATAAAATGAAACAAATGGTTCCAAGTTCCACTTAAGCAGCTGCAAATTCCATCGTATGCTGAAAAATATGTACATATGTTATCCCTTGAAATCCTGTTGGACTAGCCAAGAACA…
>TRINITY_Unigene8067_c0_g1_i1
TTTTTTTAGGAAATTGGTCTACTCATTCTCATAACATATCAGTGAGATTAACAATTCAGACATCTATGAGCCTCAATGATTGTCATGCCTTCTTTGGTTTATATGTTTATGCAACTCTTCACAGTCTACCATCTTCTTCTCTTCAACGCCACTCTTTGTCTTCGCAGCAGTGGGCCTCTTCTTTCTTCAAGCTCTCTTCTTGCTTGGTTTTCTCTCTTTCTCATCCTCTCTGAACCTTCGAGAACCACGTTCTTCTTTATAATGTTGCTCTTAGCATCCAACTTTTCAACCGCCAGCCCGATCTCCTTCGAGCTCTGGAATGAGACAAATCTGCCACTGAATATGCAGGTTGGTTGTAAATGTCTTCTTTTCCAACCGTTGTGTAACAAACAATTCTGC…
>TRINITY_Unigene4620_c0_g1_i2
GGAGGATTGAGCGGGTCGGAACCGAACCTAAGGACGTACACACAGGCTCGGAGGAGTCTTTCACACGTACGAGGCGTTCACGCCCTTCGGATGAAGGAAGGAAGGAAGGAAGAAATGAGAATTGAATTGGTCCAGTCTTTCTCTTTCTTCACAAATCGTTCCCCTCGACGAAAATCCATTTCCTTATAAATACCAAATTCGCGATTTCCTTTGGAGGATTTGGTTTGTGTTTATGTTTACTCAGAGTGCAGTTCATTTCATTTTTGTCAAGCTTCAGCTAGCTGGCACTGAAGAATTGGAGTGAAGTGAGTTTCATGATTCAGTGGGGGGTCCAATCTGGCATCGATTACAAGCGGGAGCTCTTTGCTATTAGCACTGTCTGAGTTTGGGTGGGAAAAG…
>TRINITY_Unigene3265_c0_g1_i18
CGGCAGAGTGAAGTGGATCTAAATCTGGTAATCCATTTGCAGTAATAGTTCATGGACACCAGTATGCATAGGCCCTGCCTTCTTTTCACAGGATATAAAAGCAAGCTAATGGTTTTTACAGTTCAACCCCTTACGTTTGGAGCAGCTCTGTTGAATACTTCTGGAGAGGGCACCACGTCAAAGATTGTTGTTAGTGGAATAAACAAATAAACCATGATGATTGGAAATTCGTAAACAACTGGACCTCCGAAAGCCACAGAAAATTTGGGTACATAATAACATCTTAGCCCTGAGTTTCAGAAGTTTAAAATCAAGATCTTATGGGCTGACGAGTAAGTGAGCCCAGTATCATCCTCATTACATCGGAGTATATATTAGACTAAAATTCAAAGTCCGTCC…
>TRINITY_Unigene640_c0_g1_i6
AGAAAACAGAAAATATTCCACAAACAGGTTCGGCGCTTAAACCTTGTCACATTTTCAGCACAAGCATAGAGGCCTACATTAGGAAGGGGTGGTCACATGACACCTTACAATCCAAATACTCAGACACTGGTTAACAGGGATGGTGCATAACTCACTGCTCAAAAAATAAAGATTAAAATAGCTGAAGAAATACGACACATGCTTCAGTGACGAGCAAGCCAGATGAATTGAAAAGCTGCCTTTTACTCACTGAATAATTAATTATGACAGCACCAAATGTCCAAAATAGAGTTTTACACAAGGGATAACTAAACAGTAAACCTTGTAGATACTTATTGCCATGGGCACTAGAGAAGGGTCAGGTTGGCAATGATAGAAACTCAAGAAAATGATCTGGTT…
>TRINITY_Unigene2686_c0_g1_i13
TTTCTCAAATGGAAATCACCAACATAATTGAACAAAAACGTTGTGAAACATGACACAAAGGACAAACATGTCCTATAAAAAAAACGTATATTTACAATCAATAGTAAAAAAACCTCTAGACTAAAGTGCTCATCATGAGCACTCCGTGACTATTTTACAAAAACATATAATACATGTAAAGATCTTTTGAAATTGATTTCAACTCCTCTCAAGATATTATGATTTATCCTCGGATTTGTCATATCTCCATGTGGAGAAACAATGAAGGGGCAAGATCTACCCAGAGCCTATTTGAAAAGCAATGACATTCCAATGTTAAAATTGCTTAACAAGGAGCAGCTGCATGCTGATGAAAGAATGCTAAATGATGGATGGTTAGATATACAAAGTACTTAAGAC…
>TRINITY_Unigene19406_c0_g1_i17
TACGGATCAACTCCTAATGATCCCTCGCGCGTTTGTCTATAGCACGATCGCTATAAATACAATGAAAATAAGACGTCTAAAATCATCCATTCAAAGATTCTAAATTGCGACAAACCAGTCGCTCTCTCTGCGCTTTTTGGACACAAATGATTACTCCAACGGGGTTATTTCCACATAGTTGACTGACCTTATCACTCCGCCTTCTCGCTGCTTTTAGGACCTCGGATCCGCTTTTACCTCCGACCGCCATGCCTGTAAATCCCTAATTTCAACTCAAAATTCACCCGCTCAATTCTCTTCTTCGAATTCTGCGAATTGTTTGTAGTAAGTCGAGGGCTCGAAGCTTTCATGTCGAAGAGAGAATCTAGCGAATGGGGAAGAAGCTTCTAAAAGGTTCTG…
>TRINITY_Unigene4218_c0_g1_i37
TGAATATGTGCAAACTCCACCATTCACAACAAAAAATGAAAAAATACCAAAATATGATGATCACGTCATATGAATTCCATGTCTTATTTTAGAAGATTTCCGTCCAACTATTTTGCCTACTTTTCCATATCCTCAAATACTCCTGAAAACGTGTGATAAAAAAGGTAGAAATTTTTAAAGGAAAAATGGAAGAAGTACCTTTACAAACTTTGGTGTTGTACAGAATCCAGATCAGATACAGACGCATAACTGTGTATCTATGTCAGAATTGTTACGGAGTCTAAAGTGGGGATATGCATTTATGAATTCGGCTCCAGACATGGATAATGAAACGGTTAACTACAAGGCAATACCAAAGGTTCCATATGCTAGTTGCTAGAGCTCCACATCTATTCCAGG…
>TRINITY_Unigene1646_c0_g1_i7
CAAATTGATTCAGTTTACTCTCACGGGACTTTATTTTGGCATAACAAACAGTCTATGGGGAAGCAGCCTCTGCATCTACACGAAAGTTATTAAAATGCATAACAAAATAAACATCTTACTCTACAATTTCAGGAAATTATTGCCAATATTGCTTAATTCGATGATATTGACAGAAGACAATGCTGGTCAAATATAATGCAATACTTAAAACAATCATTAAAGAATTATAGATGGAGGTTTATACAGACCCTAACAAAGTGAGTTGATACTGATAAAGTGAGTCCAGCCAGGGGCCACCAGCTCAATTTGCGAGGTCACGTCACTCCAATATGCAAAAGTAATTACTCAGCCATGTCTACCATTGCCAAAATTGTATTTTCATACTTGCACTTTGTGACT…
>TRINITY_Unigene53959_c0_g1_i1
CCGAACCCAACGTGGCAACGCCGTTTAAGAGTGTCGGTACCGACAGCGGTTAAAGGAATGCCGTAAAGAAACCACCAGTAACGCTAACCGCACAGGTTGGCGGCGCACGGAAGCAGCGTCCATGAGGCGGGTCTCTGTCGGCCGGGAGATAACAGTCGACCGGCCGGCGGTTCATATGCGGTTATTTGCTTCCTTTTCCGATGAAAAGAGCATACATGCGTGGAATTCCGTTCATGAGTTCGAACTGAGCTGCGTCCCCCTGGAAGCTCACGATACGGATTTTGCAAATGAATAAATAATGGGATGGTATGAAACCCGAGCAACCGCCCGTCAAAATTATGCAGAAACGGAGGTGGAGCAATGAAGGACGAGCATGCACAGTGTGTCTGCAACGAACAG…
>TRINITY_Unigene14796_c0_g1_i9
CATTTTCATAAGTGTAACCATCTCTGAATTATTTCCTTCCAATCATAGTGTTCAAACACTATTAAAACTAAATCACACTTAAATATAAAACTATGCTGCGTCAGGCTAAAGAGCAATTACACAAAATTCTAACCATCATCACTTTTTCATGGTTCTATCCGATGAACTGACCTAAAACAATACAGATATATAATGTTTCTTCTTGAAAGTTGTGCTATTCTTATACATTTACAAAAATAGTGAAGAAATGATTCAATAGTATACGATAATAAGAAACCATTACAGGCCAATTATCTGGACATAAATACTTAATTTGAAGTGTACTGCAAAGAACCTCTATGCAGGAAGAATGATAAAAGACCACGGCCTGTCTTCATAAAGAGGGTTTCCCAAGTTTTG…
>TRINITY_Unigene1076_c0_g1_i19
TTTTTTTAATGAATAATAAAACTGCTTTAAGCATATACAATCTATTTTCATGTGTGATTTTGATAAATTCTCTTGTTTCGCTCAAAATAAACATATCAAAAAGAAAAAACTCAATACCCAATCAAAAAAAAAAATTCCTATTTCAGAAATAGTACTTTCTCAAACTCTATAAAGTGAAAAGAAAATGCATGGGGGACAAACAAGTTGATAGGGGATATTTTACAATAGTAATATGAAAAATATAATGTTACATTTGCAGTCAATCGTCCGATACATTTGCCCTTGTTACTCATCGTCCTCCTCCATTCCACCAATACGATGGCGTCTTCTATCAAATACAGCTCGAAATGACTCTTGTTCAGCTCTAAGCTGGTCAAGAAGTTTTGTGTTTCTTTTTGA…
>TRINITY_Unigene18161_c0_g1_i1
TGCAATTAGTAGTGATTCCACATCCCGCACTGAGATTAAAGCTATTTTTCACTTCAAAAACGCTAAATATAAACTATGCAAGGATAAAAGTTCAGATACAAAACGACCACACAATGTGAAAATGGCCAGAAAACATGGAACACGATGTATAATCGACGATCCAGCAAAGCAATTTGCCTAGCTGAGGTACTGGCAATTTTGATTTAAAAGGATCGAAAAACTCTGGTTAAAAATATAAATATATACATTTCTGTAATCTGCAACTTTGACTCCAAGATGATACTTGCACATGACAAATGTTGTAGTCCTAACAAAATTTATTTTTCCCAATGATCAATTTGAATTATAGGATAAGCAAAAATCAACAAAAAGCCCACACACTTGATTCGACAGGCAAAT…
>TRINITY_Unigene2770_c0_g1_i1
AAGATGGTTTCATAGTGGATGATGTTGAAGAGGAGGAAGAGGAAGAAGTGAAAGAAAGCAGTGACGAAGAGATGAAGGCAAAGAAAAAGAAGAGGAAAAAAAGGGACAACGAAGAAAACTATGAACTTGATGAAGATGATTATGAGTTGCTGCAGGAGGCCAATGTTACTGGCTTCCACCGTCCTAAGTCTGGTAGCAAGAAATTTAAGCGTCTAAAGAAAGCTGGAAGGAATGCTGAAGTTGAGGAAAAAACAGGCTTCTCTGATGAGGATGACTTGGAAGAAGGTGGTCATACGGGTTCCACTGCTGAAGAAAAATTGAAGCGTAGCTTGTTTGGTGATGATGAAGGAGTGCCCCCAGAAGATGTTGCAGAAGAGGAGCAACCCGAAGAAGAAGAGG…
>TRINITY_Unigene5728_c0_g1_i29
GAGCTCTCTTGTTTAGTTGGACATAGTGTCTCGCTCGAATCTCCACTACCGTTGAGCACCTGCCCCTAAAAGGCCTCGCGATCCAAATTTCCTGTAACTAAACAGCATTCTGGCACTCCCTCCAAAACAAACAAAAATTTGATTGCCCGTTAGCGTTGAATGCCCGCCACACCGCGTCGTCTCTCGTTAACCTCGGGTGTATGCAGGGTTTCATGCGTGGTCATGTTGATGGTCGGTTTATAAGTAAATAAAATACTATTCACCTGTTCTCTCCATCTGTACAAGATCGAAAAGACAAAGAAGTGAATATAAAATTGTCATCTGGGATTGTACGAGCACATCAGCCTCGTCTGAGTTCAGATCTATACGGTCCAATCAACAAGTGCATATAAAACACCA…
>TRINITY_Unigene326_c1_g2_i4
CTCGAACAAATTTCAGATAGGCACACGATCAAGATTACGAAGAAGAACCCGGGTGGACAAACGGGCGACCACGTGGATTAAGCAGGGGATATGCAGGGGAGCTGCATTTATATCCACCAGTGCAGGGGTAAAAAACACAAACAGCTTATTGAAATCTGTCACAACACATAAGGTGTGAAATATAACACTTATCGTCCAGGGTGGAGTCGAGGAGTCAGTCCATTGTCGATGGGATGCATCCCATGCTAATTGCCTCCTCCATTCCTACTCGTCTCGTTCGCGAGCGGCATCTGCTTCCCGTGCTCCAACTCCACCGAAATTCTCCAATACCATAAAGAAAAAGAAGCTGGGCCGATAGAGTTCCTGGGATCCTCTGCTTAACATATCATCCACATTTAT…
>TRINITY_Unigene5717_c0_g1_i6
CTCCCTGTATTTTTTGAAGGGTTCTCTTTGCTATCAAATTTTCCATCAACTATCAAGAGGACCTCAACAGTGGCATTTTAAACCTTTGTATTCATTGATAAGAATTGAATACCATATCTCTATTGTCTTCAGAAATGCTATAGAAGACAAATTACAAGATCTGGTGCTTCCACATTTAACTTTATATTGGACGTGAAATGTCCAATCTAACAATAAAATAGCTTCCTCCCTATTTACAATTAAAAGCTTTTCTTGAAAGCAGCCATCTGCTTAGACTTGAGAATGATTTCAGATAGGAAAATACAGACACAAGCTGAATGACTGAACGTGTCCACAGGATGAACACATCATTTCAATCATGTTTGAAAAATAGCATGTTTCACACACCAATATCTACAC…
>TRINITY_Unigene1964_c0_g1_i10
TGGACTTATATCGATTTCTTTCGACATAGAAGAGATCATAATGATTAATTACATAGAACATCCAATCAACAAACAAATATGGGAATTTAAACAATTAATGTGAATGAATATCAGATAACTCAATTGGAAGATCCGCATTCCCAATCTCCATCAATTTTTCCAAAAACTACATGTGATTTACATGGTAAGGTTATTGCCGTCATCATTGTTTCTTTAGGTGAGACATTTCCCAATATGCAAATTGTATTTGGCACCTTCACACCTGTGCTTATGGACATGCTCCCTGTATAAATGCAAACTCTTTAACTTGCCCAGAATGATGAATAAGAACAAATCTCAACTGAAGGGTTTACACCAATCATGCAACCATTTTCAAGAACCTGTTTGATTTTGTCTGGA…
>TRINITY_Unigene9542_c0_g1_i10
CAGTTTCCTACATAACAAGGATAAACACAAAAGGGACAGAACAATCTCAAAATAGTCATCTCAAATTGTATTTCTTTTCAATTCCTGCATGTTACAATGAATACCAGCTATAGAAATAAAGTTTCTCTTATATTTGCTGTCATAAATGAGAACTGACATACCACGTGCTTGTTTTAAAAAATTAAGGTAAAAGAAAGTGCGTATAGTGATGCCAAAATTTTGACTTTGGTCAATATTCACTGATATCTCAATGACAGTCATAATTAAAAAATAATGACACCTCACACTGTAGATTCCTTGTTGGAAAAAAATATGGGAAAATACAACTCCAGCTGCTAATCACCAGCTGTTCTGAGATGGCTGAACAAATCAAATGTTGCAGGAAGCTTATCATCTTGA…
>TRINITY_Unigene1825_c0_g1_i19
CTTTTCTTCCCTTCATGGTTGGCCATGATTTGATCCCAGAAGGATCCATGCTTCCGAAATCAAATCACAAAGCAATCAGATAATGCAAATGGAAACCCCAAAGGAATTTAAATCTATTTAGCGCATATCCAGGGTCAACCGGGCATTTGTTTTTCTGCTGAAATCCTCAGGAAAGAAATGCAATACATAGAAAGTTAATGAGACTCTGACACGAGTCATCCTTGACTTCACTGGAGTAAACCATGACAGAGGGGTTGTGTAAACCGTTTTTATAGTTTAACATAATTAGTTAATAATAAGAAGAAATGGATTAAGGGGCGAGCGAAAGATCTGACAAAGTCAAATCCCTTCGATTTTACCCTCACAGCGTCCCGTGGTATGGCCACATTAATTAAAAGA…
>TRINITY_Unigene11747_c0_g1_i1
TGGCCAACGTGGTTTAATTTAGTTTAATTTTAATTGTTTTCCATTTAAAAGTTCAATATACGGCCATCATGCATGAGTGCGATTCGAAGAAAAAGGCAGGTACAAAGTAGTTATTCCGCCGTATTCAGATTCACAGTAGCCAAATTTTTGAAGTGTCCCAGAGCGACGAGGAGGATTTGATGGATGGGATGAAGGCCGCGGAAGCGAGGGAACTAGACTAATAAAACCTGGAATTGCAGAAGCAGAATTCAAATCCTCTGGCAATAATTCTACTTCTTCCAGCCCCAAAACAAAGACGATGGGGAACAAAATTGCTCGCACAACACAGGTATCGGCCTCTGAGTATTATCTTCAGGACCTACCTTCCACATACAATTTGGTTCTCAAAGAGGTTCTTGG…
>TRINITY_Unigene16217_c0_g1_i9
TCTGATTTGATGCATGAAGGATAACAGAAAATTAACACAAATATAGTCATAAATCCCACTCTAAGAACAGGATTAAGGAAAGTAGGTTTCTCTAGTCATACCAACTTCACCTGAGAAATCAATTCCATAATTGCTTTAATGCCTCCATAAGCAACTTCAGAAATATAAATAAATGATTATATTACATGATACAGTTTTCTGAGCCATTTACATCAAGAATATTATGCATTCATGGTTGCCAACCTGACTGAACGATGCAGGTAAACAATATTACTCTTTCAGTCAGAACATAATAGTCGTCTCTTGGTACCCAAAACATAGTTCAAGGTTGCTTATACAACAAAATCAATTCCATCACGCAATCACCGAAGGAAGGATTTCTTACTACTCATGGATACA…
>TRINITY_Unigene3110_c0_g1_i52
CATCTTCCCATCATCGTTATTTTATTTTTAATTTTAATGTTGTATTTACTTTTCAATTTTTATTTTGTATTTACTTTTTAACCAAAAAGCTTAAACAATCGGACGTAGGACATTTATGCAACACAATTAAAAGCATCCGTAACTCGGGATACGCAGCGTGAGGGGGAGACGTATCGAGAGAAGCGGAAGCAAGACATTTGCAGGGAAAGCGTCGAACGGGCACGCGATCTGCAACATACACACTGTGTATCTCCTGCCTGAAGCACTTAAATTATTAGGCTTTCATCTGGGTTGCGTAGCCCATTTTATCCTCTATCGATGGATACCATTTTCGTCCATTTGGACTCTCGAATTTGAGAATACGGGCAGTTCAAAGAAGAAGCCCTGTAGATCCCCTTA…
>TRINITY_Unigene113788_c0_g1_i1
CTTTAGGTAACATGCAACCCAAATGGGATTGTCTACAAGAGTCTTACTGAGCTATGATAAATTGGCAAACGAAACATGCAAGAACTTGCAAGGGATCATTTGGCTTCTTTGACTGCTCAAACTAAGTCCCGTGATAATGGATGGCAATAAAAGACTCTACTTTGCATTTATCTTCCCTGAGAGAAAGTTCCCAGAGAGAAAGCATCGAGGGAAACAAGGTGCTCTTACAGTGAGGGGGTAAGAGATGTGACATATATACATATATATATGTCATTCTCGAAATGATAAAATATTGATATGTACCCAAATGAAAATCGAAAAATAGAATTGATATAAAAATATACAAATAAATAACCTAACATAAATCTGTCCTAGTCGCTTAAACGTCAAGAAGTTAGT…
>TRINITY_Unigene7147_c0_g1_i14
TCAACATTGTCTGTAATTTCATATTGTTCGAGTCTTCTAAATTACTTGAAGTTTTGAAATAAAGATAATCTGCTTACCTCCTTCAAACTTCACTGTCAAACTTCCTACCAGTCAGACCACATTCTTTAGCAATACCTCCTTCCACCGACCATGTACCCGAGACCAAATGCCAAGTAAGCATCAGAGCCAGATAACAGGTCAGCAGATGCCAGCCTGGCTTGCGGCCTTTTAGCATATGCATTTTACACAACTTAGCTCAATGCCCAGACTGGAGGTGCAGCAGAAAGGAATTTGCATTAAGTTCGGGATTTGGAAACTCATTTCTAACCCATCTTTCGACTGATTCAATCATGGCTTCAGCAGGCACTGGCGATGCCTTTTCTCGGCCAGATGTTATAC…
>TRINITY_Unigene1650_c0_g1_i8
TTTTTTTTCTTAGCGAATCCCTTTATATGCATTGTTCTTTATTGATCAATTCCAAAAAAATGTGCCAATCACTGATCAAGCCTACAAGTATTGATTAAACCTTTTGACCAAATAAGCATTTGAAGATAGCTCGCAGATTGAACATTCTGACAATCGGAAGTGCAATGCTAATCTCGGTAACATGAATTACAGCAAAGTGAATGCAGAAGCCAAGTGAATGCTCCATGCAAACATAAAATTCTTTCTTGCAACAAATTGACATGTTAGATGATTTCTCATTATACACTCGTGACTTCTTTTCCGAATTTTAATTTTAAAAAAATGAACTTGGAGAAACACAACTCCCTTAAAAGAATCTATACATTACATTAAATCCTCAAAGGCGAACGGGCCAGCCAT…
>TRINITY_Unigene47468_c0_g1_i3
CTCGGTAAGGCGGGTTTGATAGAAATCACTGTGTTAAACACCAATAGATTGAGAAATCACTTCTTGTTTCATGTCCTAGAAAGAGGTAGGTGACATTATTAAGTTTGATTTAATTCATGAATTTTGATTTGGTGACATAGTTGTGGCAAAGGTCGTTCGATTGAATTATTATTGTGTGATCTTGAATCATGAGTTTACCCCCTGTAATTAAGAAAGTTCTACTTTATAATGTACTTCGAATGTCTACTTTTCCTCATCTTACTCAACAGCCCATATCAATCAAGGTTGAGTTTTATCAATAGAGTTCCATATGTTTTAAACACCCCCTTCTCCCTTCCGGCACTAGAAGTTTCTTATCCTTTCATGTCACTTCACCTCAGTTCAATCTACCACAACTAA…
>TRINITY_Unigene12226_c0_g1_i12
GCACTGACTTCAGGTGTGGGACCCTGAAAGTTTCCAAACGCACATTTTTTATTTTCGATAATCAGAGGCCGGTAGGTATACGAAGATTTCGTGCGGCAAAATTTTACTCTCGAGCGGCTTTTGACCCTCTTCATTGAAGTACAACGTCAGCAAATTCAAGGTCTGAGAATGATTCTTTTCGGTCGTCCTTGGGCGAAGAATTGCCACCAGCGCCTTAGGTGGAGTAAAGCTTCGCCGTTTGCTCGCAGTTCCGTTAAATTTTGGTCGAGTTCAACGGTTTTAACTGGTCAAATTCATATACACCAGCATCGTTAATATCTAAACTCTCAAGTTTTCGGATGTTTTCGCACGCGTTTATCGTTATTCAAGTCGTGAATAGCAAGCTTCTGGATTAGTAAA…
>TRINITY_Unigene48_c0_g2_i4
ATATGTAGATGTCCATGTGACCTTATCTTAAGGGTGGGCATAGTTGATATTGACGAGAAAAATAACATCAACTTTCCCTTCCACGCACGAGGAAGCGCACATAGGGCGCTAAAAAGAAAGGCCCCCACAAAGCCAACCACGTGGTCTAGCCCCTCAACGGCCGCCTTGATTCACGTGACCCTGTTCTTAACTTTAATCGACCTGTTCTGCCACGTTACTGGTGGGTGGTTTTTCGAGGGCCGCTATCGTGAAATCCACAGATCTCAACATGCTTCTAATGGAACGCAAAATCAGGGATCTACACGTGGCAGGCTCTCGTACTCCCGTGCCGATACTGCAACAGTCTTCCTCTGCCGTCAGTTCTGTAAGTGTATATTTGGCGACTGAGCGAGATATTAC…
>TRINITY_Unigene1438_c0_g1_i2
CGTTTTCTTAGCTCGGACGAAGCATAGACCATCACATTAGATACGTCAAATACTAATAGGCATCTCCATTATCACGAAAAATGGGTCAATGATGTTTTATATTGGCAGCATCATAGATTGCCAAATTATTCTCTGCTTTTATCAATTAACTTTATTTCTATATATCAGAAACACTAATAGTATGACTTAACTAACATAATTTCAATTAGATAATAATTGCTTCTTGATGTTATAAGATGCCATACGCCTCCAAGGGTGTGGTCAAGTGATCAAATCAATTTGTAGCCGATTTCCTGGAGAATCGAAATCATGTACATAGTACAGCAAATATCAAGCAAATGCGATCTGTTAAAAGTTAATAAATAAATTATGCGTCTATTAGATAATAATTGCTTCTTA…
>TRINITY_Unigene373_c0_g1_i6
CAAGAATCCAAAATATAAAGCAAATCAATCTACAGGAATATATGGCTCAAGACAGGACCAATACCAAGAGAGAATGAGATGATAGCAATGACAGGTAAGCATCATCTCCCAGACAAACAAATACATCATCTCCCCAACGAACCAAAACGTCACATGCAAGAGGCACTTAAAGCCTAGGGGTAATGTATGTCAGGATGAGTCTAAACACACATTCTCGTAAGCATAACATCGAGGAGAAGATGCATGAATGAAGTTCTTTCAAATATATTGCAGGATTTATCCTTGACAGAATAGCTTGTTTTAATCAATTCAATAATGTAAGGGCTTATCATAGTTTTATTCTCCACTTCACGAGAACACTTATATTTTTCAGTTACAAGTAAAATAATATTGAATATT…
>TRINITY_Unigene2947_c0_g2_i5
TACAAAACATATAATGATATTTCAGACCAAAATAAGTTTCAAGCTTGTGGTGATAAAATAGACTGCAATGCTGCTCGCTGTTGAGGTTGCAAAGTCGACCATGCTGATGCAAGAACAGGTGGTGGCATTATTTGCTGGAGTCGCCTTAGAAGCTGTACAATTCTAGAGATGGTCTCATCTGAAGCAAGATCAGCACTAACATAAATTCGTAATTGTAGTAATTGTTATAGTTTTCCAACTGTCATTCAGTTTGGCAGCAGGAAGAAATATATCCACATGAAACAAGAGCCTCTGCATTCTTCCTAGAAAAAGCACAACTATTACAAAAATTATGCAGTGGGTGTTTTCATTCAACGAGATTGTCAATGTTGCCATATGAAAAGCCACATCACTAACATA…
>TRINITY_Unigene10682_c0_g1_i53
GTGCATGAAAAACAAAACTGAAAAATCTCATGATTAGACACGGCATCTCCAAGGCACTTTATACCAATTTCAATAATGCTCCAAACAAACCCTCCCCACTCGGACCTATTGCAAACCTATCCGATTCTGCCATAATAACGCTCTTTTGAAAGTGCAATTTAACCTATCTCATCTTTGACTGGTATCTGACCCTTATGCTAAAAGATGAGTGAATCTTACTAACGAAGTTACTAATATAGTTCCTAGAGAGTGCAGGACAACTTCAACACAATGAGAAGTGGCATAGCCAGAGTCATCTCTTCTGAACCCAATAACAGAACTCGACAAGGAAATACACATTTTAAAAGCAGTGAAATATTTTTCGAATGGCATGTAAAGAACTATAACATCGTCATCATG…
>TRINITY_Unigene2410_c0_g1_i6
CAAGAACGCTAAATTTGTCTACTGTATAACCCTCCGCTTTCAAATATCGATTTAGGAAATTACCCGGTCGAAAAATTCTTGATTTGTATATATATATAAATCGAGTAGAAGGGTCCTCGATTCCATTTTGGAGGGAGAGTGAAGCATGGGGGAACATTTACTGGAGAAATTCGTTCATTCAGTCGTGCTCATGTAGAAGGAAGGTTTCTCGACTATGGATTTGGGCTCTGCGCTCTAACTACCATCTGAACCTCAAGCTTGCTCAGTGCTCAGGCATGTATTCTTCTATGAATTATGATTTTTTCCAGTAAATCATATCATGGGTTTTTCGTTTTTTCTTTTGAATTTCGTCGATAAGAATGCCATGACAATAACAAGTTACAGCCACAGGAACAGTTC…
>TRINITY_Unigene74023_c0_g1_i4
CATGTGACCACTCGTTTAGAAATCTCGTATTATCACTCTACCGTCGACTAACAATAAATTTTATGTCAACTGACCGGCCAAATCAAAAGACGGAATCTGACCAATTGAAAAAACACACGACCCTTTTATTTTCGTCTGAGCCAGAAATGTGGTCATCCGGTTCGATTATCGCTCCGTGTCAGTGGACAGAAAATCTACATACGAACAAAACATTACAGTAGACGATTACCATATCTACTGACGATCAGAGCTCCCGTCAAATGACAGACAGCCAAAGAAAAACAAAGGAAGAAAACCCATGGGAACTCGCAGCTAAGGTAGCTCCTAGCAATGGAGCGATACTGTTCTCGATTGGACACGAACGAGAGGGGGCGAAACGGAGTCTAGCGGGCTCGATCC…
>TRINITY_Unigene8587_c0_g1_i7
GACAGCTCTGTTGAAAAATTACAACGAGATAGAGCAAAATTTCGAGTCCGCGGGGTGGGGGATCTGTAGTTCATTTCCCCTCCTTCATACATGTTATGGTCGCATCATCACACTCACATCTAAACAAAAATAAATAAAATGCAGCACCAAAAAGGGCAGCATCATCCTCGTCGTCATCCAATCGCATCTAAGCACCAGGTACTCTCCGCATCCAAACCCTCCATTTTCCCAGCGAATTCCTGGATTCTTCCGTCAAAGCTTCCGACTGCGACCACCAGAGCCGGAAAATATCATTCGCGGCGCTCTTTTGCGGCTCGCGCAACGTTCGCCGTGTTCTGCAGGCCGAGATCTCCTGTGTAAGGTATTCTTCGCTCGATTTGATCCTGATTACTCCAATAT…
>TRINITY_Unigene7210_c0_g1_i2
CTTAACTTCTATTTTTATTTTAAAGGGGAACGGACAGATGGACAAACTTACACATCCCCTCATACTGGGCTGTAGAATGAGCCTCTTGGCTCAATCATGGTATATGGGGAGTTATATGTTGCCACAGACCAGTGCTCACAACCAATGTTGTATTTAAGCAGGAAGGAGATTATATGCTGCCATAGACCAGTGCTCAAATATTTTAGCACAAAATTCCTATTTTTAAGCCCTGATGTGACAGAATAGCATTAAATGTGAAGAGGACCCCAGTTCAATTTTGTGCAGCAACTAAAAAACAACTGAAATTAACTTTTACAAGGAGCTAAAAACAACCACAATCACTATGAGACATCTTAACATGATACCTCTATTTTCACATAAAGCCTACTGAAAGAGCTA…
>TRINITY_Unigene4395_c0_g1_i35
TGGAAATTCGCAGAAATAATTCATGGCCAGACTTTGCCCCGGAGATAACTCAAGGCTGGGCTTTTCGCCTTACACTCTCTCTCTCCAGACTTGGGCAAAAGAAAGAGAAAGGAGATGAGCTGTCCATCAAGAAATGGGCGCTTTTGTGAGAACTAGAAAAAGGAGCCTGGAGGTCGCAGTGGAGGACCCCTGTTCTTGTTGTTATACTTTGGTTCTCGGAGGCTTCTGAGCTCGAAATATAAAGGAAAACCGAGGATTCGCCCTCCGAGACCTTGTTCAAGAGGTTCGGAATCGTCCGAGGGGGATGATGACCGTTTTTCGGGCCTGATTTGGAGAAGTCTGGGCCACACTTCCTCAAGCTACCTGTTCTGCGGATTTGTTTTCGGCGGTGGAACGGTT…
>TRINITY_Unigene3124_c0_g1_i1
CTAGCCTAATATGCCAGGGCTAACCCCAAGGAGGTCGAGGAGATTTGACTCCACCCTCCCAATTGACAAGGTACTTAGCAACAAAAACTTGACCAACTGAGCTGTCCCTTGAAGCTAATATGCATCTTCTCTTAATTACATTTCAATGCAATTTAATATCCACGTGGATCATTCATTGCTTTGCACTTATCCCGAAACACAGTATATGAAGATACCATTGTTCTTTAGGTATAGAAAACAGATCATACTCTTAATCACAGTAAAACAATTAATATATTTCATAATCATCACTCATAAATATCGCAAACATTTTGAAGAATCTGTTAAATCAACGAAAGTTGGGGGCTCAAGTGGGGTGCTCCCTTGGGCACATGAATTCTATGGAAAAAACCTTCATCT…
>TRINITY_Unigene607_c0_g1_i24
ATTTATTTGTTTATTTGAAGAGAAACTCAGTACTTGATCACTGCTAACAGAGAAAGTGAGCGGCCATAAGTTTTCATTTTTTGCACAACCTGGAACATACAATTATTTAGAAGATAAAATAGGAAGTGAACGGAAATATAAAAAGAGAGAGGGCATCAATTTTATTCAGAATAAATTTTCATTATATGGACAAAAGGGATAGCTTTGCTAAACAAGAGATTTCCCATGACTAGCCTGGAATATGCACATAAATAATTCTTGACCGCTAAGTGAATGGGAATTTACAAGGAGATGCAAACCACATTGCAGCCTTTTATGCAATAGGCTGAATTGACTTTCAACATTGCTGCTAAACACAGCTTGCATATGGAACAACAATTGCTGCCAGCAAATCTTGCA…
>TRINITY_Unigene2042_c0_g1_i82
CAAAGCGTACTTATTTATCGTGGCCGTGAAGCTCAGGCAATGGCCGTGGTCAAAGGGTTTCGGCCTCATTGATTTATTTTTTCGTTCCCTCTGGGATAGAAAATTTTGAAATTAGTGTTAGTCTTGCATAGCGTGATTTCGATTCTCATAAGCCCCTGCCCAGGGAAATTGGCTTAGAGATTTTTCAGTTCCATCTGGGATAGAATTTCGAAACTAGTGTTCGTCTTGCATAGCGTGATTTCGTTTTTCATAGCGGAGGAAAATTGGCTTAGGGATTTGAAAAGATCAGGAATGGCATTAGAATCACCTACAATGAGCTGGGACAAGAAGGAAAGTCTTCCCAGGAAAGCAAAGGAAGACTATGGACGAAGATCAGCTAATCTCGATCTGAATAAGGCT…
>TRINITY_Unigene3221_c0_g1_i1
TTGTTGTACAATAATTTTCCATGTATCCGCTGAATTAAACATGTTATCAGAAGCACCAGTCAGGTCACATGTTTATACAATTTGTCTGGTTATAAACCAAACAACTATCCATTTAACAAACAAAAATTCATAACTTTTATAAAAAAGTTTAGAAAATATATAAAGTCTTCTCATAGTTTCACAACAAATCCGTTGTACTTCAAATAATTTTTGTAAATTATGAACTATACTTTTTTAAACGTTCGACAACCAAAATTGGTTGAAAATTTGAATGAAAATGACTAGTTGAATTGTTGTGAACCGAGTAGATAGCTAGCAGCTGCATTACGAGTCCCACACATGTTCTGCTCACCAATATCTAACTCAAAGATTTGGCCCCAGTTAGCAGCTACACTGGTT…
>TRINITY_Unigene1339_c2_g1_i5
TACCTGGAAGTTAAGAAAGCAATTACCACTGATACCTAGCGCATGCATCCACAAAGAATCAACAGATGAGTCATCAGTTCTGTTTTTCGAAAACATAAAAACACAATGGGCTTGATTTTCTTGGAATTTTGAATCTTTGAGAAATCACAAGAGGATTGAGTGCAGAATGGACAGTAGAGGAGAGAAGGGCAACACTTTTCATTAAAGAGGACAAGTTGCAGATATATGGAATTTAGGAGGACCACTTCCATAAGAGGGGTTGTATTGCTTCCAAGAATGTGCATAGCATGGGGAGGGCAACACTTCCAAACTTAGAAACGTTGCAAATGTTCCATCCCCTGACTGAGTTCAACGTTTGCGTACACCATTGAGGCACAAAGAAGTGCAGTACCTTGAATA…
>TRINITY_Unigene5223_c0_g1_i7
TTATACATAGTTGATGCATAGAATTAAAAAAACTATGTACCTGATCCATACAATTAGGAAACAATTATCATTGTCGCGAAATATTCATAATATTGCATGCTTTAGACATGACGCAGCCTTACATCTGTTGAAACCCTATACCGCACAAAGATCAACCTAGAGACATAAACAATCTTGAATTTATGTGTACGCGAAGCATGTATGTCCATTGGTGTGAGCTGTGAAAAGCTAGAAACCCAATCTTTAAGCTTATGTCATTAAGCACTATATCTAAAACGGACCACAAGCCTTGAAAGTTACTTTTAAATGACTTAGAGACAAAAGATAATGGTACAGAACATAGAAAAGATCAATGTAACCAAATATAACAATAATATCACACAGATTCAGCAAATATGG…
>TRINITY_Unigene4720_c0_g1_i11
AATCTATATATACAATCAGATGAATCTTTGGTTTGTGAGACCACATGATATATTTAATATTTAATTTGTAAATTTCAGTGCTTTCCCTGTCAAATTCTGTGCATTTAATTTGCCCAGTAAAATCTATATATACAATCAGATGAATCTTTGGTTTGTGAGACCACATGATATATTTAATATTTAATTTGTAAATTTCAGTGCTTTCCCTGTCAAATTCTGTGCATTTAATTTGCCCAGTAAAATCTATATATACAATCAGATGAATCTTTGGTTGGAACTATAGACTTTGACACGAGAAGAAGAATAAGGCGGCCAATGCAAAACCGAGAAGAGCACACTTTCATAACTCTTCATAACGAATAACAAATATATTTTCAGTGTATATTCTCTGCTCTCTCC…
>TRINITY_Unigene14893_c0_g1_i1
TGAGCATAAAATTTATTTTATATTCCCCTAATTTACTATTTATTGTAAAATCCTTGTACCCCTCGGTGTAGCGAAAGCTTTGAGCCCCATTTGGTGCGCTCAACATCTCGCATGCAAAATAGCGACACAAATTTATCTCACCCAACATCACGAGAAACCCTAGGGTTACTATATAACATTTGCATAAAACCCCCCAAATATATTTCCTCATAGGCTAAAACCCCCCATATCATTGCATCGAATTGTGCTGCGCAGAGAGTAAGAGCTTCCAGGTTTTCAGCTTCCCATTATCTTTCTCTGGCTGCGGTTTCTACTTTTCATTTCCATTGGACCTGGTAACAGCTGCAACGCCGCTCTCTGCAGGTGGATATAGGACATTTCTGATGGCAGGGAAATCAA…
>TRINITY_Unigene11720_c0_g1_i2
ATTGAGCGCACTCACTCCGTTAAGCAACATTAACATCTACTGTCAATTCCAAAGGAGAGAGAAGATGAGATGGATGATTATAGCATTAAATGTTAACATTCCATGCTAAGATTCGGCTCCCTCTCTCACCATGCGAGTTGGATGTGGAGTTGCAATTGGAATTGGGCGTCCTCAACGGTTTTTCATGGTGGTAGCACAACCAGTCCGCAATTTTTAGCGCCTACGGTTTTTTTCTCTTTGCATTTTGAAGCGTTTCAATTGTTCAGTGTGGCCCTTAATTGCCCCGGATGCGGCTGCTTCGTTTCTTTTTTTTTTTCTTACGGGACGATACAGAATCTAGGGCTCTCTCCCGAACCTGTTCTGTAATCATGGACGCCAGCAGGAAGTTGCGAGGTCGCA…
>TRINITY_Unigene788_c0_g1_i4
TTTTGTTTTCACATCAAATTTTAATACTTTCAAAAATATGAAAATTAGAAATTCAAAATGTAAAGATTAATGCTTCTAAGTAGATGAGTTATTAAAAAAAAAAAATCATTGTTTTCCATAACCGTTTTGTATCATTGTGGAATGTAGAGCGGTCCAAAAACCTAAAAAGTCACTCACAGTTTAGGGGCGCGAGAGAAAATAAATAATAATAGCCTAGAGCTAATAATAATTGTAAAGGGAACTGACTTAGCCTATACAAATTACATATATAACTGACTTAGCCTGACAACAAAATAAATATGATAACGTGGAGCTAAAAAGATTGTAAATAGCCTGTAAGACTAGCCTGACAAGCTTTGCATAATAGGTGACAGGCACATCTCTACATTCATCCTGACT…
>TRINITY_Unigene44940_c0_g1_i1
CCGGATGTGATACTAGTATTCAAATCTGAAAAAGTGGATCTAATACTAGGATTCAAATCTAAAAGCTTTAAAAGGAGAATCCATTTTACTGATGCTACCAAGTACAGGCTTGGACGCATTAGCGTCGTTTGTGGTGAATGCCACATGAAATCCCACTATCCACCCATTAACATTCTTTTTCTTTCAAATCCAAGACAACAACGAATCTTCACTTCTTCACTGGCTACGTCAATCCCAACCTTAACCTGCACAGTGCACATACCTTTTATTCCTCGGGCTATGGCCTGTTGTATATTTCTGGGAATCCATTATTTTTTTCATGGTGACCCCCCATCCATGGTCCTATAATCAGCAATTTCTGATCAGGAAGGCTACATTCCCTTGTCGCATTAGCCACTG…
>TRINITY_Unigene22884_c0_g1_i9
CCCTGCCAAAAACTTCAACCTGATGGATCATAGGAAATACTGAACCCTCACAATCATTGAGATCATATGGGCTTGATCTTTATTTTCCTCAACTCAAGATAGCAATCATGAGAGCAGTTATCGGTGCACCATGTAATCAAGTTAGTATAGCCAGTCTTTAGGCAATCATGATTGGACCTAGCCCTCAGCCCTACAATAATATAATATCCACGATTCTCTTAACTTACTAGCTCTGTTGAAACTGTAGATATGAACAGCAAGCCGAACACCTACAATAGAAACTCCTTCCAAATAATAGAACATTTAGGTGAGAATTCTCCAATTCTGCACAAAGATTACAAATGCCGCCCAACAGAATGTAACAACCACCATTGTGTAGCAGTTGTTCCAGAACAGTAA…
>TRINITY_Unigene2291_c0_g1_i1
ATTTTAATGCTATGAAAGGTACTCATTATGCCATATTTGTTGAGAGACTGCTACATGACAACGTATATATTCCTAAAATGCCATTAGTTTTACTCAAAATATAGACAGCGACAAGGGAATGGATCCAACTAAGTGGTTGATCAATCTGCTCAAGGGAGTGGAGCCACCTAAGTGGTTGTTTGATCTGCTCTTCAATGTTTCGACAGCCATGAGTCCTATATTAGATGTCTACACCAGTGAGTCCAGAGAGGTTAACAGCACCAGCTCTTCTCTTCTCAACAAGATCGCCCGCTTCGATCTCCATTTCGGTTCTGTGTGGTGCCATTGGGTTTATATTCGTCAATACCTGCAATCTGGAGACAGGGAGAGGGAGGGAGGATGAAGGAAGAGCATTGATGT…
>TRINITY_Unigene12897_c0_g1_i1
GAAATTATAGCTGACTAAACTGTAATTAATGATAAGTCCTTGAGAAGATTAATTGACCTGAGCCAAACAGAGCATTTGACTCCTACTTGTTAAGATTCTTTATCTCATCATATTATATGATATACAATAATAGAATGTACCGAAATGCCCATTGGGATGCCCTCCAGAATCCACTAGTCTTTTCCACATGCACGGTCCAGTCCTCAGTGTTCACCCATAAGGACACCCCATGTTTGTTAATGTATCCAGCAGACTATCTACCTTATCTTGCCTTGCCGAGCCTGCTGTAAAGCCAATATCCCAGACCATGACCATGTTTTCTTTATTGTTTTCTTGTCTGCTAGCTCGCCCATAAGACCTGCCTGTCCCCTTCCGAGCACTGCATGTTTTTTGTCTCAT…
>TRINITY_Unigene91_c0_g1_i16
CTAATTTCATCTATGTTTGTTCCAACAGCTTGTAATGTAACATTGGCCTCCAATCCTTTTCATACTGAATAAAGAAAAGAAGATCAAGATAAAAACAATTAAAACCCAGCATGTAATTTCATTCTTCCAACTGTACGGACTTCGGAATGATTTGAGAAATTTGAATATATCATTGAAAGAAAATTGACAGAGGATATCCAATTTCCTCTAAAGGTAGCAATGTCAATAAAAAAACAATAGCAAAAAATTCTAACACTTTGGAAGGCATTCACTGTACAGCTAATCAGAAATTGGATTATTCAGGAAAATATATTTTGCAAAAATTTCCATCATTCCATCTTTGATATTTTATATCAAATAACAAAATAGAATCCGCCACGAGCAGAGACTGTCAAAAGT…
>TRINITY_Unigene3224_c0_g1_i6
GATTTTTTTTACAAGGATAACCAAAATATATAGTATTGTTTCCAATATGCTTTCACCGTGACTGCTACATACAAGAGTACTTATTATATTATTGGAATAATAGTCATTGAAATCTGTGAAACGTGCGCGATAGTAAACTAATATTTTCTTGCAAGACCTTTACACAATCTCAGGCAAGCGAGCAACATGAGCGGAAGTAAACTAACACTCTTGCAAGACCTTTACACAATCTCAGGCAAGCGAGCAACATGAGCGGAAGTAAACTAACACTCTTGCAAGACCTTTACACAATCTCAGGCAAGTGATTTTTTTCCTGTCCACCACTTCAGGCCGCCTTCTGGATCGTTTAGAAAGTGATTAACTGTAATGATAAAAAAAAATTGAGCAAAAACAGAAGCA…
>TRINITY_Unigene13366_c0_g1_i3
CACAAAACCAATGTATTGTCCTGAAAACGAATATTTCACGGACAAAATACCGTAAACAAAGCCGAGACCAAACAGAAAACGCGATTTTTTTGAAATTCTTTTTTATTGTAAGAAAGGTTATTAAGATTCGAGATCATCAAGACTCACCAGAGCGACATTTGACGGGACATTCGCCGGGCCGGCGGTGGAAGCACGAACTCCTCTGCCGTTTTTCCCGGCGAGGCGAAAGGGAGCTTCATTCAATATTTTTCGACAGGCTGTGCCGGGAAATTACAGGGAGTCCAACTTAATGCAGAAATCGCCATTATTAATCGTTTTTCATGTCTGTCAGGCAAGATCGATGCAAATGCAAACCCCGTTTTAAAGATACTCCGGGATGACGGAAAAAGTTGAAGGAAT…
>TRINITY_Unigene29408_c0_g1_i27
CTTCAAACAGCATTCCTGGTACATCTAGCTACCTCTTTTTTTTTTTCTCAAATTTTTTAAGAATTTTTTAATTTTTTTTAATTCTTTTTGGTTTCAACGGGGCTGTAGCCCATTATGAAGAATATTGTCACATACAAGACCTTCGTTTTCTTCTTTATTTATTTTTTAGAATCATTTTGTTTTCTTCTGCCGTCACAAGTGATTATAAAACTCATGCCAAAGGGGACTTTTTAGCTTTATTTGTGTTTTAAATAATATTACTTTAATAATAGCCAGTGCAGAGGCGATGAAGAGTCAAGATGCATTAACATGGTCAAAGGATTGCATTTCAAAGGATTTGATTGAAATTCAAAATTTATTAACACTAAATCTGCAATTTAAATGAATTTAATCTGATTT…
>TRINITY_Unigene18389_c0_g1_i24
ATCCTTCCGAAGTTTACTGCCAATTGCGGGCTATTGAGACCAAAGCCTCAAGTCTATAGTGACCAACCAACCAGATTCAAACGAAGACTCACTCAAGCATCCGACCGAATCAATTACCAGCTCCCAACATCTAAAAAAACATGAACGTTAAACGTTTTAAAAAAGTTTTTGTAATACATGCGAATAGCGCCAAATGCTAAACATTTTTCTCTGTCCAGGAGGGTTCTCAGAGTTCCCAGCAGCAACAATTTCAAATGGGCAAGCAGGAGCTCCGCCAGCCCGAGTTTTCAGAGATTTTCACAGCTGTTCATATTGTAGATAGACTTTTGGCGCTGAACTGTGTAAGTAGGCAGAAACATCCAACATTTCAGGCAGGCACTCTGCCCAACCTCAGGGACA…
>TRINITY_Unigene3045_c0_g1_i5
CCACAATCTCCAAAAAAATCCCACCACAATCTCCAAAAAAATCCCACCACAATCTCCAAAAAAATCCCATTATTGACAACTCCATCAGAAAAGAAAACTGGGTGCGTGGGTGCGTATTTTTCCAAACTGGGTGCGTATTTTTCCTCGCACGTTTTTTTCTTGCAAGTCAAGCGATATGTACGCTGGGCCATGCGACGTGATGCACCTTGTTTTTTCTTCAAAGCATCTTTGACCCATAGCCATGCATAAACTCTGCAACTTATACTCCAGAGAATTGACTATTAAATGGCACACCCGGCGTAGTAATTCTGTGTGTCTTGGTGTATGTTCACACAGTAATTTGAATCTCCTCACCCAGATATCAGAGAACTCGGCTTCTCTTAATTGCACGTAATCAGG…
>TRINITY_Unigene9104_c0_g1_i28
TAGATGATAACTTCCAACTCAATTCGATTCAAATAAAAGCCTGAAGACACATTTTTAACACCACTTTCAAGTGAGCTGATCAGTTTATCAAACAGTGCATATCGTCTTCATACAATGTAGACAGTTCACATTTATAGCTTTCTCATCTGTCACAAACTTCCCCCTATCATTTAGCTTGAAAACTGGAATACGCACCTTTTCAATCAACTCTGATAATCGCTTTGAATGTGAATTTCAAGCCTAGACAGGAAAGGGAAGGCCATATGTATCAGCTCATAAAATTAAGGTTGCAAAAATTAGGGGCACGTCACAGGGATCATCCGAAGTCAAGTCCAAGGGCTTTGGAAAACGCTTGGGAGCAGACCAGAATAGTGCACCTCCACTTGTGATAGCATGCTC…
>TRINITY_Unigene4905_c0_g1_i5
CGGTTTTTGCTTCCGATCTCGCCGTTCCCGGTTTTGTAATTTGCGGCATTGGTCTCGACTTCGATTCCCGCGGGGTCATTTCATGCATTATGAAACGCTAACCCCTGTATGACAGCCGGCGGGTTGTAATTCGTGGCAGTGTTCCCGCGTTCGATTCCCGCGGAGTCATCTCATGGACTGTCAATGCCAACTCAGTAAGACTTATGGTGAGTTGTCGGTTTGATTCCTGCAAGAGTGCTACGGAAGAAGGCCTCCGATTAGTGTGCCTCCCAACTCTGTAAACCTTGATGGATAACTCCAGCTTTCCGAGGTCTTGCACTGGCTCCGAAACTGTCGCCCTGCAGCTTGCGAGTCCGTTTTAAATTGTAGGCGAATGTACAAGGTTTGAGGGGTTTCTGT…
>TRINITY_Unigene12033_c0_g1_i2
CTTCAATGTGTTTATTAGTAAAAGTTAAAGGGAGCATTTTATCAAAAATCACTGAATACACCAATAGATTGTTACAACTGTTAACCTTCATGGGCTCACACAACGATATCCCTTTATCTACCACAAAAGCACCCTTATTACAAAGAATCAATTCCATTTTTGCTATCACACACAAAATATTTTGCTACCTCGCACTCCCCACTCCCCCACTCTCCCCGTCAACTACTATAATCTATATGTGCCAGCCAATGAATCTTGTCAGGCTTCTGTCACTAATACAAACATCTCACACTTCGAAAAGGCACTAACATTCACTGCAGCCAGCATGTTACAGTGACAATAACTTTCCCTGACATATATATAACTATTATATTGACAAAAATTGGGTCCCCCAATAAA…
>TRINITY_Unigene10496_c0_g1_i8
TGTAAACCCATCTAGAATGACAATACAAATATATTGTTATTTTTGAGTTAGTGAGTTAATAACAAATATATTGTTATTAAAAAACAGCATGCTATGAATCGTTCTGCGCTACGCTTTGCCTGTATTAATCACAAACACAGATTAGTTCCGTTGCAGAGAGTCATGAACCCTTAAAAACACTTTTCTCTGTAAGATTTAATGTTGTCACAGATGCAGTTTATGCCCATTAGCAGATTACCCGTCACTACTTGTTTCTATAATTATGCCTGTATTAACCGGAATTAAACCAAGAGACGAGAATTCGTTGAGGGACGTTCTTACTTGAATTTTTGAGAGTACCAATTTGAATTGTACTCAGAATGAAGGGCAAAATGAATCGCAGAGGGAGACGAGCTCAGA…
>TRINITY_Unigene5531_c0_g1_i10
CAACCATGTATCCTCCCCACCATTAATCGATTTCAATGTCGGTTGAGAGGATGCGTCGCTAGTTTATATCAATAACTAAACTAGAGGCAAAGGTGGGCATGAATCCCAACTAATAAACCAGAGGCAAACGCTAGCGATCAATCCCCAATAATAATCTTGTGAATCTCCGCTATCCTCCTACTGATCTTCAAAATCAATTTTAATATGAGATCGCTGGTAGTCTGTGAGCGAATGTCAGCCGAGGAATAACGGTAGTGCGAATCTCTCATTTGTTCAATATTTCTCAGATTGGAAGAAGCCGAGGCAGATTCGCCTAAATCTTGGAGGTTGGTTCGATGCTTCTTCATTAGATATTTTTGATTTTAGCCTGCGCTTATTTCGTTGTGTCTGGATGTTAAT…
>TRINITY_Unigene6707_c0_g1_i5
CAGGAAGCGAACCAGACACTAAATCGCAGCCGTACAAGGGTTTGGAATAAGGGGTTATGTTTTATTGGCAAAATTGAAAATCTGACTCGTAGATTTAAAAACGAAGTAGAGAACCATGGCGGGCGTTCCTCCTTCACAGCAGGCGGTTGCTGCTGCCGCTCCTTGGATCAGAGTTCCTAATGCAACAGCTGCTTCATTAGTGTCTGGTTCGCTTCCTGCTCCACAAGCTCGCTTGGGAGAGAGCCCTCATGCATCAGGATCACTGCGACCTTGTCCTTCTAATTTGGGTTTTTCTGAATTACCTCAGAGATTTGGGGCTCCCCAACCATTGCAGTTTCAGCCTGGAGTTTCACCACAGTCAGGGCAGAAATTTATGTCTCCAACAAGCAGACAGTTTCA…
>TRINITY_Unigene640_c0_g2_i1
GTAAATTATAACCTGAAATATTCAGTCAAGTGCAAGTGCCACAAGGCAATAGCTTGAACATACTTTTCACTAGAAATTGAAAACATTTCATTTGTTTCTCAGAAGCAGATCCGCCTTATTATTGTGCAAAGGGAAAATATTCATAGAAATTACTTGTATGCACACAGAGTAAATGAAAACTTTGATGTACAAACATATGAACATCTCAAGATTGTAAAGAGAATACGCAATTAAATGGTAAAATGCATCCTCAAGGAAAGAGTTGCTTACATGGTAAACAAAATGCCTTTGAGTTACCAAGAACAATTTGACCACGGAAAAGAGGCATGCGAAAAGGGCTCCAAATCCTTCTTGCTAGTTACTGCGAGTCATGAATAAAAGCTAATGATCATTAAAGGG…
>TRINITY_Unigene95921_c0_g1_i32
ACCAGATGCCATTCTCTATTCTCCATAGAACTAAAAAGAAAACAGTCATTGAAAGGAAATAAATGATCAACAGGACGACCACCGTCCTTAGTTTTCACATCACTCTATCTCACAGACCAACTAACCGATAATAAATTGCCATCAAGCACTCAGCACTCAGCGCTGAAGCGTCGCATTGTCCACACTTTAATCGATCGATCCTTACATTCACGCCTGGCATTATATACGACGAAGGCTGTCTTGTTCGCATTTGCTCTGTCATACTCTGTCACTATATTGGCGTTCTTCCCCAGAAAATACTCGACATTCCTTCTCTTCTTTTCCTTTCCCAGGAAGTTCATGACGCTGAAGTTTGTGCTTCTTTTCAACCTTGCCCGGGCTTAAACGCAGGAGAATCGA…
>TRINITY_Unigene6275_c0_g1_i39
CTTTTAGGCCAGATATTGAATAACTATTTCGATAACGGCGTTAGGGTTTTAGAATGAAGGGCCAGTTAGGGTTTTAGACGGATTTCAAGTATCCACACAATGGCTTATATGGGGTGTCCGCCTCTCGACTGTGATCAGAATGCTGGCTGTTGTCTGCATTTGATGTTTTTAGTGTATTGCATATTGTTTCGAAATCGTTTTTATTTTGTGTTCCTTACGAGGATGACGAGAATCCATGAAACAGTTATCCCTATCTGAATAACAATGTTGACAGTTTATCTCTGACTCAATCTCCGCAGCAAACAGGTTCGTGGTTTTGATCGCTATTTTATTTTTTAACTTTCGTTTTCCTTTTTCATTTTCATTTTCTAGAACGTTCGTTTGTTTTCTGGTTTGTTT…
>TRINITY_Unigene17836_c0_g1_i12
GCATACGTGGAAGCGGGGAACTTTAGCCCCTTTTGGAGACTCTCACGTGACCAAGGATATACCGGGTCCGTGGGGCATTCATTTTCTCCCGGGTGTATTTGGACTTGGGAGCTCGGATAGAGAGGCGGTCAGAGATAGGGTTTGTTTTGGCCCCTTTGCTTTGGGGTTCCGTATATTAAATTATCAGCAGGGAGGTATCAGTGGAGCAGAAAATCCTGTCATGCGATTGTATAAGTGGTTCTTTTGTTTGCTAAATTCAGAAAGTAAGAAAAGGAAACTTGTGGGCTGGAAGGTTTTGTGAACAGTGAGTTTAAGGAGTTTAACAGGCTGCTGGTCCTAGTACACAAGCTATGGCAGGGTGAATGAGGGATTAATGTAAAAATTTCCGACTCTAGCTCC…
>TRINITY_Unigene10604_c0_g1_i2
TTTTTATTATTATTATATTTTTTCAGGATTAATTTTTTCTATTTTTTTATTTTATTTTTATTTTTTTATTTTATTTTGCCCGATTTAAAATGTTAATATTACATTACATTAATATTTTATTATTTAACTTAAATTTTATACGTTTATTTATTTTTATGTAATTTGGCTTGGTCAAAATTTTAAAAATTACATTACAACATTTCTAACATTAAGCTATAAATATTCAAACCTATTACATACTCTGAAAAGGAGCTAAAAACACAAAGCTACAATGGTGACATGGTTCACACAACGTATAACTTCCATGTCATAAGGCTCTACAAAACTTCTGCATGTTACAGCAGAATATTAGCCATGACTCTCTCTAGAATCTAGACGCTATTGGCAAACATGACAAGC…
>TRINITY_Unigene11432_c1_g1_i1
TAAAGTTTCGTATAAAGTAAATTTTGAAACCCTAAGCTGCATGCAAAAATCCGGCACATCGAGACGCGCCCCACTACTAGTAACTATTATTATCATTATTATTATTACTATTTAAATTGAAGTACGGTGGTTTGCATTTTAAGTCCGGCTAATACGGGCGACAGGTTGTCTGAAGCTAAATCACATTTAATCTCCTCCATTACCACCTAAAGTTTTGTGTTTGGTAGTGGGAACTGAAACAGGCAAGTCGGTAGCCAATGGGTTCCATGCCAATTCCGTTATAAACCCTCCTCTCGTACCTCTTTTTTGAAATTTATTATTATTAAATGCCAAGCTTGTTTAATGTACGAGAGTAAAGGACCAAGTCAGAGGGCGGGGGAAGGAGAAAGACAGAGAGAC…
>TRINITY_Unigene553_c0_g1_i4
GAATAATTTGTTTGTGTGGATGGACAAACCTCGACCACCCCATAAGGATAACAAAAAGAGCCAGATATAGGGTCATGAAATAATCCAATATACAAATGCACAGGTTTTGGTCTGAGAATAAAGGAAAAAAACATAAGGTGGCCACTCAGATATTTGTCTGAATAACAATTATTAAAAAAATCAAACATCCAGCAACAAAAACTGCAAAAACTGGAACTCAACTTCTTCACTCATTCCTTTTTGTCATAAATCAATATCCCAAACACAGTACGGTCAATTTCAACTTTCAGTCTATATTTCACCCCATAGAAATTGACCAGCTGATGAAATTAAGAAATCCTGTTTAAAAAGCATAGAAAAGTAGTAATTGTACTGCAGCTGAGCCTCAGGCAACCTCAC…
>TRINITY_Unigene3359_c0_g1_i1
CAGGCTTTCAAGATGAATATCTGTCCAGAAAATATAAACATAGATCATTCTTAGTTTTATCTATAAAGCAGATGGTCTCATATCATATAATGGTTGTAGATCCTGTGCATCTTCCTTTGAAATTCAAGACAGCAGTTTAGAACTTGAATGTAGAATGAAACTTTGCCACTGTCTAGACATCCGATTTGATTTGTCTAGTTTTACCTTTCTTTGAATTTCATGATGAAGTATACAAAACTGACCTGTAAGCAGATCAAATATAAACAAAATTTCGGTCCCTTGAGAACTAGAGTTTTCACTATACAAATATCAAACCCAAGAAGATTGTGACTTGAGTTATCATAACTGAATCCAACGTGGAAGCAATGGAGGATTGAACGTGGCAACAATGCAGAATTG…
>TRINITY_Unigene44088_c1_g2_i1
TATGTTCTGAGTTAAAACATTCTCATACACATTACAGAGAAGTAGGATAGTGACTTCAATGATTTCATAGTATCATACAACTTTTACCAGTACTATTCCTTTGTTACTTCTCACTAGTGATGTAAAATCCCTAGGGAATTTTTTTCCCTAGGATTAAGAACATATGACAAGGTTTGTTCCTGGATCGCAATAACTTTTCCATTCAATAATATGATAGTGGAAATACAGTGATGTAAACAAATAAACAACGTTCAATAGTACATATCAAGTTACAATGTCCAGCCTAAGGCTGTGGCAATCAGTAAGATTTACTGTAAAGCCCTAACAATTTAGTAACAGAATTGTGTTAAACACTTTAACAACTAAACAAATTCAATTCTTCTGTTACTACTTTAACTC…
>TRINITY_Unigene3758_c1_g2_i2
ATTTCTTCACAGCCTTGAACCACCTATATTCCACAGAGATGTAAAGTCTACTAATATTCTGTTGGACGAACACTTCCAGGTCAAAGTGGCGGATTTTGGGCTTTCAAGATTTGTGCCATTAGATGCAACCCATGTTTCCACTGCTCCACAGGGCACGCCGGGTTATATTGACCCTGAATACCACCAATGCTTTCAACTCTCAGACAAATCCGATGTCTACAGCTTTGGGGTTGTTTTGATGGAAATTATCTCGGCCAAAATAGCTGTGGACATAAATCGGACCAGAAGGGAAATTGTTCTAGCTACTATGGCTATAGCCAAGGTTCAAGACGGGTCTTTGCACGAGCTGGTGGATCCAAATCTTGACATTGACGGAAACCCTCACATAAAAGTAATGGT…
>TRINITY_Unigene398_c0_g1_i11
TGCTCATTGCCAACTCTAAAATACCCCACCATTAAAACCCTTCGTGAAAAAAGGTGGGAGCTGCTTGTTGGCCCCGCACAAGATTAACTTCACATTTGGCACACGATTAACATTGTAGGAGAAACTGTGGGCAGGTGAGATTATGGAGGAAGACGTACAGGATATTGGATTTTATTTATCATGCAAACAGCCAAGTGGAGGCAGCTGCTCTGTGTCTATATTTTGAAGAGAAACTTCTTCTTCTGATTGTGTTTGGCAGATTAGAGGAGGAGAGATGGCGTTTGCTGTTTGTCTTGCAAAATGCATGGTAGCGCCCAAATATGGTTGTTCCTCAATGCCCGCGGGACTCACTGCGTCTACGCCTCTCTTCCATGGCGCCCGGCTTGGCCCGGCCAATCG…
>TRINITY_Unigene3356_c0_g1_i37
TTTTGATCCAGAAATATAATCTTAAATTGCCACAGTGCATAATCATAAATTGTCACAGCACGCACTGAAAATGGAACTGTCAGAAAGATTGAAGCTTTCTTTTAATTTTATAAGAATGCCAGAAAAAGATTTACAGATCACCAGACATTTCTGGACTCATCAAATTTCTTCTTATTGCCTTTGCTGCACAGTATCGATGTCCTATCATAAGGTACAATGAATGGGTCAAAGGCAAGGGACAACACCCCCCCCAAAAAATGAGATATTACATAGAAGGTTTGTTATCCTCCTGAAAAATCAAATAATCCTAACTCACATTGGCAACAAATGGCTATCAAATAGCCCATCTGCACAACTACACAACTGCATTGTTGCCAATCAAATGTTCAATCATGTTGG…
>TRINITY_Unigene6209_c0_g2_i1
TCCGCGAGTTTGAGAGTGGTCCTATTTGGTGTGATCAACTTGGAAAAACCTAGCTTTAGATATACACGGAACCATTCCGCGAGTTTGAGAGTGGTCCTATTTGGTGTGATCAACTTGGAAAAACCTAGCTTTAGATATACACGGAACCATTCCGCGAGTTTGAGAGTGGTCCTTTCGTGATGAGAGGAGTCCACGAGCAAATTGGGAAGGAAGAGGCTGCCATAGAATAGTTTGTAGTCAAGCATATTTAAAGAGTCCCTCATTTCCCGACTTTTAAGAGTCGAGTTTTTGTGATGAGAGTCGGAGCCGAGGTGGAAATGGAAAGGAAGAGCAGGCCATAAAGGGAGACTAAAAATTTCTAGAGCGCGCTCATTGTGGCCGATTATATATATATCACAT…
>TRINITY_Unigene15656_c0_g1_i1
CCTGCATCAATATCGAACCTTCTTTCAAGCCCGACCAACTCAGTTCATACACCTGAGCAAACCAGGCCTATTTCAAACAAACCAATTCATATACATACGCTTTCATTATTACGGTTATAGCTGATGATTTTATTTAAATTTAATTTGTTATCGCTCATGTTTTTATTTAAATTTAATTGACAAATGTAAATGCCAGATCTACATTTTTTCAATAGAGTTTATTTTATCGCTTACCGGTCGTATATTTCGACCCCGCCAGAGGAGAAAAACCTCTCCAAACTCTGCAGATCCTCAAACACAGACGGAAAGAGGAGGATCAGCAGCAGCGCACATATTAAAGGTCCCGCAAGCGATCTCCGCAACAGCTAAATTCGCCTCCAAGATGAGGTTGAGATTACA…
>TRINITY_Unigene12820_c0_g1_i3
TAGATCTTAATAATTATATTTTCATCTTTTTCCTCAATTGCGCTATTTTTGAAAACATTGGGAGGCTTTTTGTCTCCTCACATTTCAAGAACTTCCTGAAAACATCAAACAGCAGTAACTTTACAATTGAAAGAGCGGAACTGTTTCAGTTCCCTTAAACTACTACAACCATGAAACGTCATACCTTACAGCAAGTCATTCTAGTGTTGGTACATAGACAGTGACTGATAAATGGGGAGGGAATATCCATAAATACAGCTTGATGTTTTAACTTTTTTCATTCCTTCTAATATCTAGGAACAAACATATCATAGGAAAGTCATAAATTAACCTATTGCACATATAGCTCATGTTTAACGAAAGCAGGAGCTATTTTGTATCATTATGGAAAATATCATC…
>TRINITY_Unigene35036_c0_g1_i29
CTCTTGTAAAATGGGGAACTACATTTGTTTGGCCGACGCGTTCATTAGACTTGACCCTTCACCCCATTCCTCTTAAAAAATGGGGAACCAGAAGATATAAAAATACGAAGTTACAATTTAGAGTACATTCATTTTATTTGTGGGGAGATTTACTTGCGAACTCCGGTGGCAAGGGAAGAACCACTTACACGTGCCAGTAGAAGACCTAGAGCTTTCATCTCTAAAAGATATATTTGGCCTTAGCTGCGGCTCATTTCTAAGTCTCTTCGAGGTTTTTCAGATAGTTATCAGTTTGTGGGGTTTTCGGGACCTAAACAGAGAAACTCATTTTATTTCATTTAATCTGTGTCTCATCTTTCGTCTTTTATTTTGATAGATCAAGTGTTCGAATCCTCCAAA…
>TRINITY_Unigene22780_c0_g1_i3
CTATAACTGACCGTTTAAAATGAGATGAAGATTTTGTTGACAGTTACACCATAGAGATCCCATGCGTTAAACCTAGACACCAGTGATAGAGATACGATGCGCAAAACCTAGACACCGGTGAATCATCGAGGGAAGACAGTGTCATAAGCCGCGTGATGTACGAGTGAAGGAACGCGAGGTCGTCGAATCCACTGGCGGCGGCTCCACGTCCTCCGCCGACGCTGAGATGCCGTCGGGGTGCACGAGAGCCGGCCGGGTGGGGGAGACGGCAATCCAACGGCGGTGCCTTACCTTCCTTAACGTCGGCGGCGACTGCCGCACGTGGGGTTGTATGTAAGGTACAGATGTTTACAGCAATATAGGGATCTTTAGGGACATTGCTACTAGTGGTTGTAGAAT…
>TRINITY_Unigene13503_c3_g3_i9
GAATAGATTCCTCTGAAGACCACCTTCATATAAATGATCAGGAGCCCTGTTGGAAGTGGAAACCAAGATCTGGAATCACCAAAAAGGGCAGTTCTCCAATGCAACTTGCCCTGAAATAAAACTGGATGTTCATCCTAAATATACTGCCAGCATTGTATGGCATGCTCACAATCCCAAAATACGTGCTTCACCATTTTCGTCTTGAGACAAACTAAACAAAGTCCAACTTTGAGTCCACTTTTGGTCAACCGGGCCTTGGTTGGCAGGCATTGGTAATGATCCAACCAAGAAAAAACCTGTAATTTATAGCATAGATGAATGAACTATAAATTGTGCGCCTTGCAAATCCACTTTTCCTCTGAATCGAAAGAAGTCCAACAAACATTCAGAATAGGAGCC…
>TRINITY_Unigene17591_c0_g1_i9
TTGCTTAACTCGAAGGCAAAACACAAAGACTGAAAAGACAAGGACGGGGAAATAGGAATCCGCCACTTAATACATGTCATCGAAGCCCCTTGGAAAAGAATCATTTAATTTCATCTTTTATTTTTGGGTTTTCCTTTTTAAGGCTGCCTTGCCGACCTCATCTCGGGCGTTTGTCTGCCACTACCGCTTTTCTCTAGCGCCCGGTCACTTGCGCTCCACGTATCCCACCTTTAACCAATGCCAGAAAGGGCTTTTCCATGTGACCGCTCTCTATGCAACCGACATGGCACGTATTTGCCAAAAGAGCCGCCAATTAAACAACTCGACCTCCGCTCCACCAAATTTGGCGGAATCTAATGGCAGATAGAAAATGTGTTAGAATAGCCTTATATGAATGAT…
>TRINITY_Unigene1383_c0_g1_i6
CATATGAACTTCCATTAGTCATTCATGTCCAATCAAAATGCCTACATTTTCAGGCACATGAATGCACAATCATGTGTGCACACGCTGATCCATCATATGGCTTCTAAGGGCAAAAAAATTAATATTAATCCAAAACAAATACCATAAAATAATTACTACTGATAACAACTCCCAGGATATAAGATACCTTAAATTAAGGATGCATTCACTCAGTTGATTTAGTATACAAAGGAAGAAAACAAAAAAGCTAAGCATTAACCGGCAAAAAGTGGACAAAACCTGCTTTTGAAGCAGTAATACACCAAATATGAAGGGCTTTGAAGCACTAATGCGCCAAATAGTAAGGGCTTTGAAGCACTAATGCACCAAATATGAAGGAATTATAAGGCCATGCTGAAC…
>TRINITY_Unigene15663_c0_g1_i4
TTTGCATAAAAAGCTTTTAGCAAGAAAGTAATTATAAAATGGCCAGCAACTCAATTAGATGATTTTCCAAAATCACCAGTCGGTGTTCATACTACCAAGAGATCAATTGCTCAAGGAAACAAATAGCAACACCAACAATATTATATTATCTCTTGGTTTACTTAAATAGCCCCTGAATATTCCAAGCAATTACAATGTAACTTCTCAAAACTGCACCAAATTTCTAATCAGTTTCAATGTAGAAATTGAAACATTAGACTGAATCCATACTATCCTGGTGACTAAATCATGTTGCCACTCAGCAAATCTGATGACCACCTCATTTCCAATCACAAAATTGTTTCATCTACCCAAATAAATGTTCACCACTGATCAACTCTAGAGTGCCCTGTTTTGCCT…
>TRINITY_Unigene21205_c0_g1_i5
CATTAAAATATAGCAGAGCCTACTTTAAAATTAACATTAAAATATAGCAGAGCCTACTTTAAAATTAACATTAAAATATAGCAGAGCCTACCCAATTCAGTATAAATCTCTAGCGACTCAAATGAAGAGGACAATGCCCGGTGCATAATTTCCTAGATGGTCCAATTTGTTGAATTCATTTTTGAGGGGGCAATTGAGCGGCCATGGGAGAAGAGAAATGAGGAGGTAACCAAGGAATTCAGATCTTGAACTTACTTATACACCAAGCGTCTAAGTCCATTCTAATCTGACCAATTTCTTCTGTAATTTTCATCTCGATCCGATCCATTCGGATTCTTTAGGCTTATATCCGTGGTTTAGGTAGGTTTTCAAAAGAGTCTCTTTCCTCCAATTTTCAGC…
>TRINITY_Unigene4597_c0_g3_i2
TTCATAAACTTTAATAACGATTTATCATGGGCTGTCCCTACTGAGTAAGACAGCTAGAACAAATGCATCACTGCTAAACGGTAAATTCTTAATAGCTTCAGAATCTAGAAAAACATCTACAATTATATATTTTTATGGAACGCGTCTCGGGCACTGATTTACAAAATTTATGTAGCCTTAGAATTAAAAGAAATAGTATGGACTATAGGCGTACCAAAGCTGTAGATAATAATAATGTGTATTTTTTCATTGTGTACATTGCATATTTTTAACAATGGCCTTCAATTAGATCGCGTCTTTAACCATCAGATATGCTTCATCCCACACTCCAAGAACATGAAATTTGCATATCCTAATACTCCAGTCCTTCCTCGAGATACAAAACTTCATAGTCTGGGG…
>TRINITY_Unigene10434_c0_g1_i17
GCTGAATCGGCCATTGGTGGCTGCCTGGTATTGACTTACCGTGCGCTATTTGAAAAATTCAACTCCGTTTTCTTCGACTGAGTTGAAATTTAGGGCGCCCGCCCTCGTTTCTTACTTTTGCTTATTCATTAAGAAACGTAATAATCGTGTTTCACCTGGGATTGTGCCCCATTCATACTTGTAGGCGGTATCGTTGACGCGAGGCTCGTAGCCCAGCTCAGCTTTACAGCGACGCGCTCACTCGATAAGACAGTTTTGATCTATAATCTAATCCAATATAGATGTAACCGAGGCGATTCAAAAGGGGATGGGGCAGAATGAATGCAGAGAAATCTTAAATAGAAAAAGAATTGCCTGCATTCATTCTGTAATGATTCTGTTAGTGGTAATCACGTGTGA…
>TRINITY_Unigene1895_c0_g1_i11
AATAGTCCAGGCAAAATACCCATCTATGGACTTGGAATCGTTTGTAGAAGATAAACTAAATATATCATATTAATATTTATCACTTAGTTGCGATATAAAGCAAAGCCATGTGGTTGTTCCATACCAATACTTTCATCTGCGACTAAAAGTTGTGTCGAGGCCAGGCAGATCAGGATTCCCAAGTGGGCATTTCAAAGCCTTCAGAGCAATCTCATCCCTTCATATCGTTATTCATGGTGAATAATAGAATGGAAGAAATGCCGCAGAGCAGCAGAAGGAAGAGGGATCGAGAGATGGATAGATCCCCACGCAGCAGCAGCCCCCCTTCCTCTGCCCTGTCTTTGGAGATCGTGGGCAGGCACGCTCTCCTCTTCGACGATGATTCGACGGCGGATTTCA…
>TRINITY_Unigene26391_c0_g1_i2
CTTGAACATCCTGAGTCATTTCATGGTAATGTTAAAAATTTAAGTAAAAGGATGCATATCAATACTAGGGCCATAGGCTTGATCATTAGGCTGCCTCACTCAAAACTTGTTTGTTTTTTTGAAAAAAAAATTGCATTTGGAATATTACTACAAAAAAAAAATCGCAAAAAAGACTAAAAGCTCCCGAACAGGCAAGGAGTGTTTTTTTAAAGGGAACGCACTCCCGAAAACACTCCCTCTTCAGGAGCGTTTTCGGGAGCACGCTCCCACTCGGAGCGCGAATTGGGAGAGGGAGCGTGACGGGGAGGGGGGGAGAGGCGCTCCCCCGCAACCCTGATCTCATCATTAAATCAATCTCAATGCTTGCTAATTTTTGTCTGCAATTACCACTGCCAGATT…
>TRINITY_Unigene2373_c2_g1_i1
CGAAATTTTATTAGTCAAAAGGGATAATCTGGATGATTACATGAAGTTAGTTTCTCTCCTTCCAGGTTTAACTCATGTAAATGATATACTGTGGTCAATTAGAGGAAAATGACCATGTTGTCCTGTCATAGCTTCACTGAAAGGGTAGGCACCCGTCTTCGGACATCTTGGCCCTAGGTGCCCCAAGTTGACTCACAAGTTGGGGTTTGTGGGCTGTTTCACATTCTAGGAAGGTTGCCTAGTTTCCTTATACCTGATTTTTTGTTTAGAAAGAGGAAAAACTCTATTAACCAAAAGGTATTACAAAATGGCATTAGGCTAACCACTTAAAATCCATTCAAACGGCTGAAGGAAACCGACTCTCATACAAAAGTTTGCAAATATAGTACAAAACTAAAA…
>TRINITY_Unigene5456_c0_g2_i40
AAAAAATATCAATGGCATACAAATAAATAAGCATCTCATTCCCAAAACTTTTGATAAAATGTGTGGGCCTCCGATATAGGTTTATATAAACATGCCTTCCCAATCGTGTTCGGATGGTTTAATGGTTTTCGTGATTTAAACTGACTGAACTCGGCTTCAAAGGCCCCGTTAAACAGTTCGCCTAGGGTTTTTGGCCCGGACGAGGTTCGTAACCCAGACCTACTCTTCTGCTTACATGACTTCTCGGGAAGGCCCTGAACGGGTATTGGCTAATCTGACTGTATTTATGTATATTTTCTTCTTCAGCAAATAAATCGGAGTTCCGGTATATCGGTGGTAAAAGCTTGCCGCACAGAAAGAACCGAGATTTGCTTGAGATACGGAGCTGGCTGTCTCTGA…
>TRINITY_Unigene12104_c0_g1_i6
CTGCCCATGGCTCCCAAGATTTGACCCATGCCCATTGGGGAACGCAAACGCAAACACCGTTGAGAATTCCGGGCACCTTAATTACCGCGTATCTCTTCACATTCCCAATTAACTGGGTGCGGGTCTGGATTGACCTGTGGATTTTGACAAACTTCGCAACTCAATTTCTGAGTATAATCCCATGCACAGTCCTTTATACCGCTAAATTTGGCAGGTGGGGTCATTTCTGCTGCTAAATTTGGCAGGTGAGGGGTCATTTCTGCTGCTAGGAAGGAAAGACTTGCCAAACTTATGGCACAGTGGGTGCGTCCTTCCCAGTCTCTGGGCTTTGTAAACGTGCATGGAGATTAGCTGTCTTCCAATATTAACAAGTGGGCAGCTCTGGGTAGTTAAAGATTG…
>TRINITY_Unigene1706_c0_g1_i1
CAGACTACAATCTTCATTGTTTCAGAAGCCTGCCCAAAGAATTCCAAGGCAAAACCAAAAACATCAGTATTTTATTTATTGTGATGCAATATGCTGATGGTATAATAAATGACACTGCAAGCCTGTGTTAAAATTCAAAATGAAATAGGAAACTCCCAATCCAAATATATATCTTCACAGGACAACTTCGAAAAAACACGGTCCCTACAAAATCTAAATAATGGAAACTATGTTCCATTCTTTACAGCGCTTTGTGGAAAACGCCAAGCCTACTGCGCTTAATTGGCCATGGTGGCCCTCTTCTTTGACCAAACTAACTCTGAGTTTCATTCTTTATAGCGCTTTGTGGCAAACGCCAAGCCTACTGCGCTTAATTGGCCATGGTGGCCCTCTTCTTTG…
>TRINITY_Unigene4539_c0_g1_i17
TGAATGCACGTGCAAAGAAATGACCCCTGGCATTTCCTCGCCACACAAATTAGCTCAAAACAGAAAACCCACATGGAATCACGATTTGGGAAAACGGCTCTGTGACACGATTCGCACTTTTGCGCCCACCGCCCTTCCCTTCCTCGTAGGCTTGTAGCTCAATTTCACAGCACAATTTTCTTTTGATTGAATTAACGATAAGAGTAACGTAGATTAGCACAGGAGCACAACAATAGGGGATAAGCTTAAGCTTATAGGACAGGGGAGAGGAAGAGGAAGAGGGGCGAAGGAGGAAAATGGCGTCAAATAGCAGGCATACGCAGAGTCAATCAACAGGAAGCAACAACAGGAGAAGCAGCACTAATACTAACACTACCACCAACAAAGCAACGGCGATGG…
>TRINITY_Unigene23213_c0_g1_i2
TACCAGTTGAGGTTAAATGCGCTTTAATAATGCACGTCGTCAGCAGCGTGGGCCAGCTGGCCGTTATATTGCCACTTGGGAAACACATCCATATCAAGAGAAGTCTGATGAAGGTTAAAGTCCCGTTAACCACCATCGGAGGCAGAGCCAGGTTAATGAGGAGGAGGAGAAAAGAGAGTAGGACAGGTTGGGGCTCGAATCCCTTTTCTTCGAAGCCCTAACCATACTTAGCTCAGCCCAGCCCGAGCCTTGGTGCCGTCCTTCCCTCTATAAATAGTGCCGCGCATGACGTTCTGGAGCCCAACCTGCCAATTTCGAACTCTGGATCTACGATCTGTATGGAGATTTCTTCACTGTAAGTCTCTATCTTTTCTGCTAAGTTACATGCTATTGTTAGTT…
>TRINITY_Unigene842_c0_g1_i15
AATTTTTATTGTTGGTTCATTTAAAAACTGAAAAATCATAACGTGTGCCGGTGGAAACTTGACATACAACTTCCTATCGAAATAGCATCATGAAATTTAGAATTGCGCTTTGGTCTCAGCGCTTTGATTTATCGTTGTCCACGTAAATCTACTCTGCCCTGCGGGCATGGAACTAGCATATACGACAGACGTTTTTCCCATCAGGTCCAGCGCAAGGGGAAAATGTAAAGGACGTATGTGCTCCATGGGACCAGGGTTTAAGAGTATTTAATTTTGAAAACGCATGACGAAAACGAAACCTGCATTCTTCCACTTTGGTTGAAAGGGTTGACTCTGGCAAGTTCGTCCGCCGGCTCAACGACCAGTCCGAGTACGCGTGTTCAACCACGCCTCCTTTAA…
>TRINITY_Unigene46652_c0_g1_i7
CACTTTCGGTTTACAGTTCACTAATATCTTATACAATTCAATACAGATTCTCACACATAGAGCCGTTCGCAGAAAAACTTCGACATGGCAAGGAAGCGCAGTTCCCGCGCAAAGTTGAGAAGGAGGTTTCCGAAAATCTTAGCTGAAGTTTACAGCCGCCGGATTCGAACGCTGCGCCAGCTAATTCTTGAACTGTTAGGCCCCTCACTAAAGCTCTCACCGTGCATCTGCAAAGAACCCGGTGAAGAACATTTCAAATACTGTGCGAGCTGCGATCCTTCCACTTATATCTTAAGAGATGACGATCATGCCGACTATTGGACATTACTGGAGTGTAGCTACGGCGTGGTTTCGAACACGGCACCTCGTGTTGAATCGTTCGCGCTGGAAAACAGATGG…
>TRINITY_Unigene4846_c1_g1_i8
TCCCGTTCAATTTGGACCAGTCTGCTTTCAAAGAAAACATTTCCCTTGCAACGAGCTATATAGGATGGATTTAATAGCGCATTTATTTTATAACCATAAGATCATAACGAATATTATCACAACAGCATAAGATTTATGAAACTAGCCACAATTTTTGGTTATTTACTGGAATGAGACGCGCTTATTTAGCCAAAAATTTCGAAAATGCCCCGGGCACCAGCATCGAGTAGTTACATAAATATCAGATATATGGAAATTAGAAACATCATCTGCCTGTAAATGTTGCCAGGGTAGGCGTGTAAAATGGGATTTTCTGCACGGAAAGTAGTTACCTCCAGAGCATCATCAAAAGTAACAAGAAAGCAGACCCTAGTTTTATGTTCTCCCTTTGACTACCGG…
>TRINITY_Unigene9465_c0_g1_i10
TAATAAGCCTGAAACATTTAACCGTAGGAGTGTCCTGATTTGCGTTCTTGGAAGCAGCCAAATTAATAATAATACAGACGTGCCTTTGTTATTTGCAACTTTCCAAGATTCAATCGGGTCCTAAACACAAGCAATCGCCACAATTTCATAGCCGAAGGGCGCACACATTTCTAATCATGGACTGTCGAGGCTAGGATTATTTTGAATAGTTCCAGGTGGGAATGGAAACTTTATCGAAGTAGAGCATGAGGTGCGAGACAGTGCAGGCCCTGTGGGCCGCTCCTCCTCTTCACCAAGTGGTAGCGACTGCAGTGCTTAACGACCCTCCAACTGTCTACACAGGCGGATCCGATGGAGCCATCGTCTGGTGGAAGCTCTCCTTCCCACCTTCATGCTCTC…
>TRINITY_Unigene10563_c0_g1_i3
CCCTCCTTGTATTTCCGTTTGCACTTAGGTTCTTTATCCATCTGGCTGCTTAGTATATCCAGGGTTAAGGTGGATCTATGCTAGTTATGTCTGTAAAACTTGCACTGATCTTACTAATCTCTGACTGGTCTGCAAGTGCATTGATGTTGACCAGGTATCTCAAATGAGTATGTCTTCCAGTAGACAAAACATTATAGCTTGGAACAAGAGCAAACCGAAAAGTACAGTCAACCAAAAATCTTTGTTTCAGTGCATATGCTGTAAAAAAAAAGAAAGCACATTTTTTGATTGGCACAATAATAGTCCGGCATAAGATTAATGTCTGCACCAGATCGACGCTCCAGTTTTAACTTTTAAAATCCCTGAGCTCTTTTATAGGCAAATGCACCTTTGGTTACC…
>TRINITY_Unigene7229_c0_g1_i2
ATTTAAGATTTCCATCATGAGACCAAGAGGGTACAGAAAATAGGAAGCATATCATAACTAAAGGACACAAACCACATCTGCTTTGCGATTTCAAAACTCAACTAACATGCCTAACTACCATTATGACAAAATTGTTTGAAATTCTTTGTTAGTTAAATGGATGTCAAAACCAATTAACTGTGTTATTGAAGAATGTGCAAGTGGAATTGCCAAACTGCTAAATTACCATTTTCTGTATTTTTCAATGATGAAATGGTCCATTGCACCAGCATCACCATTATTAAGAATGCTAGAAAAACATCCTCGGTTATGATCATAATGATAGGTGCAGCCAAAATATGAGAACATTAATAGTATAATTATCAGCTACCTTTTCCCAAAACAGGAAACTACCCAGGT…
>TRINITY_Unigene10736_c0_g1_i14
CACAGAGGAAGGTGGCGGGGTACTTGCCGCAGCAAATCGGCGCCATTTGGCGGGGACTTCTCAACTTCTGACCGACGGACGAGGTTACAGGTGGTTTTCACGGCAATTTCTTGTCCCGGACGGCGGTATGTTGGCGCCTCTGTATCTGACGGTTGTGAAGGCCCACGCGCTTCCCGGAGAGACTTGAGAACCGTTGGATGCGGTGAAAAGGACGAATGCAGGGGAATGGCAGGGGAGGAGGAGCAGTATTTAAGGCGATCCCCTGCACTTCTGTATGATTATCACTTGCTAATGCGACAGTCTGCATATCATTCTGTGCGCAAAGGGTGATCGTTTTCTTCTTCTTGTTATTTTACTTGTGTTTGTGTTGGTTCGCTTGGTGATATTCGTGAATTCTAG…
>TRINITY_Unigene6562_c0_g1_i10
TGTCTTTCATTTATTAAACAAGAATATCGAAATGGGTATCCAGTGGATATAACTATATCCATTTATCTGATATGAAATTTAGGAAAATGATTAATAGCGTTGTCATCCACAATATAAAACGAAGAATACGCTGAATCCAACACTAATGTTGAAGGCCGAAGTTTTTCTTTGCGTGTCAACTAAAAAACTCCTGTGACAAGGATTGGACAAAATGTCAACCAAATAATTTATATTCCTATATCGCTTCGAGATCATCAGCATCAATGGCCCCATATGACAAAATGAGAATAATACAAAAGAATATGAGTAGTACAATACCAGAGTTAACCTAAGAACACCAAGAATCATCTTGATTATATGTATCAAAATCAGCTCCTCTTTGAAGAATACATCATTGGA…
>TRINITY_Unigene379_c1_g1_i1
GCTGAGGTGTCATCGTCAATAATCTGAACATGTTTCCCCAATAATAATGTCAGTTCCGAATGTACATTGATCTGTTTTAGATGAGTAAAAACTCGGATAAAAGAACAATATGTTACTGAAGTTTAAAAGAAGACAAATGCTTTTAATAAATTAAAATCACATGATTACAAGGTCAAAACTGTTGGCATGTTTAAATATTTGTGTGAAGAGGACATTTTCTCCTCATTACTGTTTGCCAAATTGTATGTCTTCATTTATAATACAAATGGTTAAAATACAATGTTAGAATTACATTAAGAAAAATTATGGTTAGAACTATCGGATCAGACAATTGCACCGGAAAAAAACTCGTTGCAATACATCTGGAATTTTATGATACTTCCAAGTTCTGCAAAATGT…
>TRINITY_Unigene4796_c1_g1_i1
CAGCATTAGTCAAATAAATTGAAAAAAACAAAACAGCACAATTCTCCCAAAACCTCTCTACCTCTACCTATTTGCCTACCTAATCTCGGTCTCTACTTCTTTCTGATGCCACGTGGGCATATAAAATGCCACTCCTGCCCCGGAGCCGGAAAGTCTACACTCATCCATTAAATCTGTGAAAATACAAATAAAACTCAAACAAAACAAAATTATCAGAATGCAAGCGACTGGTTCTGAATAGAAGGAATCAGGGGAAGGAGGAAAGCAAAGCGAGGGTTTCGCTTGCTCGCGCTCTCTCTCGCGAGGGTTTCAGTCATTTCTGGCGGGAGGCATAAATGGCCACAACGGTCATCTCGACTCCACCTCTATGTCCGTTGAATGCGAAGCTACAGGATGATC…
>TRINITY_Unigene4729_c0_g1_i17
TGGACATCCAAACTAGATAGATCTGAAGTAAGAGGAATAAATCCGAAATTTTTTTGGTCCTTAATAGATCCGAAGGTTTTTTTGGTCCTTGTTCGAAGTTAGATGAATCTTAGTTTGCTTAGGAAACTGTATGTACATTAGGGTTGGGTTGTGCCATGTGACAAACGAAACAGGGAAGGATGGAGACCATTTCGGACCTGTCACCTACGCGTGGGATTCCAGACTCTCTTCCAAGTCGGCTGATTAATGTCATTTTATCTCATCCCTCTTGGCCTTGAGCCTCAGGCGCATGATTTCCTGAAATCCTTTGTCCCTTAAACCATATTAAAACCCTTTCAAAGTTCGTGACCAATTCTTCTTCTTCCAAAAAAACCCGTCATTTACCACAAGCAGTGGATG…
>TRINITY_Unigene2220_c0_g1_i10
GTGAGCCTCCACTTTGTTCTTGAAACATTTCTCATTTCTTACTTTACGCAATCACAACAAGAATTGGGTTAAAAAAAATATTCGAGAGATTTTGCTGTGTTTTTCTCAAGTTCACAGCACCCAAACAGAAAATCCAAATATCCCGCCAAGAGATATTTCTTGGAACCATAAATTGCCAGCCAGAAAGAATTTTCTGCAAAAGTTAGTTTACAAAAGAACAGTGGAATTTTCTGCAAAAGTTAGTTTGCAAAAGAACAGTGAAAAAATGTGCTTGAGACTTTTATGGCAAGTATAAAGCCACATGTTTAACGGTCAAAATTGTGTGAAACTACTACTGGAGTAACAGCCAGCTTATTCCATGAAACCAACCATCTGAACAATCCTTCTATAATTCCAGAC…
>TRINITY_Unigene14368_c0_g2_i2
GCTTTTTTCTCTTTCTGCTTGGGATTTCTTTTTCAAATTAATTAACCAATCCACAGATTGATTAGTATTACTGATATCTAGTTTTAACTCTGAAAGAGTATCATCTAGATGTTCCATCTTACTTTCCATAGAGATAAGAGTTTGAGAAACTATATCATGAGATTGTTTAAGTCTTCTGTTCATAGACTGAAACTCATTGATAATCAAATCATTAGAATGATCCATCTTTGTAGAAATACTTACTACATTTTTGTCTATGTTGGCAACATATGTTTTTAACAAATTTCTTTGTTCCTTGCCAATAACATTCAACCTTTCAGTTATGTTGTAGTAATGTTTTTCTTCTGCAATATTTGACCAATTTTGCAGACTGATATTCATTCTTCCGTCTTTTGATAA…
>TRINITY_Unigene10605_c0_g1_i30
CTTACGGTGATCCCAAAGCCACCTAAATATATTCTTCGTTTGGAGCTTCATCAGGAGGTGCAGTGTTCAAATATTGCGCGTACCAATTTTCCTTCCCCAAATGGCAAAGAGCGACGATGCTGCTGATGACGCCAAAAAAGGAGAGAGGACAGGTGAGGACAAGCCCAAGACTAGAGTGAAAGTGAAAGCAATCACTGAAAGAAGTTTGCTGTCAAAGTATCCATGATCTCCTCCCTCTCTGAAGTTTGAAGATAAGACAAAAGAAAGTGGACTATGAGTGCAAACTGCCTAATTGATCTACAACAGAAGGAAGGATGGATCTCGGGCAGTTGCTAAGTTATTCAACTGTAATGATCTTTCAAGGTCAAAATTCCAGGACTGTTTTAGGGCCACTTCATT…
>TRINITY_Unigene24023_c0_g1_i1
GATTGATTTACTTTGTTTTCCTTAAATATCACATTAAAATATGTTACTTAATATCAACATTAAATTTTTATTATTAATATTTAGTTATTGTTTTAAACTATAGCATATCAACTCCAGTTTTAGTACAAATTACACCTCTCTTTCCTACCCTGCTGTAAAAGAAAACCATGTAATAATAAATTGAAAAGTGCTTTTGGAAATTCATCCTTTGTCCTGACTCCTGATAATATAATCAATTGGAAAGTGCTTTTGGAGAATCATTGCTTATCCTATGGCCTTGCAAGTATATTGGTGACACATGGTAATTTTGCTGATTGATATTATAACACTTGCTATATAAATTTCTTGTAAAAACATTGCACTTTTTATATCCCTGTTGCCAGACTAGTCCAGATTTAG…
>TRINITY_Unigene14223_c0_g1_i1
GTATCACCTCACCTTAATACTGTGATTCTATTTTTGTGAACTTAATCATTCTATTTGAGGTTCTGTAACGATTTTATAATTTTGCAATTTTGTCACAGGTTTATCAAAAATTTTGTGAAGTATAAAAGTTTGAAATTTGAGAATTGTAATTAGAATATCTGCGAATTTCTGCCAATTTTTTTAAAAATCTTCCAAAAATTTGAACAAAATTATAACCTCGTTAAACTATACAGCATTCTATGTTGTCAGCTAAACATCCTCGTTAAACTATACCGCATTCTATGTTGTCAGCCAAACATCCAAGTGGATTGTTCCCACAGTTTAAGACTTTTGACCCCAAATGTACTTTTCAAATCTGATTCTCATCTGGAAAACTGTGGACTGTTGAATGAAAAAACA…
>TRINITY_Unigene7588_c0_g1_i4
ATTGCTCGTGTTTCTGGAACTTATTGTCAGTTGTTATTTTTTGAGCTGGGCTGGGTTTTGGGAGAGAAGGGGTAAGAGTTTGTCCTTGTTTTGTAGGAAATGAAATCTCATGGGTTTTAGACTGTACATGCAGTGATGCTCTTTTAGTTTTTAATTTTTGTCATGTGAGATCTATTTTAGGGATTTTTCTGCCTAGAGGCCTGGTTTGAGTCTTCTTTAGGCCTGGTTTGAGTCTTCTTTATTTATATTGTAGATCTTTTATTCTCAGTCGATATTTGATTTTTTGGGGTTTAAAGTACCCCTTTGTAAATATTTTACTGTTAACAGGTTTATGCCACAACAAAGTCTTTCAAAATTGCTTGTATTCCATTTTGTTCATATCCTTTTCATTATATAGAA…
>TRINITY_Unigene3508_c0_g1_i2
ATCAAAGTTTTAGACAATATACAATAACTGATCTTTATAAAGAACTTAAAGCTTATTTACAAAGTTGGGACCACAAATCCTTGCAGTTGTGCAATGAAAAGCACAAATGTATTTTTCTCTCCCAGGGAATAAGAAACGCTAACAGCTTCCCACCTAGTTATCTGATTATAGAAACAATACATCTTGCAATTACTACTGTTCAAAATATAACCAGGCAAACAAGCATATTCAACATTCAAAGAAATATCAAATTGAACGCATGCCCATAGTCAATTAAATGCACCCCAGCTTATTTAAAAATCACAACCATAGCTGTGCTCTTGTGCCATCACATCTCACTTATCATGCTGAATAGTTGTGTTATCAAATACATGTCTTAGCAGAGGATTAAAGCAGATT…
>TRINITY_Unigene1071_c0_g1_i12
TCCCCAAAATCTGCCCAGAAAAGCTATAAAAACCACCCATAACATCCCCAAAATCTGCCCAGAAAAGTCATGAAATCTGCCTATAACATCCCCAAAATCTGTCTGGAATGTCCCTGAAATCTGTCGGAAGGATGGCCAACGAGACCCAGTCCTTCATCAAGTCCCCCAACAAACCCAAAACCTGTCTGGAATGTCCCTGAAATCTGTCGGAAGGATGGCCAACGAGACCCAGTCCTTCATCAAGTCCCCCAACAATCTGGGGACGTTTCATAGGGTTCCCCAATTTCTCGAAATGCTGAAACAGAAGTTACACAGGGTTTTTTTGGGGGGTTTGGGGGCCCCTATGCAAAATAGCTGAGCACTCTCTTCAATTTATCAGAATTTATTTTGATGTTCAAT…
>TRINITY_Unigene2969_c0_g1_i4
CTACTGCATAGTTCAATATTTAATAATTTAGGTATCCTCCAAGGTATTCAAATTCATAGTTTCATTTTAAGAGAAATGTTCAGAATCTACAAATGGGTAAAAAAATACTCACATTAAAAGAAAATCGTGAAACGTGTTAAGAATTAATGTTTTTGGCCTGTGCTGTCAACTATCTCTGATCAGCTATATTATTAGCTTCCAATCTACCAAAGAACATACACTCTTCAACCTGTTGCCTCATCTCAAAAGTTATTTCAAATCACATAAGATGATAATCATTAAAAACATATATTAAAAAATTCAAATAATACCCAATCTTGGAAGGTACAGCTTTAGCCTAGAACATGAGCTTTTTAAGCAGCAAGACTCATGAAGTCTTCAGAAGCAGAGTATAAATGA…
>TRINITY_Unigene4917_c0_g1_i6
GGGGGAAGGGGTGTAGAAGACTGCTCTAAGTGATTTTTCCATCTTTATTCATGGACTGCGGAGAGCGTTAAATCATTCGCAACAGATCGCCGGAGGCTCGAATCTTACCAGGGAGCGCGTTCCTTTCTTTCCACCCTTTGAGACGACGTATTTTGGTTCACAATTTCGTTCTCTGAGGATATTTTTCTGAATATTTCTGCGCTTGTTTTGCATAAACACATATTAACTCTGAAGTGTGTTTCCCGGAGGCTTATTTGGCCTCCAGACTTGTATTCTTGCCTCCATGGAACGTTCTGCACGCGATTCGAATCCATTCGCCGTTATCTTTTGCATACAAAACCACTGATATTTGGCCTTTCGTGGTGAGGCTTCAACTGTCTCGTCAGGACGAAGGTTGTA…
>TRINITY_Unigene45387_c0_g1_i10
ATGACAAGCAAAGAAAACTTTAACTAGCCATTAGCTTTGGCTTTCAATATTTAAATTGGATACACTCCTTTATATCAAGGAGAAACCCATTTCTTAAGCGGGACATAAAACAGATGTGCCTACCAAACATTAAACCTAGAGATGGGGGCAATAAGCCTAAGATAGGATTCCCCAACCAAAATGTTAACCAAAGGCTACCCAACATAGAGATATCAAATGGAATTGATTAACTTCAAACTCAAAATAATACATAGGAGTTGACAGAAATTATGGTTCTTCGAAACTAATCAATATTTTACACATTAGAAGAAAACACAACAGCTCTAAAACTGCTGAGTTATTTCGATTTCTGAATTGATATTACCTCCATAAAGAAGGCAAACATTTCAATAGTAGTAA…
>TRINITY_Unigene7910_c0_g1_i27
GTCGGTGCAGGATATATCGCGGTAGCTGTTCTTCCCACTGTGCTGGCGGTCGCTGTCTTCTCCACCATATTCACAGTATTCATCCCATGTTTTTGAAGCTTGGTTTGAGAGAGTCCAGTTATGATCATAACTTACTGCCCAGAAAAAGTACCCCAACAGACCTCTATCTTTGGCAAACATGGTCTTCATGCTAACAGTCTCCTCATTGTCATAACCAATCCACACATCTCCACCATAGCAGTAAGCAGATACAGTAGCATTATCAACCACAACAGTAGCATTGTTCTTCACTATAAAATCTTGAATTTCACTGAACATCATAAAGCCTGCCTGGTGACTCAGTTTCTGCCTTGGCCCTGCAGCAACAGCAGGGGCTCCTATCTTCACCCTCTTCTTGTT…
>TRINITY_Unigene5661_c0_g1_i18
AAAGAAATGAGTTCTCAAGTAGCCACAAAATTTTAAAACGCTTACAGCGAATCAATGACATCTCTTCTTCAGCAAACGGATGATATGTATGACATCACATGTAAAGACTTCTTTCCATGACAAATTTTCGAAGTAATAACCGATATAACAAGGATCAACAAGATACTAAACATAGCCAACCATCAATAATGAAACAGAAAAGCATACTGATTAATTAGAATATATGAAAAGCATACTGATTATTAAGAATATATGTCTCGTAGTATTAATATCCCCAGAAAAGCTAATAAAACAGAACTGAGAAATATTGTCAATGTCTGGTTACAATTATTTTCATGAAAAGTAGTAGAGATGCATACAACCAGGGAAGCTTATCAACAAATCCTTAATCCAAAACTT…
>TRINITY_Unigene23742_c0_g1_i3
CAGGCACGGAAAACCTATGAATTTCATATGAAAACAAGTTGACTGGGTTGTGATTGTCGGAAGCTTTATCGGAAGGTTAAATTTGATTGTCAACGCTTTTCTCGAGAATCTGCAGAAATGGGTCAGATTTTTACTTTGAAGGGCAAACAATATGTACGATGTACTGTCCAAACCATATGTACTTGTCAGCAAAGGAGCAAAGTCTGATTGAGATATATACTGTTAGACAAAAACGCATTTAGGTTCAGTGGTCTAAATCCCAGCGCACGATATTCTCTACTGTGAGGTGTAATAACTGTTTGAAGAGTTCAGATACTTGCTCAGACGAAATATTGAGTGGTTTCTCAGAAATTGGAAGAAAAGATAAAATCGAAAGTTTAAACTGTCTCAACTTCTATT…
>TRINITY_Unigene728_c1_g1_i4
CTTTAACAATTTAATTTGATCATATGCCTTTTTAAATCACATATATTTGATATTTTCCTTCGGGGTTGCATTCATTGGAATCACGCGTACCCTAGGGGATAAAATAATTGGCATAGAATCATGGGTTTAAAGCCTAAATTTTCAGAGAGTGTGGCCTTTGAACAAATCCAAACATTGCACCTTATATTTTTTTCCGCCGCTTTTGCTTTACCCCTCTCTGCGTGCGGGTATTTCTAGCGAGGGTTCGGAGTCAGATGCCTGTTGACACAGGTCACAAGTTCGAATTTCCAAGCCGGCAGCAGCCTCGTGGTTTTTAGATTCGTCCGTTCAAGAGTCCTCGCGACTTGTTTTCAGACAAGTCTCACAGCAGTAGCAATAGAGGGGGAAGCACCAGATGTC…
>TRINITY_Unigene45794_c0_g1_i4
CGACTGTTTCCACCATAAAAATAACTCGAAAATAAAACATAAATTAAGAGAAGGAAAATAATGAGCATGCAAAATACACATCCAAAATGGATTGTGCCTATAAAGTCCAAGTGACAGAGGAAAACGTTCCAATAAACACAAATAAAAACATGCAGCAACACCATATATCAATTATCATGGCATGCAAAATGTAATGGTTTTTTGCAGGTGTACGTATTGAAATGAAAAGCTTTCTACCTTGAACGAGGAAGGAAATCATCGAAAAGATAGTCTGCAATATCATCTGGTGCAATCGGCGAGGGATCCTGATTTCCAGCCTCGCCCATCCCTTCAAAGTCAGCACCAGCGAAGCTCTGTTCATCCATTTCAGTGGGAGGAGGTGAAAGAGAAGTGATTCCA…
>TRINITY_Unigene5975_c0_g1_i37
AGCACTATAGCGTGGAAATCCTTCCACGCCAAGAGTATATAAACCCACAAACAACAAAAGGAGGCCGGCGAATAATCAGGGCGTCTATGAGAAGGAGGAGGAGAAGAATGCATTGACAAAGTGTAAGGAGGATAAAAATAGAGCGATACGATAACCGACCAAGCATAGGAGGCATTGTAGAAAATTGTTGTTGTTGTCAGTTATTTGATTCTTGTTGAATTTCGTCAACGGTGAGTGTAACCCCCTTTCCGTTCCTCTCCCCTTCCCCTCACTCTTCGCTCCTCTAACAAATCCCCCATCCACCCCTGATTTTCAATTTCCTTTTCAATCAAACCCCAGCTGATCTCCTCCTCCCCCTAAATTCCTCCTCCTGGGATTTTACTCAAATGAATTGGAACA…
>TRINITY_Unigene116_c0_g1_i10
TTTGCACCAAGCTTAAAATTCTTTAATAAAAGAAATAGGCTGTATACCAAAGGCTTGCTGAAGCCTGAATCACAATGAATGGAATGAAGCTCTGAATTCAAAACTGAACACAAAAGTGAACTCAACCATGTAGCTCTTCTTAGTTGTTATTGACCCTTAACCAGTCAAACAGTGTACAAGGAAAGAAAATACATATCCTCCTTCTGATGGGCCCAAGTTTGAACTTATTCCCAAGTAACCCGACTAAACCGTGGCATTGAACCCCAGTGTACTGCCAGCACTGTAGTAAACCAGAAATTCAAAGCAGTACATATTCTATCAATCCTAACAAACAGATTTTTCTTACCAAGATTGATATGCTATACATTCTCTGATTGCAGCAAGCAATATTCTTCATAG…
>TRINITY_Unigene26217_c0_g1_i3
CCGGGTTGTGGTTACTCCCTCTCGTCTCTAAAAGGCAAAGGCATGCACCTCCGGAATCCACCACAAAATATATAATATCCGCCATTGAACCTTGGTGACCGCACAAATGGAATGGAATGATGAAGATTGAAAGTATGTCCCTTCTTTACCCTTAAAAAAAGGAAGAAAAAGACACAAGGTTCCTTGACCATTACAGGTAGAACACAGACCAACAAAGAAACTCATTCATGTTATGGATCCGGAAGATATAACCACTTCATGTTATAAAGTAGAATTTGTGGAGCATAAATCATGTTGATAAAGGCCGGCAGAAACCGCCTGGAAAATACAGAAAAACTAACGAATTTAGACACAAACTCTTCAGGTATATAAAAAATAAAACATGAGGAGGCAGGATTT…
>TRINITY_Unigene25559_c0_g1_i25
CTCAAATGGAATCCAAACAACGAAGAAATCAATAATGGTTTCACCAACATGTTGACTCATTCACATGATAGGAATCTAAACTCTTGGGCTTAAAGGTGGAGAAGCTCAAGAAGAAGATTTTCCTTTTAGATGAGTATGAGATATATTAGGAAAAATTTCCTATACTTACATAAATTACTTAAGTGCCTGGTGGAGTGTCATCAGAATCATTGCTATGACGAGGAAGAAGTTGTGTAAAGCACTAAAAGTATGTTATCATTAAGAACTATGATGATGAAATTACTTAAATAGTGTTATCACAAAATCTCACACCTTAGTGGAAAGCATATCACATGGGAATAGATGAGCGTAACATGGAAGTGTTACTATTTTTAGCTTAGTAACAATGTTCCTTGTTTA…
>TRINITY_Unigene1554_c0_g1_i15
GTTACAAACATTTTAATATGTGATTTAAATGTAGAGAAAAGCACAAGTGAAAAAATCAAACATATCTCAACCATAATAGAATGCTGCCAAGAAACAACCATGTGGTTGAAACACGTTAGCATATGCTGACTAGGATTTTTCCCAAAAGAATAAAAAATGGAAGTCTTTCAAAATTGTTAAGTATGCCAATCAAGACTATTGATTTACAATAACAATGCATGACTCGTTCCGAGTGCAAGGTAAGGGATGTGTATCCCACCCAGAAATATAAATATTTAGTCACTATGCCAGCAGTACATTGAAATTGCTTCAGCTAGCATTCCCAATTTGGAAGCTTTACTTGTAAAAATAGTATAAATCGCCTCTACATTCCATCAGCTCATTTTGATAGAAGCCTCT…
>TRINITY_Unigene569_c0_g1_i3
TCCGATTTTTCTCAGCCCAAATGAATTACTTCATTAATCAAAAAGTTATTTACATTTTATGTACTTTTGCCACCCATGGCAAACACAATGTGGAACTTCAAAAAAACATATCTACAACCAAGGGGCTAGGAAAATCTAATGAGCTGTTCGTTGCTTGATCCCTATTCTTTCTAGTGATTTTACATATCCTGTCTCACATATTTCCACAGAAAATACCCTGCATGCTCACTAAAATTTTATGGCAGAGAATACATGTATTAGAGAACAAAACTCACAAATTCCACAACCGCCAAAACAAATCATGCCTTGGAGAATCAATCCTCGTGAAACAATGGGAGCCTGCCACTGTTAATGAAATTGCAGACCTCAATATATATCAAATATGGAAGAAAATCATGA…
>TRINITY_Unigene2455_c0_g1_i4
ATTTCTGGATTATAAGGTCAATATCAATCTTCTTATTTCTGGATTATAAGGTCAATATCAATCTTCTTATTTCTGGATTATAAGGTCAATACCAAAGCAGAAACTTCATCAAACAAGGACTTTACCAGCCCTCGTGTTTTCTGTATAGTTGTATGCTTTATTCATATTAAATGATTGGTCTGCTTTCATCAACCATTGCATTAACAGATCATACTGCTCTTTACATTGGTAGATACACAGATAGAATAGTTCTTTAATAACACATTCGAAGAAAAACAAGCGATGCCATTAGTGTCGTCACGCTGGGTCATTAACCACTGGAAACACTGAATATAAGATGCAACTTCAAGAGCCACTAGAAAAGAAAGCACCCTTGCATCAAGACATATTGGCCTACAA…
>TRINITY_Unigene2099_c0_g1_i8
TTTTTTTTATAAAATTTAATAAATATTAACATTTATATTTCAGGGATCAAGCAGAGTATTAGGTGAGAATTTGAGTGTATAAAAGGTATGTTATAAAGTTTGCTCTTTGCTGTGGCAGTCACACTTCAAACCATGCAGAGATAAAATATAGAAAGCTTTTAAATTAAAAGAATGTAGACTTTCTCCATATTTTCTAGGAAATGCAATATGACTTGTTAACTCGTTATCAGTGGTGCCATGAATAAATTTGGCAATCAAATCTAACATAAGAGTTCATGACGTAATGACTGGTGCACTTAATTTCTACCTTATATGAGCGCTCTGGATCATCTGTAGTGACAGCATGTTCCAATATACAGTAACCATAAGAAATATAAAAATTGCAGTGTATTTGCAAGT…
>TRINITY_Unigene2725_c0_g1_i27
AAAAAATGCAGAGTCAATAGCGAATGGGCACCCACAATATCAAATATCATCACATCAAGTCATTTAACCGAATGTGTATCTCAGATCCACGTCAATGCGATCACACCTACGCTTAACGCAGTTTTACAGAGGCCAATACATGAGACTATATAACTATAAAGAGAAATAACTAACAAAATTAATAGTACAACACCATCAGTATTTCAGTACATGGAACAACATATTCTTGTGGCCATAAAACCCGACACACGATGTACTAATGCAATACAGAGATCCATACAAATTTGTCTAGAGTGATCGTATCAGCAAATTATTTTGCATCAATTGAATAAATCCCAAGGGTGGCATTGACAGCTCATAAATTTAATCATGGGGTGAGATAATCAAAACAGAGAACCT…
>TRINITY_Unigene1050_c0_g2_i5
CTACACTTGGATGCAGTAAAAATCACATGTGTACAAACTCAATCATTCTCATAAATACCGATAACACAACTTATATACTTCTGAGAAATAGTAATAAATAAATGTAGAGGTAAGAAACCAACATACAGTACATTCCATGCATATGAAACCAACTAAAACATCACTTGGAGAGAGAAGCACCACCACCCAACCATGAATCACCTCTAATTCCCCTTGAGCTGAGGTTCTTTCCATGGATCAACTGCCTCCAATTGATCTATGCAATGGGTATTTAATACCCTCTTTCATGATGTGGTTTCCATTAGTGGCATCCCGCTTTTATGGATTTTTATCCATTTGCCTAGGGATTTTTCAGAAAAGCTTGCCTTTATCTCCCACAAGGATTTTCCTCATAAAATG…
>TRINITY_Unigene2791_c0_g1_i3
GGGAAATCAAATATTACATAAGATACAGTGACTTTTGTCACTTAACCGATACAAATAACATGCCATTATGGTGATTCCACATGCATTCTACCTATAGCTGCTACAAAACACAAGATATAAAGGCACATGCATTCTGCAATTATTCGCACAGTATGTGAGGAAGCAAAACCATAAAGAATGGTGATCTTTCCCTTTCAAATATGATCTCATATCAGCACGCATGATTGCTCAGAAACTATCAATAATTATACGTGCTCCCAAAATTACAGAGAGGAAAACTATTCAAGACCACTGCTGACAGATTTCCTCATAGGCACCAATACATTGTCAAAAATGAAAAGGGATATATGTTCTGCCCATTCCCTAATTGGTGCAAATGGTGTTAGACCAGCCATTACC…
>TRINITY_Unigene12317_c0_g1_i1
AATAATTCTATGTCACTAAAGGCTAATTTTGAATGGCTTACCCTGAACTATGATGCATTCCTTCTATTTGGTTTGTCACTTTGTCCTGAGGATGAACCACATTAATGGGTGCAGTGGTTAGAAGATGCTTTAAACGGTCAAAACTCTGTTGACACTCTGCTGTCCATTTGAATACCTTTCCTTTCTTTTGCAATGAGGTGATAGGATAGGCTATCCTAGAAAAGCCTTCCACAAATCTCCGGTAGCAGCCAGCTAACCCCATAAAAGATCTGATATCAGCAACGTCTTTGGGTATAGGCCACTCCATAATAGACTTTATCTTCTCAGGGTCGACCGCAATTCCCTCTTTCGTAATCACGTGGCCCAAGTACTGAATTTCTTCTTTGAAGAAATCGCATT…
>TRINITY_Unigene2949_c0_g2_i1
CTTTCCTTAAAACACGTGGCAGTACTGGGTGATTGCTAAATTTGAAAATAATGTATTGCATTAAAATGATCATAGACACTAAGTTGTTAAATCTGTTACAATATTGAGGAATACAATGCATGTGTTTTTCTTTTTCTTTGACTATCATTAAATCATGCCTACAGATCCTCAAAGTCAAGATTTTTACAACATTTTATGGATCGGCATGGCTGCCAATACACTTTATGCAGAACAGTGCTCTTCTAGTGAAGCATTGTTATGATTCCACACCAAAGAAGGGTTGATCTTGATTTTATTCCTGCCATGGCTGTTGAGTTCTAACCAAGCAGTAGAACTCAGAAACATGCTAGTTGCATGTATTTGCATGTACCGTAACTTGGATCTCATTACTGCATATAT…
>TRINITY_Unigene17250_c1_g2_i3
CACCCTGGGTACCATCCTTAGAATGAGGGTAAGTGCCCAGAGGCTTCTTGCGATATATATATATATTCTGAAATAAATTGTATAGGTTGAGTGGACCTAATGGTTAAGAACATGGGTTTTCTCCTTAGATTGTCACATGTTCGATGTCATAGGGGGTAGGGTATGTACATGTAAGCAAGCCATTGCTTGAGGATATTAATGTGGGGTTAGCAAGTTACTAGCACTCTCAATCTTCACTTACAGAGTAAAGAATGGGATGAATTGTATTTCTCGTGCAAACCCCAATGCCCAAAATTTTCAATCTAGTGGGTTAGCTAAAGTGGTTGAGTGCCATGAATTACAATCAGGAGATTGTAAGGTCAAATCCATGGGTTGGTTGATCCTATGAATATTGTGGGT…
>TRINITY_Unigene199_c0_g2_i4
CTCAGGAGTAAGTAATAGCAAAATTCCACAGTACTACATACAAAAGGAATAAATATTCTCAGGAGTAAGTAATAGCAAAATTCCACAGTACTACATACAAAAGGAATAAATATTCTCAGGAGTAAGTAATAGCAAAAAAAGCTATACTTTAATTCGGCATTTTCTTGTATTTACTCAAATGAGTAATGAAGGAAACGGAAGTCTGTGTCAGCTGTAAAATAAAAGAATACAGATAAATTCATTTCTCTCATTCAATTTTCCATGGAAATATCTTAAAGAAACTACAATTACATATCAATTTGCAATGAGATTGCACAATCCAAAACTGAACATCTAATGGACAATTTTGGAAAATAAAATACATAGACAACTTTGGATTGTACACAACCCACAAGATCA…
>TRINITY_Unigene22752_c0_g1_i10
AACTCAACTAGTTGAGTCTCCACCCATTCTGATGTTGGATCAATATCGTCCAGCACAATGGGATCTATATCATGCCTTCTATTCAGCAAATGGTTGCCTTCAATGGGATCTATATCATGCCTTCTATTCAGCAAATGGTTGCCTTAATCCAAGGTTGTACTGCACAAAGACAAGATCATTTAACCATTTTTATTCCAAACGATTTCTCTTCTTCGTGTGAATCCGTTCAAAAATAGACCAATTGCACTCACACCCAAAAGCACTGCAAGTTTGGCTACAAACTCTAACTGCACACTTTTGCAATTGAGAACATTGGCTTCCAAATGACTCCCACCAATGCGCTGCAAAAACAAAGGCTACAGTTAGACTAAAGTTAGTTCAACAATTTAGATGGTAAGT…
>TRINITY_Unigene555_c0_g1_i18
CAAAATATTAATATAATTTTCAAACCTTATTAATATAATAAGGTGGTTAGTTGAGGATATGGATGAAGATCGACACACACCAAATCCTATACATTAGATATAATCTGTGTGTGTGAAGTATTGAATGGGAAAATTTATATATCCCAAGTTCAATAAAAATGTATATTTTCGACTAAATACTAAATAATGATCTAGATTGCCTCAGTTCAATAAGGATGTATATTTTTGAGAGAATAATGATCTAGAGTGCCGATTGTGTGAGATCAGTCGAATACAATAGTAAATCTTCTGATCTATATATATAATTTGAAAAAAACACATATTTGCTTGATTAAAATTGTAAAGAATCTACCACCATTTCTATTGTAAACTATAGTACGATTTACCTCTTATAATACA…
>TRINITY_Unigene8063_c0_g1_i10
CTGCAAGTTTGAAATAAAATTATAAATTTTCTCAAGATGGATTTCTTATTGGTCTGAAACTTCAACCAAATGAATTCAAGACAGTGAATCTAAAAACATAATCAGCAAGAATTCTTCTCTATTATGCATTATCATGGGCTTCTAGAATCAACTGATATTTCTTTCAACTATCATCATTTTCCTGCTGGCACTTTCCTATATTAACGTAGAAATACTGACAAAAACAATGCATTGGTATAACGAATCAATGGACTAATTGCTTGATGGAAATATCTTTCCATAGCATTTAGGTCATTCCATTTCCATAAATAACTGAACGGAGCCTTACAGAGACATCTGTCAATTGTTCCCATAATTTGAGTCTTGATACAACTGGCGTGTAAATATTTAGCTTTAGTC…
>TRINITY_Unigene38472_c0_g1_i14
CAGAAACTCAAATAACATCATAAAACGCAACACAACACAAGACATGCCTCAACTTCATTGATTATATATAATATATCATGCAGAGTACAACTGAAAATATCCGAGAGTGGACCTCCAAATATTCTGCTATTACGCAGACCCTGATCCCTCAAAACTCCACAACAGCTGCCACTAAATCCACTGAAACATGATGAAGCACCAAGTGAGGACCTAAATGATCCTCACTCCAGTTATCCATGAAGCTCTATGAAACTCCTGGACGAAGTCTCCTCAAAGAGAGTTGGGTTTTCGTCCAACACTCAGCAACATACCCGAGGGTTTTTGTCCTGTGGCTAGACGTTGGGAACTAGGCTCTCCAAACCTCACCAATAGAAAATATCAATAATCCAAGATATCCTC…
>TRINITY_Unigene5755_c0_g1_i1
GTTTTCGAGTAGAGGGGAAGTAAAGAAATAATAATATTTGTACAGACAAATGAGAGATCGGGAGAAGGTCAGCGGATCGATTCTTGTAAGGCGTTTTGGTGGAAGAGGCGGGAATGGATAACCGGGTCAAAGTTTTCCCAATTGCGCACCCGATGTTACGGTGAGCAGACCGCCAAGGCCAGAAAAACACGCATAAATATGGAGGTCAACACGAAATCGCAGGACAGCATGCGAAAGAATGGATGAATAAGCACTTTCTGTCTCTCATGTGACCGCTGGCTGGGAGGAAATTTCCTCATCAGTCGCCGCTTTTTCTTTACTTTCAACCTCATTTGACCCCCTTCTTCAGCCCTTGCGTTGTGCTTGAAGAATCGCTTATTTGGAAGCATGTATCCCTTA…
>TRINITY_Unigene15321_c0_g1_i3
TTGGCATCTAGCCTTATCCTTAACACACAACTCCTTTGGGACAATAGGGATATTATATTTAAACATATATCTTTATTTTAGAGAAATATATACATCATCATGTTGGAGATCATCATCACAACTTCTATATTTCATTTTCATATGCAACACATATTGGTCTTCCTTTATTTTCCCCTTAACTCTGATAACACATGTTCAAACACTGGCATACATCAATGACCACAATTCCTTTGACATTAATTACAACACCTATTAAACATAGATGGTGAAATATGTGTACCAGATGTGGAGGGAGGAGGAGGGAGGAGTAATATGTGGATTGGTGGAATATGGTGCTACTAGTGAGACATGTGGAGGAGGAAGGAGAGGAGTGGGTGGATTGATGGAATATAATATAAC…
>TRINITY_Unigene13708_c0_g1_i11
GTTACTTTATGTGCAATTCAAAAAAGAATAAGCCATGGCATGGGCACTTGGAAAAAACTAGATAATGGATCAACGTCAATCATATTGAAGAGGTGGAGTCTCTGTTTGATGCACACAGGGAAAAGTTGGAAGAAGTACTAGTGTCGGTTAGATTGCCAGTGTTACCACCTTAAATGTGGACAAATGATGTCTTCAAGGCTGATGGAAACAAAATTGGAGAATTTTTGGAAGCATGCATGTTCTTTATTACTTCAAGAACCAGGAGGGTGGCCAGAATCCTTGTCAAGCTTAATCCTCGTGAGGGGTTGTTTGAAAATATAAAATTGTCTTACGAAGGGGGATTCCATCTTCAATAGCTGGACTATGAATAACTTCCATTTAGATGCAATCAGTGCCATC…
>TRINITY_Unigene3694_c0_g1_i4
AAAATACATATAACATTTCTCAAATTCAATATTCTAAAATACATATTCAGGAACCCATCATTAAGAAAGGTAAATATGAATCAGCAAATTTTGATTGCGTGTCCGGGAAGGATGATTATCAAAATGCTAGAAACCAGAAATGAAATTCACGATGCTCTATTTCACTGAAAAGAATTGAGGCCGTGGTGGATAATTCCAAAACCAATCACCCCGAGAAAGAGAAATATGAATCAGCAATTCTCTATTGCATGTTCAGGAAAAAGATTCTTATAAAAATGCCAGAAACCAGAAATGAAGGTCGAGGTGCTCTTGTAATTTTATTGAATTTCTACCATGTCTCATAAAGTGAACATTGATACAGCTATAATGTATTTACATCTGTCCGGGTACAACATACAG…
>TRINITY_Unigene2090_c0_g1_i18
GCCAGATTTAATCGTGGATAGTAGTGCCGTCAATGTACCGTTAAGGGGCCGTTCAGTTAACCAATGCCGTATCGAACTCGCCGTTAAGTCAAACGGCATTGCGTTATCTTGTATCTCCGATACTGTATTTAATCCTGGGGACAGAAAAGAACAGGGAGAAACCAAAACCATACGCACAGCGAAGCATTTATATTCATTCATTTGCATTTCGCGAGCCTGGCGTTCCGGACGGACGAACTCAGCTAGATTTAGAGACCCCGGGGATCGATCTCGGCACCTCCTGTTGTTTACAGGTAAAATTTGTCACCGATTTCTCTTCTACGCGGTTCGATTTTGTATCCATCGGGTTCAAATTTTGGCAAAAAGTTAACCCGAAATTCCCAAAATTTGCCTGTGATT…
>TRINITY_Unigene8076_c0_g1_i1
TTTAGGAAAACATTTTTTTATAACAGACCTCCCAAACCATGGTCGGAAGGAGCCGTAACAGACCATCCAAGCCACAGTGAGAATGTAGATACTGAATAAGCATGGAATTATGCTTTAACACTGAGCTTCGCTTGCTCAAAACAAAAAATCACAAATTATGTATATTTGTATTTAGCTTCGACATGAAATCTATGAAAGTTGAATGAAATAAAGAGGGTACAAGAAAAACCAGCTTAGTCCATAAATTGAAGACAATTTTTTTTGCCCATGTCATTTATTTTTCTTCCACCTGATTTCTGTACATTTAAGGAGGCGAGTTTGCTTTGCCCTGTGTACAATATACAACCTCGTTACATAGAACTCTCTCATTTCATCTATGTTTAAACTGAAAAGGAAACT…
>TRINITY_Unigene424_c0_g1_i82
TGGCAGTAAAATGTACTTGAGAATTGTTGATTAACAACAATAATACCAATGGCAAGTCTATTTTGTACCTTAAATAACGATAACATATTCATAACACTAGGCATACCCATAGGAATGGAACACTGACTAGATTCTCCCTATACATGCATGAGTATTGAACAAATAAGATGTCTGACAACAGGTTTATGATTAAAATGGTTAGATGAAATGCTGCAAGCCAACCAGTTTCAATAGACCTTGAATACACTGCAGAAACTGGAGATGCTTTTCTCTAGGAATCCCTCCAACACGATGACCTGAAGCCCAATTCCATAACCTCCTCAGAACACAGGAGCTGCACGAAAGTTTATGTTCCATTCCCTGCATTTTTCTGAATGGCATGTGTCAGAATCAAATGCT…
>TRINITY_Unigene56116_c0_g1_i1
CTTGACTTTAGTGAGGACATTAACCGTGTCAAACTTCCACCACAAGATATATTCATATATATATATACACATATAATGTTTATTATTAAAGCTGGATGAGTGAGAAGTCTGCCATTAGTGGATACACATATATATTCGAGCGTGAATTCAAAATATTTTGATTGTATCGGAGATGGGATCAGATGAGATGAGCTGAGATGCTCAGAGAAATCTCTTGTTATTTATTAGTCGGGTTTAAGAATTTCTTCGTTTAAACTTCTTGATCCAAACAGAAAACCGAAAGGAGGGTTCGCAAGGGCTTTAAAGCCGTTTTAGGTTAATGGAGTCTTCGAGTTCGGAGAGCTCCGTCATACGCTCATTTTCTTTCCTTTTTCCGACCCCGAAGGGATTCGATCTACC…
>TRINITY_Unigene6271_c0_g1_i2
CCCTCAAAATACGAAATACTGTCTAACTCAATCTAGCATCCATAAAAGCGTCTTTTACAAAATTGACAAATAACCCTCAAAATACGAAATACTGTCAAACTCAATCTAGCATCCATGAAAACGTCTTTTACAAAATTGACAGTGTATTAGAGGTCAATTCAATCCAGTATATGAATAGAGAAACATAATAGCTCCTGTGAATATTCAACTGAGAAAAAGAAAAACAGTCTGCACACTGCCCTAATTACCATGTAAGATGTTACAATGCAAAATATAGCAGTCCAAATTTTCAAAATTTATACAACTAGCAATGATATATTTATTATTTATATACAAGTTACACTCATCAACAGTGATACTGTTGATGAGAGTATAACTTCAACAACATACAAACATAAT…
>TRINITY_Unigene11334_c0_g1_i1
AAATAGTCACAAGGGATTTTGCTTAAAAAAAAATTGAGTAAATACAGGGGAAAAAGGCTTTCCATTTTTTCCATTTTTTCAGAAATATACATAGGGTTTTATATTAGGATACAGATACCTGTTTGGAGAAACGCATGCCTATTAAACTCCCCTAAAATGGTAAAAAATAATAAACAAAGGTTATCAGGCAAATTGCCAATTTTTCATTGAACTGCAACTCATCTATCTTTGGACTATAAATGAACAAATCCAATATGTATGGCACTTTTTAGATATACAGTAGGTTCCTTACAAGGAAATTTTCATATACCTGGAAAAATAATAATGGCGTGAGCCCCTTGATCTGAAATTGCTTGTTTGTGCTGCGTGCATATAGTTGTATGATGACCACCTTTAAAC…
>TRINITY_Unigene2718_c0_g1_i14
TTTTTTTTATAACACAACTCCATAGATAGATTGATTTGTATTATATTTACCAATTTACCTTACAATACTTCCATGATAGAAGTGACTTATTAAAACCTGCAGCAGCAGAAAAAGAATGGACAAAAATATAGTACAAAATTGTGTGGGATTAACAGCCTTACAAAATTGGGTGGGATTAACAGCCTCAAAAAGTACATCGCACTTTTTTCAACTAAAATTTATCTCAGGAACTATATTTTCAGTCCCCACATGCAGAAATTCCCACTGAAGTGCAGCACATTACAAGGCTCTAAGTATGCCTTACTTCCAGCTATGCACTTTGGCAGACACTGTAGAAGAAAATAACACAATTTAAGACAAATTGGATAAAACAATCAACTTGTGAAAACGGAGATATCT…
>TRINITY_Unigene20524_c0_g1_i11
TAAATATGCATCTTACAGAGTAGACAAAAGGGCTGGATCGCTGTGAATACAGTTTCCGAAAAACACACACGAGACATGAAAAGAAACTTTGACAACAAAGACTACCTAATACATAGGACGGCATATAAGCCACACTTCTTCTATTTTTAAATCGCTTCTTCACTTTCCGTTAATATTTCTAAATTATTATATCAATCTGCTCTTTACACCACCCCAAAATCCAGTCTTGCTTCAACTACTATAACTAGTTCCAAGTGATTGCACACAAATGGTATCTTCCAGTTATGTAGTATATCAAGTGCAACTTACATTTAAGAGGAAATAAGGGATCCATCATGGCAATCTGAAAACAAAAATGGATTTAGATTTGGTATAACTTTACATTTCACATCTTTTGTA…
>TRINITY_Unigene12794_c0_g1_i2
ATAGCGTAGGCAGTGAGGGGTGGGAGGTTCCCATTAATGAATGAAATTCGCGACGCCCTTTCATAATTCTGATTTTGGGGGTCAAAAGTAACGTCACCCAAATTGATTCCCAATTATGAGTCCCGTGACGGGAAGCCCTGCTACTGCTACTGCTACTGCTACCTCTGCCCTGCGACAATGGAGTGAGTAACGGCAAACACTGGCCGTACGCAACTCAACTCAACTCATTTGACGTCATTTTTGACGGGGACGATTTTTCTTCTCTCTAGTCGGAAAACCCAACGACCTTGCAGCACATGTTGCGTAACGGTACCTGGCGCTGTTCCGAGGACCACAAATAGACCCACGTACGCGGTTTCTGTCAGTTGACGCGCAGTTGGTTTCGCTACAAACTAACAA…
>TRINITY_Unigene26183_c0_g1_i9
TTTTGATTTCAAATACATAATGTATGGGTTTTCTTAAAGATGGAAAAAAAACTACTTCAACCATTATTTACAAGGGGTAGCGCTATGATCCAAACCCCGAACATAGAGTTCCTTCCGTTTAAGCTTAGCCACCTCAAAATCAAAATTTGTGTGTTTTCCATCAATTTCACACACATGAGGGTCCATTGCAATGTGTGTGTTTCCATCTATTTCTCACTCACAAACGAGGATCTGCATTAAACTGGACAAGCTGATTGGAGTAGTTGAAGATATGTCACCACATTCTCAGTCTCCTTTCCCAAAATATTTTGTCAAACCCTTCGAATCCTCCACCACATGAAGTAACTAGGTGAGCTCGCCATGAAGAACTCGTGCAGCCCTATCAATTGCCCGAGACAC…
>TRINITY_Unigene12515_c0_g2_i9
GGGCCCTTCGGGACGATGAGATACGGGGGGTCACATTTGCAAACACTAGATCTTGGTTCGAGTCTCTTAGCTCTCTCCAAAGGAATTTTGTGGGTCATTTGCAGGTGAAGACACGATGGTGAAGGTTTATCCCACCGTGAGCGAGGAGTACAAGGCTGCCATTGACAAAGCCAAGAGGAAGCTCCGAGCCCTCATTGCAGAGAAGAACTGTGCGCCGATCATGGTTCGAATCGCATGGCACAGCGCTGGGACTTACGATGTCAAGACCAAGACCGGAGGGCCCTTCGGGACGATGAGATATGGGGCCGAGCTTGCCCACGGTGCTAACAGTGGTCTGGACATCGCAGTTAGGCTCCTGGAGCCAATCAAGGAACAGTTCCCCATAATCAGCTATGCTGA…
>TRINITY_Unigene6042_c0_g1_i10
CAACAAGAAGCTAGGCGGGGCTCTCCGCCGATTGGCCAGAGCATCGTAGGACAAGTGCTGTCGGCAACGGCCGAACACAAGTTTCCGTCTACAGATTCCCGTCAACACACGGGGAATCTCGAGGAGAATGAATGTCGACGAAATAAGGAGAAACGGGGGTTTCCTACGGTCAAAGATAGATGGAAATTGGTGGTGCAGGCGGCGGCAATGGCGACGGAGAAGCAGCCGGAGATGACCAGGGCAGATGGAACGCCGTCACGGAGAAAACGAGGACAAGCTCCCCATGATGACTTCAACGATGTACAGGTTGGTGGAGGTTGTTGTTTTTGCGTTTGCTTGCCTTTCCGTTTCTTTTTCCTCCTTTTTTTCTCGGCGGTCAGAAGTCACGGAGGCAGTCGA…
>TRINITY_Unigene18726_c0_g1_i5
CTAGAAAGTAATAAAAATCTAAAAATAAAAATAAATATTAAAGATAAATAGCCTCAAAACTGGATCACTTTCTCCTTTCTGACAACATTTTATTTTAGGATCTGTTCTTTTAACCTGAGATCCTCTAGTGTATGGGATCTGATCACTTGCCTATATCCCTTGATATCGACTTGCAAATGCCCCCTCCGAATAGGTCATTTAGCTTCGAATCCTTTTGGCTGGACAGATCAGACCTCTTACCCAAAATGAAAGATTGGTGGGACGCTTCAAGGGCAAGAGGGAAAATCCTGATGGAAACTTTACAACTAAAACTCAAAGAGCTCAAAAGAAAAGTCAAAGTCTGGAACAAGAGAGACTTTGGGAACATCCACGGGGAGAAGCGCCATCTAGAGGAAGCCA…
>TRINITY_Unigene9184_c0_g1_i4
CAAATATAGAGGCCCAGAAAATATCAAGATATATAATAAATAAATATATTTTAATAAAATCAAATTTGACGGACTTTCTTCTATTCAATGTGAGCATGGTAAATTGAATGGACGCAAACGAATAATTCATTAGAGTTGAGGGGGTTTGGTATAAGGGGAGGAGGGTGTAGAGAATATGGTATTATTGTTTAACATGGGGGACGAAGGGTTAGAAGAAGAAATTGGATCCGGAAATCCTTTGATTTCCTATGATACAAACCACAATATCAATATCATTCAATCCATGGCTATGGCCACGCCCAATGAGGACGCTGGTTATGGTGGTGCCTTGCCCATGTCGCTTCCATTACCATTACCAGCAAATCCTCTTCCCATTGTTCAGGGAGAGCAGAGCAAATG…
>TRINITY_Unigene889_c0_g1_i4
CCCGTCTTCAAAGATTGCATTATCATTAAATTGTGCTTAATTGCTTATACCAAGACTTTCAGCAAGGACACGGGCTCCATACAAATCACTAATGGTCATCCTTGTGTTTGTCCCAAGGATTATTCCCACGTCAAATGGAAGGAGAATGATTAAATAGTAAAATTATGTTTAGAAATCTGGTGGTCATTCTAGTCTACCGTTCATTCATGTTCCCTTTCAATGTGGAAAACTGCCACCAAACTCTGCAAACAGACTTGAACAGTGCATGGTCCTCGCTTTAACACAACAATTAAATTCATATGCAATTTGGCATGAAGCCCTGTATGCCTTGTAGCAAAAGTTCTCCAAAGAAATTCAAAATGCCCTTGCTGGGTAACTTTGATTACAAAAAGCAGATAC…
>TRINITY_Unigene17636_c0_g1_i2
CTCCGTTATATAAGTTTTTTTCAAAACCCGTCAGAATTACGCCCTCGTCCTTGTCCCGTTCCAACTAGTAGACGTGACAATCCGTTCACTTGTCCACGTGGCTTGGAATAAGCCCTTAAATTTTCGGTCGCTAGAGATCTACCGGCTATTTCAAACGTAAGGTTTTCGATTCTGTTATTAACTATCTGTGTTAGACGCTCCAATTGAGAACCAACCCACATTTGAATTGGATTAAGATTGGATCGTTCCTGCGTTCTGAAGGATTATAAGGATCGTAACAAGCCACATTTGAATTGGATTAAGATTGGATCGTTCCTGCATTCTGAAGGATTATAAGGATCGTAACAACCCACATTTGAATTGGATTAAGATTGGATCGTTCCTGCATTCTGAAGGATT…
>TRINITY_Unigene6213_c0_g1_i2
CGCAATGGATTTGTTTTTTTTTTAAAGAAAAAATGTTGTTTATATAACAAAATAATATGATCCAAGAATAATAGACAAATGGGTATGAATATACCTAATAGAGCAGAGTAGAGCCCTCGAATCACTGTGCACCTCAACTAAGCAACCTCTCGCATTCCTTTGCATGGGAGAGCTCTTAGCTATATATTGACTGATCAAAAAGTCCTCCCTAAATACAAAACTAGAAAACACAAAACCATTGAACACATCTTCCACAAAAAGAAGATACCAAAACCATGTAGCTTACTTGTAATCTCCTCTTCCTAATACATGTCTCGCTTTTTTCCTTGGGGGTGAGGATTCTACCCAGAAGTTTTTCCCTTGGGGTGAGAATTCTACACAGAAGTTTTAAAATGATGC…
>TRINITY_Unigene27587_c0_g1_i9
CTAATCCCATCGCCATTATTTTATTAAATTAATCACCTTCTACCCCGCCACCCACGGCGTGCACGTTCAGAGGCGTAATCATTTCGTCTTAATGCCCCATTTTTTTATTATTATTAAGCGCGCACGTATACGTAGAAAAAAAAAAGGGCCGGATTCCAGCAATAATTATAATTTTATGTATAAAGACCAGTGCCCCGTGGGTTTCGTATAGGGTGCGGAATGACGTGGGAGCAGGGTCCCGAGGTCGTTGAACAGAAAGTTCCCGGGTCTGGCCACGTGGACCTCAATGACGAGGGTCACAGTATTATTAGCCCAATGGGGGTACGTCGTTCCAGCGATCTGCTTTTCCACGCAGGTCCCGTGATTCCCTGTGACCTGCCCCCGATTTTCAGTGCCCTC…
>TRINITY_Unigene451_c0_g2_i2
AAAGGCCACCAATCCAATTTATGAGCAAGAAGAAATGGAATGTATTGTTAATTGCAACCTATTACATTGTACCAGTTCCTGCATATTCTAAACGAATTTCTCCTTTTAGTTCGAAAGGATTCTTTTGCCTTTCATTTGCTTTCAACCATCATAAAATTAGGTATACCAGAGGCTGGGTTACAAATATAAGCATTCAAAGACGCAGAACAACCCTGACAGCGCAAGATCAGTAAGCATAGTTACACCACTACAAACTATAGTATATGGTGAATCACAAACACGCCCAGCAATTGTGGTTTAGTCCCACAATAATTCTAGCAGAAAAGGCTGCAATAAGCACAACCTTAAAAACAAATTGCTTAAAAGTATTACAAAGATTTAATGATCGGAAGCACCTGA…
>TRINITY_Unigene3997_c0_g1_i9
CTTAACCCAACTAGCTCCCATTCCCATTCACATCATGTTGTTTTTTTTCAGAGTTGTGTATGTGGAGTGCAACGTACTTCTTGTAAAGTTGTAATTCTACTATGGAATAAATATGTGGCTGAAGAATGTTGTTGGGATTTTTGCCGGAGCCCTAGTAGATTTTATTCCATGACTCCTGCCTGTTCAATGGTCCCCATAATGATATTGGCCAGATACTCTGGGCCCACCAAGACAGCATTAATCTTAGAGGAATCCCGCTTCTTGAGACCCGGAAAAACATGCTTATCCCATGCCTGTAAAATAATAGCCCTTAACATCGCCAAATTTAGTTGAGAAGATAGAGATTCCCCAAAAGGCCGCCATATTGGATGGACCCTGACGTGGACGTAAAAAGACAAG…
>TRINITY_Unigene9041_c0_g1_i15
ATGACGTGAAGCCTCACTGTCCACATACCAGATACCTGAAGATGCTCCGCTAATCGAGGGAAAAGCATGCTCCCTCTGAACCTGTGTGGCAGGTGATCCTGCACTAGAGGACTCACACGTAGTGAACGCAAACTCTCGGTCAAAACGACCAGCAAAGTCCTCAATCTCTGCTGAAGCTGCCACGTCCTGGTTCTTCCCCTTCTTCTTCTTCTTCTCCGGACACACAACTGCATAGTGTCCCATCTTTTGACAATTCCAACACTTCACCTTGGAATAGTCCTTCTGTGTGTTCCCCTGTTTACCTTTACCTTTGCCTTTGCCCCCACCACTGCTTGTGGAAGCCTGCTTCTTCCCTTTGCCTTTCTTGCCTCCTGCCACCAGTGCTACATCCTCATCCTG…
>TRINITY_Unigene1124_c0_g1_i5
TTCTGCAAGGAAATGCTTTATAAAATAAATCACAGTTCAACTACAAACATTCTCAGCAATTTACACAATCTTGTATGATCAACTATTGTACAAAATGTAAGGTTGTGATGAAATCTAGAGTTGCATTTAGAGATGAAATCTAGAGTTGAGTTTAAAAAACTACATTAGTCAAGTAGCTATCAAAGGCACATCAACATAGCTTGTCAAAGAATATTCTTCAGTGCAGTCACCAGGTCAGAGAATTGACAATGTTTATTCCAGGCCCTTTTCATAAATTACTCTTTCACCAAATCAATCACTAATTACCACATATGTAGAAGTGGGATCCAAGATACTTTCATGGTATGCAGGCTTCCACAAAACAATGCACTAGTTATCGAAGTTGGCCACCTGCACTTA…
>TRINITY_Unigene9854_c0_g1_i16
GAATTTAATGACACAATGCAACCGGATTTGGTTCAACACACGCAAATGCCTCTAAAGGAATTTAATGACACAATGCAACCGGATTTGGTTCAACACACGCAAATGCCTCTAAAGGAATTTAATGACACAATGCAACCAGATTTGGTTCAACACATGCAAATGTATTCATCCCCATCAATGTCTTCTGGAAGTTTATTGTAATCATAATGATTCTTACCCTATTAGTCATTGGGATCAGATTGGCAGCTATTACAATTTGTAACAGAAATGATTAACAAAATAGATAGTAACACCATGAGCATCACTTTTCCTTTCTCAGCTTAACTGCCAAATCGCTACAGAAATTGTTGTTTTCCACCCCACTATTGGTAATCTATTGCAGATTCCACCCCAGTAGCC…
>TRINITY_Unigene5077_c0_g1_i1
TTGAAGAAGGCTATGTACATCCAACATGAAATCATGGAAGTGAATTCTCTTTTTCCTCCAAGATTCAGGCCTTCGTAATAAAACCAAGGAGGCAATGATAATTTCTTTTCCATAACATATCCCAAGTAAAACCTTCCGATTACTTCTTATCATTCCATGGGTGGTTAGGGTGGTTACCCAAGGTAAACCCGGGAATAAGTCCAACTGAACACCCTATGATGATATATATAGCTCATCAACATCTGGCTCGCTAGAGCAATAATGTTACAAAGCGAAATTTGCATCCAGATGAAAAAGGATGACTTTTCCTCGTAACCACACAAACCATATCTTGTACAATGTGTCGTCATTACCACTGGTTCCCATAAAAACGCTCATTTTAAAATAGCTGTGTGTTTC…
>TRINITY_Unigene6508_c0_g1_i4
CCCGCATGTAGAGCACCTCTCCTGTCTCAGGAGATTAAACAAATATCTGATCTACAATAATAGCCCCACTTAATTAGTGGTTTTAACGTTGACCTGAGCCCTATGGATCCAGATACCAAGAGGTTTGCATGGCCTGAACCCATCTTTCAGCTGAAAAAGGCAAAGATGAGCCTAGATATACACGAGTTACATTAAAAATTGAGAGGCTCACTATATATATCTGTGTGTGTTTTTAAGCTCCATATTCATTGGGTGAGAACTGGTCAATTGACCAAATCAGCAGTCCTTTTCGTCTTACTGGGCCTCTTTCCAAATGTAGAGAAAAAGCTGATACTGCTAAATGAATTGTGGTTTCTGCAGTCACTGAAGGTTTCCTACAAATATAAACGGCAGATTTGC…
>TRINITY_Unigene30060_c0_g1_i8
CGACATTTCATCGAAAAGTAACACGATAAGAGGACCATAAATAACAAACGATTTGCTCCGGTAGCTTGGCATTTCGATAAATTAAAATTTGAGGGATCGATTCAATCAAAGGGTTTTCATTTTATATTCGGAACTTAGAATCAAATGATGCCAGGGAGGTCCCCAGGGCAGAAACCACTAAACAACATCCATGTTTTTGCGTGTGTCCTGCTGATTGACAGTAACTTGCTACGAACTTTCTAAATTGGGGACGCGGAAGAAGTCTTCAATGTCGTGTTCTCATCAGAAGAAATTTTTTTCGTTCTGAAGAGTCCCGGGAATAACTGTCGGGCGCTGCTTGTTACTTAAGGTGAAGGATCTGATTGTGGTTGGAGAAAAAAGCATGGAGAACTATTTGAA…
>TRINITY_Unigene2012_c0_g1_i6
AAATTACAGAGGAAAAATGAACGTTTTCTATAATAGCAATCTTTAAAAAATTTCAGTCATACAAGAAAAGAAAACTTACAGAACCATAAATATGTTATAGGTTTAAAGAGAGCATCCATCCTGATTCTATATCCCTAGATCCAAGATTATGCTCCAGCGTTAATAAAGTGGATTTACTTGACAAGTGAAAATTCCCATCAATGTAAGAACTTAACCAAACAGAATATATTTAAATTATAAAACGATGAGTCGTGGGCCTATCTGAACATAATATATTTAAATTATAACAGTTAAATTCCTCTTAAGGGCATATGCAGCCTCGAACCAAACCAGAAACAGGGTTTATTTGTATAACATATATACCTTGCTTCTTTTCAAGGCATCTTCACTAAACGACAT…
>TRINITY_Unigene3680_c0_g1_i14
TTGAGCCTTACTGTTACTTGATCTTTAAATACTGGCATCAGACACAGTTGAACTGCGGGTTATTTTTATTGTTTTTTTTTTAATTTTGAATAAACATATTGACATATACATCAAAATGTAACTGTGCTGTGTAGAATTAATGCATTGACATGCTCACCCAACAGCTCACATACAAATCTTGACTAGGCTTTGACATCGTCGTGATTATACGCACAGCAATTCCAAATCTCTTCCAGTTGAGTGGAAGTGCTGCAAATTCGACCTCTGCTACGCATATATACACACATAATATCAATCTCGCCTCTGCCATGCATATATACACATAATATCAGTATCTTCCGTCAGCTCCATTTGGAAAACAATGAAGAGCTCTGAGAGGTCAATGCCACTGCGTCTCTC…
>TRINITY_Unigene64254_c0_g2_i2
CAAGAACCTGCTTAATGCTGCTCCAATAACCAACTCCAACTGCGCACAAACTCCTCACAAATGCTCACATAAATGCAATGAGATAGTTGTGAGGAAATATGTGGGGGTTGGGTCACCTTTATAGGCGTGGAAGAAGGGTAGAGGGCCTAGGAAATAGTTTAAACGAAAAAATAATTGATTTCAAGTCCGCACAACCAACCTTTTTTCCACGTTGTCGAGACTGACCGGTTTAAGTTAGGCTCGGTCGGTTCGACCAATCCATTACCGAGCCGACTGAATCAGTGACCAACTCAACTGGTTCGGTAATGGATTGGTCGCCAAACCGGATAATTGACCTAGTTTGTCTGGGCAAGGGTATGGCTCGATCAACCAGGCCGATTTTGAGTCAGACCGACCTAG…
>TRINITY_Unigene4348_c0_g1_i1
TAGCCTCAGGATCGGCACGGAGGTGCGACGCCTCTGAACCACACATACAAACCCAGCACAGCAAAGCAGCGCAGAGGAATTCGAACAATTCAACTGTACATAGATATATGATATTTATGGACACGAAGCTCAGCATTTCCTACCTCGTGGCGCCTCTCTAAAATTCAAAGAAATCTTATCAACAAATTGATCGTCCTTTGGCCTCTCGGCGGTCCATGCTCTGCAAATAAAAAGGTGCGAAAATTCTGGGTTTTTTCTGGGGAGTTGCCACAAAAGGCACTCACAGTAGGTGTATTTCGAAAGCTAAGTACATTATTAAGTTTTCTCGTTGCAGAAACCCTATAATTCAAAGAAAAAAACTGCTTTTTTTGACCCCACAGAGATACTGACGTAGGGGCT…
>TRINITY_Unigene4417_c0_g1_i4
ATTTCATTGAAACAACTTGATCATATAATTTAACAATCTGGACTCGTAATTCCGAGATTCTGGAGTCCAGGAAAACCAAAAAAGGCACGCCTGTTAGCTCTAAAATTCTGTAAAAGATAAAACAAATTAAATAAATGAAACCCATAAAAACAAGCCTCAAAGCCTTCTACCTTTCCATCATCGTCGGGACTCGCGGTTTGTGGGCAGGTGACAGGTGATAATTCTGGATTGTCAGCAGCACAAAAACGTACTCTGGACAGTTATGCTGTCAGGAGGAGTGACGTAGAAGTTTCCGTCAAATGCAGGGGAATTTGCCAGTGGGGTGGTTCTACTTTGTGTCAGCTGGATTCCCAGTGGCGAAGCCCATTAATTAATTGCTCACATATCAATCCAGTTGGC…
>TRINITY_Unigene8739_c0_g1_i20
TTTGGATCAGTAATAAAAATAAATTCATTGTACATAGTTAAGGATGTGACACATGAAGGTAGATACTGATGAACTTGAAGGTATACAGTAATAAATTCTAATTTATTGATAATCAATAAATATTGATGCAAAATAAGCTTTTACAGAAGAGAAATAATGATGGCATCAGTATATAGCCAGATTCCATGCTGTTAAAGCAGCAGCAAAAGTTTGCCCAACAATTTTGTAAAACTCTCTTCCACTAAATTAAACCCAACAGCAATAACCCAATAGCAATATAATATTAAATGGCAACTGGATTGAAGTTTCTCCAGTCTGATGAATCAAATTGTCCAACCAATCAAATTGTCCAACAGGAATCCATCCTGCTCTTATGCTCTTTCATAACCTTATATATAA…
>TRINITY_Unigene9779_c0_g1_i2
TTTATTTTAATGCGGCATGCTCCTATTTTATTAAAAACTAATTCGTAAACCCATAATGCCTCTCATGTTTTCTGCTTTATCCCATCAACCATCTCAAGAATAAGTCAAAGTCCAACTCTTATCCCCATATTTCCTCTCATGTTTTCTGCGTTTTCCCATCAAACATAACAAGAACTAGACAACATTCATCAATCCATGATAGTGGTAATGCAATACTTCACCTGCACTCGTATAGCTTAGAATAATTCATAAACTAAAGAAATTATTACCTTCTATATTCTCAAAACTCCATGAAAACGCTAAATTAAGCTACTATGTGCATCGAAAGGCCAAATTCAAAATGCATCTAATTTCAGCACAGAAGCTTCGCAAAAGGTTTTCCCTAGAAATGTAAAAAAA…
>TRINITY_Unigene1450_c1_g1_i1
TTTTTTTAGATAACTCCAATTCCAATTAACTATATAATAATGATATAAAACTAATTATATAAAATAATAATTTAATAATGGCCCGATATCGACGAACATAATGGAAATCCGTTTAAATACATATCAATAACATATCACAAAATAGCACCACAGTTTCCCTCAGCTACTCTCCGAAGACCCAAGAAAGCACAACAGATGACCTATGACTATGAGATAGCACAAGAGATCGCTGTATTAACACACAAAGATACCACAAGATGGCATAACAGATGGTCACATTAACAATACATACATGTTTTGGGAATTCAGCTTATTTGCCACCTGACATTTGGTGACATTTTTGAAGTGTCTGATATTAAATCATCTCTACACTACACCTGGTAAAGGTGAAGTTGGCCT…
>TRINITY_Unigene101587_c0_g1_i2
GGGAAGCATGCCAATCTCACTCAAAACCAAAATGCTGTCAACGTTGTGTCCGGAAGAATGCTATTCTCTGTCAAATCGAAGACTTCAATCAAACAAAAATGGAGAAAAAAGGTCTGTGTATTAATGTTGTGACATGATATTAGCATAAATTTATTAAATTTGAGTGTCCGGTACTTCCAAACCCGAAAGAACGCAGTACGACAGCTCCCTGAAGAGAAGGTTCGGAGTAAAGAGTACAAGATAAAATAAACTCATTTAGGGTCAACTGTCAAAGAGATAGGAGGGGTATTAAGGCAAGGCACGGGCAATTGCCGCTACTCGTGCGAGGTGGGGCTACGTTACTCAATAGTGGCCATTCCCATGCCCGCCCACACATCTGATTTATTACTATTCTGTGAT…
>TRINITY_Unigene467_c0_g1_i16
ATATGATAAAAGTTCATATTCCACATCTGAATTCATTTCCGAACAGACAACAGTCCCGTGCGCTTTTGTGGCCTCCTTTCTTCTTTCTGTTACTTGTAAACTCCATGGGATAAATGGATATGCAACTTATAAAAAATGAGAATGAAATTGAACAAGAAAAACATCTATACACAGAGTGTCTGACCTTCAACAAGTACAAGATAATAAACACCAACCATACACTTCAGCAGCTACTTTTAACATGGAAGGTTGCCAAAATTCATAGCAGCACTTTGCATTAAAAGAAAACACAACCAAAGACTAATAAAATAATTCTGACAGACAAATATGGTGAAAATGCATAATAAAATGAGAAAAAATAGACAAATACGGGCAATTATTAACTAGGGATAACTTATC…
>TRINITY_Unigene3895_c0_g1_i1
AGCCAAAGTCGGAAATAAAATCCCAAAATATTAAAATTACCATACCAAGTGCCATAAATCTATTGTAATCCTGTGAAATACTCCCGACAGGTTTAGCTAATGACTTTGCCCTTCTGTATCTTGACCGCTAGGCTGTGAGATAGCACAGCTCGGACTCTTTATTACCACATATTCGTTTTAGTGGGAAGCTTTCACCGCGCAATCTTTTACTGGCATTATCATCCGCCATAAACGTTCTTATTCCCTTAGTTAGGTTCTCCGTTTGCAAACTAGGTCATTGTCTAAGGCGGGTTACATTGTAAGGTATTCTCAACCGAAAACCTCGGAAAATAAAATAGCGGAGGCCGAAGGCAGTTTGCACAGCAGCTTTAGATTCTATACTTACTGTAGAAGTTTCAT…
>TRINITY_Unigene15553_c0_g1_i1
CTTGCTTATTTATGAATCTTATTCGTCTCTACGATTGCATATTTTTATCAGTGCGTAGTTTTAACTAAGCATTCGAACAAAAGCAATGTCTTGAATTGGCAAGGAATTCCTTTGAATGAAATGCTCATGAAAACCATCTATGTTACATGAAAAAATTACATCACATAGGAACCTGATCGTCGAATAATTCAGCAATGTTGATACATTAAGAGCAGAAGGAAAAACAATATTAACACCTAAATATTCACAAAAGATGTTTCTTTTTACAGGGGCTATCAACAACAAAAGCAATGATGCGCCGCATTTTTAATTCTCACCTACAAAAATTTTATATTCTTTCTTTTTTCACAAACAAAAACACATGAAATCATACAATTTACATATGCCAAGACTACATCT…
>TRINITY_Unigene5034_c0_g1_i6
CCAAGTTGTCGATAGACATTACAAGGTCTGTCCATGTTGTCAATCTACATGGAGAAACTTGGAAGAATTCATAGGCATACGCGTGTATTTTTTAAAGGGCTTGTACGGACGGACTTGAAAGCAATATGAATTTGTATTGAAAATGGGGGCACACAAAATACCAAATTCTTTAACAAAGAATTATGTGGTGTTTATGCAATTTGGTAAAGGGCCCGGAGATTCGAACCCCAGCGATGTAAATGGGAGGTCTCCCCTGTATGTTATTCATTTGGTTATGAGAAAAAAGAAGGCGCGCCCAAAACTGCGTGTTTTACAGAATATTTAGTTTAGAGCTTTGTTCCTGCTGGGAACAATTATATTTGTCTCCGAGACCAGAGTGAGAGGAAAGCGCTTGCAATG…
>TRINITY_Unigene4369_c0_g1_i1
CTGAGTGCCAGAGGAGAATGAAAACGATTTGAGCATTGCTCATGTTCTTGGCATCTTCACAAGAAAAAAAATTGTTGTCCCTTCGATTTTTAATCATAACGTTTCAATTTCAAATAGTTGAAGCGGATTTTCCAGGTGTGATGGCGCCTGTTATAAGCGGACAAGGTCAGCTTAACGGGCCACGGCGGAGTGTCTGAACGCCGTTAAAAAATAACGGTATATGTTAGGCCGGCCGCGTGCCGCTCGTCACGCAGTGTTTGAAACGACTCTTTTGACTTCCTGTCTGTAAACGAGTCCTTTCAGCGTGAAACGCGAGTTTCTTCAGCCATTTAGGTCCTTCCATCAGCCATCTGGGTTTTTCCGAAATAGCTCGGAGCCTTGCAAGATGGGTATTTTCTG…
>TRINITY_Unigene27442_c0_g1_i4
ATTCTTCACATCCATCTGATGTACTTCCCACCGCTGGGCAGCGGCAATGGCAAGTGTAAGGCGTATGGAATCCATCTTTGCTACTGGAGCAAAGGTCTCGTCATAATCAATGCCATGCACTTGTTGGAAGCCTTTGGCTACTAGCCTTGCTTTCCGTCTGGTGATTTGCCCATCTGCAGCACTCTTGGTCCTGTAGACCCATTTGCATCGGACAAGTTTCCTTCCTGAAGGAAGGGGGACCAGATCCCAAGTCTGGTTCTCGAGGAGGGAGTTATACTCCTCCTCCATGGCGGACTCCCAAGATGGATGCCCAACAGCCTCAGCATAAGACTGTGGATCAGAAGATTGAACCAAATGACAATGCCAGGAGGGCGATGGTTCAGCGGCAGTGAGCACAAG…
>TRINITY_Unigene123_c1_g1_i7
ATAATGTCCCGGAAGGTATCACAGATGAAGAAAGAATTTTACTGGGAACTCCACACAGTAGAATGCTAGGAGCCACAGAGGAAAGCTGGTGCAAGGCCTTGGGTTGTGGAACTGGAGTCACAATACTCGCCATGCTCTTTTCTGAGAGCGTAAACCCATCCGATTTGCAGGAGGTAGTTCATACAGTTCAAAGAACCCACCCTCGCCTTCGTTCTCAGCTCGTTTGGATTGATGGCAGGCCTGCATTCTCTGTGTCTCCACATCCCTATGTAGAAGTCCAGGTCGTGGACTCTGTGAGTACTTCTGAGATTCTATGCGAGATATCAAGCCCAAATATAAGCGACCCATCAGGAGAAAACTCCAGTTTTGATGGGATTAGTGTTGAGAGTGATAATAGCA…
>TRINITY_Unigene5677_c0_g1_i1
CAACCATGTAACAACAAACTATTTGACGAAATACCAAAATTGAAACTCAAAAATTTAGTGGGGGAAATCGAGATATTCTGGGAGGATATTCCTTGTCTTAGATATTGATTTATCCCTTTTGTGGAGGTTGTGGTTTATCTCAGGTTCGAGTTGCTCAATCATATTTTGAGGCTGTTATACACAAACCAGAACATTATTTTGAAGAAAAATTATTATAAAATTTACAGACCTTGCTTATCAGATCTTGTTGGTGTTTCAGAGGTCAAATTTTCTGCATATTGGGATAGAGAGTCTCCATATGATATTTGAATTTCAGTTGTCCTCTACAAGACTTTTGACTTTTGGTAGCTGATCTCTGACATTTAATTGATGCCACTAAATTATGAAATCCTAAAAGGT…
>TRINITY_Unigene50969_c0_g1_i1
CTTGAGGTGAAAGGGAACCCACTGTCCGTCCATTAAATTGTTAAATATACCTCATCAGGCCTACGGAAAAAATAAGTGGAGTAGAGCCTAAGTTAAAATAAATGCAATCGAGAATATCAGCACGTATTTTGTATAGTAAAATTCATAATTATGCCACCAAATTACTTTAATAATTATTCGATTAATATATATTTATATTGATATTTTAATTATATTTGTTCTGTATCCATATTTGTGTCGTGTTGTGGTTACTCCTCCTGTACCTACTTGCTACTACGAAAATTTCTCAGATCTGATCATCGAATCCCATGCCCTTGTATTCTGCTTCTAGCCCTAACTGCATTCAACGCTTCCGCTCGGAAGCTTCAAATTTCAGGCCGTGGAAGCGCATTTTCCCAG…
>TRINITY_Unigene11539_c0_g1_i1
AGTGAATGTATTATGTAAAACCAAGCAACAGCTGAAAATACCCTTTTCATAATAGTTTATATACGTTGAAGAACAAAACAAACAAAAACACATGGTTATTAACTTCAGACTTTTCACTGAATAGGCACCGAAGCATTTCAGTTTGGTATTAATGCGCTCCCTTCAATTCCAAAATACCATGACCTAAATGACATAAAGAAGTACAACAAAACGGGAAAGTGACAATCTGTAACAGTTTCACAATAATAATTATCTCTGCATATTGGCATGGCTTCAGGGAAGGCTCTTGCACATTTTATGATATAAATGAACTAAAACACCTTTGCTGATACAAAGTATTGGTTCTAATGCATACATCAGGCTTGACAGATTTTGTACTGAAGATCTTTTGATAAGCAA…
>TRINITY_Unigene13278_c0_g1_i14
TTAATTCTATGAAGAATGATATTACACGGGATTTTGTGGAGGATGATTCGTTAGAAGTGGGTCTGCAGTTGTCGGTATTAAGTTCAATGAATTACATGGCAACCATCTATTGGGAAATGAATTGACGATTCTTTTAATGGTGGCATTGGCATGCTAGCTGGCCTTCAGAAAAGGAGGACAGTTGGATAGTCTTCATTGACGGCCATGGTCACTGCTCTCCCTTCCCTCTATTTATATGTATATTCTGTACTAAATTAATTTATCCTGACCCACTATTCCCTACACCACATTGGGTGCTGCTGTGACGTTGTGGGATTTCTCAAACTAAATCGATTCTAATCACTGTGTAATGGTAATTGATGATGGTGGGGATGGTTCTGTGGGCGTCACGAGCGTTGA…
>TRINITY_Unigene14690_c0_g1_i2
ATTTTTTCTCTTATATGATTTTCTAGATCACTCTTTAGATATCTCGTAATGTGACAATTAGTAAAATCACTAGACCGATCGCTCACAATCTGCCCCTCTTAGGCAGCCGGGTCGAGCTCAAGATTTCGTAATCCAATCTAAACACTAAGAAAAATGTCATAAGGGCTTTCATGTCCTCCATATGACCGACCCCATTGGAAATCCGGAAGCCAATATTTCCCCTGTTATTCATCGTTTCCATTAATTATTTATGTGGTTGCCGATAGATTTGCTTCGTTTGATTTGAGAGTGCGCAAAAGACGCTTTTCTCGGCTCTGTGTTCGTTCTAATTTGGGGCTCCCTCATGTTTTTGCGATGGTAGAGGATTCGATTTTGTTACCGCGCAGAGTTCAACGGCGT…
>TRINITY_Unigene5410_c0_g1_i1
ATGCTGTGTAGGTATGGATGTTTGGCATGGAACCATTTTTCTTCATTTCATCAAGAATATCAAATGCTTCCTGTGTCCTGCCTTCTTTGCACAGCCCACTGATCAATGCTGTGTAGGTATGGATGTTTGGCATGGAACCATTTTTCTTCATTTCATCAAGAATATCAAATGCTTCCTGTGTCCTGCCTTCATCACAAAGAGCTGTGATAAGCATTGTGTAGGTATGGACATTCGGGCTGATCCCTTTCCCAATCATTTGATCCAGCAAATCAAAGGCTTCCTGAATTTTACTCTTTTTGCATAAACCATCAATAAGTATCGAATATGTCACAACACTGGGTTCACATCCCTGCTCAGGCATCCGGCGGAATATATTGAAAGCCTCCTCCAATTCTCCGT…
>TRINITY_Unigene245_c0_g2_i2
ACTCATCATCCAAAGGCCATAAGTCGAATATTAATCATTTTTTGAAATGAAATAACATATAAAAAAATAATGCAATGTTTTTATGTTCGTGCAGCACAATCCCTTTACAATTGTAATTATGTTCGTGCAGCATATATAGTAAACATTATAATTCTCTCTGTAATCGTAATACAAACATTGCACTCAGATCCCAAGGGCCTTTCCATTGTAGCTTGTTGCAAAGATTTCTCATGGATATTTGGAATTTGATCTTATTTAATGTTGAGAAGTGATGGTGGTGCACAAAGTAAATTGCACTCTAGCAAGCTTTATTAAATTCTATCCTTGTTCAATTGCAGCTCTTCCCTCTTAACTAAGGCCTTCAAACTGTAAGTTGGCTCAAAGCTCTCAAGCGGCCTT…
>TRINITY_Unigene52229_c0_g1_i2
CACGGAGATATGTTATGGTTACAAAATAGAGATATACAGTAGGACTTATCTACATAGGGTGAGGCACATTAATAAGAGAATGCCTCAGCCCAAAAAACAATACTCCGTTATTGTTCTAACTTCTAAGAATAGTGATTCGGGATGTACGACAACTATCCCTGAATGTGAAAGTTAGTAGTTTAACAAATGCATCCGTTGTTACGTTAGTTAACTGGAATTTAACTATTATGGATGGATGGCTTCTACTCCATTCAATCATCATCTGCCTCCGCTCCATTTACTCGTTTTCTTTATGGAGTAAAATTAGCAGGGGCTTGGGCAATTGTTCTGCACAGTTGTGAAACTATTAGTGCTCTCATTTGCCTTCACACTTAATGGAGAATTTGATTGTTGGCGAAG…
>TRINITY_Unigene6371_c0_g1_i4
TTAAGACATCATACATTTACTTCAATAATTTCATTAGTTTGTCTTGAGATAAACTTTATATTTTGGAGCCCCATTGCTTTTCAGGGCAACAGTAGCCAAGCCAGCGGCTGTCATTTGAATGTGTTTTCTAAACCTTGTACAAAACCCATCATATAGCTGCACCGATAGGTGCTAACTTGCTCGGCAATAAATAAGATCCGACTTAGATTAAATTCATGGTTGGTCAAGTCCACCATGTAAAGTCTTCCATGTAACTGTGCCAACTGGTGCTAACTATCTAAGTGAATAAATAAAATCTACTTGAAAAGTGTTAAAAGCTGTTATTTGTCAATTCGCTTAATTGGTAAAGAGGGTTGTTAGATAATTCCCTCTACAAAGGTTTGAGTTCCTCCAGAGATA…
>TRINITY_Unigene40582_c0_g1_i22
TGATTGTCCAAGGAAAATCCTTCCCAAACAATAAATGCACTTATACAAGGAAACAAACCGCACTGTATTTCTGTAGGGTATTTTATTGTGTGTGTAAATTGCAGTTAAAATGCAGTGTAATGCTCTACAAGAGAGTTGTTACATTTTGACTCCCTAATACAAGCACAGTTCCTCAAATAATGGCTACATAAAATTGTCCATGCTGTTTCTATAGATAATATTTACATTGTTTATATCTCATTGCAGTAACATTAACAAATAACTATAGAAGTTTAGCCTTCAACTCGGAACATTTTTTTCATTACAAGGCATCCAGTTTGAAAAGAAAGGTTATCAATTGAAGCTGTGCAATCCGGTGAGCTGTAATTACTGAGTCTTCCAATAGTGGTTTTGCTACTT…
>TRINITY_Unigene31672_c0_g1_i11
GTTGAAGTACATAAACAGAAAACAGTTATTAGTGGCAGCATATCAGCGAAGTCAGGAATCAATTAGGTGCAGGAATTTGCCTGGAGAACAACTGTCGTACTACTGTAGAAGAAAGGTGTACAGAGAGTGATGATTCACTCTTTAATTCTATAATAGTTAGATTATCTGTACCCTACAGCAAGAACCTCTCCAAGGAAAACCAGCCAAACCACAGTTGGAATGGGGAATTGATTATTAAGAGTAAGCACAAGCTTCAATTGAAAAGGCCTTGCTGGATAACTTTAGTAAAGTGCAGAGCAATGTAATATTCTTACCTTTGAAATTTAAGAAATATTCTCTATACCCTTAAAATTGAAAGCTCATGGACCAAACCCAACTTCTGTACCCACGTTCTCACCA…
>TRINITY_Unigene3028_c0_g1_i5
TAAAAGTGAAGTGAAATTTTGCTGTTTGCTTTATCAAATGATCCCAAAAGGAAATAAAAGTGAATCAATATTGAACATGCCAATGCTGAGATCTGTAAATTTTCATGAATAGCAAAGCAATCTGCAAGGTAGATTCCATATACAAATTAAATAATGATTAATAGTTAAGAACAAGGTAAGAGAGTACAGTAAGGCATGTGAAGCTCGTAGCCACACATGAAAACAGGAAAGAAAATGGGGTGAGCCTTGGAAGACAGACTTTCCATAGGGATTTGTCCAAACTACTGGTTATTGATGTCACGTCCAAAAGATTTTCAATGCCTCTGAAGCAAACAAAATTGAAGAAGTAACAAGGAGAGATCCAAATGTCCAGATTTTATCAGTGCCACAACCTGTAAC…
>TRINITY_Unigene23465_c0_g1_i1
ATTGGATTTAACTCCTTCGGGTACGGCGTCAAATACAGGGGAAGAAAGTAGGATTTGACATTAGATGTTGTTGTGATGATTGCTTGCTTTTGATGTTTTCATGCGTTCTATAATATTTATTTACCGTGATTTTCAGGTTGCTGTGTTTTGGTTTCTGTTATGTTGTCTTGTCTTCATTTCCTTCCCTTTGCTCTTCTCTTGTCTTCTGTTCTGCAACGACGATGGGCGTGGCGATGAGGGTTTGGCCGGGACAGACCCGGGGCCGGGAATGGGGCATTTAATGCAGAGGTTTGCGGGCGGTGAAAATTTAGCAGGGACATGGTGATGGCAGAGGCAAGGCTCAAGAAGGTCGGGGACGCGGCTGGAACTTGCACCCCGTCGCCGCCATTATGGTCTTGG…
>TRINITY_Unigene9334_c0_g1_i3
CCACTTTTTCTTATTACATTGCACGAACAAAAAGTTGAACATCTCTTCAGCCCCCAAACTGCTAGAGAACCTCGCATCTCCCAGGACAATCACTATTAGGATGTTAATTTTTTGTTCATTTCTGCCATCTTTAGAAAACTTTTCTTGTCAGAGGTCGGCCATACTCTTGATGCATCCAATATCAAACCCAGTGGCATTTTCACCATATGTAATTATCTTTGCAAGTCTGGGGTGTGTATGTGAATTATTGAGGTCAACAGGACCACCCAAAATTAGAAAGAAAGCTAACACATTGTCAAAGTTTATGACCTGCTTACATTCACGCCAGCAATTAGCATTCCCCAAATAAAGAAATGCTATTGACAGTCTCACTCCCATACAAAAATGGCAGGGTTCCAA…
>TRINITY_Unigene3221_c0_g2_i5
GGAACTTGCATCTACTTTATTTCAAATCCCAACAGTAATCAGTCCATCAAGACCCATTTTGGTTCAAATAGGTGAACCATTTCCAAACATGGAAACAAGCATTTCATTAAGTTTTTTTATATCATAATAGAAGGGACTTTTTCAGGTCCTCGTGCACAAAAAAACATGGTTCAAAGTACTTTTTTATCAACGAAAATTCAGATTGCAACAACAGATGAGCTAATTTTAAACAACTGGCCTCCCAGTTTTTCGTAGATACATCATTTTCATCGCTGTTACAATGAGATCTTATCTAACACGAGAATACATCAATTGAACAACTATGAATGTAAGGTCACCAATGCTACAATTAGCCCTTCATGCAAAAGTTAAAGCATCGCCCAAAGATCTCATGATCTG…
>TRINITY_Unigene1661_c0_g1_i26
GAAAAAGGCTAATATTCAGATTACAAAAATATATTAATTTACGCTCAGAATCAAGAACAAATATCTGTTAATGAAACAACAAAAGTAGGCATAGGACAAACCGCTTCAATCTGATCATTTCATTTTACTGGTACAATGGGCATTCGCAAATGCCCCTGTTTAAAATAAAGGGATTTACACATTACAACTGGATTGCATGATGCAGAGGAAATTTCAATTAAATTTAAAAAATCTGGGCTGTTATATTTTTAATGCCACTTCTCACATCCATAATTTTTCACCTCCCCTGGCACCAGATGCTATCATTTTTGTCAACAACACCTATTGACAGTATTAATGTTACAGCATTATACAACATAACTGAATCTAAATATGACATGGTTATGACTAAACTCACAT…
>TRINITY_Unigene3375_c0_g1_i7
TTTAATATTTAAATAGATTCCCTTCTAAATAACAAATAAATTACATATATAAAAACACCTTAATTCACTTCTAAAAAAGAACAAATTCAATAGATAAAAAAACACATTTAGCCTTTACGCCCTAGATTTGGCGGCTAAAATAAACTAAAAAAAAGGGGGCTACCTCTTTGGTTAAATTTAGGTATTCCTCATAGAATCAAGAGCCCTAGAGGCTAGGACCATGAATAAATAACCTTGCTGACACCCCCATAACCAGATTTGCTTCGAAGGCGTTAATGCCGTCTGATCGTACGATCGCGGGTTTCTGGGGTTCCGCCTTTCTACGCCCAGGGCAACGCATATATCAAGATTTTGTTCCTATCCATTCTTTGCACTGTAAATATCGCGATATATTTTGTT…
>TRINITY_Unigene4818_c0_g1_i35
CCGAGAAATAACCATACTAAAATAGTAAATATTAGCCATTAAAATTTCATAAATGGCTAGAGGTTCAATTGAATCTATCATGAATCATATAGCTTCATCATTGATCTTTTAACTGTTACCATATATTCATAGACCATCTATTTCAAAGATTTAAGGGATTAGGAGAAAAAGACCCACTGACCTCAACAGAAAAAACTAAGATATTACAATATATTGCACGCATTTGTACTAATTTTTTCCTCTTCATACTATGTACATTCCATTCCTTGTAACTGCTAAAACTGCTTCAACCTATGTTGTTGCTTGCTTTCAAAAGGAGCCTTTTTGTCTACATATAATTGACGGTCTGCCATGGATAACTTATGCCGATTTGGATTTCCTGGACATTACAGGACAATC…
>TRINITY_Unigene4023_c0_g1_i7
TCTGTCAAAATTTTGCTGATATGTGAGTTTTCGCCCGAAATTCGAACCGATTTCGGCAGCTTCTGCTGATTTTGATATTTTTGGCCCTAGATTGACGTATCGGGAAATTTCTGGGGTTAATTTACTCATTTTCATTTTTTTTTTTAAGCTAATGGATTGGGGCATCATTTTGCCTCTTTTGTTTTAGGAGATTCCGACAAGTAATTTGTACGCTTTGTCCCTTGTTTAGAAAGATTGGCCAGAAAATAAATTAGCTGCGCTAAATTTCAAGCTCTTGACTGCTCCTCGGCCTTATATGGCAGTTGCAGGTTATAGAATTGGACCCGGTGAAGGATATTGGCCTGTTAATGTCAAGTTTTATTAATGCGAGATGTCTGAAAGCTTAATGTATCCCTTTTG…
>TRINITY_Unigene62172_c1_g1_i1
AAGCAATATCCTTAACGACCATTCCCACCCTGGGTTTCATATCGATAAGATAGCGGGTCTACCTTGGCAACTCGCCACGTGTCAAACCTCGAGAGGCCAAACCGCAGTCAAGTTACCACCTAATCAAGTTCAAACCCACAATGGACCCAGGGACGGTCGAGATCCCTTCCTATAATCTAATCCTATTTTGACGGTCCAGATTTGTCCACGAATCCTCAACTCAACGGTTACGGTCTTTCACCAAACAAATCGGACGGACCAGATTCTATCCATCCTATGGTCCTGAATCCCACGTGTTTCCGATCCGACGGTCAAGATCTACTTTCGTGTTACCAAACACCACTTGCCTGGAGGCCTTTTTTTTTCAGCTTTGAAGTCTCGACCTCTGGCGGATCGCAG…
>TRINITY_Unigene10395_c0_g1_i3
GAGCAGGTGGCACTAAAAAATCGAAGAAATTATCAAAGTGCTTAGACATCGGTTTCGTTGCCAATTAAAACTCAGCCCGTGGTAATTCATTTTACCCAATAGTTCAACAATAACAGAAGGGAATCATGTTTCATTCTACACATATGCACTATGTGAGATCATTGCATTGCAGTTCTGTTTACTCTCATTTCCATTTCCTCCTGTTTCTCCTCCAATAATAAATCATCAATTTTCTTTTCTGGCGGGAGGGGAGGCATGAGGTCTCCAAAGCAGGGGAGTATTCTGGCACCGGAGCAGCTTCTGCCTGCAGCTTTCATGGCGGAACTGGCCTTGAATGTGAGACCGGCCATGTCTGTCCCGGAGAGCACTGATTTCAGCTTGGCCATGGGAAAAAAATAG…
>TRINITY_Unigene2069_c0_g1_i8
TCAATAGTTCTCTCTTTGACTCACAACATGTTGACTTTAATAAAGAACTTCTACAAAAGAAAAGATACATCTATTGGCACCTTCACTATGCAAGCGTTTCCTTTTAAAGTGTCAAATATAAATACAGATATATCAATATACTTGTCAACATGGCATGACAAATTTTGCATGAGTTGAAAGATATAACCACCCGACATATCTGGACAAGAAGCCAGCAACAATGTGACCGGTACACTCTCCAGTGTATCAATAGTTCTCTCTTTGACTCACAACATGTTGACTTTAATAAAGAACTTCTACAAAAGAAAAGATACATCTATTGGCACCTTCACTATGCAAGCGTTTCCTTTTAAAGTGTCAAATATAAATACAGATATATCAATATACTTATCAACATGG…
>TRINITY_Unigene31690_c0_g1_i6
CATTCACTGTGCATAGCTGGAAATATCAAACCTCAATTACATACGCGTTCAAAATGTATGCTCATTCACTTTGCATTGCTGGGCATATCAAACTTCAATTATATACACGTTCAAAATGTATGAATTACAAATATCTGTACAGCTTTGATGCCGATCATACAGGTACTGTATTCCAGAGTAATTGTGCTCCAGAAAAATATAAATAAAATTTATTACAGGCAAAATAATACTTTTCTGAAACTAATAAAAACTAACTCCTTGGTTATTGCATGGAGAGAGGAAATGAATAGGCTAAATCATTTTATGAAATGCTAAGTCTGTAACTGCTAATGATGTAAATAAAAATATCAACTACGGAATCAGGATAGGTAATACAAAGCGTTGAAGCCAGTACTGTGA…
>TRINITY_Unigene4449_c0_g1_i14
TCCGATCTCAGCAACAAATGAGAGAATCCCACCAGCCAATCACAGCCAAGTAAACTCCATCTTGTAAGGCTAAAATCCAGGCTCATAGGGATAGAGCAAAAGTTCATGGGATACGGTTTTTTATCTTCAGAATGGACAATTCCATCCTTCTCTTGTGGCCACACTCGATTCTCACAGGATATTTTGTTATGTGCGCATTGTTGTTTTCACCCTGGCCTACAACCATACAAGTGGTGCACATACCATCTGACCTGCAATGGCATCCTTCCACTGATAAAAAAAAACATTGTACATGCACAACCAACAACTGCCTTAGCGATGTTGTAGCTTAACGTTGAGCTATGCATGGTCATTGTTTTGCATTGTCCTATTATGGTGGAGGGCCAGAGGAGCATCGGT…
>TRINITY_Unigene7739_c0_g1_i2
TTGGGTAGCGCCGCCCTCACTCCAATTGTAGGATATTCATTTAAGTCAGTAAATTTTGACATCATATCATCGTCATCTTCTCGTGCTTAGTTTGCCCAATCTTTTAATTTTATTTCATGGTCCTTGAAAGCGCCCAATTTGACTTGAATTGCACTGGGGTACACATTGTAGCTAAAGCCAACTTAACTTGAATTTACCTGGTCTCGGAGAGGGGCCCTTGAATTTAAGGGGTCTCGCGGAGGGACCATAAAGTCATAAAAGAAAATTCTTTGAATGATTCAAAAAGCCGGAGTCAGTCGTGTCGCCCAGAAAACAAGTCTAAATAATTATTCTTTGAAAGATTCAAGGAGCTGGAGTTAGATTAGGAGAGTGACAGATATACAAAAGGCTCAAGAAAAT…
>TRINITY_Unigene18747_c0_g1_i1
CAAAGAGTCCAATGCTAGAGACTGAACTAATTTATACTGCTGATAGCAATTGTGCAATTGGACAATAACAAAGCAAGCATACACTCACATATTTTGCTAAATTGTCTCTCCCTTCAGTTTAGCATGCTTCTTGTAGTAAAATACATGCAGTGAACTCCCTCTGAATATGGAAACATTACTGAACTCCCTATGGGAATTTTCAAAAGCCAATCAACAGTCAAAAGTCCACTGGTTCTAAAGGTTACAACTGCACACCAACAATATCCAAAAATTCATCCCTGATAAGAGGTATGATTAATACCTAAGAGACTGGCCCACATTTTCAAGTCACTGACAACCCCATTTGACACTGTAGTGACAACTGTATAACCCGTGAAAAAGTAAAATACTAATCCATGT…
>TRINITY_Unigene11718_c0_g1_i2
TTTTTTTTTTTTTTTGGGAATATCAGAATTTTGGACCAAGATATTATTCAGTTCTCCTAATTGCAACAGGGAAACAAGTTAGGGTTATCAAACTTTATTCTGAAACTTCATGGACATCAAACGGCTTAGCACATCCTAGTATCGATCTATTACCAGTAAAGTTCTTTTTCTAACTCCTGAAGATGTATTATACATTTAACTCCAAAATCAAGGCATATAATCAGTGTACAGTAATAGCTTTACAATGATTAAACTCACAAGTTACACTAAATTCCAAAATCATTGGATCTTAGCTAATTGACTCACATGTCCATTCATATTCTGCCCAACTTGGACTATATTTCAAAACCTATATACAAAAACATAATGATCTGGAATCACCTCATGACTTAACCTCAA…
>TRINITY_Unigene537_c2_g1_i1
TGCACAACTGGCGATACAAAAAACTCTCTCAGACATGAGTAACAATTTGATTGTAACTTGTAATAAGTTGGTGTATATCTTAAAATCCATGAACTCTGAATGAGAGATATTCTTAAGTTTTTCTGCATTTGCATGGGACCATGTAACAGTATTAAGTGCCATTCCAATTTCGGCCACCATTTCTTGCTGAAGTTACGATGGTATAGAATTCTACGATGTTAATGATTGTAGGCATCTGTTGCTTGTGGGAAATATTGAATTGCGTATGACATTGGGTATTTTTTTCTTTTTTAATGCGGCTTCAGTTTTTGCTATTCACTGCCAATGTTGCTGGTGTGGTATTCTATTTGAACAGCTTATAGTTTGGCATTTGACTTGTGATGTCATAGAAGTATGCTA…
>TRINITY_Unigene11207_c0_g1_i18
AGGAGCCACATAAAGAATTCAACATGACTGCTATCACAAATGCAACAACAGACACAGTTGTTGAAAGTGAAAGAAAAATTGAAAATATCGATGCTGATAAACAGCAAAGTGTTTCATCACCAGTTTTGAAAGAAAAATGTGAAGAAACAGACACAACTTTAGCCACCAATACAACACAAGAAGCTGTTGAAACCTTTGCGGTTGAGCAGCGAAGTTTTTCATCTTCAGTTTTAAAAGAATGTGAAAAGACAATCACATCTGAAGCCACTGATACAGTACCAGAAGCTGTTGAGGCCTTTACAGATGAACAGAAAAGTACTCCATCTTCTGTTTTGAAAGAAAATTGTGAAGAAACAGATGCAAATCAAACCACTGATACAGCACCAGAAGCTGCTGAAA…
>TRINITY_Unigene1161_c0_g1_i12
GAAAAGTGATAAATCTTATCACTCTAATGGAACATAGATTTGTATCCTACTTCATATCAGATTTAGAATTTTCTATAATGGAAGACATAAATTTGCAGCGAGTAGGAGGGAGTGAGATTTAGGTATCCTAAATCTGGGCGAAAGACACTGGGGTTTTCCGAACAGAAAAATTCGCTACTTACAACAGATGCCAGAACATTCAAAGCGGGAAAGAGGCAGTGTCGTTCGGAAAGCAGAAGTAAATGCAAGTCTCTGGTATGCTTAGTTCATCTGTTTTCTATTCATATTTCCATATTCTCTCTAAGTTTGGTCAAGGTGTCAGCTAGCGCCGTTTTCATGGAAACCTAAATGATTTATTTTTTCCATTTGGAGAACTTCATTTGAGTCTTGGACTGGACA…
>TRINITY_Unigene4410_c0_g1_i1
ATTTTACTAGACATTTTACCAGCTTGCTCTGAAACGTGTAGGCTACAAACTTAGATAAAGTACTTTGTATAAAGTTTCTTGACTAGCAGGAAATAAGAAAATAGCACACAAACATTGAGCAAAATTTGTGACCGCAAGCTAAACAGACGGCCTCACTTAATCATTCTATGTCACTTCTGTTACAAGGTTACAATAAAACCTATAGTAGAGCAGCTTGATGACCACTATCATCATCTCTAGAAGCTGCACTTCACTTCACCACAGTTTCTGATCTAGATACTCGTAATTTTCAAGTCAAGAATTGGCCCCATCCCCACTATAAATCATAGACTTGGGTCTATGGTTTCGAGAATCAACCAACTTTATTCTTATCATATTAAGAAACTGAGGATGTTCAGA…
>TRINITY_Unigene2449_c0_g1_i3
TGAGGAATGCCGCTGCAAAACTTTGCACCACATTATTTTGCAGCGATTGACCCCCTCTTTCCATCGTATTTGGAAAAATGTTCTCAATTTTTATTGATTCATCATCTCAAAATAAATGAATAACTTCAATCATAATAACAATCACTTTCAGAAAGTCCAAAGTATCTCCATAGTTTAAGAATGTATGATCAACCAACCATTCAGTAAAATTCATAGAAATCATTTAATGAACTGCAATGTTTATGTTAACATGGCATATACATTTGAAACTCATAATTGAAGTCTATGAAGCCTCTCTATCACTCTCATTTTCTAATTTCCATTTACAGATTACATTCAGGGAATACACCAAGAAGCACAGCCGTTTGCAATGAAATCGTCGCTCAGCTTAGCCTGTGT…
>TRINITY_Unigene10325_c1_g1_i2
TCCAACCAAAAAAAGACCAAATCTCCTAATTGCCATCGAATTTAGGAATAACTCAAAATAATGTAGAAATAAGCAAACCCATACTCAATCACTCGACCATATCCATTCAAATTAAAGAACGAAACCAAAATTGGATAATATTTGAATAAGAATGACCATGATTAAAAACCGAAGGTTTGTAAGCAAACGTGCCGAGCGTTACCTGGGGAACAAGGGTGGAATTCAATACCAAGGCTTTGCGGAGTATAATTATAACATTGTAACGTGGTCCTCCGCGTCAAAACAAGACAGGTTTGTTAAGGATGGTTACGTTTTAACTGTAGAGTTTGTTTGGGGTTGAAGCAGTTCGACCCATGTGCTTCTTGTATAAATCAACATTTTGCACAAGTGGAGATGGGA…
>TRINITY_Unigene12503_c0_g2_i1
TGGTGTAGTAAATTGCATCTTCAACATTATAGAAGACAACCTTAACTTGGAGAAAGGAATAAATATTTTCAAGAAGGAAAAGGAAATTGTAAATAGTAATAAAAGATAAAGTACATCAAATTAAAAAAAGTTCACCTACAATAACTGTAGGCCACCGCCTTTTGACAAATGGAGGGGAGGCCTGCACTATTTACAACAAATTGGCATGTGGGGTGACCTTTCCGTAAAGGTGGACACACTACTATTTATAGGCAAAACAACTACCATTTTTCCAATCATTTTCATTCATTTCCTCTCTTTTATAGTAGATTTCTTCTCCTTTATTTAAGAGATCCAAAATTCATGAGGAATTTCAAGCTGCAAATTTGTATGGTTATAATTTTGTTACATGAAGTTTGA…
>TRINITY_Unigene20860_c0_g2_i1
CACACTTCCAAACCCAATTTTCTTACCATATTCAATAACGAGAATTTCACAGGTAGACTTTGAACAAACTTCTAACATCAAATATATATATATATATACACGTGGCTTTGAAAATATTTGCCCTAAATACTTCTAAAAACAACTAGTTTTAAATGTATCAGTCTTTTAAGAATCTACTAACTTTGAAACTATAGAGAACGATTGGATTCCAGTCTCTCCACTATGATGTGTTCTGCATTTTTCTATAGCCTTTCCTCTTATTGGAAGTGTACAACTCCAAAACAAACCCATATTTGTTGTTGTCCCTTATAAGGCAAGAGCACCAGAACCCGTCTCTGCATGACTATTTCCTGCTGCTGGAGGATGAGACTCTCCTCCCACTGTGGCCTTGCAATCTGG…
>TRINITY_Unigene10204_c0_g1_i23
GCTATATCACGCTTTTACCTTCTCCACGACCAATATTATCTTCATTAAATTATATCACAATAATGATGATGTGTTGCGAAGATGCCAAACCATTAGATAGGATGCAACCATGAATGCATGATATGAATATACGTGAATCATCAACGATGCAGCAAATCAAAGGACAAATGAACAACCATACCTACAGAATTCGGCTAAATGGTCCACCAGAGCCCTACGGCACAAGCACTGATTCGAATTTTACTAGTATAGTTTGGGGTAGGCTCTACAAGTCATTTTGGGTGGTGTCTAAAGCTTACGATTGCAATTGCACGTTTAGGATCAGCTAAAATGTTCATAGTGTTTTCCACAAGAGTCCACCCAAGAAGCAATGTAAATCTGTATGGATTTTATTGATTT…
>TRINITY_Unigene2183_c1_g1_i31
CGCTGGCATTCAACAATGCAACTCTCAAACAAAAGACGAAGGCAGCAAAGTGGGAAATACTATTTACAAATTTGATAGATAAGTCATCAGCCAGAAAGGGAAATGAATCAAAAATACCTTTTTCATATATACAGAAATAGGCTTAATGACCATTGATGTATATGTAATCTACATTTGATGATCTGAGTCTTTTGAAATTGAAATAAATATTGCTTCAACAAAACGCAAAACAAAAATTGATCTCCTAAAAAGAGCATCATATTACTAGCGAGTACAAATGAAAACAACCCTCACCATGGTGCTTAAAGCACAGTATAGAAGAGTACTTTTCATAAGTCCTAGCTGTTTACAAAGTTTCATTGCAACTTTCTTGGCTATCAGAACTCCTTCAGGACCAAA…
>TRINITY_Unigene199_c0_g1_i3
TATAAACCGCAATGTAATTTTTTTTTTTGCTGTGAATGAAATTCCCTGACTTAAACCAAAAAAAAATATACATCAAATGATGATTTATACCTTTATGTACGGGATATATCAAAAATTAATATGGATTTATATAACACCTTACGAAGCAATCTCCATGTGCATAAGCTAACTAATACTCCAACTCGATTGACCCGACCATCTTGGTGGGCTAATATAGATCCGTTCTAGTGAGCTGTGACAAGCAGCACTGGCTTAAAATACATGTAATAAAAGATTGTGAATGAAGTAAATAGAGCACACGAAGTGCTCAAGAGAGTTGGGAAGTGTTGAAAGAATGCCAGGCAGGTAGATTCTGGCCCCAAAAAATAGGCTAATTACATTACAAACTCTCTCTGGTGG…
>TRINITY_Unigene20860_c0_g1_i3
TTTTCATCTCATAAAATACAATTAGCTATATATATAACTGCAATCAATGTATAATTTGAAACATGACGTTTGTACCAAACATATACATCACCATATTCAGTGGAAAAACCTCACTGAACTACCCAATGACAGCACTGTACATGAGAATGCCGTGGATGGTAAAACTCCAATATCTAGTTAACATGGAAGCTTCCCACAGAAATCTGAAATGTAGTAAATATTAAACGTTAAAGAGCACCACCCAAACCTGTGGCATTGCCCCAGGCAGGATGAGAACTGCCATCAATATCTGCATGGCGATTTCCCTCTGCTGGACGGTGAGACTCTCCTCCCACTGTGGCCCTGCAATCTGGGCATTGAGATGTCTGCATGGGTCCTCCGCACTCCCCCACCACGTAG…
>TRINITY_Unigene8218_c0_g1_i12
CGCGCACTGCCTTTCCATTCGTTCATCCTTATCATTTGTGCAGCACATCCCGTAGTCGATTCCCGTGGCAAGCTTTCCCAACAAATAATAGAAACCTCGTGCTTTTGCTTATTTCCGACCATGTGTCAAGCCGGCTTCTGATTATTACATACTGCTCTGCCCATTTTTCGAACCGACCTTCGAATGTTATACTTCAAACAAAGCCAATATTTACAGTTTCCCGAGGATCTTGCGCAGGGTATGCGAATCACAGGCATTTTCTTCTGAAAAATGGAAGGAGAAGAGCGTGAATTGTCCGTTGAGGAGATTCGAAACAGGGACCTCAGTCCAGAGCAAGTCTTCAACGGCGCGCCGGGCTCTGATAGCTCGCGGAGCTTCAGCTGCGGAAATATATTGGAA…
>TRINITY_Unigene24383_c0_g1_i35
TCAGTTTTTCCAGGGAAAGTCCAAGTCAAGACCGAGATTGCAAAACTTGAAAATTGCCTTCAAATATTTTACAAGAAAAAGCCATATGATTTCATGGCAACAATTATTTACATAGATGATGAATATTGACCAAGAACGAGACAGAAACTCATCCAGAAGGAGGTCAGGAGCTTTTGATCTTTGAATAGCTGGCACAGCTTACATATTCTGGAATCTGAGTAAACTAATTTTCTATTGTTCAAACTTCACCGTACATGGTGCAACGAGATTCAGTAGTCCTTCCAATGTGCTCAGTTTTTCCAGGGAAAGTCCAAGTCAAGACCGAGATTGCAAAACTTGAAAATTGCCTTCAAATATTTTACAAGAAAAAGCCATATGATTTCATGGCAACAATTATTT…
>TRINITY_Unigene1535_c0_g1_i15
TTTTAATAAGTGATTGGTTGCCCATAAAAGCAAAGATCTGTAATGTAATCCTGTCAAATATATCTATTAAAACCTTAAATAAAGACACATTGTCTTAAAACTAAACATCATTTCAAATTGCATTGCCTTTAAAATGAATTGGAAACTCAAGCAGAAACTATTGCTTTCTGCCCAATCAACCACGTAGTGGATAGGTAGAAATCATGCAATGATGAAGCTGGTGATTGAACACCAGATTTGTTGTGGTATTATTCTCAACAAGAAAAAAGTTTTTCAGTGGGTGTAAAAGCAGGAAAATTATAGGCAGGAAACAAGGATGCATACAACACTGAAGAAGATCAGCGTGCGAAAAATAATTTCAAGGTGACGGGCCGGTAACATGCAGAGAGTAGCATGTCA…
>TRINITY_Unigene1136_c0_g1_i18
TCAAAATACATGGTATGGTATCCAATGTGCCTACTATTTAGATTTAGAAAAACAAACATATATGCATATCTCCTATTGCTTTGCGAATTTGCATTTAGAAAAAATATATATATCCCATTGCTGGCGTATTGGTTTTTGTTTTAAGAGGGAGGCGTTGAACATGTCGACGGATGGCGGAAAATTGGTTATTGCCTCTGTAGCGGGAATCCCAACAGAAAAGAAAAGGGGATATTGCATTTATGAGGCAACAGAAGACAAAGCCAAGGGGATATTGCATGTGTGAGCAGGGTGTTGAAATTGTTGTCAGTTGTATTCTCAAACCACAGGAGTCAGAATATATGTAATTCAAAGTTTGATGGTCAGTCAATCATATTGGATGGCGTTCATATTTATTGATTG…
>TRINITY_Unigene9512_c0_g1_i6
CGTTAAACAAAATGAAATAGATTCAAAATGGAGGAAGAAATCGATAGCAATTTTAAACAAATCTAAACCCTCATAAAAACCCTAAAGATTCGTCCTACGCGCCAATTTCACTGCAAGCAACTGTACCAATACAAAATTTCCTTTGGCTCTCTTCCGCTGCAAAATTAGACCATGGCCCCGATTGCCGATGCAACAAAAACTTCCGATTACCTCCCATACTCATTATTGTAAACCTCCCGCTGAGGCTCTCGGATGGCTGTACCAGCAGAAATTCTAACTTCCTTCAACAAGAAAGGTTTTACCGTGGGAGGACAAGGCTCTTATAACCACTTGGGCTGATTGTTTCAGGGCCAAAAAACTCATAGTTCTTCGCCGCCATTAAACTGAATCAAAGCTAAA…
>TRINITY_Unigene265_c0_g1_i12
GGGTCAATAACATGAATTTTTGTGATCAGAAAATCTCAGCGGTTACCATACATCATAACAGTATTGTTGTGGCTATAGGAGTTCCAAATGCTACCAGAGGAACCCATCAAGAAGCTAATTTCAAGTAGAAGACAAAATTCTCAGGAAAAAGAGAGAGTGGTGAGTACTTCGTTTCCCAGGAACTGATATCAACAGAAATAGCTAGTCACATGGCTGTAATGCATCAGTTAAAACTTAAAACTTAAAAGTATTCCCAGAGAAGGAAACAGTACCAAAACCCTGTCAAATAAACTTACCACACAAATTGAGTGAATCAAAGCCTTTCATATATTGCCATTCAGCAACGGAGGCACTCAAACATAAAAAATTGAATCCAAATTCCAAGCTATTAGCACTGAT…
>TRINITY_Unigene10651_c0_g1_i6
ATCATTAACAGTGGTAATAAACATGGCAGCATTTCAAAAGTACCTTTGTAGATGAAAAGGTGCCTCATTTACACAAAACTTTTTATCAATTTTTTCATTTTCAGTAAGCAATAAATATACAAGCCATGTTTCTATAGGATATGAAGAATTCTGAAAGATCAAATCCCGAATGTAGACAGGAGTTAATTTAAGGTCATAGCCTATTGAAAAGCCAAATCCGTGCAACAAATTGACTGCTTAGTCTAAAAAGATATACATACCCAACCCCTATGGATTTGAACCTGTGACTTCCAAGGTGGAAACACATGTTCATAACCGTTAGACCAACTCATGATATATACAAATTCTCTGGTTGAGATTTAGCTATACCCAGTGCTGTTGATCCCATATGTGTAGAGA…
>TRINITY_Unigene40212_c0_g1_i9
ATTAGATCCTGTTTCAACAAAATCCGGTGCTTTAATACAGTCCACATGCCAAAATACGTACTTGAAAGAAAAGTAGCTTGCTTTGTGCAAAGATCCATAAAGACTGGTGTTTATCTGCAGGATCGCGAAAATGTTGGATGTAGGGCGCCATTCAGTCGATATTCCGTTGACAAAACAACTTACTGCTCTCCGAAGAGCTCGGTCTTTGAGGGATCCCGTGACTAGCTCTTCGCTGAAGTTCAATGTCTCTGCAGCATGCTCTAGTTGGGAATCGCCTGTTCACCGCAGTGAGTATCTGAGAGATGTCGAGGACGAAAACAAAGAGGAATGCAAGAATCAATTTGATGATGTGAGCTTGAAAAGGGAGTCGGTGAAGCGAATGGCTTCTGAAGGAGCAGA…
>TRINITY_Unigene12033_c1_g1_i2
TTTGGTATTTAGAAATGCTTTGGCCTTGATATCACTGATTAATTAGTCTGAATGGTCGGTATGATTGGATTCAGTATTAAGGATAAAATTTCAACATGCTTGATATAAAAGAATTTTGTGACCATATATAGGCACCTCTGTATGTCATGATTGTAGCAGTTAGAAATCCACTATGTAGGTGTCTTTTCTTTACCTTTAGTTCTAGTGCTACAAGTGTTGGTTGAGAGTTGCATTGGACTAAACAAGTGATCATACGAAAGACAGAGTTATGGCCGAGACTTTGGTTTGTCCCTACAAACAAAATTTGATAGCATGCACTCTAGACACCCTTCATATTGACCATGAAATAAATGATGCTGATTGCATGTGAAGGTCCAGGCAGGCATCGTCTAGGATTAT…
>TRINITY_Unigene44164_c0_g1_i3
TGAAGATATCACTCCGCTGTCATTTTCTAATAATTCAGGTATGTCCCCTCTGGGACTCGCATATAGATGAATTCTAGTTTTCAAGTGTTCATACCTGTAATGTGTTTGTGGTTTTAGCAGTGTTGACGCATGGTTTGACATAAATAGTCAATCCCAATGGAAAAGATTCAAAGAGTCCAGCCAAACTTTTATTTGGCACAAAAATTACTCGACTTTATAAGCAACTGTCACTAGTGTAACGGATGATAAATTAAAAATCGGACCACTCCACAATTGAAGCAGAAAACATGTTTCTGAGCTCAGTGATGGTTTCTATTATTCTCAGAATATCTCAGTAGGCAATACCTTCAAGTGTACATCATACAAATAAAATAGATGAATTTCCTCGAGGCCGATCTT…
>TRINITY_Unigene3321_c0_g1_i4
ATCACATATAAAAACCGTTTATGAGCCATTCTCTTACACATGGCAATCAATTGATGTTTATGAAATTAATAATTCCTGATACATGGATTTCAAATAACCGTCTTCGATGGCCATATTCCAAACAAATTTCGGGTATGCCTGGCACTCTATTCTGCCACTTTAACTTCCAATTAATTTAATTGGCTTCATATGTGCACAATAACTCGTATTCTTGTCGAAAATTAGATGCATGTGAACCGAGAATTCGAATTCGCATGTCTTTAGATGCAGAGTACATCATCTCCTTTCCGTTAACCATACAAACATAAGGAAGACAATGCCTTCAACACCTCTGGAAAATCGAAAATTGCATGGAAAATATCTCCGATGGTAAGGAATATCGAAAATTGCATGGAAAAT…
>TRINITY_Unigene26653_c0_g1_i7
TGCAACTTGACTTTACTTAGATGGTAAGGGTGGGTTTTGGCGAGTGATGCTTCATCTGCAGACAATTCCTAGACGACTTCACAAAGGTGTAAATAAGGATCACATTCTGTTTTGATATCGATTTCGATATTAAGCTGCAAAGGCAGGAGAAGCGTCTACTATATTGAATTCGCATTTTCCCCAGTACTTCGGTTCTATGCCTCTTTCCATCCATGGAAGTGTGCTGCATCTCTCACCAATTTTCCAAGGTAGCAAATGCAAACCCTGATAAAATCGCAATAGTTCACGCAATTGGAGGCTTACATACGAGCGAAGAGGCATGCGACACTAAAGAAGAGCCTCTTCCTACTCGTAACGGGTTCTATTCCCCTCCAATCTATGCAGGGGACGTGGTTTACA…
>TRINITY_Unigene13069_c0_g1_i2
TCCAGATTTGTTTCGGCTGCAGAGAAACGCAGGCTTGAAGAGGGAGGTGTTGCCGAAAAGGCCCTGAGACGGCGAGCCAGGTGTTTTCCAATCCATTATGAAGAATTTTGCAGAATCGACGCCTTAACAAAACAGAGATAATGATGGAAATTTATGGCGCCAATTTTGGCTATTATGATATTTGATAGCCACTAACTAAGTGTTTGGTAGTATAACGTATTGCTCAAATTTTCAGTTATTCCGAAAGCTTCAGTCGATAATCGGTAACACCTAGCCTCTTTTCGAGGGACACATGAACACTACATACTAATGGGCTTTTACCGCTCACGCTCCCACAGAACAGCTCTGATGGACCCTTGGGATTTGGCGGGTGCTGCAAGTCACCAAGACTGCTACGAA…
>TRINITY_Unigene5672_c0_g1_i16
TTCCGATCTTTTCACTGGAAACCAGAAAAACCAAGATCAAATATAAAATGATAATCAGAGACCTCCGTAACAAACAAATCATCTCATTCTTTTGCTCCTTCCAAATCAAACAAATCCAAATCAAACAAACAGCTGGCATGGCATGGTTCCGGAGAACAGCCGCAAGCAGGATGATTTGATAGGCGGCATATGATTCAATTATGCACATCCTCGAGGTTTGGATCCCAGAAATCAGTCAAGTTTTGGCCGGACCGGGATCGAACTCTCGACACATATCATCGTGATTTTCCTGTTTAGCGTACAGGTTTGCGCTGAGAATTGAATTTGGGTTACTTCTAGTAAACTCGCTGGACTAGATACCATTCCGCAAATTGAGAAGGGAATGGCCGAAGAAGATGC…
>TRINITY_Unigene8578_c0_g1_i6
CGGGGAAAGCATATCTCAAAAGAGAAATACACAGTCAGGACTGCTACAAAATAAAATTGAAGAGGCCAAAGAAAGACCATATAATTTTGGGCTTACCAACAATGTCATTTCTGGTTATAGCCTTGAAATCTGGAAAGGCAATTAGAAAACTGTAAGAATCTATTATTGTATAGTAATAAAAACCATCTGAATGTTGCCAATGGGGGCTTTCCTGGTCGGTGAAAGCAGGGTGTCATTATAAACCACCCCTGGTTCAAGTCTCCCCAGCAACATGTTTGCCCCTTTTGGGTCACTTGTGCTTGTGATTGTTATTGCAAATGGGGCCACATGAAAGTCCTGGGTGACTTTGGCGGAATAGATACCACCCACTCACAGCTTTGTTATCCCAAAGTTTCTGAT…
>TRINITY_Unigene12672_c0_g2_i4
CTATATCTATCTAGATAGATATAGAATAGGTAGATATAAAGTGATTAAGTATATAACATAATTTCACGATTCACTCGAAATAAATTAATGTGAAATAGATTCCATTCTTTTCCTATCCTATAACCTCAGTGTGAATAAAAAGGTAGATCGGGACAATGTATGCCAAAGGGAATTCAAATAAAAAAAAAAGGGAAGAGAAAAAAAAGAGCGTCCATCGTCTAATGGATAGGACAGAGGTCTTCTAAACCTTCGGTATAGGTTCAAATCCTATTGGACGTAATACTCTTCAATTGTTATAAATTGTTGTGCAATGTATTGGATTGGAATGGAACAAATTCTTTAGTTCTTTTTACTGTTCTGAATAATTCCACCAAATGATCAAATATTCATTTTTTTTCT…
>TRINITY_Unigene171_c0_g2_i1
TCCCAACTAAAAAAATTTATTTATCAAGTGCAATGACAAGTATGTTGTGTATAATTGTAAACTCACATCTTAATTGTAAAATGAAAGAAGAAAATGGAAATGGTATAAAAGGCTCGACCCCTGAATACGAGGATGATAACTTTACATTCATTCAAGTGGCCACTAAAATGAGAAATAGGCAACTTCAAGAAAAGAATCTGTATTTTTGGCCTTCCATTTTAGAAAGGAATAACATTCAAAAATCCAGGCAATGATGTGGACCACACCCGTGACTTTGGACATGGAAATGTCAGTTTGTTGTGAATGTCACATACAAGGCAACATGTCATTTGCCTTCAAGAATAATATATACTGCTAGATGTGATACTCCACCTCTTGATCAGAATACACAGTAGCTGC…
>TRINITY_Unigene67167_c0_g1_i1
CTCTTACTATAAAAATAAAAAATTCATCATTAACATGCTAAGTGGTTTTTGGTATCAATTAAATAACAAGCAAATGGGGGGAATCAACAATTACTGACAGATAGCATAATATTTCATTGTAATACAAAGTAAATACAGTGTTGAACAATAATACAAAATAATTCCTCTGAAGGCATCTTCAGCATTTAATACACCATAAAAATGTTCCTCTGCAAAATATTAAGATGGATATGAATACTTGAATACAAGGTAGACATTCGTTCACTAACGCACACAAAGGAATGAGAAACCTAAAGTAGTATTACTGCACCCATAAGACTTGCCTGAATCAAACCACTGAATCCTCTAAAGTACCAGCATCAGAAACGAAGTGATCCTCATTAGCAAGAAATGAGGAAT…
>TRINITY_Unigene2416_c0_g1_i2
TGCACCCAGAAATTACATCATAGATACATAAAATATAATCATAATCATAGAAAGGAAGGTTTTCTGCCTGAAAAAGAAGATTCCTAAAAATGTTGCACTCCAGACTTTACAAATGAAGTGTTGCTATGGCATCTGCTCTTCAAATCTCTGTACATTGTGACAGTCACAGTGCTAATGCTCTCCAAATCCCTGTTACTGTTAGCCCTCTCAGGTCTCAGCCTCCCACAGTTTACAAATAAAAGTGAAAAACCTTGTGGAGGTTTAGGTTTTCGTTTTCTGGGGCTTAGATTTACTTCCTGTAGTTGTGGGCCCCTCCTCCATCCCTTTTTTCACAAAGGATTCATTTCCTCTTCCTGGAAGCAGAGCCATCGCATGCCAAACTATTTTCATTTACAGGAA…
>TRINITY_Unigene8225_c0_g1_i20
CTAGAATCGAAAAACAAGTCCATGATTCTAGCAAAATTTTAAAGATATCTTTACAAATGACTAACACCATTGCATGGTGCAGAATGTGGTTGATATAATGCTCAATTACATACCTGTGTTTTTTACAAGCTTTATATTTCATCCTGTTTTCAAGATGAACATGAATATCAATTGCCTACTACTTTCAGCCTCAATTGAAGACACAGATTATCCTCAGAAAATTTCCATAACTGCAGCTGCTCTAGGCAGCAACAGTTGTGTCTATCTGACAACATCCACATGTATGCATATAAGAAATAACCAATGAATTAGCCATGATCTAGATAATAAATATAAAATATATCACCATATCTATATTTATTACATCCATCCAACTGTCTATATCGGCTCTTGTGCTAC…
>TRINITY_Unigene16755_c0_g1_i5
CTCAAAGCCAATCTGTTTTTTATCCACTATCTTATCTATCTTTGGATGACAAGACAGCTTCCTGCAAATCAACTCAATCGAAAATTGTAGTTCATATCCCTGATACAGTCTCGGCACAATGATGTAACAAATCTTTGAAAGTGACGGACCTTGCAAAAAGGTATATGCACATCATGGTTTGTCACCTTACATAATTATCAAAGCACAAGAAGAAAACACTTGAATCCTACTGTAAGACATATTAATGGAAAAACTACAATTAGACAGTTTGAGCTGAGAGAGTTGATGTGATTATCTTCGAATCAGCTCTTCATCTGCAGAGAGGTCTTCCTGTTCTGACCTCCCTGTACAAATATCAGTGTCTCATGATATCCTTGCATGCCAGCTTTCCAAAGGATC…
>TRINITY_Unigene39991_c0_g1_i4
CTATTACTCAAACAACTCCCATTATGATCAACTATCGCAAGTGAAGTTGATGACCTAATAATACTCGAACAACTCCCCACTTAGAGGTAAATTCTACTTGAATTTTAGGAGATTTGCTAGCAATTTCTATACAAACATCTTTGTAAAAGCGAGGCACCCATTGCATGATCTCTTCTTTACGAGCATGGAAATTGAGTGACAAGGTTCATTGTCAACATTGAACAGGGAGAAGTGAAAACTCCTAGTACTAATTTTTGAAAATGCTGGATAAATTTTACCTCACAAGGTCACAAGTGGTGTTGACGAGCTACTATTACTCAAACAACTCCCATTGTCATCCACTTGATGTGCTACTATTACTCAAACAACTCCCATTATGATCAACTATCGCAAGTGAAG…
>TRINITY_Unigene5511_c1_g1_i1
TTTCCCTTTCCCTGACCCACTGCAATTTATAATTTATTGTGAATGCCACAGCTATAATTTCTCATTACACCTTGATATCACTAGTGTATTACAGAATACTAAAACTAAAAACCATTAAAGCGTACATCTTCATATCAATTGTAGATGTTTTATATAAATCCAATGGCCAAAAGATATGTAGACAATTAAATAAAATTGATTTCCTACTGGACATCTGCAATTACCTACTTCGCTGACATTCAAATTCGCTGGACAGCCAGGTGTGAATCCAAATTTAAATTCAAGTACCCATATAAAAATAAGGAAAATTCAGAAAGAAAAATAACAGTACACAAATTCTGCATGCGTGCGCGTATAGAACCATTCATATGCATATATGCATGCATTATATATTTTATT…
>TRINITY_Unigene152_c0_g1_i9
TTTAAAAAATGACATAATTAAAATCAAATTTGGGAGTCCTTAAATTGAGATGGGCATTATTAATTTTCTCATTCCCATGGAATTGTTTGCAAAAACCATCTTCAAATTATCAACCTTGATGAGGATAAATTTATGGAAATATTAGTAAATAATTTAATCATAAAATAGCCATTTGATAAAGTTAGATCCATGTTATTTTCTAAAACCGTTGTTAATCTCAAAGTGATTCTGCCCTTAAAACAAATTCTAAGAATTAAACAATTAAAACCCCAGACAAGCCATCCAATCCAAGATCGATAGGGTTCAATTTGACGCGTAAAATTAAACCCGACAAGCCATCCGACTTATCGATAGATAGGGTTCAATTTGACGCGTTACTATTCCATTGAAACTGCGTAA…
>TRINITY_Unigene5040_c0_g1_i1
ACCTTCATCTTGTCTTATATGCAGGCATGCATTTGGCAGGTCAAGGGTATAGAGGCTTACTGTATATAATGAATATGCCTTACGGTGCAATAAAAAACATATATTTCAAGGAAGACAGGAGTGAATCAGTTCCCCGTATTTAAATAGCAGAGCTGATCCCTGTATTGTCACGCTGAAATATGAAAACTAAACATTACAGTCATTAAAGCATGAATGCAGTTCACTTAACGCAGAAAATATGAGGACAGTTTTGAAAGAAATTCTAGTGACACTGTTTGTTCATAGCCCGATACAATAAAAAATGAAAGAGACATGAGAATCTAAAATCTGGAAATGCAGACACAAAACTAGCAATCTATTATTCAGAAACAGAACATGTATAAAACGAGGGAAGGTGAG…
>TRINITY_Unigene63957_c0_g1_i1
CTTTTATTTGGCGGGAGACTAGAAGAGTCGGGCAATTTGTAGATGCAATGCAAATTAAATGCTGAGATGAGTTTCCGTATGGTTGTAGGCCAACCAGCTCACCCGCTACGCATATAACATGAGAGCTGCTGATTTTATCTTCCAACACAGAAGATGGACAGCCGAGGAGTACGTGACGGTCTGGAGATTACTGCTCTTGGCACCCTGTACAAAGGATCATGGGAGAAAAAATACTGGAGCAGTTCTCGGGGGAAAGACAGATATCCCTATCCCATTGGATATCAAGCTGTGCGCAATTATGCTGGACACATCTATGAAATGGAGATTCAGGAAGGTGCCAAAGGGCCTGTGTTTGTGATTGTATCCGACAAAGGGATTTCATGCCATGGGGAAACTCCT…
>TRINITY_Unigene2801_c0_g1_i9
CTTTCTTTTCCTTTAAACCCCACATTGGCAGATCAGTTTTTCGTTGGAAAATGTTTTGTACAACGGGACCAAATATACAGGTTCTAAAATTTCAAGATGGTCAACTTTGACAATTGGGCAAAAGTTTCATTGCTCCAGAAAACGTCGAAGAAGAATAACAATATTAAACATCTATGGTGAGAATGATTACCTATATGAAGTCATCTCAAGTGTAGTATAATGCTCGCATTTGAGCAGTCTAGTGAACAAATCAGAACCTTCGCTTGATGAAATTTAAACAGATCAAAGATTTGATCTGTAAATTTATAAAGAAAACCTAAGATGCCTGTACATGATTGCCAACGCGGCTCTAATTTCAAGCAAGCTTAGCTTGAAAATTATTACAATAAATTGGAAAAA…
>TRINITY_Unigene8699_c0_g1_i6
TATTTTTAATTTATAATCAAATGAGAATAACATCATGCATATAAGCCTTGTTTGAACTTATAACATCATTTAAATCAGGCTAAGGCATGCCAGAAAAACCTATCATGGCATGCCAGAAAGAATATTATTCATCAAATACTTAACATTACAGTCACCTCCAGATCCTAATCCCACATGGACTGTGATTTACGTTTCACATTCATTTACAATGTCTGGGCTATTGAGACCACCGACATCTCTGGATATACAACCTTTGATTTAAACCGAATAAAGGCTGTCATGTAATACAAGAATGAACTTGCCATTGATTTAATCATGCTATTCTATTCCAATTCCAATCCACAAGCTTATAAGATCACCAAGATGTAGGCAATTTACAATAGAACCATTACTGAAGGC…
>TRINITY_Unigene148125_c0_g1_i2
CGCGAATCGGTTCGTCGGAAGCCAATTCAGTGAATCAAACTCGCTGCCCGACGTACGGAGTTCGCTCATTGTTGATAATCGATGATTTTTAGTTTGAAAAGTGCTTACCACAAATCGACTTGAAGCCGTTTCTTTTAGTTTGTGAACCGATCTTATTGATCGTACCACGTTCTGAAGTCGTTTAGTGCATTTAGGAACCCATTTTAAAGCCACTTTTTTTTTTAAATCATCACCTTTCAACCAGTTTAATCGTTTGGCATCTACTTATTTCGAATTCGCATTTTGTCAACAACAACAGCAACACCACTTAAGTTAATCGCATTGAGGTTGTTCCGATTTCAATCTGATCATCAAGCAGCTGCCACCGAAGATGGATACCGAGAACCTGGATCTGATCTT…
>TRINITY_Unigene20949_c0_g1_i52
ATGTTGTCTGAGCATAAACACACAGATAGATGGAGAGCAAAGGACCTAATAACGAAACAATAGTAAATAATGCGTGGAACAGGGAATATCTATTACTAAACAGAGTGAGTACAACACAATTAACCACCTAAATGGTTGAATGAGCTTCCACAGACAGTGCAGTGCCTAACTTTTCGTCACTTGTTAAACAGTGGAAGCTCTCAATATCTAACCTTTCATCACTTTCTATAAAATGAGAGCTCTCAGTACCTAACCCCACTTGCTATATAGTGAAAGCTCTCGTTAATAAGCCTTCAAGCCTTTTTATAATGTATAAATCAAAACCTGAAACCTTTATTGAGCAAAACTTCATAACCATTATTACATAATTTCAATCCAAAGATTCGTTTGATGTAGAAA…
>TRINITY_Unigene4023_c0_g2_i1
AATTTATCTAAAAGTAGGTTAATCCTAATTCAGCTTTACCCAATTTCGTCTGTGTGGACGTGGAAAAAAGCAGGGCGCCTATGCCTGCAGAATAATCTGCTCGACAGCTTTCTGTGTTTCAAGCCATATTTCCCTTTTCCCTGCAATTTTCCGTTCACTCCGATGTTCAGATTCCCCTGAACGTCTAAAATTTTCTTGTGACCTGCAGTTCTGTTCGTTATTCATATTCTGCAATAAAATTTGACCCGGAGTGAATTTATTTTTGGATAAGATTGAGCCGGTGGAGCGTTTTTGGGGTCAATTTTGAACCCGTTTGAGGTGTTTTCAAGCATCTGAGCTACAGCTTTGGATTCGATCGCGGAACACAGACATTTAATATCGTCAGTTACAGTTCATTTT…
>TRINITY_Unigene6466_c0_g1_i5
ATTTACGTCTCCTTCCCACCTTTTCAATATTAAATTAAAACACAACGATCTTTACTGCTAATTTCAAAAATTCTAAAAAACCAAAGGCCTACAGTGCGACGTTTCTCTCGCCAGTCGGCACAATAATTGTATCATCGTTTTCCCTATAAAATATGGCTGTCACTGTTTCAGTTTTAGCCTAAAAGTCGAGTTTCGGCCTTTCAGGCTCTCATAAAAAAACCAATCTCTTTTGTTTGATTTTCAAGAGGGCAGGGCTAGTTCGCTCGGATACGCCAGAATTCTGAGCACCCCATTTAAATTCAGGCAGCAAGGTTTGCGTTTCAGGAGTCCATAATCGATCTATCTTTTTTTCTGGTTCCTTCATTTTCGCAAGAAGAAGAGCAGTTTCTGGTTGAATTT…
>TRINITY_Unigene4899_c0_g1_i6
CTTTGAACCGATCAGAATTTGGTAGCTTTGAGTTAGGAATAGAAGCAATTCACAAATAAATTATCACACAAGAAGATGAGCAATTATCTTCGTATTCCTTATTGTTATCAACTATCAACAGGATTTTGACAACCCCAGTTAATGAAATTGTTAAGTATCTACAGAACTGAACTGCTTGCAAAGCGTTTCAGAAGCCCTGTACACAAATTTATAGATATAATATCCCAGCTGGCATGTTATAACAACGGAAAAACCATCCAATACTATATGGATGATTTCTACTATAACATATACTGCATGCCTTCTGGATTCTGTGACATTAATAGGCCAGGTTATATGAGTTTGCCTCCCTTCAGATCAAACCACAACGTCGTCATACCAAAACAATGTCATTGGCAA…
>TRINITY_Unigene47782_c0_g1_i12
CAATTAATTGCGGTTTGTAACGCCGAAACCATATATATTTTGACCCATCGAGTTTCTTTCGAAAGGCAGGTAGAGGCCCATGGCCGCCTCTGGTAAGCGATTTATACCTACTTGCTCTTCACTATTTCACCCTTTTTTTGGCTTCCTACCTCCCTGAATGCTGCTGTTGTTTAAATACATGAATTGATATTCAAGGTCATCTTTTTGTTTTCGCTCTTTTCTCCAGGGTTTTCTTGGATTAATATTTTACAGTGTGTTCTTTGATAATGGGCGCCCCTCTTAATTTTGCCACTTATTATTCTGATATTCAATTGTGTTTTGAAACAGTTCGAAAATTCGATTTTTGGCTGTTAATGATTTGTGGTTGACACTGGGGTGGACATGCTACTACGTTGGGCT…
>TRINITY_Unigene9303_c0_g1_i4
AAAAGATTGAAGTGTCGTCCCATCACATTACAAGCTCCACAGCCAATTTCCATCATCCCTTTTGTAAAATTTGGAAAGTACACGTCACTGGGTGGCCATTCACAAGGTTATTTTATTTCGACGGACGCAACTCATTATTGAAAACGTTTAAGGAAAATTTTGAACTCTCCCACCCAGGAAAATCGTTCGATCCATCTATCGTATTTTATATTTCTTAGCCTCGGAGCATGATCTGGAAATAGGAAAGACTAATTATGTCGCAGCTTGGAGTACGAATAAATAAAATTTAATCTGCCAGGAAGTCGAACGATTTAATCCTCGTCCTGTGCAACTATCACCATTTTGTCGTTGGAAGCCAGAGTCGATCGCGCGCAGGTGTATGCAAAACAGAAGGGGCCA…
>TRINITY_Unigene2144_c0_g1_i11
CGACACAATCGGAGGGCAGGTAGGGATAAATACGATTTTTTAAATGTAGACCAACAGTCAACGACTGGATTCCGAATCCTCCCACCTATTTGGGCTTCTCGGCCCTTGATTACTAAAGGCCATCATTCCTGTAAGTCAGATTAACATTCTGATTGCATTCTGTGTCCATCTCACATACATATTTAGAGGTCCTGATTTTCCCACGTCCCCTGTCACACTCCCTGAATTATTAGTGATGCATTATCAAATGGCCCAGCTCATGAATTCTCGTTGTAGATCTTTCAAGCCAGTCTGTGGCAGTGGTAATTTCAATCAAAAGCAGTGGCAGAACCAGCAGCTGAAACTGAGCAAGAATCACTCGCGCCTGTCCTTCGGTAGCAGCTTAAGGACGCCCTCAAT…
>TRINITY_Unigene1665_c1_g1_i9
TGGGGAACACTATCACAATATTAAAAAAGAAAAGAGGTATCCTCGTGCTACGCCCTTGGAATGCCACAAGCGGGCGGAATATCTGCACTTCTACGGCCATGCGTGACAAAGCTCCATTGGGAAAGAGAGCGCTTTCGGAGCTTTTGGCTCTAATGGCGAAGCGGAATTTATTCGCAATAGTACCATTTTGCCGATTCCAAGGCTCAGCATAGAAGTCTTAAATAATACCATCTTCCATGGTCACAACTCATGAATCCGCAGTCTCTAGAGTCTTTACAGAACCTCTCTTATAGTCTTAACCTTACTTGTAATTTGCTCTATGGGTTTGGGAGATTCTGCCAAGCGTAAGTCAGTAGAATCGATGTCCAGTAAACCCATGTCAATACTCTGGGTTCTGTT…
>TRINITY_Unigene5735_c0_g1_i9
GAAAAAAAGAAAGGGAAAACAAAACGAAGCATATCCAAACACGTCAGACCTGGGAAAAGGTTCCGTTTCTAAATAAATCTCAATAAGAATTAATTTAAAATATACATTTTTCTGATTGTAGCTTCTTTAAAAAATCAGGGAAGTACAGAGACGGTTGATAGAGAGGGTTCTTCAGAGCACCAGAACAATACGTAAACACTAGGGGGTCTGGTCACCGTTGCAGCGCCCAAGCGCTTTCTGTTCCTCCATTCTCTGCTCTGGAGGCTCAAAATGATGGCTTCCTGACCAAATCGCGACCACTGGGACTCCAACATCAGAGATTTTGGGCCACAATTGAGCAAACTTTTTGGTTTTTAATGTCCCTGATTGAAGCCAAGGCCTAAAGTGATTAAAACTAAG…
>TRINITY_Unigene18885_c0_g1_i12
AAAACAACAAATATCTCCAAGGTCAAGAGTGCCCAACAGTAATGGATGATGCTGGGAAATTATTTAAAAGTTTATCATTTCTTTGAGGCAAATGCCAACCCTTCCTTTATGAGGACCTCCTTACTTTCGACCAAAGGCTGCACACGTGCTAATTTGGCGATAGCTTTGTTTTCTTCAGGATCACCATTCTCCAAAAATACACCTACCACCCTACCATCTTTTATCCAGTATGAACCAAATTTGGCTTTTGGTATAGCAGGGTTATTGCCACCAAAAATAACGGCTTCACCAACGTTGTCTCCATAGAATTGCCATGACAAATCAAATGAACGAGAATAGAAATATGGAAGATAATCATATTGTTCAATGCTCTTTCCTTCTTCGTTAGCTTTAATTGCC…
>TRINITY_Unigene1574_c0_g1_i18
TCCTCGGAGTTACTACAAGTGCACACACCCTAGTTGGCCAACCAAAGAGAAGATTGAACGTTCTCTTGATGGACATGTAATGGAGATTGTGTACAAGGGTGTTCATAACCATAATAAACCTCAGCCCAGTCGTCAGATGGGAGCTGCTGCTGCCGCAACCGCCCCTCGTGAAGAGGGAGAAAGTACCGAAGGCTGTGGTTCTCTTGTCAAAGTTGAAGGTGGGTTGTCTTGGGAAAACACTAAATTAGGGTTAATGAAAGTTAATGATGCTTCAAGTTATTCTCATCAAGGGAAGAGTGAAGGTCTTGAAAGCCTAAAGGTCTTTATCAGCTTCTGTTGTTACTGATCTTTCAGATCCATCTTCTACCCCACCGCGAAGGCAAAACTCTAATCACCTGT…
>TRINITY_Unigene21148_c0_g1_i1
AAGTCACTTTTAAGAAAATCTAAGCCAGCCCTGCAAAGGGCCAGCTTGTTTTTCCATAAAATATGTAAATAATGTCAATGAAAACAATTCATGAAATGAGGCTTAACTCAGCCTGATCACTAAGAAAGTCACTTTTAAGAAAATCTAAGCCAGCCCTGCAAAGGGCCAGCTTGTTTTTCCATAAAATATGTAAATAATGTCAATGACAACAATTCATGAAATGAGGCATAACTCAGCCTGATCACTAAGGAAGTCACTTTTAAGAAAATCTAAGCCAGCCCTGCAAAGGGCCAGCTTGTTTTTCCATAAAATATGTAAATAATGTCAATGAAAACAATTCATGAAATGAGGCTTAACTCAGCCTGATCACTAAGAAAGTCACTTTTAAGAAAATCTAAG…
>TRINITY_Unigene1243_c0_g1_i1
TCGACATCTATCTCATCTTTATAATTAAAAGTGAAATAAACTCTTATCTATTAAAATATGAAAGCACCCTCAGTTACTGTCCTCCCGATCAGCCCAAGTTTGTGGAAGGCACAAGGACCTGTATGCTTTAATGGAAACCAGGGAATCTCTATTTGAAACGAAAAAGCCATATTTGATTTAACGTTGCGTGTAATCGCAGAATTAGGAAAACGATGTGCTCACCTGACAAAATACTTTTGCTCTGGCTGGACCATCTGTTGCTTGTGTACTGGAGCACACAATAACATAAAATTATGTTAGCATGGTTTTTTCTCCCTCTCAGCATTTCTATCTGTAACTCAACATGTTTGACCACTAAAAAGTACAGTATCTCCTCTTAAAATTAATGTTCCAGGCAAC…
>TRINITY_Unigene14740_c0_g1_i15
CCGGCGAACAAATAAAAAAAAAAAAAAAAACTGAAAGATTTGATCTTAAGATGGATCTCAACAAGGCCTTCAACAAAGTGAACTGGACCTTTCTCAGATTAGTCTTATTACAGATTGGTTTGGGCTTGGAGGTCACCAATTGGATTATGGGTTGCGTAACCTTAGCAACCTTTTCCATTTTAATCAATGATTCTCCTTCCAGCACATTTTCCAGCTCCATAGGACTTAGGCATGAGAGTCCTATGTCACCCTTTCTTTGAGTCCCCCATTGCTCAAAGAAAAACAATTAGGAAATATCGTAGGCATAAAAATCACTTTTAATCAGTTATCGCCCACCTGCCTTTTGTGGATGATGTTTTGCTGATAGGGGCTAGATCCGTCTCGGAATGGCAAGCTTTC…
>TRINITY_Unigene2328_c0_g1_i2
GTTTTTTTTTTGCAAACTTATTTTACCATCTGCCAATGCAGATATAACCAAAATCTAAAAGGCATATGCAAACTGCATTATTAGAGTAGAGAAATATCGTAAGTTGAAAATCCATACTTATCATTCTAACCATGCACAATTTCCTTCGAGTACCTCGTAGTTACAAGAAATATTAAGGGCAACCAGCGGGCCTCAACACTGCTTAACCCACTCACAATGAGAGAGCAACTCTACTTTTTAAATAATAACACAATAACAAGATCTGTAAACTACTTACAAATACAAGAATAACGATAGTCCTAACTGACAACTCCCAAAAATCATCATCAGGTTAAGAGACGAGAATAGGCATAGTCCTACTAACATGCAGGAAATGTCCAAACAATCAAAGTTCTGTCA…
>TRINITY_Unigene5225_c0_g1_i60
CGCAAACCTCCCCAAGAGAGGATCAATTCACAAGTGACACTCGTCCAATCACTGGTTGGGCTGTGAGCGCCCATTCAAAGTTACAATATAAAATGTAAAATTAAAAGTCACACGAACCCCAACAAATTCCATCATGGTGCAAGTACAACTGCAACAAATGACAACTACTATTGTGTGCAATGAACATGCAACTCAAAACAACTATTCGATGCATATGCAATCCGTGGGAGTGAGTCTCCCGGTCAAAAACAGAACTCGTGGCGTCGCTTCATCTCAATTTTGTCGTTTCTTTGTTTCCCTCTCATGTATGTAAGAGTATCATAGACTGTGTGTCACTGCCAACGCCGCTCCGCAGCGGTAGACGATGGAGGAAGAAAGAAGATGACCATGACGAGGGTG…
>TRINITY_Unigene5373_c1_g1_i11
TAAACGGACTCACTCTGGAAAGAAGTGCTTTATCCAAGTCCGATGAAAGTTGAATGGCGAGTAAAATAAGCAATTGCCACCTATTGAGGGGTACGCAACTATGCTATATACATACACACACGCCAAGATACAGGCAGAGCCCAAATTATCGGAAGAAACAGATTGGAACTCGGCTGTTTTCGGGATTCATAAGGTCGGATACCTATTCTGATGCATTTGAACTACAGGGAGTCCGTCTAATTTCAGATTATCATTTCTGCCTTTTACTGTTGGGAAGTCATGTTTCCAAAGTCATGTAAACGGTTTTCATACCTCTTGTTGGATGAAGGGGAGTTCTATATCCAAGACTGGATAGCAACCTGCAGGCAGGGTTCATTGGATGGTTTGCAGAAAATTCAA…
>TRINITY_Unigene1146_c0_g1_i26
GTAACATTAAAATGTGGATTTTTCCGAAATTTATTCCCTCTTCAAATGAATTGAGTGGATTAATTTCCACAATTTAGTTTTTCTTTAAGCTCCGCAACCTCCATTTCTATACAGGGACTTCGCCCTTACGAGCAGACAATAACTTTATCGATCATTGAGGGGTTACACTTATACAATCTTGTGTTTGAAAGTATTTCTGTTTTGAGTGCATCATTCACATCTTAATTAACTGGTGGAGCCAATACCTGAGTGTGTTATGGTTTTCAGCTAATAACTATGGCATTTGTCTAATTATTACAATGATGTTTTATGTAGCCTTCTTACACTGACGGCGACTAAGTGTCGTATGGATCCAGGCTGTGCGCAAATGGAGGACACACATACGCGGAGGACAGACAT…
>TRINITY_Unigene16275_c0_g1_i15
TTTAAAATGAAAAGCACTTTGTATATGTGTATTGCCATTTCATATGTGAATTTTCTTGAAAGTTTAGTTCTACCCTGAATCCCATAATCAAAAGCAAAACACATAAACACACTGAGTTGATCATGACTCAACAATGCATTAGGAGGACAGTTTGCCAATTCAACTATTAACAGCTTGTGATCATTGAATTATTGACCAAATAAATTTTCAATGACAGCATAAGAAAATGCTTGCATTGAATCCTTTACATAGGGAAATTTATAAAAAGAATGGGAGCCAGAAGGTGTTATTTACATTTAGTTTAACTACAAAATGAAACATAACTTCAGTCAGTTACTGTACTCGAAGTACTTAGGATCTTCCGGAAAATGATACTCGACTTGTAACTGCCACAGATCA…
>TRINITY_Unigene1946_c0_g1_i2
AGCAAGTTACAGGATCAGAAAAGATGATTCAAGTACAATTTGAGAAAAAAGATGGGATGTATATAAATTTGGAACTTACAAATTTACGGTACAGTAGCACAGCCCCAGAAATTAATATCCAGGACACTACAAGAATAAGTTCAAACATAGTAATCTCTTTCTTAACACCAGCCAGATAAAATTGTACTTCATACAAGTCTGGCTGTGTAACTTCAATATCAGTTCTTGCCAATCTACAACTATATAGTAGAAGGTTTCTCATATCACATACAATTTTGCTGGAACTGCCATTTTGCAGGCCAACCAGCAGCTAAATATATTAGGTAACATAAACTCTCATATTTATGCTTGACTTCTACTGCCCCATTTTCAAGTTCCAAATTTCTTCTCCACCAAGCC…
>TRINITY_Unigene5489_c0_g1_i5
CACCTACGTCTTATTACCTATGCATGGTAGGGATGAAAGAAGCCATTAAATTCTATGGACTTAGGGGTAGATTTATTTGGCTTCAATATTTACAAAATTGGCTAGTAAGATTCAATGCAAAACTCAAAATAGAGCATAAAGCTGTAAAAAATGGCCCATAATATCTTAATAGCTGTATTGCAGTCCACATTTCACTCTCTCATGTAGAATTAATATTCACTATAGATGTGGACCTCCCAAGCCACGGTGAGAATACAGGTGCTTAATAAGCACGGCATTAAGTTTGAGCCTTGAGCTTTACCAGTTTAAAATCGGAAAAAAATCCCTTAAAGTTGTTAACCTCCGCACATCAATCTTCTTTGATTAATAGATTGCCTAATCCATTGAAAGAGTTTCGAC…
>TRINITY_Unigene10534_c0_g1_i9
GATGATGTAGATCATGTCGACCAGGTGAACACACTTTTGCCTCTGAAAGTGAAGGATGTCCTACACCCTAATAGCTTAATTTTGATCACATCCCGTGACAAGAATGTCCTCACAAGGTCAGGTGTACAAGACTCCTCAATTTATATGTTGACTGGCCTCGATCATCAAAGCTCCAGAGAGCTGTTATGCTCCCATGCTTTCTGCCAACCCCATCCACTCCCTGGATTTGAATATCTGGTCGATGAATTTGTAAGGGCTTGCAATCAATTGCCTATATCTTTGAAAGTGTTTGGGGGACTGCTTAATGGAAACAATGTCAAATCGTACTGGGAAGTTCAATTAGATCGACTTAAACAAACACTTCCCAATGAGATACAAAAGAGACTTCAGATCAGTTAC…
>TRINITY_Unigene6837_c1_g1_i3
TTCAGAAGGTCTCGCGCCGTGAAATAATTCCCGGCGCGCCGGCGACGTACCAATAGAATCACCGGCGAAAGCCGAAAACCACGGTAAAGTATTCCGGGGGTACCGGAACAAACCCTATCTATGTTTGGCGGCAGAAAGCGGCTAGGCGAGAATGTCTCCGCATGTGACCACCCCCGTTGGTGAGCGACGCCGCCAGCGGTCTGAGCGATTTACATATATAGCCGAAGAGGGGCGGTGTTTGCCTTAGAGCTGAATAGAAAACAATGAGAAAGAGCTCGCCGTGCGAATAGCGATAAACTCAAAGAGAAGGAAGAGCAGTGCAGAGGTTTACAAAGGCAAAATATCTAACGCACCAGAGCACCTGTCTCACCTCTTCGACATTTCAAGATGGATCGGTAC…
>TRINITY_Unigene41734_c0_g1_i13
TCCAAATTCACTGCATGGTTAGAAATGAGATGGGTACCAAATTACAAAAGGAGGTGCGTGCCTTAGGATCCAGCACTTTTCATGGACATGTACACATCTAAATATGCCTTGAATATAGAAAGTGACTGGACACCGACAGTTCGATTTTGCAGAGAGAAAGGATGCACATGAAGGCGCGTTGGCATTTGGGAAATTGGAATGGTGATGCTGGACTCTCTTTTTGCTTCTTTGGATGGAATTATTATTCGTAAAGTAGAATGATCATGAAAAACCATGGTAGTGTAAGTAAAGGGTAAACGCAGAGGCGAAGCTCGTAGAGGGTTTGCTGGCAGCAAAATTGCAGTGCAGTAGAAAGCATCGGATCCGCTGGCTTCTGATGCAGTTACTGCACATTCATTC…
>TRINITY_Unigene11624_c0_g1_i44
TTTTGATCACAAATACATATTCCTGTTTAATTGAAAAACGAACAGGTTTAAAAAAAATTACACGGCAGAAATCTGGAAGACTATTCTGCATACCAAACCAACACATGCTCATCTGAAACTGATTTTGCAAATTAAAATTGCACAATATCAAGATATATAGAACATTAGATCAAATCCGAAATGTCAATTCTTTATTCTTCAGGCTTTTCTATACATCTTACAAGACTGCTGCTAAAATACAACTAAAACGTTTAAAATTACATCCAATTACATGACTCAGGAATCTGTACAGCTTACAAGTAATGGGGATGCATAAGCACCTGGCATATCTTCCATGCTCCGACAAAATCTAATCCAGAAATTATAGGAAAGACTTCGTCCCTGGATATAATAGCCTCG…
>TRINITY_Unigene20729_c0_g1_i4
TTTGTTTGAAACTTTATTCAATTCAGTCCAAAGCTTACAATATGTGGGAAAATAGCCTCAAGTGCAAGCAATGAACCACCCCTCAGCATCCATAAATATCATCGGATAAGTACTTCAAAACAACAAAGCTGATAAGGAACAAATTTCTACATAAATTGCAATTTTGAAATATTCAAATATACATATCAGAAAGCTTCGATATATTCAAAATACAATACAGTTTGATACCATACGCAATAAACAATATTACATAAACAAGCTATATGATAGCAGTGAAACTAATATATACGCTGGTTAGAAAGAACAAAGCTGTGTTCCATGAGATATACACACTATTCAATGATAAATCCATTTACCATGGACCCTACTTAAATCTTTTCCCTGAGATATGGGAATACC…
>TRINITY_Unigene11468_c0_g1_i3
TGAAGAATATAAACAAATGCGTAGCCATCAGTATGTAAACAAGTTTAACAGCAGAAAACTTGATATTGGAGACGGGTCTGAAAGAAGCCCTGTGACCTGCACTGCTCTAGTATGTTAATTACATCTGGAAGATAATGAAAAACCAACCAATGGTAATGCATCCAAAGGATAACCACAACAGTAAATCTATTGCCAACAATTACAAGAGAGTACATGTGCAGAACCAAATCAACGTCAGTTCCACAAACATTTAAATATTTATATTTAGTACATTTCTACATTATTAGACTGTTTATTTGTTCCTATGTTATTCAACCAAAGAAAGAGGAGGTATCTAAGTGAAGCCATTTGGAAACAAGAAAAAGTTAAAGCTTTGAAAACTTGCAGAATGAGAGAAAT…
>TRINITY_Unigene13564_c0_g1_i5
CCTCGACTCAAAAAGCAAGCACCACTTCCAGGAGAAAAAGACCCTTCACCCTTTTGCCCTTATGTAACACGACCGTCAAGAAAACCGTGAATTACACCTTCGCCCGAGAGTCGTGGTATCGAGGAATTGATGAATTCGAACAGGACGAAAGTGTTGCGATTCCAATCCTCCAAAGGAGTTACAGACAACAGGCCATATGACATCGTAGCCTGATTGATTGAATAAGTTGATAAGAGAGGAATCGATCAGAAGCAATGTTCACTCCAGGGAAATTTGGGCGAGGAGGCGGGCGAGGTCAGTCGGGGCGGATGGTGCCTCCTCCGAGAGGTGCAGGTGCAGGTGCAATTGCCCCCATAAGAAGCTCCCGCGCAGGAGGCACGGGAATGACCATGGGCAGAG…
>TRINITY_Unigene12739_c0_g1_i1
CCAAGTAGCTGACGAATGGACCTAGATCTTACTGTTTTTCTCCTTGAGAAGGCATAATTTTCATTTTATAACATCATTAAGTAGAAAAATCAATAAGCATGAGTCCTGCAATATTATAAACTAGAATCGATACATGCTACTACTCATTTTTCACCTTCCAAATTCCAATCCAGAATATCATGCAAGCTTGTTGCCCTTAAGCAAACAAACTAAAAAAGCTCCAATTATACCCATCAAACTTGTTGCCACTTTACGCAACAAACTAAAAAGGCTGGCTTTCTTCAGAGATATCGTCGACCTAATGAAATATTAGATCCATAAGCCAACATGCTCCAAAACCTTACTGCATGAAACCGATCATTTATTGAAATAATTTTTCCTAGTAAGATCATTCCGAAT…
>TRINITY_Unigene13408_c0_g1_i1
TTTTTAGAAAAGTCAACCTGGATATTGAAAAAAAAACTCAACATATACAATAGAGTTACAATTTCTTGAGTTAAGGTCCCCATGTTCCTAATCCCTGCCACTGCTTCCTCCGTGCCTGTTTGTGCACATGCAAACACTTAATGGTACACCCTTATATATGGGTGAGTATGAGTACTGACTAGTACATATTATGCTCTGCTCAAATAATTGTGATCAGGGCCGGGCCCCCATGTTCCTAATCCCTGCCACTGCTTCCTCCGTGCCTGTTTGTGCACATGCAAACACTTAATGGTACACCCTTATATATGGGTGAGTATGAGTACTGACTAGTACATATTATGCTCTGCTCAAATAATTGTGATCAGGGCCGTATATAGACATTGCAAAACCCGAGTTTCT…
>TRINITY_Unigene187_c0_g1_i3
CATTTTTCCATTATAACTATAACTTACACCACTTTGTATATAAGATATTTTCATGAACATAAATAAGTTAGAAAGTTTTTGAAACTTTTAATAACGTATTACCATGTTCGGTAAAATCACCATTTTTCCATTATAGCTGTAAATTAAACCATAGAAGTTATTTTCATGAATGTAAGTTACAAAGTTTTTGAAACTTTTAACATTGAAAAACAATGTGCAACCTGCACACTTAAACAATTTAGCCCAATCCTTCAAATTTGGATGGCTATGGTCAACCAGCATTCAAAAGTTCTACTTTCGTAATTTGAATAGGGTGGGAAAGTGGAAGGGGTAGATGAATGGAAACATATACAAAGGATGGTTTAAAGGGCATAGTAATTGAGCTAGGATGAGGGGGAA…
>TRINITY_Unigene8072_c0_g1_i9
CGGAGTTGTTACCATAATCCCAAAGACGATGAAATACTACTATTGGGTTAGTATCAGTGTTACTGAATTTTGCATTCAACAGTTTTAAAATCTAAGAACAAAAAAATATTTTAAACTATAGTCTAACTATTATAAGTTTCGGATTTTTTTGGCTGAAATCCTTAGGACTATGAAATACTATTGGGTTTTGGCTTTTTCTTTGGAGACTTGGTGTTATCTCTGGACGACTACATATTACCAAAAGATCACTTTTTCAAATTGTCCGGTTTCTTGTAAGTGCACGAAGAGAATCAAGTAAATGAGATGGGATGTGAAACCAATGGCCTGCCGGTGTGTAGTACTGATAGCATTTACTGTTCTTAGATGCTGGCATTGCAAGCGCGTAGGAATTTAAGACAG…
>TRINITY_Unigene98938_c0_g1_i5
TGATAACTGAAATAAATGAATAAAAGACTTTAGGAGACCATTTTTCACCATCTGAGATAGCGGCGAAAGCATTTTTCAGCAAACTGTGCCTTTTTCCAAAAGTGGCCTACCGTGGAAGAAGGATTTTCAAGGATATTTGAGTGTTCTTTTGGGAGGAGCGATGTTTAACTATAATATTTGGGAATATTTTTATGAGCAAGGATATGAGGATGTCTTCTACGCTTCATACTATTTGTTTTCCATATAATTTTCATAAGCTCTTTAGATATGTCATATCTGCTATCTAGATCATGTGTTCAAGTAAGTTCATCCATAATGATATCTGTATCCGTGTCATGATAATTTGGATTTGGTGAGTATGGTAGTAGTTACTCTTAGTCATGTTATTTCCTGATCTAC…
>TRINITY_Unigene5397_c1_g1_i2
CGGAACTGCCAGTTGGGGCGACGTTAAGGGAAAGGAAAGAGGACGTGAAATTCGGGATAACGAGAGCCAACGGGGTTCTTTTTCCCGTCAGTTGTCGGAGCAGATGGAGATAACAGAAACAGACTTTTAAGTGCAGTAGTATTTGAATCGCCATGCTCGTTTACTTTGTGGTTTCACATTCCCGACATGCTCGGAGAATAGCAATACCCTGGTGGAATGACACATACAAAAATAATTTGAAAAAAGAAAATTAATAGGAAGGGAGCTGGAAAGATGGGAATTGGGAATGGAATGATGATTGTATTGATGCTGGGAGCTTGAGGGTGCATGGGAGAGCTACTTAGCGAACAAAAGGGTGCTCGAATCTGGTCTCAAAATTACGTCTTGTCCTCTACTTTT…
>TRINITY_Unigene11169_c0_g1_i2
CAGGGAATGAGAACGTTAGAGGGCCACGATCTGATAAAATAACTGTATATTCTTCTTCATGACTGTCGGAAATTCAGCTTACAATATAAGAAAAAGTCGGATCCACATTCACAAAAATCGACACTGGCGGTACCGGCCTGTTATTCTTTGTTGGAATAAAGGTCGCGCTCATTATGGCTTTTGCTTATTCCAATCCAAAACTGAAAAACGTTTCAGAGGCTAAAAATTCAACAGAAACACACGCTCAAAAAGTCTTCACCATCACATGATAGACATTCACAGATTCCATACTCTGTATAACCGTCCCTTCTTCACCGGTACCCAACAAAGTTCTCAAAATCAGGGAAATTTTTATAAATATATATATATATATGTATATGTACGATCTACAAGGGGGAT…
>TRINITY_Unigene2501_c1_g1_i2
CCCTACAAACCTCACAAACTCTGAAGCCCACACGCACCTCGACGCCACCGCAATTATTATTATTTTTTATTTATTACACATATATATATATATTCCCAGAATACTCTGCCTGGTGCCTCTGTTGGCAAAACATTTATCCTCTGGGAATATGCCGGTGGGGACCGTGCAATCAGGAGTCATAATGAGCACCCTGCAGCCTCAGCCGGTAAAGAGCGGTTTACCGGGCTGTTTGAAAACTGTTGGTGGCGCATCCCGACCCAGAGCTTCGGGTTACGGGCCGGTCGGTACGGTCGCTTTTTTTAATTCCTGTTTTTCGTTTTTTCATAAAATATTTCCCACCCCCGTTATCCGGTGCGCAACTTTGATCTGAAATCAAGAATAAACAGCCGCGGCGAGCCA…
>TRINITY_Unigene20666_c0_g1_i1
CAGATAAATAAATAACGAGCTCCCTCCAATCCTAACACGCCACCTGGAAAAAAATCAGTCAGCTGTTTTAAAGAAGCCGAGGCGGAAAAGGAGGAAGCTTTGCAGCTCACGGCTCTCGAGGGTTATGCAAAGTCAGGAAAAGACAGCAAGGGTATCTTTCATTTCATTTCACTTCACTGCGCTGGGGATCGAACTCTGAACCCAAAAGACGGTCAAATTCTTGTATGCTCTGAAGGAAAAATGGCGGATTCCGCTCGCAACGCAGTAGCTACTGTCTGAGATTCTGGGTGAGACTCGAGCTCTGTACAGGCAAGAAGCGAGAAGGCGAGAGGTTTTTTTTTTAGGGTTTGCATGTGACCGTGCGGTTTTTTCGTTGTTTTGGGTACTCAGGTGGTTTTA…
>TRINITY_Unigene8408_c0_g1_i13
GTTCTTTGCTTAATCCAATAAACGGAATGTTTGGGGAAATGCCAGATCAAATAACAAATTGATTCCATAATCATGCCATTCAGACCAACACACAAGAATCTCCTAATTGAGAAATAAAAACCTGCAAACATAGCAGACGCATTATATATGTATAACCGATAATGATCCAATCAGATCCTGACAAGATGTAAAAATAAAGAACTCCACTGGGATGAAAGATATGCATCATTTGTATTGCAAATGAAAAATAGACAACTTGAGAATTTTCGATTGGACACTGTATACTCTTTCCTGTAGCTTTTGTCTGGGGACAACATATAGGTACATCTTTCAGAGGATACTAAAGACTGCATGCTCTTATTTACCGAAAATCAGGTTTCCTTCCCTTGTATGTGCTCC…
>TRINITY_Unigene8242_c0_g1_i13
TTTTGTGTTAAAAAAATCCAGAATTTTTATTATAATTACAATTAACTGTAAAAATCTACATAAATTGCATCCTTTTTAACATTCATATAATAACAGATTCTTACAAAGATTCTTCCTCTCATTCTTTTATTAAAATTGGATTTGCACACACAGCAGAAGAATTCCAGTGAAAGTCAATCATACAGATATGACAAAATTGGACGCAACGGCTCAAATGAAATGAAGCTGTTCAAACGCACATTTTCATGACACCCACATGTCATAGATAGCGGATACGTTAAGAATTCCATCAGATTTCAAAGTCATTCTGTACATCTCTCTAAGCTTCCCCACATCCCCAATCCTATTGGAGGTACCTTGCACCTCACCATGACAATTATTTTCTACGCAACTTTTCGA…
>TRINITY_Unigene11639_c0_g1_i10
TTAAAAGGCGCTTGCTACGCCGAGAAAAGGACACGTTCTGTCTTGATTACGACCATACCGACGAAATGAAAATATACAATTTGAAGTTTACAGAGTGCCAGAAGAGTTCTGGGAGGGTTCTGACGGCAAACAGCATGAATTGAGACTTGCACAAAACATCATAGCCATAGACGATTGGATCTTTCATCAGGCTCGATCTAAAACATTCATTTCTACGGTAATTGTCGTTATGTCAATTACATTCTCTGCTGCATTTCGAGTGTCTCGGGGATCGATATGACGTCCATTTAGTTACTGTGGAGCCATAGCCATGGACATGAATGGAAATGCACGGATTCTATTCCATGTTGTTACTGTTTTCATAAATTCCAAAAATAACTGGAGATGAAATTTACACAG…
>TRINITY_Unigene8924_c0_g1_i4
CCCGTCTCATTCAAATTATTAAAAAAAATTGCAAAATATATCATCTAAAGTGAATTAAGAAACTCTGTTGTTCCCCTGATAGGACAACTTTGAAGTGAATTAAGAAACTCTGTTGTTCCCCTGATAGGACAACTTTGAGCATGAAAATTTCTATTTTGCTGAATACAACAATTCTCAGCATGAAAAAATAGGAAAAACTCAATTGCACTTGTTTCCACAGTATTGCTGTAAAAAATATAGTCATGGTTCGTGAAATTAATTTCATTTAATTTCAATTTGTAATACATTCACAGAATGCAGAGACAAAATTTCTATTTATTCTGCCTCTTATTATTCAATATGAATAATAAGCAGAGCAAGTTGAAATGGTCAATCAATAAGAGCTTTCTTTGACAAGTG…
>TRINITY_Unigene11952_c1_g1_i3
GTCGGGACTCGGCGCTTAACCCAGGTTAACTTCCCAAACCCTCTCCCCAAAACCGAGTTACTAAACCGCCCCGGCCTCCGCCCCAGGCCTTGACCTCGACCCCAACATGTAGGGTTTCACGTGCTCTCGTTTTCCGTCCGGAGACGGCAGAGACTCGGTTGAACGTAACGGCCGGCGGACAGAAAGTGCATCGGACGGCAGAAAACGCCCGGCGAGAGTGGCGAGGGGCGAGGATCAAACAGCTGGGGATGCCGCTGAAGAGGCGGTCGTTTGAGCCGTGGATTTAGGGTTAGGGTTTACTCTATGGATCGCAGGTGCGGTCCGGTCCGTGAAAAGTTAAATCACGTGTGGGCGTATGATGAGTGAATGAATGAATGCATGGTCCGTCATATGAGTACT…
>TRINITY_Unigene28389_c0_g1_i26
GCCATGTGCATATTATAAAAAAAAGGGCCAATTTATCCGCCTGTATGCAGGAAAGTTCAAAGATTTCACAAATAAATTAAAATATATATCCCCAGATAATATCAACTCCGGCACTAATAGAGAAAGGAATACAACTAGCCACGCCTTATATTGTGGGAATTGATCTTTGCTTCACCGTTATTTTTACTGCACAACAATAAAAGAATTTCCCGCTTAGGCTTATGGCAATTATTCATAATATAATACCCCCGCCCATGCTTAGATGCCTTTGAAGGTTCCACTTAAAAAAACATCAAATACTCTTATATTAAGCTTTCCTTCACTGAGCCATGTTTCAGTTTTATTTTGGTTTAGAAAAGAATTAAAACAAGGTAAACACTTTTCTCATGCACCTCCATA…
>TRINITY_Unigene7729_c0_g1_i14
CAGCAAAGTGGGCTTTTGCGCTCCATGTGCGCGAGCTGCCATTTGTAAAAACAATTGCAAATGGCCCGCCATAGTTGTACACAGCTCTGTCATCCACCCGCGATATACCGGGAACACCCGAACGAGTAAGCGCGCGGTCGCGGGATCGAAACGATGGGCGATACAAACACAATTCCTCAGCACGTTCATGCATTTCTTCCTTCAGGCCGGGGATTTAGCGGCGCAATCTCAGCTGACCGACGGTCGTGCAAAATATAGCGAAATTTCGCTATGTATCACTATCTTGTGTGCATTATCTACTGTATAATTGAAACAAACATGGTCGGTGAAGCACTACACAGAAGAAGAAGATGGTAGCAAAACTCTGGCCTGTTGAAGATCATGCTGAAATGGTAACGG…
>TRINITY_Unigene4579_c0_g1_i11
ATATTATGAGCTTTCTTATTAGTAAATGTACATACTACAACTACATCCAACATTCCAAGTCACCCATACAACTTTAAGTCACAAGGTGTCTGAAATCTACAAATCCGGGGTCAAAAGGATAAAAAGTATTACCAAATTAGCCATCCTGGTGTCAAGGTCTTAAAGAAGTGACGTCGAATAAGGTTCTACAGGTGCTCCCAAAGAGATTATCCCATCAATTATCATCTACTGAAAATATCTGAGATTTAGTTCCCTTGAGAAGAGCCATTGTTTACTATTTACATCAGGTATTCGTAAAACATACCTCTGATAACAAGATGATGTTTGGTGAACATATAGCTACAGACATGAATCTATTCTGATTATGGCTGATTGGTGTTCTAGTGAGAACTGTTATGT…
>TRINITY_Unigene16945_c0_g1_i9
CAGACCTGAAATGACCCATAGCATAGACTAAAATGGGGGAAAATAATTGAAAAAAAAAACACCCTTTCCAAATTAAATTAGCGTACAAGAGGATAATATTTTTTATTAAATTTTGTGTATTTGTGTATTTTTTAGTAAGCCGGTTCAGAAACCAGTTGATTGCTAGATTCTGGTCCAATCTGACCCTCGACCAGTTCTACTTTCGGTTCTGACTTTTAAAACATCGAGTCCTATACACTAACTGAACACATCTCATGTTGACCATACTGACCTCATTTAGATGAATCATTATACATCACTTTAAATCCATTAAATGCTTTGGCAAATTTGGTGTCCCATGCCTGCTTTTTTATTGCTGTCTTGCACATATTAGGGTCAATCTCTCCATATTAAGTCTCC…
>TRINITY_Unigene14227_c0_g1_i13
TATTGGTGAAAAATAGGACTAGAGAACTAGAACATTCTATAAAATGCCTGTCTAAATATGTTTCACTGACACTGATAGATATCAATATTTACATTTAAACATGCATGCCTTTCTATGTAAGAAGTAACTAAAAGGTCCAGATGTCAGCGATTTTAAAGGAATAAATAAGATACATAACCAATAAGTTATAACCAAAACATTAAATACCATAAAATTTGCTTTTAAAGTTTTTAATCAGAACCGACCCTACAACTGCAAAATTTGAACTGTAGCGATAGTAAACAGTTCGAACCAATCCTCACCACCAACGGTAAGGACAACACACAACTTGCTGAATACCATTTAAGAACCATGAGACAAACTCTAATCTAACCGGAGTGCACAATTCAAATGTATTTA…
>TRINITY_Unigene108_c0_g1_i12
TTTTGCAGGAGTAAGCATATTAACTTACCACTAAACAACAATTACCACTGAAAACAGAATGATTCACTCGACGAGTTTTCCAGTGTTGCATTAGTACAATAATCACGTTGCCCAACATTATGAAGAGGGGGAACAGGAAGGTCTATGCTCGTTTTCTAGCCATACTCAAGATTCAATCCGAGCCACGTGAGATAAAGTCGGAAAGTACTCGCCATGCACAAAACCGAAGGCAGCCGAGAAATTTCAAACAGAGAGCCGGGAACCCCCAAAATTTGAAACCCCCCAACCCCCGTTTTACACTAGCTCTGAATATATATTGCCGTCCGTTAACCAATCACGTTACTTGCGGTAAAAAAAAAACAATTAGACATGCCGGTCTCTGAGAGTTTTTAATTTTTA…
>TRINITY_Unigene14735_c0_g1_i2
ATTGTTCTCCCTGAGTGCGTTTTCGCTGTGGAAGAGGTTAAGTCGGTTCAATCCCCCGACCCCTTGTCAACTTTATAGAAGAATTGCGGAAGAAGATTGAAGAATTCTCAGTGGAGTTATCGTCAATAGCCGGCCGTGCCGGATGATCTGTTGTGCCCTAGTTGTTACGGTTGCCTTCAGACCCACTAATTTCTTGCTTTATTTATCCGATCGCAGTTTCAGAGATTCAGCCCATCGGACTAGATCGCGGATGCATTGGCCTGGAAAACGCATTGTTGGTCTTCAAATTAGGGGCAACTGTGAGTGGGCAAATTCGTAAAGGTCCTGTAAATTCTTCATTTTTGGTTTTTCTTTCTGTTTTCCTTTGTCATTTTTTGCTGAAGCCTTTGAATTTGGACT…
>TRINITY_Unigene20871_c0_g1_i1
TGATAATACATTTGCCACCACTACGGGATTCAAATTGAAATTTTGGGTGGGCGGGATTCGGCAGAGGCCAAGGGAAATATAGACTCAAGAATTACCAGTCGAGATAGAAAGCAAGGACGGAGAGGTCGAGCGAGTTATTGATATGGAGGACGAGGAAGCGTTGGAGAGGGCATGTGCTGCGATCGAAGCCGCGAGCAAAGAAGCCGAAGAAATCCAAGATGAATTCGGGGGGCATTTGCTTTCCGATGGAATTGTGCAGGAGCTTAATGAGATCTTCGGCAGCAGCAACAGCCATGGGTATGGCGTGGATCCGCGCCTGTGGGAGGAGGCGGCTGCGAAGGGGGTGCCGCTTGGTCTGGTCGGGCAGGGGCTGGCAGGAGTGATGGAGAAGGGCGGGGG…
>TRINITY_Unigene10563_c1_g1_i9
GTGCTCTGCAAAAAATTTGGACCCATGGAGGTGGCAAGTCCTTCATTGTCGCTGACCACAAAGGCCATGGGATCGGTTCATATGCACACATGATCTCCCAATAGGCGGGAAATGTTCGTATTCTTCATCGAAAAATCAAATGGAAACGATTCACTATCATACCGCTCGAATGAAAACGACGAGGCGCTAAATTTAAGGTTTTTTTATTGCAAAGGAACAGCTAACGGAACTGAGCCGAAGCCCGGAACAGGCACCTCGAAATTCATCGGAGCAGCTAAAGCCCTTACAATATTCTCGACGGAGTGAAAACCTGAAAATATTGTTGATGATGTAGAAACTGTAAAAATCTCGAAGACAATAAAGTCAAATGCCTCATTTTTTTTGAATCCCTGAAATCTG…
>TRINITY_Unigene7108_c0_g1_i16
AATTTTTAATTTCCTTCTGAATTTCTAAATTTTTAATTTCCTTCTGAATTTCTAAATTTTTAATTTCCTTCTGAATTAGGTTAGCCAGGATATTCTGTGGATCCAAAGCTACTGAGCAATTTTGTGAATTTTAAGTAACAACTATTTTTCAGTGAATTCATATACCTAATAAACCATGAATTAGAGATGCAGGGCTAAAAGGATACATCCACCTCGATAATGTAAAATATAAATAAACTTTATAGTCAAAAAGTCCATTATCTCCATTAAAAAGTGAAAGTTAAAAAGGATGAGCTACCCAAATGGTGATAACTGTCAAATCCTTAAATTCTAATCATGTCCATTGGTCCACACCTATTTTGATTTTCAAAAAGATAAATAGTTACATGTATATTTTAT…
>TRINITY_Unigene1843_c0_g1_i1
ATTTTCTTTCACTATCAGTATTCTCTCACACTAATTTTAAAAGAAATATACGGCATATTAAATTCATGGGTGTTTTAAAAAACTAAGCAACTTGTCCATTCCTCATCTCAAAAGGAGCATAGGGACATAAGATTTAGTCTAGAGGTCCGTGGCCCTAAGCCTACTGCACTCAAGTTGATGCTCCCTGCATCCCTCGCAAACTCTGTCCCGATTCCTTTCCCCAAACACTATGATTATTACCACTACCATAAACCTCCTCCGTCACCAAACCCGACCCAGAGAAATTATTTTTGCCGCTTTCTTTTAATTTGCCGTGAAATATTGCCGTGTGTGAATTTAGAGGCGCCGGGAAGCTGGTCGGGTCCCAAGGCTGTTTACCGGTTTTTGGAGAACCCTGGC…
>TRINITY_Unigene1695_c0_g1_i5
CCCACCATAATATATTAGCAACATTGTAGATATGTACATTTTCCAGACTTTGGCTTCAACTTTCTCTTTCAAACTAACAGATATGAAACATCTTTGAGAAAAAATTATTATAAATTATTCAATCTGGATGTTTGCTATAAAATGTGATGCAAGTACAATAAACTATTGATACAAACCCCAAGGGAGAGATGATACTTCCATTTAGCCGGTATGGTGTGCTTTGGCCTGATCAAAAGATTTTGGCAAGCACTTGATCATTGGCTTGAAAGCAACTATATCTCAGACTAATCAACATCGTATAATACTTGCACTTGCCCTGTAGAGAAGAGAAACAGCATCTGCGTTTATCAGCTATTTGCATTCATTTAGGTGGGGCCAACTTGATTCTGTTACATCACA…
>TRINITY_Unigene10420_c0_g1_i1
GTACTGACTACCCTCTCAGGTTTTAGCGCCCGGATTATTTGCAGTGGGCATCTTAGCTTTTTCTCCGTTCTCACTCATGAGTATGACAAGTTGCCAGATCAGTGACCTGCATATAGCAGAGCATGGTCTGACTTGCCAGCCCACCCTTGAAGAATTCACCTGGCCAGCACTAGGGCTACCCAAGTCTGAGGAGAAGATGCACAGTGTATATATATCAATTTCCCATTGGTTTCTACGTCCTTGGAGGTACGAATTCTCTAGGGAAAGCCTGGCTTACTTTTGTCTCCAGATTCCCCTTCCCCTGGAATGTATGCACGTGACATCACCGTATGGTGCTATACACTTAGAGAGTTCTGTGCTCTGTGCAGTCCCCCCATCTGATTGATAGCTACAAAAGCG…
>TRINITY_Unigene19528_c0_g1_i6
GCCGTCCTTCGCCGCTTTCGGTGCGCCCAAGCCGGGAATTACAATAACCGGCACGTTTTTCTCGGTCACCTACCACCGATCATGGCTGGCTGCTCCGTCCGTGAGTTCCGTCAGGTTCCGTCAGCGTCACACACGTCTCCGTCAGTTGGGCCGTCAGAGTCTCTGATCACTCAGTCAGTAAAGGCAGAAGAAGGGAAGGAGGGGAAGGACGAGGAGTTGGAGGAATTGGGCAGATCCGCTAAAATCCTCCGCGTAATAAGCGGGTTTAACCCTAAATTTAGTGTAGCCTAGTCCGCTATTTTTGGAGTAGACGAGCGCAGGCTTTTAGACATGTTCTTCACTAGGAAGAGGGGAAGTTTTTTTTTAGGTAGGTGAGTTTAACGAAATTTGTCGGCAGGT…
>TRINITY_Unigene5843_c0_g1_i33
CAGAGGCTGAGATACAACTGTATTTAGGTTTCCAAAGCTAAGGCATGGTACTAAGGCTAAGGCTTGGAAAATCTACAGTTCAAGGCCGAGGCTCGCAAAATGCCTTGGCTGATGACTGGCCGGGCTTTTGAAGCGCGAGATAGAGTCTCCGGGTGATTCTTCAGCGTCTTCCCTGAGCTGAAGCTTCAAAGAAAAATCTTAAGAAGTATTCATATAATTTTTCTATGAAGCACCGTTTTCTTGGGACAGGTATATCAACTTCGTCTCAGAATGACGAGAAGATTGGTGTTTTGTTCGGCGGAAACCGATGAGAAATGCGGCCTCAGACTCGAAATGACCATCAAAGCCATTGTTTTTAACGCAGCCATTGTTTTTAACGCGACGAATTAGTCTTTGTTT…
>TRINITY_Unigene7713_c0_g1_i22
CTTCTCTGCTCGAAGTAGATGGGTAGATCCAGGCCTGAGATTCTGTAACAACTTAGGGTTAACCATTGACAACGCAATTCAACCGTGCCCATCCAGTTAGCCCGCTATACATTACAACAGGCACAATGCCAGGACATGGCTGCATACATCGATGATACTCTGGCAATGAATTCTGCCTCAACTACTTTTCGCAAGTTCCCAATACAAGACACCACCGATAGTCTATCCCAAAGTGTTCTTTGGCAGGAGATGGGTAAAAGAGACCAATAAAAACTGAAAATCCGCTAAAACGGGACGGTAAAAGTCACCACGTTTCAACTTCCAACCCGGACACCTCACCCCTCCACAGAGTCGACAGAGACCTACAAATCAGGGAACCCGCGAACCAGGGTCTCTCAC…
>TRINITY_Unigene6669_c0_g1_i11
GGGATAGATAGAGTTGATATTGAGTAAAGTGTTTTTATTTATATGAAAAAGGAAAGTAGATACTTTTGATAAAGGAAAGGGATTATCGAATACAGAAAATGGGTAGCTAGCTACCTATGTCAAAGTCCTCTCCTTTTTCCGGTACACGTTTCATACGTCCTCTGCTTTTGCCCTCTGCACTGTTCGCACGCTCGCAGATAGTCCGGTAATGTTGAGGTACATTTCGGTGGATCCGACGGTGAATTGTGATCGGATTACTGTGGGAAGCGCTCTGGTTGTCCGATCTGCGGGAGGTATGGGGTCTTGTCGCCATCGGGGCAAGGGCCCAACAGCCGACTTCTAAAGTCCCGACTCGCCGGGCTTCCGCAGAACTAAAGGCCCCGCGCTTTGCAGGGATCC…
>TRINITY_Unigene445_c0_g1_i10
TTTCCACTGAACACTTAATATAGCCAAGGTTAAAACAGATCTATGCTACTAATAACCCATTTGTCACAAGAGAACATAAGACTTTCCCAGTTATAGATCATTTACATCACGACAAAGTTATGTCCCCGACCTTCGATCACTCCTCTCTAAATGAAGTAACAATTACTCTGCCTTGGTACTAGTTTTCAGTTTAATTAACATAAATGAAAGTGTTTTTTATTTAGATAGAAGCAACTTCTTTCAATTTGGTAATCAAGCTGCCTCACTGTCTTGAAGGCTAATGATGTGGCATAAAACATCATTATTTGGAACTCCAGCAATAGCCAACTCATAGCAGCTTAACGGTAGGCACTTTAACAACCAAGAATGACGGAACATCTCCAATGCACGAGATAAGGC…
>TRINITY_Unigene8095_c0_g1_i4
GTGTTCCACATTTAGAGAGTCCGAGACCGACATTATGCAGTAAAGCACAATCCAGCTTTATATATACATGAACAGTCCACAATCGCACTCTCTAGGAGTAGAGATAAAACGTGTGCCCAGTTTCCATTTGGATTGAATACAACAATCTCTTTAAGGGGAAACTCTAAACATCATTTAAAAACTCATTTAACAATGGCCTTTTATCAACCCCCAAAAAATGTTATTCCTTACAGAATTAATGCAGAAACTTCGTTCTGCATTCTATTAAAATAAGAAAAACAATAAGCAAGATATTAGAGCTACACATGAATTGCTCGAAAAAAAGAGAATTTCTATCCTGAATTATGTGAGTACAAAACATTATGCTGTGAACACAATATTCCAAATCATGTAATTAAT…
>TRINITY_Unigene7923_c0_g1_i1
CAAACATCAAAACAAAATACTGAATAAATTAGGAGCTCCAATTAAAAGGAGAAAAATTATAATGTCTTATCCCACAACAAAATGAACGCTGCAGTAACTCACAATGTCATATGGTAACTCTCAGGTTCATGTTACTCCCTACGTAGGTGATTTTCCTCACCATAAGAGCAATTAAAACCTTCCCTCAACGTTCCTACTTGGGTATTAATTTTATAGTGCATCTCACAGATTAACCCTTGCATTCATCAGACTCCAACTGTGTTTATGCTGGTGGTAATAGGAAAACTTTTCCCCAACTTGACTCTAGGTGCAATAAATCAGTATTGACTGTGTTTTCTAAACCCTACAATTACTTTGAGACATAAATAGGCATCTATATCAGTTGTTATTTGCCATGCA…
>TRINITY_Unigene34648_c0_g1_i4
TTTTGAAATTAAAACACTGATTCTTGTAATATGGCATAGGCAATAGAAGAACAAAAACTGGCAAAAATTCAGATGCTGGTGGCAGCCATCGATGAAATTCTGAACTAAGCGTATTATAAAGATACGGATGCCGAGCATTGCTACGTATGGCTTGGCCTTGTATCAAAAAAACATCCAATAGATGCCTGGGGTAACAACTCATCTACCGAGAATAAAAGAAATGTGCATTCACATCTCATACAAATAACTCTTACATGGATAAACTTAGAAATTGTATCTATGCAAAAACATGTAGACAGATTTTTGGAAAAAATGCGCTGCATTTTCCTTCCAACTCAAAGTCCTTCGCTGCATAGCCTTTTTTCTTAACAAAGGACTATGCTATGCAAAGTGTGAATA…
>TRINITY_Unigene11633_c0_g2_i4
CAAATAATTCTCAGGGCCAGTGAAGAAAGATTGCGCTTATAATTCCCAAGAGTGAAATAATCACTTGCAAAAATTTACAACAGGAACCTTAGAATTCAAAGCTCCTCATTTAGAATTCCAAACTTCTCAAGGTTCAAGAGCTTCTGGAGTCAACTTGATCCTATTGACGGTAAAGTTTATCACAAAATAAAGATTTACTTTACTGAGAAAGCATAATATGTTGCAGTTAGGCATAAAAAAATATTCGTATCCATCATTTAAATCAAGGGAATTGACCATGAAAAACTAATACGTTGATTTAAATCAAGGGAATTGACTCTGAAAAACAAATACGTTTATCATAATAGGAATCCATGTGTACAGGTACACTTTTCACAATTATTGTGAAATCGATGTAAA…
>TRINITY_Unigene28611_c0_g2_i3
CTCGCAAACCCCCACGTCGGCGTCGGAGGTGTTTGGAAGTAATTAAAAATAAAATAAAGCCAAGAAATTCCGTTAACAGCCTCGTAAATTCAACGCCAGGCTGCAAATCCACCTCGATACACACTGTCTGCAACCGACAAAACGCCAAATATACCCAACGATTTCCGGAATGCCGGCCAAGCCCTCTGGACCGCGATTCAGGGTTCCCGGGAAACGAGAGCCCTCGATTCCCACCGGCTGGCTCTGTTCCAAGCAACTAGCCGCGCCGGCCATTTATTACAAATAAAACTCCCAGTAACGCCATATCCGGCCCTCGTATCCCCAAAATATCCCGAATGATGGTGTTTGAATGCACGGGTTAACTGTGGTTACGGAGAGTTGACTCGGCGAGCGGTTTTC…
>TRINITY_Unigene9640_c0_g1_i2
CAAGGAACAATGGACTATACTATTTTTTCCCAATCACATCTGGAATTAATAATAATAATAAAACAATTACAAGGAACACTGGACTCTACTATTTTTCCCAATCACATCTAGAATTAATAATAATATTGAAAAAATTACAAGGAACAATGGACTATACTATCGGAAAAGTAATGCATCCAAATCCTACCATAACAATCGTGTAGCTACAGTATGAGAAGTATAATATATTGCTACATTGTTAGAGCGCTGACGCATCCAAATCCTACCATAACAATCGTGTAGCTACAGTATGAGAAGTATAATATATTGCTACATTGTTAGAGCGCTGACGCATCCAAATCCTACCATAACAATCGTGTAGCTACAGTATGAGAAGTATAATATATTGCTACATTGTTA…
>TRINITY_Unigene612_c0_g1_i2
CCTAACTCTTCAAATATCCTGCCTCGCGCCAAGCTACCGCAGGTGGGTGCTGAGGAAAATTTTCGTGCCTCTTCAGAGGCATCAAAACATAACTCTCGCTCAAGCCCAAGTGTTTTCCTCGTCTCTTGCTTAGAGGTTGGACTTTCACAATTGTTCTGTTCTGGTTCAGTTTCTTGAATAGTTATAAATAACTAGCAAGCCACTACTTCCATTTATGTCACCTCCATAATTTTCATATTCACTTTGATCAGTTTCCTGATTATAATTTGAACATATTGCCTTTGTACTCTTCATCCAAATTCAAAACCCAGGATCTCTTCTCCTGTATCAGACAGATGAAAATGGTGTTTTAATTCTGAAATTTGGTCTTATAGTCGCCCAATTTGCACAGGTTGTGCA…
>TRINITY_Unigene26926_c0_g1_i6
GCTTCCTTTTCCGTTCACTCCGACGTAAGGGTTTGCGCGCGTTTCTCGACTTGGAAGAATTTGATATGCAAGATTCCCTATCAGATAAAATACAGCAAGCCATACTTTCTTCTTCTGTTCACATCGTCATTTTCTCCAAGAACTATGCCCATTCTCCTCGGTGTTTGAATGAGCTCGTTTTTATGTTGAAAACTAAAGCAAGGATCCATCCAGTGTATTATCATGTTGAACCAGCTGAAGTTCGTTTCTGTATTGAGGGTTCTTACGCTGATGCCTTTACCAAGTATGAAGTCCAGGGCAGGTACAGCGAGAAAGAGATTGGCGATTGGAAGAAAGCTCTCTGCGAAGCTTCCGAAATCGATGGATGGGATTTGCATGCTTTTAACAATGATGAGGGGA…
>TRINITY_Unigene14401_c0_g1_i8
ATTATCCTAATCTGCTTTCTAATTGTCCCCTTCTACGTATTTCAATAAATTTGAAGTCCGGCTAGGTCAGGGAGAACACATTCAATGGCAAAATCCTACGCAATACCCAAATCACCAATTTTATTTGTTATACTAGAAATTTGTCTTTCCACCTGTGAGCAAGGTGGAATGTCTGGCAGTATTTCTACTTAAGTAGACACCTGAATGGATATTTGACATAAGAAACCAGAGCTCGAAGGGCTTGAACATGTAAAACCAGGGTTTCCAGGGTTTGATTTCGGAATATAACAGGCTATGTGTTTATGTGTTTTGGCAGCGATATATTTTTAAAACCTTTTTCAAGGTGGATGGATGGTGACCATGTCGAATGAAACTGAGGCAGTGCCTGGCTCTCAAGCC…
>TRINITY_Unigene3608_c0_g1_i11
TGCCAGAGTATGCCTTACGCGGACAGTTGAAGGAAAAGGCAGGCTATAATTATGAAATTCTGCAGAGGTTACACGGTGCCGGAGTACGCCTTACGCGGACAGTTGAAAGAAAAGGCAGGCTACAATTTTGCCCGGAAGGTTATTTTCAATAGTAATTTGAACCATTTTTTCATAAAAGCTGACCCGTGGAGTGTTGAATTGTTTTTCAGTCTCAGTATTGTCTACCAAGGCCACAGGTTATTGGTTATTTTCAATAGTAAACAAGATTTTCTCTTTTGTCAAAAATAATTAAAACTTTCTCTTTTGTCTAAAATATTTGATCAATAAAATATTTGAATTATTTTTTTTTATAGTGAAAATAGATTCAACACCATCTCACAGGGCACCCAAAATCCTAAA…
>TRINITY_Unigene21719_c1_g1_i6
CCTTCTTATAATACCAAACTCTTCACTAAGAAATTATCTTTTTAAGCAGTCTTAGATTGGTACTTATAAGGTTTCCTAAACACTCAATCTCTAGATTTTAACAACTTATAGAGTCCTTTACTTATGAGTTCAACACTAACCTTATACTAGACGATCTTGTCCAAATATTCTTTCAATGCGAATAGGGAGATTGTGAACTAGTCTCCTATTTATTTGGCCATGGCCCCTTATTAACACCATATGAAAATCTCATGGTTGAAGTGCCAAATGGCCAACCCACTGGCTATTATAGAAATTCCAATGGTTCCAAAAGTATATTCATGCAAAATCTATTAATACCTCTTGAAGCCTTGATGAGGTACAATGACATATTGGTGATATAGATCCAAATATTAGAAC…
>TRINITY_Unigene1908_c0_g1_i7
ATGCAATATTATACAAATGCTTGTACATGGAGACGAGTGATATGGTCTGAGTTATATGCGAATTCCCATGGAGAATGAAGACGCATTCGAAACGATGATTTCAGATGTTTGAGGATTTTCTGAAACGAAAATGCTTGTACGCGGTGGAACGATTCGATTGGGACAAAACTTTATAAATACAGCTGGAGGTGAGGACAATCGTTTAATTGTTCGAGGGATTTGGGGATTATGAAGAACTTGTTTAAAGCTTAAACCAATTGAGCTTTATATATAATGGATCTCGAGGTTCACAGGACCATGGCATTATTTGAGCGAAGTTACGGTATAACACTCTACCTGATAGAGAGGAAATGAGAAATTATGAAAAGAAGACCGTGCGTGTCTTGACGGCACTGGAAA…
>TRINITY_Unigene957_c0_g1_i4
TGAACATTGCAATAAACAGTGTAGTGGAAAGAAAACATTAAAGCGTTTTTTCAAATCCGATCGCCACCCTGGCTGAACATTGCAATAAACAGTGGAGTGGATCAACTGCATGGCGGCTTCGACACACTATTGCCTGCATATATAGGCTCTAAAGCCTTGCTCGGACATCTGGCCTCCGATTCAGGTCTTCGGTAGGGCTTAACGAACTGCCAGGCTTGAAACCTCTCGATTCCCTCCTAACCTCTGGTCCATCCACTCAGAATTCCCTCCCTAAAATATACAACTCTCAGATTTCCCTCCTGCAAGATTCTTTCTATAAATCCTTACCCTTAACCTCAGCTCAGTAGTGAGTCCATTAATGGCGGGCGTCCCAGGCTTAAATAACGGGAAGCGGCGCGA…
>TRINITY_Unigene10570_c0_g1_i1
ACTGTGATCCCTCCATGCCCTTTCTCTTATTAGAACTGTGATCCCTCCATGCCCTTTCTCTTATTAGAACTGTGATCCCTCCATGCCCTTTAGCTGTTCCAATCTCTTTATCTCTGAGTAAACCCGAAATGAAAAGCATCTGACCCAGGTTTGCTGGAAGCAGCTCAGCGAGTGAGAAAGCAAATGCACTGGTCGCATTCCTTTTGGTTTCATCGAATTGGATGTTTTGTGCGAAGTGAAGGAAAAATGAGAAGAGTAAGATGGAGGGCAGAAAACGGGTCTTTTTTATTACGGAAGTGTCATTGTTCTGACTCTTTCCCGGGGTTGGCAACGCTCATCTAAATCTTTTGATAAAGCCCGAGGCTCCATAACTGTTGCACCACAATTCTGAGGCAGAGC…
>TRINITY_Unigene8496_c0_g1_i7
CCGTGATATTAATTCCTTGTTTCTTATTCTTTTATAAGAAGATAAAAAGTTTATAAACATCAAGCATGATGAATATTATAAACAAGTTTATACACATAGCGGTGATGAATTCATTTCAAAAGACTAGATGAATTAAAGTCCTGCAACTTTTTGTTCAAAATATGAGAACTTCCACTAATTTTCTTGGAAAAATGGTGCCACATGCGCATGGATTTGGATTAGCGGCATCCACGAAATCATTGAAGGACATCTCTGTAAAACCTCCTTGTTTAGCGTTTGGCGTAAACCGCCTAAGGCTAAGTGTTGCCTGCCAACTGGAGCCTTCGCCTTGCAATCGCTGAACCGCTGAGGAAGAGATGCAGGGGAGAACTTCCCAAGGACGATGAGTTCTCGCGCAAC…
>TRINITY_Unigene7337_c0_g1_i14
ATTCCTCTCAACTGGTTTAGCATCCATGCGTCCCCCATGAGAAGAGGAATCATACTGTGTTGGCGAAGGCTCCCTGATTATCCCTGTAGAATTTGATTGGAATACTTTAATAATAGAGTTTGATTTTATTTTATTTAGTCAAGGTTAATCCTAATTAATCCTGTGGATGTTAATAATGTTGGTTTCGCTCTCTGGTACAGAAAGAATTTGGTACAATACCTGTCCATCTGCCCCACTTCCCCAATCCACAAATACCTCCAACCACTTTTCTTCACAGCAACAACAACAGTCTGTCTGCCTCTGCCTGCCTGCTTGCTTTTGCCTTTACATCTCAGCTCATGCGTCTCCACTTCCAGCAGTATCTCTTGTATGCCTGTCCGTCAATCAATCAATCACATT…
>TRINITY_Unigene2098_c0_g1_i2
ATCAACCATTTGCATATTTGTTTTTAAGCATATATTCTATATAATTTACAAGAGTATGAAAATATTGAACTATTAATGAAATGCAGATGTTTGATATGAGGCCAGATCACCTCATTTCTGGTGAGTCACGTTTTTTCGGCGAGCTCAAATTTCATGTATTCTGATTATGTTTTGGAAAACAGACTATCTAAATCATCTTAAAATTGGCCAAAAACCTAAGAATCGAGTTTCATGAACAAAACTCTCCTCTCTCCTCGATTGGAACTTAAACTTCCAACAAAATTTGACCATAATTAAAGCAAGGCAATTTGAATGCTAGATAACCCACGCAACAAAGGATTGGAGAATAATGAAGTACATGAAGCAGACTGCTTTTTCCTCTGAAAAAACGAAGCAGAC…
>TRINITY_Unigene1027_c0_g2_i1
CTGAATCAAAATATAGCTGGGTGGCCTTTTCAATGTCCCCAAAAGTCCTCCCTGCCATTATTATAATTTTCTGACCCTCTACCTCAAATAATACACTCCAAATCCCTAATGATAATAGGTTTTTTAAACTAGAAATAATAATTACACAAACTCAGCAGCTCTTCCTTCCTTACATAGCGTTTCTCCACGAGTTATTGAATGTTGTCATATCGCTCCACGTGGACGCCGGCTATACGCCAGAACACCGTACACGCCAGGACGGTGACACGTCTGTAGAGCATCTCCTCGAGGCAATGCCGTCTTTGTAAAGAGAGTGAGCGAGCGTGAGACCAGCGGAGGCCTCTGTTTTTCCTAATTGCCCGTATAACTTTTTTCTAGCTCAGTGATTCATGCATCCCT…
>TRINITY_Unigene5979_c1_g1_i4
CGCAACCTCACATGTAATTTATGTTCATTACACTCATTCAGGCTTTAACCCAGAAGAAGCATCTCTTACCATAACCTGAAGGTAAACCAATTTATGTTACAATGTATCACGAACTGGAAAAAAGCATTCGTTGCCATACCCTGAAGATAACTCATGGTACTAGCAGGGGTGACAATTTTTATTATTATCTATCACGAACCCAACATAGTCCATGATTTCATAATTATGTTCAGGACAAGTAGCCTTACCAAGACACATTCAAGAGCGTGGTCTTCTACGAATATGTGCACTTTCTCAAGAATGTGTTCTAATGCAAATTACAATTGTAGAACCCTATTTAGTGCCAATCATAGTTCCTTTTCTCAAGTATTTGTTCCAATGCAAATCAAAATTCTTGAA…
>TRINITY_Unigene9800_c0_g1_i19
CTCACTTATAAAACATTAAATAGATCATCTGCTTTCCACAATTGATGACATACCTGTTGATTAAAGTTGCAAATATACAAAACCAACAAGAAGGAAAAAACTCACTATCATTTCCATTTTCCTAACCTGAAAACATTATGGTAAAGCATGGATGAGACCTTTGTCAAATGTTATTGGCAGGACCCCTCCCCAAATTCTTACAAATAGAATACCTCCATGAATTAATAGCCAATTGGACCATGAATTGGACATGGGTAATGAAGTGATACCACTGAAAAAAAAAAAGGTGGTGTTGATAATCACCTGTTATATATATGTACTAAGAAAGAAAATGTCATTGTTTTCCCAAATTACATGTTTCCAACTAAGAGAAAATCTGTCATTTTTCTCCCAATTACA…
>TRINITY_Unigene37973_c0_g1_i4
AAAACAAAGCCACCAACCACAACTATTCTTCACATGCAGCGGAAGCAAACCCATCCACAGAACCAGATGGTTCAATAAAATAACTTGCGGTTACGGCTCTTAAGCCCCCGGGAGCCCATGTGACCTCCTAAATTTCCTCGTCCTCCGCCGATTCCTCGGCCTTTGTAGTTTCTTTGCACAGTACGACGAGGAAGAATCGCTTTAAAGAAACTCTGCCAGAGCCGTCTCCAACAACATCATTATTATTTATTTATCGCCAGCGACCTTGAGGTCGGCGGGTCGAATCACGGCGCAGTCAAAGGCTACCTGCTAATTTCGTGCTTCGAGGATCAATTCGCAGGATGAGCGCTATCCGACGTTCGCATGCAAAGTTAAAGGTCTTGGAGACCGACTGAAGGT…
>TRINITY_Unigene3177_c0_g2_i2
TGTTGAGTCTTTCATTTGAGAATTGAAGGTGAGAAATGGTCAGGAAAACATGACCATTGAAACAAGTAACATCATCAAAGTGCTACCAAGAAAACAAGCTTATGTGCATATGAAACATAGCTAGCCATTTTTTGTAAGTTAGTCTGTGTCAGTCAACTCAAGAACCATTATTATGGCATGAACTGACATAACAGCAAAACGACCTATCAAGCCATGCTAGGATATTTATTGTTTGCTTAGCTCACAAACCTGAATAAGCTGATAATATATTAGATGATGCACAGAAAATTATCAAACTGCTGAATTTGTACATTCTGCTTGTACATTGAGAACAAAACAACGAGGAAAAAAACTGGAGGTTTTGTTCTCCAACTGCAACACTCAACACATGAGCTATTC…
>TRINITY_Unigene47387_c0_g1_i4
GTAAATGCACAAAAATTATTACAAAAATGATTTAAAAAAAAACATATTCACATAAATACTAAAACATTATATATAGCACTATATTCAATATTTACACATTATCACCATGGATCATAGCAACTGCCGTTGCTGTTACAGATTGCTCTTTAGTGCTATTTTCTCCGGCAATCAAAGTCCTTGCAACCAACAATGCTTTTCCATATTAGGGTTTTACATAAAGGATATGAATTAAGCCCAGCTGTCCAGCACAGTAATGCTATCTTCTTGCCTTCCCCTGTAGGAATTGCTAAGATACATGGATGTGATATAACCTTCAAAGAAGTGGCAGCCATTTTTTCCCTTATCAAAAAGGTCATTGTGTACATTCTGCTAAGCATTGTGTATTCTGCAACCATAAAC…
>TRINITY_Unigene3153_c0_g1_i14
CATTCCCATTGTATTTCATTGAAACCTAACCATTGGATGGCAAGCCAATCAAGCTGTATTTCACTGAGACCTAACCATTGGATGGCCAGCGAATCAAGCTCCTCATAAGGCTTCTTTCTATTTAAATGGTGAAGGGCAAGGTGTAAGAACTTACCGAAATATATTCCCATTCCCATTGTCTTTCACTGGGACTTAACCATTGGATGGCAAGCCCATCAAGCTCCTCATAAGGCCCCTTTCTATACAAATGGTGAAGGGTAAGGTGTGAGAACTTACCGAAATATATACGAATGAGAGGTGAGTTCGAAATAGTTCCTATTAAATATGGATAGCGGCCAAAAATACTCACTTACATGTATCTATTTATTAAGGTGTAATGAATAATTAATGACACCTCAT…
>TRINITY_Unigene5280_c0_g1_i1
ATATCGTTCAAAAACGTGTCAAGTAATAGTTGGTTTGGTTATTTACCTTTCAAGTCAACAAAAATAATCTTAAAAGGGTTTTAAAACAAAATTATTAGAAAAAATTTGCCATTAAATTCACCAATCACCAATGTTAGAAATTGGCGTGCAGTAACAAAGCTTGAAATTCAACCTATTTTGAGGTCGAGAAAATTAGCAAATTCAGTGACAAAGCTTTGTAGTATATCTTGATCTCTATACATGGCAACATCTTGAATGCATGCAAATCAAGAAGCAGATAGCAAGTCAGCTAGAAAGCTTTTGGAAGGCAGTCTAAATTAGATAAAATAACTAGATCAGGAAAAATGAGTGACAAGTAGCTAGTTAGAAAGCTCTTGGAAAGCTGTCTAAATTAGATAA…
>TRINITY_Unigene144_c0_g1_i21
ACAGACTTCAAAGTATTTATGATATAGCAGGGATTCATCTCTATAGAGAATTGTCCCATCAAAGTATGGCAATATTAAAATTTATTCAGTTCTGGTTTTCCATAATCTGAAGTTACTCTTTGCTCATTTATGATGATGACTAAATTGAATCATTACTCTGGAACAGTCATGATCATAAAATCTCATCAGTAATCATTATTCTGGAATACTGGTGACAGGAGAATTGTTATAAATAGCATGAGGCCTACAACCTGTATCAAATTTAAAAAATATTAAAAAAATTACATAAGAAATATTACTTGTAATGAGAAACCTGATTACAAATCATCATGAATTTATATTCATGATGAACCACAGTTATGTTTATGATTTGATGAATTTATTTTAAACCAGAACAAA…
>TRINITY_Unigene4917_c0_g2_i4
TAAATATTGATTAGTTACAACGATTAGTAAAAAGTCTATATGCTGGAAAGGTGCTCGTTCGTCATTGTATTTGGAGTCGGATAATTAGAAGAGGTGGTGTTCTTCTCACCTGCTGCTGGGAAAATTTGTAATGAGTCGAGGTTATTGACCAGTGATCGAAACTTGGCGCCGTCGGCTTGCAACTCTGTTGCCCTCAATCTGCTGCGATTCCGCGCTTGTTTTCCTCAAAATTCTAGCTGCCTTTCGATCAAGCTTATCGAAGGTACTGCAGTAGTAACTATTTTGGAATATGAAGAGAGGACGGGAGGAGCGGTTTATGGGGCCGCATGGAAGACGGCGAGGAGAAACTTCGGGACTACACCAGCATTCTGAAGGATCACAGAGGCTATCAACAGATGA…
>TRINITY_Unigene22032_c0_g1_i16
CCTATATCATATATGCTTATGCTTCTCCAATTTTGCAATGAAATATATTATCTATTTTATATCCATTATTATTTCACAAATATACACCCAAACAATATATCCTTTTTCTAATTATATATCTCTAATACATATCAAGTCAAGGCATTAAAGACAAGCATTAACAAACAAAGTCATTAAAGAATGGGATTAAGCACTAAATTATTTTAACCCTTTACTACAAACAGTATTCCATGGCTACTTGTGCTGCATGAGAATCACCACATAATTAGAGTAAACTATGTCCCGAATTCTTTGGACCAAGAGGAGGAAGGCAGATAAGGCATCTAGTGAGTCATATGAGTGGCTTGACGCAACCTGCAGAACAACATATATATGCCAATTTCAGAAATAATTTAAACA…
>TRINITY_Unigene30923_c0_g1_i10
GCATGAGAAAGTATGTCTTTGAATAGAAGCCTCCAATAAAATAGCAGCACATATTTCGAAAAGACATAAAAGGAATGCGTACAGATATGAACTTCTTGAAAATCAATCATAGGCTATTAAACTCTGGATCTTTCCCAAAAAAGGGAGTTGTTTTCAGCCAGTGGAGTTGAGAATAAAAGTTTAACATCTTGTGCACCACTTACAGTGCATCAGGAAAATAACACTTCCCAAAACAATGAAACAAGTAGTCCTTTGGGTTCAGCTAATAAGAAATTTCATATAATTTGGGTACTTGGTTGAGCATGAGAAAGTATGTCTTTGAAAGACCACTCGGGTGCTGCCATTATTGAAATTTCTGTGTCGCTTTAGAGATTTCAAGAATTGCAAAGTTCCAATTTG…
>TRINITY_Unigene5856_c0_g1_i8
CTGTGTTTCCAAATTTCCATCCAAGCATTCAGATTATATCGGACATAGGCATGAGGTCTTTGTGAATGCTTTTAAATATATATATGTATCAATTTAATTTAAGAATGTAGGTTAAAATTCCATCTTCCCAATTTGAACTGGAAGTGTGGGGAGCTTTAGAACAAATAATGAACTACCAATTAAATCATGTACTTGGATATATTGTTCTTTTACTCAGTTAGTTTGGTGTCAAAGCCTACCAAGATCCAAACCCCCCTTCTTAGGTTACCCCTTGAATATATTTGCATGAGCATAGGTCGTGTAAGAGACACATTACCTGTATATTCATTAAGGGGTGTGCTCTCAAGTAGCAGAAGCAATGGTTGGGGAATCTTTGGAAATTTCAGCCTGACCACCAGG…
>TRINITY_Unigene10613_c0_g1_i6
AATGTATACAATTTTATTTAAAACACTCAACCTCAACCAACAAAGGATATGGTTCACATTACCTTAGTGTGACTACAAATACATTACTTCCCCTGGGAGAGGCTATAGAAGTGCAGAGACACAGTGTCCCTGACCGAAACTGATGTTTTAATTGCCTGTGCCGAGGTGAAGCCTCGGTAATAAGCACAAGCCACTAGGCTCGCATGCAAATACCCTAATAAATGCGCACGCGTTAACCACATTCTCCAAATGTCCCACGCAAGCTTCTCTAACACGACAAAGCACTTTCCCTTAACCCGAATACCCTAATCCCGGTCCAGACGCAACCACATGTCATGGTTAATGATAACTCCGATCGATACCCCACACCATGAATAAAATCGGCGTGTGCTCTTTTGG…
>TRINITY_Unigene10913_c0_g1_i4
TCAAATCTTTCACATCCAAAACTTTGCGGAATTGTACAAGAGCAATTAACTATTCTTCATCGGACAATTCTTTATTCTAAGATCCCCCAATAACTGGAACCCCCAATTCTTTATTCTAAGATCCCCTAATAACTGGAACCCACAATTCTTTATTCTAAGATCCCCCAATAACTAAAATCCACATGCCTATCCAGGCATCGTCCTTGAGTAGCTCAGCTTCATGTCCTATAAAATTCCCCCAACCTTCAACACTCGGATCTGTTCCGTTTCTTTTTCTGCCCTACATCAAGAGTGTCAGGAGGCAGCAGAGTAAAAGGGACTCACAGATTACAGAGCGACTTCAATCCATCAGGAGGACCATGCCTTGTGCTAGCACAATAGCCTCTGATAATGGAGCTC…
>TRINITY_Unigene7201_c0_g1_i5
CAGCTGCTACTAGTAAATTAATACAATGGACTGGAATATTTATCAATTTGGTAGTCACTTTTACCTGGCAAGGACTTCCCCAAAGAGTCATTACATGAATCATTTCTACATTCTGAGATAAAAATATTTCCATTGTTCCAAAAAATTTACAAAATGATCAAGCTTCATGTCTATTTTAGAAAAAGCCTCTTCTATATAAACAACCTATGTGTTACATACTTGTGAGTTGCTCGGAATAAGTTTCCATGATACACAGCTGCTACTAGTAAATTAATATACTGGACTGGAATATTTATCAATTTGGTAGTCACTTTTACCTGGCAAGGACTTCCCCAAAGAGTCATTACATGAATCATTTCTACATTCTGAGATAAAAATATTTCCATTGTTCCAAAAAAT…
>TRINITY_Unigene10812_c0_g1_i3
TGCACGACAATTTACCTTACCTTTGGACAAAATAACGATGGGTTTTTGGCGGCTAAGTGGCTCGGTGTCTGGGCAGCAGGGTTGCCGAGTAGGCACTTTCTAATACGAGATCGGCAGAGCCGTATTTGTTTCGGAATCCACGAAACAAAAAATGCTGTAGAGGCCCTACGGAACAACCTTTACAGACGGTTTAGCTTAACTATCTTCTGATGTCTGCAGCGATAGTCAGATGCGCAGGATACGCAGGGTGGGTCACGAAGGCACATATAGGTGCTGTTACAAGGTCCGAGGTTGAACCGAACAGAGAAAACCAAACCATAGCGGAACATGAGCCGAACCAGAATTTGTTATTTCTGTTTGGTCGAACTTCGAACCTCAAGGCTCAACTTCGGGGAACCC…
>TRINITY_Unigene16029_c0_g1_i3
TTTTAACTTCCTGTAAACACACAGTTACTAATAAACCATGCATAGGCTGAACTGGTGAGTAGGCCGGTCGAATAAACACCAGCTACGATTAAATTATGCATGGGCTGGATTCGTTGGATTGGATTTCGACACATTTGTTTTGCAAGCTGCCTTCGGACCAAGATTTGAGGGATTCAAATTCCAACAAATGCAAATAAAATAGGTCGATTAGAATAATCGGAAGGAGAGGCGAGAAAGTCCAAGTAGCCAGTACAAGGGGCTTGTCGGCATCTACAACGGTTTCAGAATCCAAGGCAAAGATAAAGAAAAGCAGATTACTTATCCAGGATGCAGAGGCGCCTGTAAGGCTGTGGGGTTCATTCCTCTGAAATCACTGTTGAGTTGTTACCGTTTCTACTA…
>TRINITY_Unigene5710_c0_g1_i5
TGGGTGTTTATGTTGAACCAATACTGAATTGCAGTTTTTATTTGAGAAAGCAGAGACCAAGAAAATGCTTTTCAAATTGAGCAATTCCAAGAAGCTTTTGTCAATTGTACAAGTACTCTGGTAAAATCTTTGATCATATTTTCCCCCTTCTATTAGCACCAATATTTGGTTGGTCCATAGTTGAATTGACTAAATAGGATTCTTTAAAATAGTTAACACTGAGCGGCATAGAATAACTGAAAACCAGCAGCAGACCTTGCCTGCAATTTGTTATAAAAACATCTATTACAAGTCAGATTAGATCTCTCTGTCCACTCCGTTTCCACAACACGCAATAATGTACCCTTCACAATCATTTGGTATAAAGGAAGCCTTCCCTATGGGAAGGATATTCCATAT…
>TRINITY_Unigene7087_c0_g1_i6
CCGGCAATTGCACTGCACCAGATAACCATCATAAAGAGAGCTCCTTGTCCCTGTCCGTTATCAGACCGAGCATCCTGAAGGCTCCGATCCCACATGTATTCACAAACCGGAAACCGAAAGCTCACGCTTACTCTTTCTGAAACTCCACTTGCCCCACACAAAATTCCACTCGCCCTAAAAGGAAGTGACACAATTGCTCTTGGTAAACTGCCCCAAAGCCACCCAGGCCCAACTTTTGCCCGTTCCGCAAACACAAACAAAATGTCTAAAGATCGAATCCTTCTGCATTTTCTTTGGATATATTTATGCAGTAATAATGAAACAGAGCTTTTGACAAACCCAAATAAAATGTCCAAAGCTCGAACTCTTCTTCGATTTCGCAAAGTTTTACCTTCATTT…
>TRINITY_Unigene8339_c0_g1_i9
AAACTTTTTTGCTAAACATGTATATATATATATAAACCATTTGACATCACAACCAACTTTATGGATTTAATGTCACATTAAGGTATGTCATGAAAATACCCATAGTATCGATTTCCAGAGAGTTCTAGATGTCTGTCACCTCTAGCTAATTGTTGCACCATTAAAAATTGCTCCTAAAACAGTGTAGTATCGTACAAAAAGTCTTCCACTGCATCAAAACCATTCATATTGCACGTCTGGAAGCATCAACTTCAATCTCAAAGGCTATATTACACATGAATATTACCCTAGTCAGGTTTACCTTATTATTTTAGTTTAAAAATATTGACTATGGGTTTTCCAGGTATTGCACGTCTGGAAGCATCAACTTCAATCTCAAAGGCTATATTACACATGAAT…
>TRINITY_Unigene28863_c0_g1_i11
TTTTGTACATTCAAAGATATATCTTTATTCAACTTAGGCAATCTAACCCAATCAACCAAAGAACAAGCCAATCAAGGCATTCTACAATGGAGTTCTTCAAGCCTTTAAATAGGCTTAATCACATGTTATTACCATGGATTATCTAATACCATGTGCCTTGTAAGCCAACAATGGTAAACAAATCAATGATAAACCCAACATGCTCCATATCACCTAAATCTACATCTAAACTTTACAACAATGAACCATTAAATAGGGGTATGTATGTCTAAATGGGTCTTATGGCTATCTGCCCATTTACATCTGCTTAAGTCACAACTCAAAAATGAATACTTACAATTGCATACCCAATCATGTTGTATACCATCTGCTCTCTCCTTGGCTCCCGACATCAAACCA…
>TRINITY_Unigene231_c1_g2_i1
CCGGACGACGGTGGCAGTATCGCCGGCAGGGAAATCTGCCGGTGTTAGCACGGCCCGGTGACTGACCGATTAGGCGACAAAATCGACTCGTTATCATCATATGATAAGTCATTCATGTCATAAGTGATAAGTGATAATGGAGCGCTCTTATCAGAGATAAGGACAGTGGCGGTATAACCCCGGCCAGTTGTTCGGAAATGTGTTTGATTCCTCCTTGAAATGAAATGTTTTTAAGAGTCTTGTGAATTCGATGCGTAAGGTTCCGGGTTCGAAACTCGTCTCCGCCAGGTGTTCGACAAAAATCTTGCAGTGAACCTGTTGCGTGACCATCGGAGTCCGTGCTTGACCGCTGGTGTTGCAGATTTAGAAGAATAAGAGGAAGAGAATCGTTCAAAACGT…
>TRINITY_Unigene82_c0_g1_i6
CCCAAGTATAACACACTTTTTCTCTGTGTCTTCTATTATAATACCGCTTAGTATTAGACGGGCTACTGTCGAGGGGAGCGGAACGGAAGGGAGCAGCGGCATATCAGCCGCAGGGAATGAAACGTCCCGAATACATTGCCAACGCTCCAATCACTTGCGTATGATTTATTTCATGATTTATTACTTCTTACCGGGGGCTATTCTTGATACGGCGTCAGACGACGACAGGGAACGAACAGTGGACTAATGCTTTATTCTAACATTGGGCGCCCGGAGCATTGCGAGACATTATGAATGAAAAAATCCCTGTGAACCTATGTTATTTAGGTTCTGTGCCCAGACTATGCCCAGGGGAGGGGAGGACACGAGCTCTACTCTCTGCAAATTCCATGTTTTGCG…
>TRINITY_Unigene2353_c0_g1_i28
GTCCACACTTGAACTTTTAAATTTTGAATTGCAGATAAAAATCAGTCCTGCAGATACCAGGGACACGGTAGTCAAAGCAAAAATTCCTGCCTAGGTGACTTCAGGAGTTTTGAAGCGATGTCAGTCGAATTAGTTCCGTTGCCGGAACCAGTAGCCGGTGTCGAAAGGAAATAGGGAATTGGCGGTAAGCTAACCGGAGGCGGAATGGCCTCCAAACTAATCCGCAGGTCGCCCTGCGAGGCCGAGGACGCATTGGAAACCCTATTGCTCCAATCCTTCACAGATTTGCAATCCCAACTAACACCACCCTACCAACTCACTCTGCATACTCCGCAAGAATACGCGCGCTTAATGCAAGCTCTTCTCTATGCCATCTTAACCCAACCACAATCGGGCCAA…
>TRINITY_Unigene8488_c0_g1_i17
GTTCAAACTTCATCAACAGTTATGTAATATGCTGTCTAAAAATTTTGTATAACAATGTTCAATCTGACAGACAGCCCTGTTTCACAATCTCACAAAGTATAGCAGTGTCTAGCCGTGTTCAAACTGACAGAGGAGCTTTATTTGACAATCTCACGAATGGAGCCGGAGAGGTGTTCAGAATAAATATAGCAAATACAGCGAAGCGCTAGAGCCTTTTAGGTAAATGTAATGCGAATCTCTGTTGAACATAGTTCTTTCAATGAATCTCATCTTTTTTAGGTTCTGTTGAATGCACTCTCTATAGCCCATGAATTCAATGAAAATGGTAGTTTGCCTGAAGTTTTGCATACCAGTGATTGTAATATTAATTTCTGCCCCCTCCTACAATTTTCCCAGCCG…
>TRINITY_Unigene2574_c0_g1_i5
ATTTGTCAGGGTGCCATTAAATATGGGATTTCCATATAAAATAAAATAGGGAATCAATGGACGCAACGCGGAGCGGGCGGACAGTAGCAACTGTTTGGGCGCGGAGTTTCGCATCTGCAACGAGTAGATTCGAAGCCCGATAATTTAATTGGGATTTAGTAGGGGTGTTCAATGCTCTATCGGTGCATGTCAGGCAAAAACAGCCGCCAGTGAAGGCCGCTGTCACACGCGAACCGATGACCCGTTTGTTTCAGAATCCAAGAACCCAAGATTTCCCAAATTTTTAAGATAGAAAACGGTGATTACTTAGCGTTCTTAATACGTTTCTGGGTTCCCTCGTTTTGCGTTTTCTTTCTTGGCACACGGCCACCTATCCACAATTGGGCATCTGGACAAAGG…
>TRINITY_Unigene981_c0_g1_i26
TTTTTACGATGATAATATGGAATTGTATTGACAATAAATATATGGTATCAAAAAAAGTATTGTTCCGATACATATCAAAATCGAGAGTCTGAAACAAGATAATGACACTTGAAGTATTTTCCATCTTCAACGTCGAGAACAATTACTGGAAATATAACCAGAACAGAGAAAGAAGACCTATCACTCTTTAGAATGGTCCCTCTCTCTCCAAAGTGCTGTAATATTCTCCGGATTTGAATGCAGGAGCCATGCCCAGATGTGAAAGTTTCTTGAAGAACACCTTATCCATTTGCGTGAAATTGTCCAATTCTGCCTTCTCCAGTTTTGATTTGAGATAATCAATGGCAAGCCGCAAATGCGCCTAACCTCCATCATCTTCCAGTAAGCCAACAAGAATTT…
>TRINITY_Unigene6351_c0_g1_i15
TGCACGTAAGAATGCATCCCAACAATCACAAGAAAATCCAAAGATGATGGTAGCATTACAATGAGAGATGTTATCACATTAACCCAATGATTTGCACTTCAAAGTTAGCTTTTGAGTTGGCATAGCTTTTAGTGTATGTAGTTATTTATAATCCATCTTTTTCTCACAGTTTTTTGTTGCCAGATTTTGGTGGTTCAAATTAGGTTTAAGCTGATAAAAACTACCTTTCATCTTTGTAAAAGGCATGGACTATTTAGTAAAAATCTATTTTGCAACTTAACATAAGAGTAACACTACCTTGCACTCAAGCCCTTTAATCAATGAACATGAATCCTTAACCAGAATGATCCTGACCATATTTATGAATTTAGATATCCTTTTAACTGAGGGCAATCCTTT…
>TRINITY_Unigene39222_c0_g1_i23
CTAGGATGAAGATGTAGTGAATTTTGGTCAGTGAAACACGTATTTAAAAAACAAGGTGCATGAGTCGGCAAAGCTTCCGTGGACTCCTGGCCAATCTCACTCCTGCAATATTTGTGTCAACGGTAATACCCCTGGCAATAATAAGGCCAAGCTCACCCCTGGCACTATTTATCTTAAAGGTGTTTGCCCCACTTCGGCAGAGGAAATACAGCAACAATAAGTGCACCGCTATAGGTTGAGATTCCTCTCCATTTCAGTGGACTTTGGTAATACCCCTGGCAATAATAAGGCCAAGCTCACCCCTGGCACTATTTATCTTAAAGGTGTTTGCCCCACTTCGGCAGAGGAAATACAGCAACAATAAGTGCACCGCTATAGGTTGAGATTCCTCTCCATTTC…
>TRINITY_Unigene19426_c0_g1_i24
TGGAAAGATATTGTGACATTGTCCTGGTGAAGGTGAATCGGTCTATCATTTTTAAACTTGAAAATACTCACTGGATTTTATATCCAGGCTGACACCTCTCACAGTTTAACGCACTGCCGTATACCGTATCCTGCAGTCAGCTAGGGTTTATCACAGGATTACCGAAGCCTCTGCAAATATTGACAATGCGAGAGAAATCTGGTGTTCTGATCAGCCATTTTTTAATGACATGTCTTTGTGGTGATTCGAGTGGGTAGATGGCTCTGGTTATTTGGAATTCAAACAGCGACTGACAAAAATGGAAGGGGTTGCCGAAACCGATCTGTTCTTGATAAATTCCATTGCCAGCGATCAAGACGCTCTTTCTGCAATACTCTCCTGGATTCAATCTCACCGCTC…
>TRINITY_Unigene28903_c0_g1_i1
ATTGGATCAAGAAACAATCGGATTTTCGTGTGTAGTGACAGTTTTGATCCAATTTTTCCTCAGCCGCATAAGATTTTAACTTGGCAAAGTTAAAGTCAAGCCGAAATAATTATGAAGCTCGCATTCATAATTAGTTTCATTGTCCAGCTTTTGCTGGTCAATGCCGCGAGTGTAACCCGTTCAAATGCCGACAACTCCGAATCGTCCGATTATTTAATCACCGTGCCAAAGGTTTTGACCAACGAACAGGACAAGATCTGTTTGGTGTGGTTGAACGAACAAACCCGACCATCAGAGCAATTCGATGTTAAGATCAAGGAAATCGGCTCGGAAACTGTGCTCCAACAAGTTTCTGCACCGCTGTCTTCTGAAACCGTTTGTGTTGAAATTCCAACCAAA…
>TRINITY_Unigene5798_c0_g1_i8
CTTTGAAGCGGGCTAAAATTCTGACGTCAAGGTCGGACCTTCATGGAAAATCACAAAGTTGTGTACGCCGGCACATATATATATATTCAAACAACATAGATCCCGAAACGCTGATCTGAGTTCTTTAAACCCTAACATGTCTTCATACTAAACCACGTTACACAGCGGTTGTTTATCAGGTTTTGTAGCTCGGTTGTCTTCTCCCTTCATAGCGCCGTTGATACACAGAAGCCTGCCTCTTTCTTCCTTCACCTCTTGGTTTTTTCCAGTTCTGTGCTTTCGAGTTCAACGAGGTCTGGGTTTCGATCCCCACTGCATCAGTTTCCTGCAACAATGCCTCCCCGCTCTGTGAAGAAGAATGCCGTCACAACTCCCCTCAAAAAAACGGCGGCCAAGGCT…
>TRINITY_Unigene13844_c0_g1_i4
TCAAAATCTACTCTCCATGTCATTCACATTTATCCTTTTCCCTCTGCCCTTTGCTACTGGTCTCTGCTTGCATATGAAGTATGGATTCTGGAAAGCATGAAATTACAACCTTTGTTTTGACAAAAAAAGGAAATCTGCCAAAATTATCTGTAACAGCCTGCTCTGTTTACGGGAACAACCAATAGACTGAAATTCAAAAATTGTTTGGCATAAATATCAAACATTGATGGCGTAGAATCATATTGGCACCCTCGACATCATCACTTGCAACAATTTATTCACTATATTATTTCTATCACTATGAGAACTTACTAATGTTTCATTCATCATGATAGCTATATGAGCAAGTACCCGGACCAACAGCAGAGTGATAATATTTGCATTCTTTTACTTGCTCAT…
>TRINITY_Unigene297_c0_g1_i7
CAAGTGCCTTCACAGTTAACGAACCCCCCCATCCCATACATTTTCAAATATGTGCACAGAAAATTAAATATCTCAATTTCTGCTTTTAAAATTTCAGTTCCAAAATGTGTGCCCACAAAGGCTTTACCAAATTAGAAGCTGATAACTGGCTGTCGGTCCGTAAGAAAGAATCAAAGTAATGACGAGTCTATGAACACCTAAAGATGATGCATGGTGTTCAGGAATTTAAATAAGCTTACTAAGAAAAGGAAACAAGTAATTTTATCTAAACCATAATACGCTTATCCAGGTCGAACGAAAAAGAATTTGCATGTTGAAAACTTTGCCGATATCCAGATTGTTATTTCAAGGGAGCAAACACTCCCATCTACCAATATTTGTCACTGGAACAGCATGAGG…
>TRINITY_Unigene2783_c0_g1_i11
CTAAAGGGAAGGAAGAGTGGAGGTGAGAAAGAAGAGCTTGGTCAAGGAAGAGGAGAAGCAAAGGATTCAAGGACGAGGAGGAGCTAGCAATAGGATACGAGCTTTCCTGGACCCAAACATCAACTTTAATTGCAGGAGCTTCTGGTCTTTTCTGCATGCCATTTCATCTCTGTTAGCCTCTTTTTCAATTTTATATTGGGTTTCCGTTTCTCCTTTATACGCTCTGGGGTTTGTTTGTTGGGTCGTTCCGGGGCTGAAACTCAATCCGTTTTCTCACACCTTATCGAAGTTTCGTTGGAGAAAAACTATCGTTGGGTTTTGGCATGTCATGATCCATGTTACCCTATTTTGTTTTTCTTCAAATCTGATCAGAGATGCTTGCTTACTTCGATCTCTCTG…
>TRINITY_Unigene402_c0_g1_i1
CAACACTCTTAATCACTAACCCACAATCTTGTAAGATATTTGTTGTATTTTAATTGAGTTTCGAGCCATTATTTGTTGCAACTAGCCATATGCCAAAGGTATTAAATATAGCAAGCAAGAAGCCTTGTCATTTACTGCGAAGTACATATATTGTTCATCGTGCAACCACATCAGAGCAACCTGCATGCTAAATAATGGCAAGGTTACTACTGCAGGATGTATGACCAGTGTACAGAAGAAGCTGTTGTGAAGCACTGCACAAAATAATTCCACAAGTGAGACCATGTATGACATATGGCCACAGGTTAGTGTCCGTGCAGAATCCTCTCTGTGGTGGACAATATTTATCTCACTCTTATTTAGTCATATGACAGCTATTTTTCCACTATCATTCAAATG…
>TRINITY_Unigene3174_c0_g1_i9
TTGGTTGAGCCTCTTTAATAAATAATAATCCACTTTTTAATAACATCGAGTCACCCATTTGGCCACAAGCATATGAAAATTAAAACAACAATTCTATAGACCATTGAAACAAGTTTTAAGGATGTAACATCTTATGCAACAATCCAACGAACTAACCAAATGCTTTAAAATCCAACATTTGGAATAGTAAAATAACAACAATTAATTTACATTTTCCTTTGAAGATTCTCATAATGGTATTTAAAAAAAATATTCAACATCTATAGGAGATGACTTCTTCCATGAGAATTTAGTGTTCCAACTTGTTGACATATCTATGCTTTTGTTTATAATGCTCAATTCATCTTTTATTAATGCTTTTAATAATTCATCACCTTAAAAGGGATATTCCCCCTTTTC…
>TRINITY_Unigene18111_c0_g1_i33
CTCACAGTCCAGGTTCCTTAAACGCGGTTTTCCACATAAAACCGCCTTAAAAAAAAACCTCTTTTCGAACCTTTATGTCTCGGTAATTATTGACGCGCGGTTTCACCGCGCGGTTTGGGCGAAGAAAAAGCGGACAAAGTGAGATGAATGAATGAATGAATGGATTCCTCTCCTCGGAAGGCAAAGCTCCTCTGTGGAGAGGACGCCATTGTTTGATTATTTTTTAACGAATTTTTTTAATCAGATCGATCTGTGGGATGAGGCAAAACCCATCTGCAGAAGCCTGTGAAGAGTGAGATTTCGTTTTCAAGGAGCCTTTTTGATCCCGAATTGGAGGAGAAACAGAGAAACATGGTGTTTGTGGTATAGCGGTTTTGCTTTTTTCGGTTTACAATTGTA…
>TRINITY_Unigene6464_c0_g1_i3
CAACTACCCACCGCAAATAATTGACTGCTTGAAGAGTCAAATAATCCTCATAACGCCGTGGATATCTTAAATTTCTGGAAGCGTCATTCATGCTTAATTTTTGGAAGCGTCACTCGTACGAAATCTCGCAGACCTCACTCATACGTCTATAATGTAGGAACATAAAAACCATATAAAAGGAAATCTCATACCAATTCCAGCCGATCAATTTACGATAATCCCACCAGTATATACACATATAACACCTCAGCTCCGTATAAGCTGAGTCAGCTAACGATTCAAATATTACGGGATCTATTTATTTTTCGTTGGCCCATGGATCGAGTCCCGTGACAAAGCAATACGTGCGTGGTTATAAGGGCTTCTGATGGCAGAGAATGTTCCGTCACCTGGAAAGCT…
>TRINITY_Unigene932_c0_g1_i15
CTTTAATATGGAATCAAACTATGCCCTACAGTCTACAGATATCAGTTTATTTGTCTATCTGCCATACTGACTGCCGGCCCAATTCCATTGGCACAGCACCAATTTCTATACCATGAAAAGACAGCATCCCTAGCAGCCATTGATCTTAAGAGAAAAAAGTTTTACTCTACAAGTCCTGGTATGAAATCAGCTTCCATTAATAATAATTAAGGGTATGATGAGCTCTTGACACAAAGTTTATTATCTGCCAAGCTCAACCTCAGTGGATGTCAATTCCAGTCACATCAATTCCTCACACCCACCTCCAATTGTCTCTGGAAAGACGTTTGGGTGGGGTGTAGCAGTGTCAGTGCACAAGAGAAAAGTAGCCTCAGAAACCCCTTAAAAGGGCATGCAGGG…
>TRINITY_Unigene6481_c0_g1_i33
AAAAAACGCTTTCAAATATAAAACCAAAACAACTTTAAAATTTGATAATTGCTTAAGAAAAACATTTTCAAATATAAAACTAAAGCAGCCCTTCAAATTTGAAAATTGTTAATAGGCCCTATTGCCACTTCAAATTAAATTTAACTAATAATGTAATCTCATACCAGTGGCTAATTAAGGAATAATGGGAAAGATTAATTGATTAATTATTGCAGAAGCCCTACAGATATGGCCGAGGGCATATCCTTTAATGTCGCATAATAAAATTTATCCATTTTGTTTCTGTTATATAATGTAATATCATACCATAGTTAAAGCCCAAGGGCTACAATGTGAGAATAGGGAAAAAAAATCAATCTAAGATAAATGCATACATATAACCTTAATTCAGCAAAAATA…
>TRINITY_Unigene15856_c1_g1_i1
CTACTCACAGTTTGGGCAGCCAAGTCCCATAGATTTAGGAGGCCAGCTAGGGCCCTCGTGGTGTATAACTGTTAAGGCCTCAGCCTTCGTGAGGGACCTTTGGAAACTCTTTCATACTTTGCACTACATTGATGCTAGCTTCATATTGTTCTCTTGTAGCCATTTTTGGCATAACTCTTGACTTATGATCATGTTTTGATAATGAGAAGCAGTCCGATTTTATACCAACTCTGAGTTTTCTATAGGAGCCATAGCTCTCGGGGTTGGGCCCAACCTGAGAGCCTAGGGCTTCCTTCTTTGTACTGTTACCTTTTCTTTATGCATCGTGATTTTCCTTTTATGCATTTGAAACGTGTTTCTGTTGAGCAGATTTAGTTGTGTTGGTTAAATAGGTCACTG…
>TRINITY_Unigene1465_c0_g1_i3
GCGAGATGGTTGTTGTGTTTGGTTGTGAGAGTCAGTCCTGCGTGCCCATCTTTCTCACACATAACTCATCACAATTTATTAGTGGGTTGGCCACAGCAGGGACGCAGCGGCCATTGATAGCTACTGCAATTAATAGTGCTTGCAAGAAAAGGCAGCAGCCCAAAGGGCATGGTCCGTTCAGTGTATCAAATAATCAAACACCTCACCGTTGTATGGGGGAGTGGAGATGAATTTAGTGGTCAGATTATCAATTAATTCTGTAAAAAATCAATACGCGCTTTACATATGTATTTAATATTATATAAGGTGGAATGGACAAATTTAAATCCGAAAGCTTTATATTCAAATCTTTAACATACTGTACTGTGTTGGACATCAACAGTGAAACGGAAAATCGTC…
>TRINITY_Unigene27422_c1_g1_i2
GATCTGAAATTTAGTACAAATTTGGGTGCTGGTACATTACAAAATATCCTGAGTCATTTCATGTTAATGTTAAAAATTTGAAGTAGAAGGATGAAAATCAAAGATAAAAGAGAATGTCACTTTTACTTTAAGAATTTAACAAGATCGCGAATTGCATAGCAATACATATTAGGCTGGCCCACTCAACAAAAAATTAAATTATGTTTCCAATGTCTTTGGTCAAATGGTACAGAACCGGCTGGTTTGGTATGAAACCGGCTGGCTCAGTGAAAAATGGTTGGTTTCGTACCAAACCAGCTTCCAAACCTTTGAACCGGACCAGTTTGGCCCCAAACCAGTCGGACTAGCCAGTTTCACCAATTCCGATCTGGTTCTGATAACACTGCAGGCAAGGCCACG…
>TRINITY_Unigene5332_c0_g1_i2
CTTGTCAAGACAGTGGTTGTCTTTGCAACGTCTTCATTTCACTGACCCAAGCCACATGTCCTGATGATCCGATGATCCATGTCTACACAACGAAGCACGGAAGCATAAGCCCGTGCAATGTAGGCATTCACATTTTGCAATAGCAACGATCCTTATACCAATTTTTCCACTTTTATTGCACCTGGTTTCATTGCAATCGTCAAGGAATCCTGCCAATTCCCAACTACCCACTAAACCCTGCTAGCAGATTCCCTGCGCCCAAATCCAAGCAGCCAACCTTACATCTTGATTCCGAAACACTTTATACTATTGTTCTCACTCGAACCTTCACCAGATGCTAGCATAAAGTTGATTTTCAATCACCCAAATAGCTTAAAAAGGGGCCCAGATAATTTGTTC…
>TRINITY_Unigene21340_c0_g1_i5
CGGCTTCAGAGGTTTTCGTTTAATTTTTTTTGGATCTGTGTTTACCCCTTTTCAGATCTGCTTCTCAAGTTTCGCGAAACGAAAGACCAGGGTTCGAATCTAGTGGGGAGCTTGGAATGTGGGGATCCAGTCATGGATCGTCAAACGGATGTGGATGGCCTGAGCCTCATAGACGTATCTGCAGAAGATGACAGCCTCTTGTCATCCCCCGCTTTAAAGTTACATAACGACGCGGATCGAACTCTTGATTTCCATTCCTCGCCGGCAACCACAGTTCGAGTCCAGCAAAGCGCCCTTGCCTCTACCCACCATCGCATCTCTCCGTCAGAGTCAACAGAAGGTGGCAAAGCAAATGAGAAGCATTCAGCATTGCATGATGGGCTTAATTGCGGGGCAGAC…
>TRINITY_Unigene17889_c0_g1_i4
GAGGATCGTGTCTCCAGATCCACTACTATAAAATCCTGTTAATCAATATCGTTCATTTCAAGTGACAATATGAATGATGTTAGAGGTTAAAAATGTTCAACAGGTCCGATCCGTAACCAAAAAAGCTGTGTGTTGAGAAGAGTTGTGTACCAATATTAGCAATATTACACTTAAAATGTCTATGTTGTGTGACGAGGAAATCACGTCATATGCAAGCAACATAAATACAAAATGGTGGAAAAGATGTTGAGTTGCAATCACTGTGATAAATAGAATGTGCGGAAAGATACTAGTGCAGGGTTGCACGTGAGAAAGTGTTGATGCAAACAAACTATAAAAGAAAAGTGGCTTTAACAAAAAAATGCAACATTGGGTTAATCGAACCACAGTTTTCTGTGT…
>TRINITY_Unigene4555_c0_g1_i16
TTAATGTACCGAGGAGTAGTTGCTCTTTTCGAGAAGATTACGAAGGATTCGTACAGCGATTTTGGAGGCGCCTCCAACTTTGGTTGGTAGTTAAAGAGTTAGAGGAGGAATTGGAGGTGTGTTGCCACCGCCACCCCCGATACCATACCCATACCACCTTTGTGTTCATACGCTACTGCTCCTGTTGTTGGATATTCCATAACGAATATATTTCATTCAGGTAGGTAGGTACAATGGCTGCCTGGGTTTCACCTGTTTCCTGTTGTCTGCTCCTATCATTTAATTTACGTGTTGTCTGCTTATATCATTTAATATTGGGTTGGGACAGATGTGATATACTTAAAAACCGCTCAATTGGTTTTGTATTTCATTTGGGGTCTGCTCAGGGCGGGAGGTCCG…
>TRINITY_Unigene23298_c0_g1_i8
CTTTTGGGCAAGTTAGGCGCTGCAGAGAGAAAAAGAAATGTGCAGGATTACTCAAAATGCACCATTACCCGACAGCTCTCTCAACTTCTTTTTGGCTGGAATATGGTCGTCATCACAGTTCCAGATTGAAAATATGATTTGCTTAGAAGTTCCAACGGGCCGAGGGTTTTCTACATCTCGATCTATAAGCTCAAAACGGCGTGTTCCCTACTTGATCGATTGAAACACAGCAAATTAGTTTGGTAGATTCTAGCCGATTTTGAGTAATCTATATCCAACACTAGAATTAAATTTCTTATCAGATTCAACTTATTGTCCGTGCTGTCACACTCTTCTGCTTGTTTTGTATTGCATCAAACATCATTCTTATAGCCGTGGAAAATCTGTACTACTTTGAAC…
>TRINITY_Unigene7391_c0_g1_i7
CCAAATACGATTTTTGCTTTCCGTGGAAAGGTACGCGTGGGGAACATACTTCGCCATTTGATCTGCAAATTCAGTGTCAAATTGTACCGTGTGCAAGAGATAATATATGCTTCTGACTCCAAGAATATAATATGACTCCAAGAATATAATATCTTCGGTTTCTTTTATCCTAACGAACGCTACAGCACAAACAGGGTAAACGCTACAGCACAGACAGGGTAAAAGAACGCTACAGCACTAACATTTCGCTGCTGTTATTGTTTAGTAAAGCTTGGTGAGTTGGCAAGTTTACAGAGAGAAAAGGAATGCTACAGCAATTGGAAGCGGAAAGATTCTGCACGTTCTACGAAGGATGGAATTATTGGCTTTGTTGTGTCCTCATTCATCCCCGGTTTGGAA…
>TRINITY_Unigene17196_c0_g1_i6
ATATTAGCATTGCCTAGCAGAGTAACGGTTGGACATGAAATTCATATTAGCATTGCCTAGCAGAGTAACGGTTGGACATGAAATTCATATTAGCATTGCCTAGCAGAGTAACGGTTGGACATGAAATTCATATTAGCATTGCCTAGCAGAGTTCCATTGTGAAAGCATGTTTACAAGACCTCTCTTATGGCCCAAACCGTTTGAAAGCTAAAATTAAGAGGTGAATAGTCCAGAGCTAGTAATATATTTTCAAAGATCTGGCATCAAACAGTTTGAGTAGGCTTAATGGTTAAGAGCAGGTGCTTTCTCGTAAGGTGACACTATTTTGCCCATATACTGTGAATATGGCAAAATAGACTCCTGCATACATGTATTCTTGCTTCATTCTCTTTTATGTCA…
>TRINITY_Unigene17320_c0_g1_i21
CTTTTTCGAAACACCAAACAGATCATATTATATTTTAATGAAAAGTCGTACTGATAGCAAGGGGCTGAGCTACATCTAAGGTACCTTTTTGAAGCCTCAGAAGCATAAAATCATCGACGCACCATACCGAGAGGCAATTTAATCTTTGATCTAACGTGTTTAGGCGCAGGGTTTCGAATTTGAATGGAGAAGTGGAGGCGAAGTTCGCGGTCGATCCTTTCAGCCATAACTAGATCAAATGCAGAATATGCTTCGTTTATGTGCTCCAAGTTATATAGATCGGAAGACAATTTATGTTTGGAAGTTTTACCTCAATTGGGAACTGATAGAAAAAAAGTCCCTAAGTTCAGCATGAGGCTTATGAATAAACGACAGCCCTTTCAATATGCATGCAAGTCT…
>TRINITY_Unigene16232_c0_g1_i2
TGCCCACTTGTTCATAATTTTTAGAAGCAAATAAACACATTAAAAAATAATAAGCATACCTGACATATATGGCCATGAACCAAACGGTAATGGCAGAGAATTCAATCAGAGCCTCAACAATAACAAGCTACATTAGTACATTTAGAAAAAAATTGCGTTAAGCAAATAGGCATCAACATAATCTGGTAATGCAAATATTTCTTTACAAAACATTTGCTCTTGCTAAATTACAAGGAAATCGATATTGACAGAGACCTTTAATGCTGATATGAAATGGGTTTGTGTTCAAAATTGAATTCTATAGTAGATCATTATTGTAATGGATTGGATTTCATATCAACCATTAAAGTTCTTTGATCATCTTCTTCTATTCAGAAATGTCAGCTAACGCCTCACAGC…
>TRINITY_Unigene14104_c0_g2_i6
TTCAACATGCAAGAGAATCACCATCCCACATAAGAGATAGAATAACCTTTAAAGTGAAAAAATTGCATATCATGCCTATAATTTCTGGGATAAGCAACTAGGTTGGCCTTAACTATTCATGATACACGCTGATATGATGCAAAGCGTACATCAAACCCCTGCAGATTCCTGTCACCACCAGAACAAAGACGCAAACCACAATCATAACCAAGCGGAACACAACAGGCTCTGAAATTCACATAAGAATAGTTACACAGCAATTTTCTCAACAGACCTTTTTAACATTTTTATGAAACCTTACATTACAGACCACCATGAGCTTTCCCCCCTCCAGAATTTACAAAGGGCCCTAAATTCCTTCAATTTTGCAGATATCAGGATGACTGCTGATTGCAGTCT…
>TRINITY_Unigene20192_c0_g1_i10
CGGAATTGCAGTAGGCGAAGCTTATGTTTGAAACCCCATAAAATCAGGTCAGGTTGCAACTTCGAAGATTTGTTTTAAAATTTGAAGGGAAAACGGCATCACATGTGCTACCGTCATTAAAGGTAGGTACATATTTTTGAAGATCTCAAGATGCATATTTATTGACAAGAATCCAAATTGTAGTTTAACGGGCGGAGCGATTTCTCATCAGAGAGAAAGAAGCGGGTGGGATATATGCAAACCCGTGTTTGTCGATATGGGCTGAACGTACAACGGTCTTCTAATTTAAGGCAAATATGACAGGGTGGGGAGATATGCCCCCAGCGTAAAATAGGGTTTTCGAGAAGTGTTGGATGACTAACCATGGCGGCAATATATATGTTTACATGTGTATTGGGA…
>TRINITY_Unigene1946_c0_g2_i1
ATCTTGATTTCACTTATCAATCCCGATGTTATTTTGTATTGATAAGTGAAATCAAGATTACTTTAATATTGTTTTGAAATTAAAAAATACAACAAATGGCTTTTCAAATTTATTGTAAAACCTGAGCCATGATTGAATATGAACCAAAGCTCTACTGCAGCACTAAATCACTCCACAAGGAACACACATTAAAACAAGCGAGGTTCACACCATATCTACAAGAAAATCCACTGAAACAATTGAAGAGTTTATTCTCGTCAAAATGTGCAACAAGTGGATCCATTGTAATTGAAAATTACAAATATTTACGGTACAACAGTAAAGTCCCAGAAATGCTAAATCTGGGAAATTATCAGCCACAAATTTGTGAAATAGCCTATTTATTGCCACAGCCGGGGA…
>TRINITY_Unigene21101_c0_g1_i6
CGGTTTGTCAATGGTTTCAGATATATTACGAAGATTATGTGCCTCTCGGCATGCTGCAACTTTTACAAAAGAATCAACGATAAAAACCACTTTGGCGTGTTGTAATTGGTATTTAAACCAGCGTTTTCACAAGTAAATGGATAAATGATTGTGTCCACCCACATAAAGTCTGGTAGTGCTGCAAAAAAGTGCTGCAAAACTTGTAAATGATTGGTGTCTGCCAATGAAAAAAAGAAACCGACAACTATTTTTTCAATTAGAAAGGCATGGACTGATACGTCCCCTTTAGTGAGAATGATGTTTATTATGTTATAATAAATATAAAAAGGCACAATGGATTGAAGTATCCCATCTTTCATTGGAAGGTTCGATCATGTGTGCATTCAAGAAAGCCACTGA…
>TRINITY_Unigene27543_c0_g1_i17
TCCCTCTATTGATAATCATTCCCATCAAAATATTTTAACATTGATTTAAGTAAATTTTATACATCTTATAAATCTTGTGAAATATATAAGGAAAACAAAAAACCACCTTGCCAATCAATCAGTAGCTATGCTGTAATAGCATTGATTGCAATATATTGAATATATATCAATAGGCATTCAGTCTGTATGCTGTAATATATCGTTAATTGCAATATATATCAATAGGCATTCAATCGGTATGCTGTAATATAGCATTAATTGCAATATTATCAATATGCATTCTGTCATATAGCATTGATTACAACATATACTGCTAGTTGTATTTTTGTAACACTGGCCTACGAGGCACAGACTACATAATGCTGGCTCTGAATTTCACCAACGTAACAATCCATGACC…
>TRINITY_Unigene27760_c0_g1_i27
AACCCATCAAGAGATTGCTCCAGTTTCTAAATTAAGGACATTGGCGTCAAGAATGACTTTGGACTTTCTTCCTGCTAATGTTTCAACATAGGCTAATGTTTTGGAGCAGTTCAGCATATTTCTCTACAGGCTTGGTATTCCCCAACCCCAAGGAATGCTGAAACTCCAAAAAAATCAGTCTTCAAAGCTCCCGGAACTTTCCCAGGCAGCCCCCCTGAAAAGGTAATGTTCCCCTACAGTTCCAAATCTCCCAGGAGCTCGGGAACCATTGGAACAATTTTCCCACCTGTTGGTAGCCATTCCGGTGTAATAGAGCTATAAAACTAATATCCCATAAAAATACATTCCAATTCCCTGGTCATCTTGTTACATTTTTTCCAATTAAATGCATATTTCAAG…
>TRINITY_Unigene243_c0_g2_i9
GTCATAGGAGAGAACCCGGCAATGTGTGGCCATATCATCTTCTCTTTCCATTTTAATTTGTTGTGATTGCAACCCATATACAAGTAGGCAAACTCTCAAAATTAAATAAACAATAACATTCTTTTACCACACAGCCGCAGGAGGGTGCCGGGTCTGGCCGGAGAAGAAACAAAACTAAGGGGAGCAGGAAGAGACGAATAACAGACGGACATATACACGCCAATGCGCGCTCTCGCCGCACAGGGCTGCGAAAGTTCTCCTTAGATTGATTGATGAATGCGTTCCCAGCGTTGGTTAAAGTTGAGGAAAGGAGGGGAGGTGCCTGCCTAAGGCTATAAGGAGGCGGGAGGGGGGGCATTGGAAGCAAAGGACTTTAATGGATTGCTAGCAGATCATCCA…
>TRINITY_Unigene369_c0_g1_i7
AAAAAAAGTTGTACCCTCAGATAAAGGAAGCTTCCATCTGTGAAGCAATTTTGTTCCACAACCAAAATAAAAAGTAATTCTGAATTTAATTATGTCGTGATAAACCTGTTTCTCTTTATCCACTTAGGAGGTGGAGAATTCCACACAGACACAACACTAAGAAGGTGCAGGGAATGGGAGGTGCAGTTTTGACATCAAAACACAAAGCCAAGAAGATGTGTGTGTGTGTATCTATATATATGAGCACATCAGAGACTGTGTGGCCAACACTGAAGGGGTGAGGAGAAAGATCCTGGTCAACTATGTAGGTTGCACCTGTTGATCTTTGCCAATAAATCAAAACCACATCATCAAAGAAAACATATTCGGACTAACCTAAGAAAGATGCAAAAGAACCAA…
>TRINITY_Unigene283_c0_g2_i1
CTAAATCAGAAACAGATTGAAGCATATTCATTATATCCAAGAACAAGAGATCATACAAATCATTCTCTAAAGCTGAAATTTCCCACATGCCTAGTCCAGTGGTTCAAAGAGAATATGAAATTAGATAAAGTAAGGTCCACAATTACCACATCGTTAACCCTCATTGACAAAATGTCCAACTGTTCCCCAGTAGGTAAATGGAACCGCATTCAAAATGATATCATGTTTTAGATAAAGCAAATAGACCATGAAAGTGGGCCTATGAATGAGATCAAATGTTTTGTTGCAAAACAAATTGTAGATGCAATATTGCAAGTGCTTATCGTGCTCCTTGTCCGTAAGATTCAAAGACAATAACCCTAGATCAAAAACAGATTGGAGCATATTCATTATACTGAA…
>TRINITY_Unigene18069_c0_g1_i4
TGTGCCTCTACCTCGTACTCTGATCCCGCTTACAAATTTGATCAATTGAATTTAACTCCGTCTGACGCTCTAGATTCTTTCTGCCCTCCAATCTCATACATAATATGCAGAGGTTACAGCCCAGTGCTCAGAGGTCAAGCAGGGTGAGTAGCAGCAGTAGCGTGCCCGATTTGCCCAGATCAGTGCTTTAACATTTTATTAATACGCCGGGGGTTCAATTCCCGAGGGCAATTCAATTAACTATTAAAGGTAATCAGGATGACTCATGTGCACCTACTGTGCTTACAGGTTTCACCTAATCTCATTACGGGATTCCTCGCCCCATGCCACTCCGCGTTGGGCGTTTGTGCGGTTAAACAATTCACTTTTCTTCAACGCCACCCCAATGTCTGCGGTGTA…
>TRINITY_Unigene1874_c0_g1_i42
AACAAATCTAAGTAACTTAAGATTAAGAAAAAAAAAAAATCTAAGCAACATACATCAGATTAAGCAACAGTCCGTTGCTTCTCTGTTCCAAAATATGCAAAATCATTGTCATTTGTACAAAATATTTAGATGGTCATTGAGTCTAGAAAGTGGGATTTTGCAGATATCAAAGGATGTTCTTTATAATACAACAAAGAGCTAACATCTGACTTGCTTCTTAACCACCAAGGGAGAAAGTTCAAAAGAAAAGCAAATGCAAATCCTTTGAAAAATTCCCCGCTAGAGAATGGTTAAGGTACAGACCAACCTACTATACGGATACCTGTGTGCAAATTTTCTCAGAAACGCATTTCAATCGTCAGAATAGTGAGAGCAAGTACCCTCTAACTCGTTCATGCT…
>TRINITY_Unigene22181_c0_g1_i7
GGTTGTCGAACCTGAACACGAACACGAATGTGACGACTTAGCTTGAAATCCTGAGACTTTTCCTTGAGGAAGTACACCCAAACCTACCTTGGATAATCAACAGAGATTATGTGATAATTACCTTGCTCCCCCAAGCACTTGTTGGTTGTGCCACATATGTTTGAATGCATGTTGTTTAATGATGCTTGTGCTCTATGTGCTAGAATTTTGTCAGATTTCTGTTTATTTTTTTTTACCATAGACACATGCTTCACAAAAGAATTTGTTCGAAGTAAAAGTAGGTAAACAAACAAATTCCATTCAACTTCCTAAGACCTCATAAGTTCATAACCCAAATGTCCCATACATTCATGACATATCTTTAGTTTATGAGATATCTGAGATTCATTTGCAGAATTA…
>TRINITY_Unigene6252_c0_g1_i2
CCGCTGGTAACTTTAATCTGCCTTTTTATTTCACCGTCGGCATGTCTGTTTTTCCACGTCAGGTGACGTACATTTTTTTACCGTTCGTTGGGGAAGAAGCCGGGGAGACGGGGTTATATTCCGTGCCTTCGGCTTCCGAAGGTTTTAGTGTGGGCAGCATTCTTCAGGTGTGTGCTCGCAGAAAATACGAAATACGAAGCGTAAGGGGCGTGGATCGACACCGGATTCGCGTCCTATGTTGCCAGAGCTATCCATTGACACCAGTTTTGGCGCATTCGGACGAAGTTTCCGTTACATTTAAGCAAAAAAAAAAAACTACTGCAGTACTTTGCTTGCGTGCCATCCCCGAGGTCCGAATTGCGGTTTGATGGGAAGAAATTCGGTCAGTTTGAACTTTTT…
>TRINITY_Unigene80317_c0_g1_i3
GTAATGCCATCTCAGCATACTATCTCATCCATGTAACCTAAACATGTTGCATGGAATAAAGTCAATTCCCTCACCACCACCATCTGTTGCATGTAGTTCACCCATGAGGTGGAGAATAAACTAATTCCCTAGCCTCTGTCACATATAAAAGACAACATCTGCCATTTAGTGGCCGCCATCGTGAACCTCACATGAGAGATAAGCAGGTCCCATCATCGATCTTAAAGCTACCCACTGAACGCATCTGGAAACCCCACGAGTCTTCCGAGTTCTATCTGAAAACTGCGTAGGTAACAATGGCTTCAACAACCGCAGCTGCTGCAGCGCTCGGCCGAATTGCCTCGACACCAAATCTGCAAGCCGTGTCATCGTCGTCCACTTCCTCTCCCGTGGCCCGCC…
>TRINITY_Unigene1319_c0_g1_i2
GCCACGTGGCCCATTTTTATTGCAGTATGGGATGTAATTAAGGGCACAAGATCCGTTTTTCACCGAGCGAACGGGATTTACTTTCACACCCGTAAAAAAGTGAAGTTTTACAATTTTCCGGGCCCTGGCCCTCCTGTGCTATTCAGCGGCCATCACTACTATTTCATACGATACAAATGGGAGGCGGAGGTGGAGGAGACGATTTGGCAGCAGTTGAAGAATAATAAGAGTTGGAGGCGGAGGGCTATAAGAAGAGGATCGCCAAGAGAAAGAGGCTGAGGCTTGAGGAGGGCAGGTCGTATCTGAACACCCAATTTCGATTCAATTTTGTAATCCTGGATTGCCCAGGCTGGATCTGCAAATATACAAACCAAAAAACCCAATAAAAATGGCCGATCT…
>TRINITY_Unigene19730_c0_g1_i5
ATTCCAATTACTATTTCTCTTTATAGCTGACATATTTCTAATCCTATTGATAATTCTCTGGTTTTGTATAGGAGGCAGCACCTGTGCTTGGTGCAAACAATGGGCATTCAAGACAATAAATGTCATCTTTAAAAGTGACAGCACAGTACGGGCAGGGGCAACAATTAACAGACATATTTGTAATTATATGGAGAACATTATCTGGTTATCTAGGAGGCACCTGTGCTTGGTGCAGAAAAGGGGCATGAAAGACAATAAGCATCAGCTTTAGAAGTGGCATCACAGTACTGGATTCTAATGACTACCTATTATCTCTCATAATTCTTAAGACAAATTTTAGAAGTTAATTATTTGTGCTAATCTAAGCCTGATTCTGCAATCGTGCTTGCTGACACGGTA…
>TRINITY_Unigene235_c0_g1_i33
TTATGGTTGAAATTGGGGAATTTCAAAGTTAAAACTCACGCTCCAATTTTCATATGCATGAGCGTGGCATTGAAATTGGGAAAATATTAAAATTTGCCCACTTTCACCAATATCGGGTAAATTGGGATTACCAGAGTGTTGAGCTTCGACAGAGGGAAACAATTTTCGGATGTTGTGTCAAAGCCTCCGACAGTTGCGTTGGGCAAACTTTGTTAATGCACTGATTATTTGAACGGAACAGATTGTGTCAATTCCCTGAGAAAATTGAGACACATTTGTAATTGTAAGCAAAAGAATTTAAACGGAACATATTGTGTCAATTCCCTGAAAAAATTGAGACACATTTGTAATTGTAAGCAAAAGAATTTAAACGGAACATATTGTGTCAATTCCCTGAAA…
>TRINITY_Unigene29800_c0_g1_i29
CGCATCTCATCGCATCAGCACGGTAGGGGTAGACTGTTTGTTGCCCTTGTGTTATCTCTTTTAACTTCGCACGCTTGCTTATTTTCTTTCTTTCCGATTCTCCGCAATTGCAGGAAAACAGAAGTTCTCGACCGAGGAAAGGGCTGCAAGAGCGCGCTTGCTTTGGCTGTGGATGATTTGAACAACGATTCTTGAAAATTGAGGTCTGCGGAAAGACGGTGAGGGCGGAAGACGTGCCATCATTTCGGATTTCGGTTCTTGACAGGAGAGATGTCGCAAGATCAGGCCGTAGCGATGGATTTCCTGGGGATCGAGAAGGGCTCTGTGAAAAACGAGTCTCAAACGGATGAAAATCCCGTCACTGCACAGGCAAAACAAGAACCTGTCGCTACTGAGCAA…
>TRINITY_Unigene12752_c0_g1_i36
CTGTGAAGTATCTTTGGAGTGCAACCCATGTGCAAGTATTCCAATCCCTGGCCTGCGTCTATAGCTATTTTCAGCCTTGTTTTCCAATTTAATTCGGAACATTTTGCATTAGGACCTGCAAAAGAAATGAATTAGAACCAAATTTGTGTTGGCTAAATTGCTTATATTTCTCTGAGAAACGCACGTACTATAAAGGCGGTCTTTGAGAGATCCTCCAGACATGTGGTCGTAGATTAGCATAAGTTCTCTGGACTCGTTACAGTAACCCAATAATGATACCAGGTTCCTATGATTGACTCTAGAAAGAAGACTGATCTCATTGAGGAACTGATGGACGCCGTGACTGGAGAAGAAGGACAAGACTTTTACGGCTATATTTCTCCCGTCGGGCAATCGACC…
>TRINITY_Unigene14531_c0_g1_i8
TGTGAACATATTCAAAGAAGTGTTTGTAATAAAACAGTTAATTTAAAGTTCTGTGAAAAAACCAGTGTGTTGTGGCTTCAATTAGTAGTAGCTTAACAGAGTAGCGATCATGTAGAGTGTAATAAAATAGTTTCGAACTAGGTAAAGTGCAAACATAATATAAATAATCAGTGCATAATGCAATCCCTGTCTTCCAGCAATTTCAGGAACAGAAAAAAAAGGAATTTCATCCCTATAAACAACTTTTGTGGAATGGGAATCAATTTCCAACGTCAGTTTTTACATTCAAAGTTATAATATGTACTATGTAGTAAGTTTTTTTGCCAAGATTTATACAATGTGCATCATGTTTGCCTCTTGTTAACAATTTTCACTTGTAGATTAAATGATTGGATATGA…
>TRINITY_Unigene23327_c0_g1_i1
TTTAATTTTAAAGACTTTGTGCACATTCCCGCTCTTTGGCTTTGAATTTGAATCTGCCCCAATGGGTTCAAATCGAGCTGAATAAACATTTGGAGTCCGCAACGCAAAGCAGGAAAGTGAAGGAAAAAAAAGAACCAAAGGAAGTCCACAAAATTCCTGTGTCTGCACAGAGACTGGTTTTGGTCCGAACACCCACAGCCATGGCTCCTCCTTTCGTGATCCCCGATTCTCTCAAAGAACTCGAAGAAGAATCAATGCCGGACGAGGACGACCGCCTCTGCGCTCACGATGTCATCCAAATCGAAGCGTTGTCTCCTTCAGAAATCGACGAGCTCGTCAAAGGGGTTGCATTCGACTTAGCTGACAAGGAGCTATTCTGTGTGGAGGAGCAAAGCGTAT…
>TRINITY_Unigene41299_c0_g1_i3
TTTTGCTTGAATGTTTGTAATTTTATTGAAGACTCCCTTGATACATAGTTTCTGCATTATTATATGCCCAATAATTAACCAAACGAACGATACATGCAGAATATTTCCTTTTAAGCTGTTTTTCACTTTCATGTAAGGAATGAAGTACCCATAAACGGGAAGACCTTGTGAATGGAGTACAAACACTAAACAAAAGTAAAACGTGACTTTACATCTAAATCCAACAAATCGGGCAATAAATGTAACTATGAGAAAATAGCAGAATGCTGACTTAATTTTTGGCACCACCACCACTTCTCATGTTATCAAAGTTATGCCACCTAAGGAAAGAGCTTGCTTCCAATCAAAGTTGTTCCTGGAAAACTTACACATTAACCTTAAGGTGAATTGATCCTACTA…
>TRINITY_Unigene963_c0_g1_i2
GTATAACTCAGCAGTTATAGTTTCGACTTGTATATAATATGTCTGAAATGACGTTATTGTAGAACAAATGTCCGCATTAATCTAGGTGCATACACTACACCAACAACTTGAACACTGACAAAAAGCCCTTTTCCATAATTCATAAATCTGCGAAACAATTGTCCATGAATGCCTCAACTGATAAGTTGACGGATTCGTTTATAATAATGAATCATATCCCCAACATGTACCAGGAAGGTCACAGGGCAAAAGCAACCTGAAAATTTAAATAATGAGGGGAAACCAAGGAGAATTTGGAGGACATGTTACTTACTTCTACAGTTACTAACAACGCTATTCTACTGTCCAAATGAACCAACAAATAAAGATATTAATGGTTAATCTTGGACATACCATGAT…
>TRINITY_Unigene241_c0_g2_i5
CTTTTATGTATCCAGCAATAAAACAAATTTATATTCTGCAACAATGAATAATAAAAAAAATACTGCTATTGTCAGAATTAATTCCTGGACAGCAATTAATGTATTCGTAACAATACGAAATCTTGTTGAATGGAGAACCCGATTTTTATGCTGAGAACCTTCACGCCTTCCGCCAGGAAGTCTTTTGTTTGTTCACAACTTTTGCCTCGCTGGAGGGAACCTTTACCTTGCGGCAGTTACTGTCGTGAAGCTACAGATGAACCATTTCTGAGTAGGTCTTCGGTCGATGTGAGTAAAGTTTCGAGCTCGCAGCATATGAATTGGCTTGGCACAGTTTGATCCGAGCCCGAACGACGTGCTTTACTGATATTGAACGTATTACGGAGTCCTCTAGGGACA…
>TRINITY_Unigene4247_c0_g1_i3
TCCTCCCTCAAATCTGATTTAGAATTAATATTATACTTCAAACAATTTTATACATGTATGTATCTGTTTGTTGTGTGCCTATCATATTCAAAGTTTTCCAAAAGGATAACATATCTTTACCTATCCCCACTACACATACCATAGCAAATGAATAATAATCATTCTATGAGTGAAGTGATCATTAATCTATGGGTACAGTAAGCCTGCCACCCAAATTAGTGAAAGGTTACACTTCTCTATGGGATTCAAAGAAATGCAAATTGGCCCATTGTTTAATATTCTTCTGTGGCTTTATAACAGGATGAGATCCACACACATTTTGTGGATACACAGCATATCTATTTCCCAAAATTTCATCCTCCATTAACATTATTCTCTTCTATTAGCTTAATTAAAAGA…
>TRINITY_Unigene10520_c0_g1_i8
CTTATCCCTTCACCCCTATGAAATAGCCTTGAACTTGACAATCCACCTACCCTTAAAGGGCCGCCAAATACCATTTCAAAAACACGAGATAAACCCTTGAATAAGTTTGAAGCTCCGAGGAGGCCTCCTACAAACACGAACATTGATTCTTTGCAAACATTAATTTTTGCAATAGACTTTGCTAGGAAAATATTGCATGCTAGTCTACGCCAAACGTTAGGCTAATGTCACGCAATTGAACATTTACCAACGGGAGTTACCCCCACACCATATGGTGACTAGGGGAGTTAAAGTCGAGAAAGAAGTGGGGCGAGGAGAAAAGAAAAAAAAGCCGTTCAAAGGGGATATTTGTTTGAGGAAAAAACATATAATTTATTTATTTATATATATTTTTGACAT…
>TRINITY_Unigene1239_c0_g1_i14
GATCACATGAGAGGCCCTTTCACTGCTTTGATTTTCCAGATGCATAGTAGAGATTATTCGAACAGAGCTATGAGAATGCAAAAGCAAAATCGTATGACATGGTCTAGTTATTTTCATATTTCTCCAACTCTCCAATGGTCTCTGGGTGGATCAAAGCCCCCATTGTTCCCTTGTGGGTAGTGTGCCAGCCACTTCTTGTAAGGAACCCCGGGGGTAGTGTGTCAGACACTTCTTGTCAGGAACCCCTTGTGGCTAGTGCATCAGCCACTTCTTCATTCTTGTGCTAGAATTTACTGGATTGACCTTGAAGTATTGATCACATGAGAGGCCCTTTCACTGCTTTGATTTTCCAGATGCATAGTAGAGATTATTCGAACAGAGCTATGAGAATGCAAAAGC…
>TRINITY_Unigene2256_c0_g1_i1
AGGAAGTAAAATGCAAATATCCATGAGTGTATATGGATATGATATTCTTTCTTCCCACCAATAAGCAAACTGACTCCGGCCTAGACTCAAATGCAAACATCCATCCTAAATCTATGGTTCTAATGTTAAAACTGTCAAAACAATGAAGGAATGTTTTTTCAAATTCCACCCCCTCTGCTCTATTGTGTTGTGATGTGCAGATTCGAGCAGCCCCACATCTTCCTCGGCATGCGCAAGAAAGTGGGATCTTCCTCTTTTACCTGCCATCCGTTTACTGTGTTTGTTGGGCACTGGCAGGAAGCAAGTGAGGTGGTGATTATGATGTTATCGGTGTTGACTTGCACTCACTTTTTACTGTGTTAGGGAGTGCTGAAGTGGTCCATTAATGGCCCTTGGATT…
>TRINITY_Unigene2530_c0_g1_i17
CTCCAAATAACTCATCATTACGAAGCGTTGTACACGATAATACTTCATGGGTAGAAAAGAGTGCATATATAGCAAAAGATACACCACAATCGGCTGCAATATTTCACGTAACTACTGACAATGAAAATTTAGCTGAGAGGAAACCGATGCTTTGATTATAATCTCTCTTTAAGATACAAACCTCTACATTTGGATGAGAATGAATTTACAGAGGAATACAAAATACAAAGATTACACTGGCATTGTGCGTTTGCTGTTTAATTTGCTGACCTCGATGCTATTTTTAACATTCGAGAAGCCAGCTTCTCTAAAATCCATGAATCAGGAAAAAAAATTGTGGTGTAAATCGTTGCATAATTTGAAAGATTAATTTTCCTGAAAACACCACCTACAAATTTG…
>TRINITY_Unigene15292_c0_g1_i2
CTGAATATTTATTCGCAAAAATGATACTGTACTCTTTCATCTCGCTGGAGAGTGTACTCTCCCGCGTAAGCACATTAATGCTGTTTTAACTATTCTATCAATCACTATGTGATTTGGGAAAATGGCTCGAAACTTGCAAACAATTTTTAGCGGAACTATATATATATAGAAAAACACTAAAACAACATGTATCATAGGACATAAATCCTAAACCCCAAAAACTTGCGAACTTGATGACTGACTGAAACCAGGGTGGCTGGTCATGGTTGGAGAAAGAGGAGATGCAATGGGCGAAATTAGCAATATTCCGTTTTCAATGGGAATGGAACCTCAGACTCGCTGTAGCACGAGCACGCCTCTGATTCCGATCTTTGTGGACACTAATCTGGACACCCATCT…
>TRINITY_Unigene12988_c0_g1_i2
TTGACTTATAATGTTTGCTGCATTTTTAATGTAAAAATAAAAGTATATTCATCTTTTGCAGATAGTTGAAGTTGAGGAATAACATTTTAGATAAGTGCTCTTGCTCAATGGATCTCATTGGTCATTGTCCCCAACTCTGAAGCCCACGTTATCATACCACAAATCATAAACAAGTTGGTATCCATGCATCTGTATCAAATATCTGAAATTGGGGAAATATGTCAACATCTTCCCTACAAAACAAGGTAAGAAGTAGAGCCTTGAGTATATATGTCCAAACTCACATTGATGGAGAGGTAGTTGTGTATTTCATTCATATCTGCAACTGTTTGGTTAGCCTTTAGTGCACTGTATATTAACTTTTCTATGAATGACACCTCTATTTTAATGAGTTAAACA…
>TRINITY_Unigene7485_c0_g1_i1
CTTCCGATCTCAAGAAACTATTCTAGCAGAAAGTTCCTACCTGTGGGCTTTCATTTATTAAGCATCCTGTTTCTGTACATCACAACTTGAAGTTTAACGTTCTGTCGAATTATTCACCTTCCAAGAGCAAATTCCTATGTACAAAGCTTTGGTCATGAGTGGACATGAATAAAATTTCATTTGATTTCTTACAACCCATTCAAACAGAATCTACAATGCAAGCAATTATGAAAGATGCTTCTGTCATCTAAAGTGGAGATCACACATAAATACAAATGGAATTCCATAAACCTTCCTCAAATGCCTCAGTACATATGGTAATTTGACTTTTCAAGCGAATACATCACTTTCTGTTGATACTTCTGATTCTGATAACTTAAGACTGCCTGAGCCCTGGAT…
>TRINITY_Unigene2469_c0_g1_i13
CTTAATTTCTTGGATTTAAATCACAACTTAACAAATACCAGAGATCAAGTTGCACGGTACTATTTACAAATATAGGCATGCTCAACTGTAAAAGCAAGAATTATTAAAAATAATAAACAGCTACACGTGCCAATGCCCATTCTCTTTCAATAATGACATCAGTATAGCAAACCCAGTAATTCTATTTCATGGACATGTGGAGTAGACTGAGGACAAAATGTCTGTCAGAACAACCAGAGCACCTAGCCACTATTATAGTTTGTCCAAATGTTATGCAAGAAAACAAAGACTCTACTTTACAATTGGCGCATAATTTGCAGAAGTAAAGCAGAGAACGTATGAAATTGTTCAGAACCGTAGCCCCAGTCATTGACTGCACTGAATAGTAAACCTCACAAA…
>TRINITY_Unigene743_c0_g1_i20
GTTTAACTGGTGAAGTAACATTTCAAGAGCGGATCTCAAGCTTCCATGGCCGAAGAGTCACAATCGTCTCATCAAATCCCCCGTTCGGAAGAAAACTTTTGCAGCATTAACTGCCGCCGCCAAAGAATTCCCGGCCGTTCTCCCTAAGTCGTCCCGTGATTGACCGGCCAATTTCTACATTCGAAAATAACGATAAATAATTTATCTATTTAATTAATTAATTCATAAACGCCCAACTTGGATGATTTCCTGCGGTAATAGACCACTTTGCGGTAACTATGCGCTGGTGCTCCGCAACAAACGAGAGATTAAACTGCACGTTTCGGCTTCTCAGAGCTCTACAACAATCCTCACTCCGACCCGACATTTTCATCCAACGAAACGAGCTCTGGATCAGCT…
>TRINITY_Unigene4172_c1_g1_i3
TGAGTCTTCTTCTTTCTTAGTTTCCCATAAAGGTTGACTTATCTTTTATTATTAAATGTGCATAATTTTAAATGCTATGCTTAGTAACTGTTATTGGTAGGACTAACTTATGTGCTATGCTTAGTAACTGTTATGGGTAGGACTAACTTATGTTTTGTGACTTCAAACCACTATTTCTACTGGTTTTTTAATTGATGATTTTTTTACTTCATAGTGAAAACTGGGCCACACAAGATAGTTTAGAAGACAATATAGATGAGGACTTGTTGTCCTCCATGCGGAAAATGATGATCCTTATAAATTGATCCAAAATTAATAACACCAACACTTCACAATATTTAGGCATAAGGATATCCTCAACACAATAATCTCCTCTTGTTCTCTCGTGTTTCTCCTCTA…
>TRINITY_Unigene19745_c0_g1_i5
CTCTTTTCAACAGGAATGCAAAATGAAAGCCTTGAGATGTTACAGAATATTTATATTTCAGGCAATCATGTATTGCCAATACAACAATAACAGTAAGACACTCTAGTTTAAGACCACCGCAACACAAAAATATACAGAATATCTGGAATTAAAACATCAAAGAACCTATGGATTCATGTAAACAAGATCTTGTCTTGTGTACAGATCCCCCATACATATTTATTGAACTCGTTGCCTTGTATTGGTAACCCCTATATACTTAATATCTTGAACTCCTTGCCTTACATTGGTAACCCCTGTAGACATATATTGAATTCTTGCGTTGTATAGGTGACTAACTGAACAGATGTTTTCTCAGAAAGAAAAAAAATTTAATGCTCACCAAATTAAACGCCAATT…
>TRINITY_Unigene7266_c0_g1_i8
CAGGAAATGTGCTATGAAATATAAATATTTCAAAAAACACACATCTTGAAAAATGGAATAAAATTATTTTAAAAAAATGAAATAAGAGACGTGAATTATTGTGGGTTCTTGGAGAATCATTTAAGCCAGTTCTTGGAGAACTATTCAAGGCAGTTCATGCCAAAACGTGCACTTCAAAAGTGGAGACACACCCAGAGCCACAATGAAGATATAGTGGGGTGTTGAAACCATTCCACCTCTCAACAATAATGGACCTTGCAAGCTCCAAAAAATAAGCATCAACCAAAAAGGGAGCCTCTCATGAATAATTTCCACAAATTTCTCAACCATGGCAATGCATGCCATAGTAAATACTAAATTTCTTCCCAGAATGCTTTGTTTGTGCCTACCTGTTGGAGA…
>TRINITY_Unigene1763_c0_g1_i10
ACCCCATATTCTCCATTCTTCCGGGACTCTTCCATAATTAACGCATTTGCCTCTTCCTTCCTACTGTTTGGTTTGCGTGTTGGCGACCCGGAACACTTTAGTGAGGGTTTAACATTTGGTCAGAGATCTATGACAAGCCCGTGTATGGCTTCTGGATATGCCAGGTATCTCTTCTTTTCCTATTTTTTATTTTCCCTTCGATGTCTTCTCGCTCTCTGCGCAATCCCTTTTACAAGTTTCATTACTCTTTCTATTCAGTTTAATTTGCAACTCTGGTGTGTAAAGTATGTGGTTTGTCCCAGATTTTCATTAACTTCCTGTTATCCAAGGCTATTCTCAGGGTTTTCCCAAAGTTGACAACGAGAGATACGTTCACTGCTAGAATCAAGAAGTTATCCT…
>TRINITY_Unigene47907_c0_g1_i3
TTAACTTCAAAACCCAACTGGCCATTTTGGCAAATATCCATAAGAGTTTCCCAATCTCGAATCGCCATGCACGAATTTATCACATTTCATTCTACTAAAGCTTTGAGAAGCACCAACCATGGTTTTATTTCTATTCTTCGCAGATAACATGTCCGGATTAAAATCCCCTATCATCGGAATCTCGATCACATCGTCGTGAATGGGCGCCCTGCAACACATTTTTTCTCTGTCTCGCCAAATTTTGCCGCAGGGATAGTATTTTTAAAACCCTAGTTAACAAGGCCAGTCAATGTGAGCAGGGCATGGAAATGGTCGGAATGATGGCTGGGAACACGCGGGAGCAGGCGCTATCTCTACTCAACTCCGCAAAAAATCACCCCGAAATGGGTCTCAGGATCG…
>TRINITY_Unigene678_c0_g1_i15
TTGCAACAAATTTTAAAAAATTACATGCACATATTTCAAATCAGATTGCATGCCTAAGCCTTATATTATATAAAGAATAAGAATAACTTTAAAATTCTCTTCTTTTTAAACAGATTGCCATGTGTTAGGTTTTCGAGACAGAAGAAAGCCTTGAACAGTTTCAGCATTTTGCATTTCTTTAACTTCGGCAATTGGATTGAGAAATAAAATTTCAAAGAATGGTATATCCACTACAGCTCTTGGAATATCTTCTCAAACATCTATTCTTCGAATCTTGTTGTTATCTCTTTTGATGCCCTGAATTACTCTCTTAACTTGGAGACATGTTTCCTTGATATTCGGGAAATATAAAGCATTCTGTCATTCTTCAAGATGAGATAATTCAAGCATTGAAACAAG…
>TRINITY_Unigene5523_c0_g1_i26
CACCATCTTAATTAAAAAGGAAAAGAAAACACGGCTTAAAGAACATTTCAATGATACATTCTCTGAAAAATGTTCAAAATCCTGCTGCCAGTCGATTGATGCTTGCCTATTACCGGGGGCGCACATCCAGAATCCGGAGCAGTTGCTGTTACAGTAACCTGTCATCTTGAACGCAAGAATTCCAGAAGGCGGAAGAAACATGCGTTGATTGATTACGTTGCAGGTCATCATGAATGAATGAATGCGTAACAGAACAATCCACACTGTACACCCCCCCACGTTTCGTTATTGGGTCGGCCCCTACGCGTTTTGACCCACCAAACTCTTTCAACACCATGACACCCTGTACGTATATACACACCTAACCCTCTAGCTCCCTGTGAATATACCTGTTCCTCT…
>TRINITY_Unigene392_c0_g1_i15
ATCAGTCGAATAATTCCAATCACTGAATAAAAAAGCCGTGAACACAATCTGGAAGCTGAGAATCAGGCGTACAAAAGGGAAGGCCATCGATATGGAAGAACCATCTCTAGTGGTGTTGAGCATTGACGGTCTGACATCCTTCCATCATTTGTCACAGCGTTGAAGAGCGTTTTAGCGTTGGATAAACAGAGCATCTGTTGTTGCATCCCAGCCGGTGCAGGGTAGAACTTTGAAATTAAATTGAGGAGAGGCAGTGTAGTAAACCATAACTCTGCATTTTTGGGAGCAATCCATAAGAACGATGGGAAATAAAATATGGCGTTTGCTCTGTCTGCTTCCTCCAGAGGAAGAAGAAAACGAATCAGAAAATGAGGGCGGAAACGGTATCGAGAGTGTTAT…
>TRINITY_Unigene9078_c1_g1_i3
CCCAAAACCAAATTGTCCACCATCGTAACAAAACAAACAAGGGAAATTTTCAAACAAGCACGGACAAAGAAGCATGGAATCATCGAAGGCAAAATATTCTTATTTATGTGAAGGATTCTGATACAAAATGTGTGGGAAAAAATCATCTATGCCTGAAAATGTAAATCAACTTAAGATTGCAACGGCACTTGTAATCAGACGCTACAGAAGGGAGAATCACCGAAGCTCAAGCCTGAAGGTAATACTTTTCTTTATCTCAAACTATCCTGGAATTGCATTGTGTATATATATGGACTCTGTCGCATTTCTAGGACCTTCCGAGTATTGAGACAAAAATGAGGAATGTTAACATACTATAATAAAAAGCCTACAAAAACTTTTGAGATCTCACTAAGCTTA…
>TRINITY_Unigene2128_c0_g1_i29
CGGCGGAGTCGTCTCTGAGAATTTGCCGACGGAACCGAAAAGGAGGAGAGAAAAGAGGAGAGCAGTAAGAAGGAGAAGGACAAACATTCGGAGCGAAAATTGGGAGCAGTTCGAGAGCTCCTGGCGGCGAAATCACCATCGGGAAGCTGCCATTCCTGTCGAATTCCGGGCACACAGCTCCAATTACAGCCCCCGCAGTTCCCTTCGGAGACGCAGTGATGGTTTATTTATATCACATGGAGTGTTTTTCCTGAATTAGGGTTTACAGGGTTTGATTGATTGTCCTGAATTAGGGTTATTGAATTGGGATAGATTGAAGTCATGAAGGATTTCAATGGAATTGGATTGGATTCGATGGAATTGTGATGGGGTAGGTATTGATGGAGGAAGGATGGATCT…
>TRINITY_Unigene11019_c0_g2_i2
TTTAAACTGAAACAACTTTTACAATGCCAAAGATAGGTAACCATGTTTTACTCTAGTTGCTTAAGACATGCCATCATCACAAGGAAGAAAAAATCTGTTGGACATTTCTGCATCAGAACACAATACAGGATTAAGTTTTCTCCTTGAGATACCTTGAGGGCTTGCTGTGGTCCCTTCACAATTTGTGAGCCATAACAATTAATTCAGTGCATAAATAGCCTGGATATATACATACCTGTATAATTAATAGGCAATGAATCCATTAACTAAAGAAACGCACAAATAACTGTCCACAAGCATATGCAAATCGAAATAAAAGTCATGCCTCTATGGCCACATGCTTGCAGAACCATCCAATTGCTCTTTAGTCATCTCCATCAAGGAGCATCACGTCCATCA…
>TRINITY_Unigene671_c0_g1_i6
AAAAATTTCTGGTGATCTCGTCGTGGCTTAGGAGGTCCACACGAACATCAGGGAGTAGCGCAATATCTACATCAATTCTAGACCAAAAATGAGAAAAGGAATGCCCGATTCCCTGACACACGAAATGAGATGGGAAGGTAAGTCCAATGAACATCCTCGGCCGTCCGATCACGTCCTCCAGATCAACGGTTGATACCCCCTTATCTGCTGGACCTTCGCAATGAAAGGCTCAACAGAGTTATGAAATTCAGTGCAAAACTCTCACAGATCTCGTGCGTATCGATCTTCGGATTTACCAGGTATTTTTTTCTTTGCTAGAGAAGCTTCTCTTTCTTTGGAGAATTTGGCTTCTTTAAATGAAGAAGAGTAGCCTTGGCTACTTGGAGAATATCCTAGACA…
>TRINITY_Unigene1441_c0_g1_i21
CAATTATTATGTATGTGTAGGCTCCTGACACATGTGACCAGAGGCAGCAAACCAACGAACCAAAATTTAGGGCGCTCAGGATCGTACTGTTTCCGGTCATTCAACACCACTCTCATCTCCAGATTTGGGCCGGGGAAGGGGAGAGGCAACAATATAGCAGAGGACAGGAATATCTCAGCTTTGTGGAGCTGACTAGTGGTGGAGGAGGGAGGAATGGGCGTTTTCTAATTTTATTTTATTTTATTAACATTGTTTTATTTGTGAGTGGATCAGAAATCTGCCGATAATATGGCAAAAATCTGCTGCGATTTTGCATAAGTATGGAGCCTTGGGTTCCTTACAGATGTTGTATATAGCGAGGTATAAGGGAAGGATCATAACATGTGGCTTCGTCTTATG…
>TRINITY_Unigene6870_c0_g1_i3
ACTTGGAATACCTTCAAATCTCAATTTTATCCTTCACCTGCCCAATGGGAGACATTGAGAGCTCTTTTCTACAGCCGAAAGTGAGAAATATCAATGACAAACCATTTTTCAGATCAGACACACAGGACACATCTAAGGCACATGTCTGACATGTGTCCTACTTTGGAACATGTGTTGAACACGAGCCCTAATGTGTGTGTCTCATATACATGGGATACAGGCACAGGCTCCCAGTTGGACGTGTCCTATTTCTTAGCTTTTATGTTTACTGCTTTCGGGTTTATGTTTGCTCTGTCTTTAGTCTAGTGTCTGTTAAATGGGCAAAGTGTTTTGAATCTTCATAAACACAAGTTTGTACAATGCTGTAAAGCTTATTGATGTACTGGAGATTCTCAGAAT…
>TRINITY_Unigene9469_c0_g1_i31
TGCTAACTAACAAACAAACCAAAAGGTGAAAACAAAAAAGTGAATTGTAGGAAGGAAAACCATTTCTTTTCCCCAAAATATTTAAAATTTTAATGCTAACGTAATCAATATCACAATGAAAAGTCACATTTGATTTATGAGTTATTAATGCTATATATCCAAGATCAAAGTGGAAAGCCACATTCGAACATCAGATGACTGAGGTGAGGTTAAACATGCCACTAGGCTCAAAGGGAATCGAACCTGAATGCTCACCACCTCGACTTCAAACCGCTGAAGCCTCGGTTACGAGCCATTACATTTTTCTTTAAAGGACAATATTTTCTCCCCGCCTACCTTGAACGACGCACCTCCTCCAAAAGGCTCTTGCATAACTGACAAAAGCCCAATTGCAGCTTT…
>TRINITY_Unigene371_c0_g1_i2
GTGATTGAAAACCATTAGAGCCCAACAAAAAAAAATGTCTTTCTTATTATACACAAGTGATTGGAAACCATAGAGATGACCAAACTCCTCTTACACATAAGTGATTGAAAACCATTAGAGCCCAACAAAAAAAAATGTCTTTCTTATTATACACAAGTGATTGGAAACCATAGAGATGACCAAACTCCTCTTACACATAAGTGATTGAAAACCATTAGAGCCCCCCAAAAAAAATGGTCTTTCTTATTACACACAAGTGATTGGAAACCATTATTGGAGCCCAAAATAATAAAATGATCTTTTGTTTTCGTCATTTGTTTTCGACGGTTTAATAACATATTGACTAAAAAAAATGGCCTTTTGTTTTAGATGGTTTAGTAACGTATCGTTTTAGATGGT…
>TRINITY_Unigene18835_c0_g1_i2
GAAAAGAATAACAAGAAGACTTTCAAAGAAAGATTAAACAATTGCACTTTTAGAGCACGAAGATTAGCTGAAAATTTTGCCTTCTGAAAAAATAACAGGTTCCATCAATAAACGTAACCATTAATGCTCAAAGAAGTTGCCAGAATAGAGTATTAACTTCAGCTGACTATATAATTTGTTTTTTTTCTTTCCTTCTTTTCACATGTCTACAAATAAAGAAACATCTGTTTCACATGTTTCGTTCTACATATTTACAAAAGCTGTACATCTACTACATAGGACTCTGGGATACCCTACTATAAAAAGATTGGGAAATGCTGCTCCATCAGATACTGACAAAAGGCCTTGAATTTTCAGTGTATCCTCCAACAGATATACCTTGGAATTGACATATACTAT…
>TRINITY_Unigene9070_c0_g1_i12
CACATTTTGGGTATCAGCAAGAGCAAATGAGAAAAACAATTAACTAAATTTTGTGACAGACAATGGCAGAGGATCTACAAGACCACATCTTTTCATGTCCAGAATAATCAAAAAGTAAATAAACCCAAAAGTACTGAAGCAATAGCCGTCTTAACAGCAGGAAGCATTCACAATTCAAAAATTTGGCAATCTAACATGCAAATCATGCATTATATGGTTGTTGTAAACCAATTCTACTCAGCATCAAAAAGACAGGAAAGGGTGTACTAATAAAAAGAAAACATCTTCCCAGTCTTATTTAGAATAGATGTTGCATAAAATGATAAAACTGGAATGGCATCTTTTCGAACTTGTACAGTGTTGTGAAGAAATTAAATGAGCACCAAGGAACAGTATACT…
>TRINITY_Unigene12822_c0_g1_i5
GGAAAACAGTGCTATTATATTTGGCGTCAAATGGAATGGATTCACAAGCCTTGTTACATTGAAACTGTACAATAAAACCAAGCATGATTTGAAACTCCAAAAGCTTCTTCATTAAATGTATCAAAAATATCTGTCCCAGAAGGGCAGGAAGCTATTTTGACCTTATACGATAAAGACATTTGGATGAGTACATCCACAGTGAATTTGAGACTTTGTTATTCAAATAAATCATGAATACTATTCACCATATTACTGAGATCATCCTTTTATTGAACAAACCCATTCAATTAACAGAATGGCATTCATGTAAGCAAATCCCTTGGAATCCACCTTGTGGGAAGTTCACAGTCCAACACGTTGAATATGCAATTGGGAAAAATATAAAACTAGGGAAAAGAC…
>TRINITY_Unigene6140_c0_g1_i13
CTCCGGATCTCATTGTCAATTGATTATCACAAACGGATACCAAATTAGACCATATCGGAATTATGAATTCGTGCTGTCATCTAGGCCAGAACCCAATCGAAATGCAAACCCAGCTTACAGCTAAAATTGCAAGACTCAATTTTTTTTCAATACAATCTCTGTTTAGATCTGCTCCGGTTGTGAGACAATATTGAATTTTTATAGACATTCAAATTGATCCATTTTGTTACAGTAAGGATGACAATTGCGAAAAGGGGCCATATCTAGAGAAGCAGAGAAAACGAAGATTTACTAGGAACTCGTGTTCAACTTCTTCAGTTTCCCTCGAGTTCCTCCGTATTGTGTGCTTGAAGATAAATGATTACAACCATCTCATCGCCTCTGGAAATTGAGATATTT…
>TRINITY_Unigene1597_c0_g2_i1
ATCTTTTGATTCATATTCTAAATTAAAAAGGACATAGGGTTTATTGGAGGGAGCAGAGAGTGGCTACAAATTAGTGGACATAATACATGGACATCACACGTCGAAGAATGATATTTCTCACTATTCGCTGTCAAAAAGACCCCAACACCCAAATGCCATCATAATGCCAAACAAAAATGATCCTCCCGTGATGCCATTGCCCAACACTCTCCATTTCCTCGCCATCAAGTATTGCTGAAAAGATTCATCCATCATTCTTTCCTGTTCTTCTCCCCAGTTCTTCGCAAAATTTAAATTTATGACCGAGAGGCATCTAGCCAAAACATAGTGTCCTCCATTGCCGAGCAAGAACCTTAACCCACCCATCCAAATCTCTGTAAAGGTAGTGAAATGTCCCCC…
>TRINITY_Unigene9990_c0_g1_i1
CCAAGTTTAACACATGGCCAACCACCGCCCCATGCCATATGGCATCAAATGGGGGCAAAATTCCATGCTGGGCCCCAAAAGAAAGATGGTGATAAAGATTAAAAAGTAAAAATAAACGCTCAACGTAACTAAATTCTTTACGACTTTATATTTTTAAATAAATGTTCTATTTATAAAAATAGCATATTACCATTCATCCATTCTTGCCACAGGGCTTACCCTCTTGGGTCTTCCCTATTAATAAAAGTTGTTGTTCTTGATGAGATTCTCCTATGGTATACTGAGGCAAGGAGCTGCTGTATTGATATCCATATTCAAGACTGGTATCGTTGCCGAGGGCTATCTAATCCTTGGCTTCTTCAATATACAGACGCGTGGTGGGTGTGGTCGATTTCACAG…
>TRINITY_Unigene12070_c0_g1_i2
CTCAAATGCTAGATTATGGTGATACACTCAGAAAGGTCTTTAACTCCTAGGTAATGGTTATACACTCGGGTTAAAACATAAGCTGGGGAGAATTGCGCATTTTATGTTCAGGTGCCTTCCCGCCAGTCCGACATTAAATTAATTCAGTTAAGTCAGTCGAATTTGTCTTTGGAAGTGCAGGGCGGTCTACCAAGCATATCCTCGGAGATTTTTTCGTGTTGACTTTCATTTGTGAATCTGATCGAAGTATGAGCTTTTGAACACAGCACAGAAGGATAACCCTCACTAACTCGCTCATTCACTGGGATGGAAATATGAGCTTTTGAACACGACACAGACGATAACCCTCACCAACTCGCTCATTCACAGAGATGGAAATCGAAATGGGCGGCGAAGAAG…
>TRINITY_Unigene45211_c0_g1_i2
ATTTTAGGTAGGTTTATGTATTTCCTTTATTTATTTTTATTTTTATTTTTCCTTCTCCTACGAGAGAGTGTAAAATGCCTGCGAAGACTTCAAGCTTATGGCAGACGCTATTTCCCGCTCGATGAAACATCTCTTCTCCCCGAAAATATTGGCGATTCGGAGGTGAGAGGTTCGACTTCTGTTAACTCGAACTCGTCTGCTTTCTCCACTCTCGGCCGCAGACTTTGCAGCTTCAAAGATGTACATAAAGCAGGTGATTATTGAGGGTTTCAAAAGTTACAAGGAGCAGGTTGCGACAGAGCCATTTAGCTCCAAGCATAATTGTGTGGTTGGTGCCAATGGGTCAGGAAAGACAAATTTTTTTCATGCAATACGGTTTGTTCTCAGTGACTTATTCCA…
>TRINITY_Unigene12812_c0_g1_i5
CGAGCACTTTCAAGCAATTAGGTGAAGCCCTAATTCCACAGTCAAATCATGGCAAGACATCCACAGAGTAATGCTCATAGATATTGGAAGCAGGCACATATCTTTACACCGAGTTGAAATCCTTTGCAACTTGAGCCTCAATCCAGATAATCCAAGTTGGAGAATGATTACATATCAAGCATAATCCATCAAAATTTTTCATATTATGTCTTTTCATATTGATACTGGGAGAAAACGATGCCAAAGAAATCCAGCTACCATAAAAAGGCCAGTACAGCACACAAGCTGAAAGAATTGATCCATCTTCAAGATTGTATATTCAAAAATTACACTGAACATATAATATTTTCAAGAAAATATAGTGAAAGAAATCTAGCATGCCTTGTACTCCTTTAAAAA…
>TRINITY_Unigene5574_c0_g1_i1
TTTTTTAATGGGAGGGATAATTGTACAGTTTAAAATTGTGAGTGTAATTATTGTAAATTTGAATTGAGAACGGGAAAAGGGGCCGCAAACAGTGTAAAATTATTTATAGTATTGCCGGGTACGGGGCTTTTACTTTCTGTCAACCGACGGTAACCCACTCTGATTTGTTCATACAAGGCAGCTTTATTTCGAAACATTTTTGTCTTAATGAATGGCAGCTGCTTTCTGTCACCTGGATTTTTTCTACTTACAGAAAGACTAAACACAATTTATCATGCTTTACAGTGGTTGAACGTGTGCAGGCTTCTTTAACCGGACGGACGCCAGCGCTTTCATAAATATTTCGAAGTTATTGGCCTGAATTCCAATTTTCGTTTCAGCCATAATGGTGTGAAGCTG…
>TRINITY_Unigene5915_c0_g1_i21
ATCCACAGATAATTGGTAACCAGCCCCATATACTGTGGCGACAATCTCCTTGATATCCACAAATCAAGATACATTGTTTATCAATGGTAATTAAAAATTCATCCTAAGATTAAAAATGCATCCCTGGCTAACTCTGCAGCAAAGCCAGTTATCAAGTAGAATGTTCAATGAAACACACCGAAGTCACAGCAAAAACAAAAATAACAGGTACATCTGATGTAATCTCCCATACTCTTACGTCTCACAAAGGAAATAGTAATGCATTGAGAAACAAATGAATAACTGCCTCCGTCTTCACCCGCCATTCTCGATCATAATCATTAGTTGATCCAAACTAATGAAAAAAAAACACCCTGATTTTTGCATTTGTTCACCCTCGTGAGTAGGCATCATTTCGCT…
>TRINITY_Unigene35930_c0_g1_i8
GCTGCATAGACACTGACTGGAAACCAACCCAATCTCAAATGGCAATGTCAGAGAGTCTCTTACATCTCCCCACCTTTCTTTTCTTTTTGCCTCGACCCGATTGCATATCTAATCTCTTCGATGGGGCGCTATATATTGCAACTTAACTCCACCGCCCCCAAAATTTTCATCATGTTTTTGCCTTGAGGCTTGAACAAACCCCATTGACTGTGCATCGCCCGAGAAGCCTAAATCGAGGAGGAAGGGGCGCATGGCCACATAGGCGCGGGGGCAAAAAGTTGAAGGCAAAATTCCAAAGCCCCAAATTACATAGATCTCCTATTAATTTCCCAATTCCTCTCACTCACCACCCAAAAGATTATTTCATTGATTCATCCATTCCTCCTCACATTTCATCCC…
>TRINITY_Unigene9585_c1_g1_i3
TGCAAAGAACATATATATATATATTTTTTTTTCAATTTTTTGAATATAGGGTGGGGCCCTATAGTACGAGAGAACTTTGAATTGCTTCCTACCGGAGTAGATGCAAACGGGATGAAGGAAGATGGTCCTTGAGGGAAGTATCGTGGGCCGGGGGTTTCTGTTAACGAGGTTACCTGAGGTTCGAACACAGTACCTGTGTCCACTATTCCAAGGGTTTAAACCCAGGTCTGGGGAATCCTTGCACCAGAGCTGACCTTTGAGAGAATCTCCATTGGTGTTTTTATTTGATTTTGGCTTTCTAATTCATATCCGTTCCTAATCCATAATTTCCGTCTGTTACCGTGTCATAAAAATGACCGTGATCCGTTACAAAGTACAGTATCCCCCCACAGGGAACCC…
>TRINITY_Unigene6991_c0_g1_i2
TAAATTTGCCTGACTAAAAGCTATACCGCCCGTAAAAATCAAAGGGTCGAAAAAGAAAGAATACACATACATACATTTACTGCGCTTTGTCTCTCTTGCCCGCTTTCCGCCCATTTCCTTGGTATTCTTTATTCATTCATTTATTTGTTTTTCTTTCTTTCCGAAGGCCTCTCTTCGGGAGCCATCCAGGGTTTCGGGACCTTCTTATTAGTACCGGAGCCATTCCAGTCCCCGAAATATCGTTTTCCAGTTCCTTCCCGCGATTGCCATCTCAAATTCGGTTTCAAGGGAGTGGTTTTGTCCGTGATCGAGAACCGAAGCGCTCAATTTCGTTCACCACAAAGGACCTTTTTTGGTTCAAGGGTTGCTTGCTTCGAGCCGTGACCTCCATTCGCGTTT…
>TRINITY_Unigene4635_c0_g1_i6
ACTCATTATGAAGTGATCAAGCAAGCTTATGTACTCATTATGAAGTGATCAAGCAAGCTTATGTACTCATTATGAAGTGATCAAGCATCACAAATGATCATATCACTCTTAATGCTTCTGCATTAGTGAATAAGCCCTAAAGAAGCAACTTGAAAAAGCATGGAAGAATTATGGCTTGTAAATTGACTTGACTGCAGTGTTGAAATTAGTCTTTCTGGTGAATCCTATGATATGCTTGGTCCGGAAATAAGCTTGGTTGAGATATGCCACGTCATTGCATCTCCTCTAAGGCAACAAGCATCAAGCAAGTACGGAAAGAGGATAGAATAATGAAGATTAAGAAAATCCCTTACAACAGAATTTCTTGCATCAACAGTATTAGAAAGCATAACAGCCCTT…
>TRINITY_Unigene246_c0_g1_i2
CTAGAAGCAATTTAAATATATCAAACAAACTTTATGAAGATACAGTTCAAGAAATCGATCCTTTGACCAAAAGATCAAAGAGAATCCAATGCAAGCAGCAAATTTTTTACAGAATCTAAGAAACGGCGGTCAAAAAGCAATTTTCCAAGAAATCAAGAAACACGGTCAAATATTGGCGAATCAGTATTTGCTCCACTACATTGTAGTGCAGTAGAAATGATCCTGGCAACTGCCACCATGACGTGACAGGAAAATACATTTACAAAAGAAATATGATACATTCTTCAATGTCAGATCATTAGCTGACAGATAGTTTGCATCTCCCTAAACTTCCATGCCAAGATACTCTATCACCATAGAAAGAAAGGAAGAATTTGTAAATGTCCACAAATGACTAAA…
>TRINITY_Unigene10995_c0_g1_i6
CAAATATTCAAGACGACTAACTCATTAAAAGGTTAATCTTTGGGAATTATTTCAATTCAATTATAGTTCACACTACAACTGCAGGGTGAAGAGCCAAAAGTACCACTTATATAAACACACATTATTTATGAATCGGTTACAACTGGGATAGATTACAAAGATACAAACGCAGCTGCAGTTCATAATGAGAATGCCAATTTGAATCCACTTGAACAAGTAGAATAAAGCAGAACTTCAAATGCTTCCCACACCATATTTTACTTGGATATCACACACTAGGTGGTAGAAACAGTGGATACTGGCCACCATAGGGATTGATATACAAATATTCATCAGCGTAGCTTTCATTCTTCTATTATTTTGGTGAGAAAAAAGTGGCACTACATTTCCAAAGTCGTA…
>TRINITY_Unigene9941_c0_g1_i4
ATTTTTTTTCTTTGCAACACCACTTTTTTGTTGTTTTTTTTCATTGCAACGCCACTTTTTGTTGTTGTTGTGATAGACTAAGTTCTCATTAAAGAAACTAAACCAAAATCCGGGACTTGTTTGATTCCGGATTTTGTCACTGTATCATGCAACCACGAGCGAGGTACTGCAAAGACGCGAATTGAGCGTCCATTGAAGTATTTATTGAGCTTAATGTGATGTCAAACTTGTGAACACTGCCATGCTTTGCCAGATCCCAAAAGTCTAGCTCAAAACTCTGCAGATCGTACCAACCTACCACCAAAATCTCCCACATCCCAAACCCTGCTTCGACTGCATACTATCCCCGAAAGACTGATACCAAATTTATCAACTTTGGCCTCGCAAGTAGCAAATCAG…
>TRINITY_Unigene21218_c0_g1_i3
GTTGAATGAAGCCCCTAGATAAAAGTATCCTGGGACTTTGAATTTCTCAGGGTTTCTTGTTCAATGTGTGAATGCAGTATTTGTTAATCCACGCTTCCGGTTTTGACTCATAATCCTAATTTATATTTATTTGGGATACTCAAGTACTCTTGAAGTCATGAACTACTTGACTTCTATATCACTTTTTAGTGACGAAAGCTTCTAGCAGTCATCAAAGAATATTAGATGGAAACACTAAATACTTGTATTTATGGAAAATTCAAGGGATGATGGTAAAATGAGGAAAAATAAAAATTTCCATGAACAACAAACAACCTGGAAAAAGAAGAAAGTATTTAAAACTTACCAGAAATGGCTACCAGTTGTTAATTACTATTTTTCATTTTAGAGGGCTTTTGA…
>TRINITY_Unigene0_c0_g2_i6
TTCCAAACCTTCCTTTCTTAGTTTTGGATGTTTATTAATCATGAAAACTAATTAAAATAGTAGTCATTTTAAGAAATTAGTCCAGTGATTAAAATAGCGTTGTTAATTGAAATATAAACTGGCAGCAGCAGTCACAAAGCTGGATTGAGCTTTTTACCTTGATAATAGCGGTTGTTGCAATGATTTATAAATTAGGAAAATAGTAAGATTGAAATTGAATAATCTTCGTCAAGGGATACGCCACTTTTGCATTGAAGGGTTACATGAAAATGACAGTAAAATTATAGCATTGCCACAATGGCAATCCAGCGCGGGTCATGACAAAAATGTTAGCCACGTCTAACTAGGAATCTGCTTGCCAAGGCCATCTCAAAAGATTATGCTAGACGAGGCTTCCAA…
>TRINITY_Unigene13444_c0_g1_i6
CAAAGATATGATTGTCAAAAACATTTGATCTACACAATTACAGAGAGAACTCAGTCCAGTGCAAAAATCACACCATCAAAAATAGTCCTGACCAGTAGGATAATTCACATATAGAGCAGAACAAAAAGAGACTTGTGTTAAAACCAACGGTGTTAATTACGTCAGTCTCAACAAACTAGCCTAATCCACAAGCATAAACTGAAGTTTGAACTGGGTTGGCCTACGAATCCATCCTTCTAATTAACCTACCAAACCAGAATGATACAATTGATGATAGCAATCAATCTGCAGAGCAAAAGACAGAAGAAGACCTATGAAAGTCAGACCTAGAAAGGTAACCCAAATACAAGCATGAGCCAAAGTAGAAAAGACAATGTTTTGACAAAACAGAATCTGGAA…
>TRINITY_Unigene1042_c1_g1_i19
TGCTACTGCCAAAAGAACAAAGACGGCCCTAACCTCTTCCCAGATTACTTGCTGACCTGAGCAAGGCCACATACTACCAATAGAATAAAGATAGCACTAACCTCTTTCCAGTTATCCGTGCCAATTAGATGATGAACAAAGTTCAAACCCGTGCTTAAAACTTGAGCAATGGCAACAGTTCCTATTGTCGCTTCCACCTCAGAAAGAACTCTCCACCAATTTTCAATCCAACCCTTATAAGCATTCTCATTGTAGCTCCTATTTTCCCGTACCCTGGCACCAAACTCAATCAGTAAGGCAGCTCTTTGATAATATCCCCTTAGAATATGATAGACCAAGCCATCTGCCACCTGTAGTCACTGTTTATCTAAGTCCATAATACTGGTATCTTCCAAAGAC…
>TRINITY_Unigene12784_c0_g1_i19
TTTTGGGATAAATTATCAAATTCAATAGAGGTAAAGATCCAATGTTACAACCATGTAAACTAGGATGTACTTGGGATCGCTACAACATTTTTTATCATACCATCATTTACAACAATTGCCATGACAATAACATGAACAGCCTAAATCCTGCAGTTATGTATTGTTAGGATTTCCAATTGAGAGAAAAATTCCTTATGCGCAATGTTTTGAAGACATTGATGCTCTTTTAGATACATCGGTTAAAAATCCAAATGCACTTTAATTAATATCGACTTTTAACAGAAACACACAACAATCCATAGTAGATATGCATTCAACTAATCTGACTGAAGCAAAACCTATATGGAGGTAGCAACTAATCCAGTAAATGTCAGGTAAAATTATAACACAGCTTATTCA…
>TRINITY_Unigene31633_c0_g1_i9
TACATTTCCTACAGGCATCGCTTGTGTGATATCAGCAGAGTTGAAACTTATACCAAACAAAGCTTTATGGCGAAGGTTACTCAATGGGTAGTAACCTATACAAGGCACAAGGCACAAAAGAGAAAAGCTTATCATGATGGCATGCTTGTACTAGAGTGTTCTAATTCAAATCAATGCAAGGTTTTACTATATGATGATTGTGGAAAGCTTTTGGATCATAGGTTCTTGAAGAACTACGAGAAAATAGAACCTGGGGAAACATTAGAGTTTGATAATGCCCTTGTTGATGTTGGCGATGCCATGGATGAGGAATCATTTTTTTCAGACAGAAATAAGAATGATGGAGATATGCAAGTAACTAAGAAGGGATATTTTCCAGAAAAAGTTTATAAGCAATCA…
>TRINITY_Unigene7512_c0_g1_i3
ACAGACAAGCAAATATTAAATATTAAATATATATATATATTTTATTTTATTTATTTCCCTAGAAGTCCAAGCCATCACCATCCCATTATGCCTTGTAGCTTATACACCTTTTCAATATTTACACTAATGCTTTGTTAAACAGAAACTGCAGATACATCGATAATGCTGAACTAATTAAACTTTTCCTGAGCTTTAAATTGAGGGCGCTTGGATAATATCGCCTCTTAAGCTGTATCCCATTTTATTGTTACTATTACAAGGGTACTTTTATCAACGATCCCTTATGGGAGACATTGATAATATCATTTTGAACATTAGTTCTGCACGTTAAGACTGTCGCGAAATAACAACGATAGAAAGTTCACGGAATGTAATATAATGCTATATAAAAATCTAGGA…
>TRINITY_Unigene767_c0_g1_i10
ATCTATGGAGACTCTAAATTAATCATAGATCATGTGAAAGGCAAACAGGACATCAGAAATGACAGCTTTACAGGATGGCTGGGCAGAATTGCATCTCTTTGGAATCCTGATATGTTCCCTATCTCACATATAAGGCGTAAACAAAATGAAAAGGCGGACGAACTTTCAAAGAAAGGAATACAATTTCCTTTCGGTAAGTGGCACCTGAGCATCTCTATGGATTCCTGTACATTTGTCATTCAGCCCTTCTCTATGCCCGGCATATAAGGTCAACAATTTTCTGGTATGCTTCATAACACCTTTTTTTTGGATAATTGCACAAACCTACAAGTATCTACAAAGTTTGAAAATTTTCTAATAGTCTATGATGGATTGCAGTCCAAAATTTTGTATATGTAT…
>TRINITY_Unigene2366_c0_g1_i4
GCTTAATAAGAAAAAAAGGAGCGAGCATGCTTGAAGATGTATCCACTCTGACCAGCATCAGAAACAAAAACTCATCACAAGAGCTGTATTTTAATAAGTGCTGGGTCACAACCCGGCCATGTTATCCTGGAATCCCGAGACAAGATGCCATAACACCAGGGAACTCCAGACTGTTAGATGGAGCTCACATATCGAATTAAAATACATTCTATCCCAACAAAGGGCAGTAATCAAATGCGGGCTAACGGAATTTCACACATCCCCATGTCCCTTTTGATGGGCATTGACTTCTTGTTGTATCTCGACACAGATATCAACATATATTCCTCTGTCTGATATGTCAACCATAGCTTTTGCTTTTCAAAGTCAATTCTGTACTTCTTTCTCAGTGCTCTGCAG…
>TRINITY_Unigene21890_c0_g1_i1
AAAATAACAAGTAAAATCTACTTTAAAAAAAATAAAAAACTATGCCGATTGCAAAAATTGTTTACATTTCAAAAAATCTATTACAATTTTTTTGGGCAACAAATGATGTCAAACTCCACAAACTCCTCAAATATATAGTTTGATCCAGAATACTTCTGCTTCAGATTAAACAGTATATTCTGAGTGTAAGTTATTATTAATACAACATCATTGAGTGCATAATGCCTACGCGCAGCGTGGACGTGCGTGCGTTTCCTCCACTTTTTCAACCATATGTTCACGATGCAGCAGTTTGGTAGAAAAATCGAGACAGGTGTAGAAGAGATCGCCTTGGTTTGCGGTAAATCCGATTGGTTAGATGTTCGATTCCCACCGCACTCAAATACAATCATGAAAGCA…
>TRINITY_Unigene10100_c0_g1_i1
TTTTTTTCTAAGCATTTGCTCTTTATAGAAAATGCAGTAGGCACTCCGCAAAGTTGTACCATTCAATTATTGTATGTGATGATGACTACACCATATGTTAGTTATTGCTTGTCATATTTGTCATTTGTGGCTACATCACCTATTCTTTAGTAAAAAACTAAGAGTTGAAATTGAAATTGTATCAATGTCCTTTGAATGACCAAAATAATGGTCAACCAACTGGAAAAAAACAACTCAAAACTCGTTAAGTTATGTCCAAGTAGAGTATGCTAGTCTGCTAGATGCACCAACTGAAAACCATATTACTACAAGCTAATAATTTCTGTACAATGAGAAGGGAGATCCAGCTCCTACCAGTCCCTATATGACATTGTGGTTATTAAAATGAGTGACAATCCA…
>TRINITY_Unigene14491_c1_g1_i4
ATTTTTAAATATTACAAATCACTTTATTTTTCAAAACCTTTTTCTTGGAGCTTTAGTAAATTTTAAGAGAGTTTAATTCAACCTTACGATTGTTTTGGATTAGATTTATCTTCCATGTTATCTATTAATATTATGTAACTAGTACAATCACAATAAAAATGTTAATGTGGTTGATATAGCCGAAGGCTGCATAAATATAATAAAAAGAAGCTATTGTAACAGGAAGAATGCCTTACTAATGCACACATTTACCTGATTAAGCATATATAGAAAAGGTTATGGGTCAACTTTAACTTAAGAAAAAAATTACACATCTTATTGTAAAATGGACCATTTTGCTAAGTAAAATTTGCTTATATATAAATGAATGTTATAAATAATAATGAGGAACTTATCATG…
>TRINITY_Unigene10158_c0_g1_i2
TTTTTTAATAAACAGATTGATGGGAAGTATTATTATTCATGCAGTTGGCATGTACTCAAGGTGATACAACATTCAGATGATGTGAGTTTCCTCTTCTTATCCTCTTTGATGTTAGGCACATAAATAAATAAAGAGGCAACCCTCAAGCGCAAGGGAAGAGAACAATCTGCTCATGTGTTCAGCAAAGTGATGCAGAGGAGATTTTGGGGTGTCGATGACCTCCTGTATCATATTTCGACCCCAGGCTGTTACTGGATGACAAAAATCCAATCTATTTACCTTTATCCACATCAGAGGGATGGTGACACATGGCTAGACACTTCAGCCCTGTTTGTTGCAAATCTGTTGAGCACCTTACCAAATTGAAGTACATATATACAGCTATCCCACAAATTACAG…
>TRINITY_Unigene7294_c0_g1_i4
CTAACATAATTCTTATTAATATTACTAACCTGCGTACCTGCGCGTAACTGATCTACCTGTTCTTTTATTCCGGACGCATCATCAACAACCACCGCGGAAACACTGGCCCGAGAATTCTGAGACTCGACCAGAGGGAGCTCGACCGAATCCACAGACCTCTCATCCGATACTTCAACTAAACTTGCCGGATCTTCCTGACCAGCCGCGCTTAGAACTTCTGAAGACTGGTTCAGACCCATTGAAAACCCTCGGGACTGTTCAACCACGATAGAATCCTCAGCGTTCTGCCCGAAATCAGCCACAACCTGCGGAGGCCGCCATCCAATGCTGAATGAGGCATGAGCGATAGGACCAGCACGCAGACTTTCCACGACCTTGTCCACATCAGAAATGCCCTTC…
>TRINITY_Unigene122_c0_g1_i1
AAACCCCTTTACTAGATCGCCGTCGCAGAGAAAGATTCTCTGACCGGCCGGGGTGGAATTCAGAGTGTCGGTGGCCGGAAACGAAGGCCCCGGCGAGAAGCGTTCTCTGGGCAAGGGCAGGGCCTGCCCAGGGAAGCGGGGGCAGCTTCTGACGAGGACATGCCAGCTCATCTGCATCTGCGTTTTTTTCCACCCCAGGCGCCCAGTTTGTTTAACTTACGCTGTTATTCGTTAATCGGAATGCACGTTCTGCGGACGTCATTCGCAGAGCCCCATCAGGAATCGAACGCTGGCATAGAGGTTAGGAAAAATGACCGGCGTTGTGATCTGAGGAACGACTTTTTTACTGCACAATTAGCCCTTTTTTATTTCCCTAATAATTGGTTTCAGCGGGGTGGA…
>TRINITY_Unigene12503_c0_g1_i8
CAACGTTCGAGTCCCGTTGAATCCCCTTAATTGCATCCCCCAGGAGAAAATGGCAGCCATTTTCAGCCCGGAAGCCTAGTCCGCTGGCTGGGAGTTAACACCATAGCGAACGATGCGTTTAAAGGGAGCAGGAGCCATTTGCGCCTGATCGCCTGCTGAACTCCGAGGCCACCGCCAGAAGACGACGACGACGACGAAGAAGAAGAATGAACAAGGAAGAATGAAGGCTTTGTTTTCAAGCAAAGTAAAAGGAGGTCATAGTAACAAATTCAGAGTTTTTCAGTGTAGGTAGCCGGTCAGAGGTTCGAATACGCAGCATTTAACGGATTCTTCCCTTCCAAGCTCGAGCTCACATTGCTCCGGCCGCTTGCCATTCTTTGCTCAAGATTTTATTTCGAG…
>TRINITY_Unigene10993_c0_g1_i1
ATCACCGATTTGCCGTCCTACTATGTAAAAAGCGAGCAAAATTTTCCTGAAGCTTGAACCCTAGCAAAACCCCTGTCATCTCCCAACACTCGCGAATAAACCCCAGTAAAATTCTACATAACGATCTTCTCCACCGCTTCAGATATAAAATATAAAACTTATCAAATGCATTCTCCCAAATGAAGTGATGGCCATGGTTGCCCTCACAGAATTCCATTTTGGCAGCGGAACTGCACTTAGTTTCCAATCTCAGATGGGTTTTTCGCTCGTTACCTTTGGAGGCTTCAAACTGCCACGAAGACTTGGAAACCCACTTCAGCAACGCAGGTGTATTCTTAAAATTTCCAAGGTAAATATCACTTCAACGCTCCCTACAAATTCTGTGATTTTAGCTGAATA…
>TRINITY_Unigene4903_c0_g1_i10
CAAGAATATACTACCATAGAGAATGAGAATAATTTTGATATTGACAAGCATTTTTCATTTGAAAGTGCATCTTTAAATTAAAGAATCAAAATAAAAAATTGGCAGTGGGTTATCGTTGATTGATGAAGATCGGAAGGGCCATATTGTTGGGCACCTTGGTTTCTAACAATAAGACGTATATCTCTATAAATACAGACAATCCGCGTTAAAACTAAGTGTGGGGTTGCTGTGGTTGTAGGCGATCAATTTTGGTTGTAGGCGTCGAAGTTTCGTGACATTTAATCTTTCAATACAGTCCATTTTGAAAGGTAATCATTGAGAAATTTTGTCAGCTATGGCAGAATCAAAGCCAGGGATGAGAAAACCTGTATTCACTAAAGTTGACCAGCTGCGACCAGG…
>TRINITY_Unigene10840_c1_g1_i46
AGGTATTTGTTTCGGTGGCACAGATCTTTTGTAATAATTGTTTGGAGTGGGAACGGGCGGAGAAAAAATTCTCATGATTATTTTCATGCACAACATATGTCCTTCTAGGCTTTACTGAGGTCCTAGGGCATGTTTTGCTTGTGGTGTATATGGAGTTCATTTGAGAGATCATTTTATTTTTCTTTATAAATGTTTATCAGTTACCACTCATGCTTGACATTGCTTAATCTTCTGAGTTTTTCACTTTGGCTCAGGTGTGACATATTTTCCAAAACTAGACCGTCCACACCTTCAGACTGGATTTTCCCAGAACTGGATTTCGAACGGATGGAGTGACTGAGCTTGGGAGTTTAGTGAAGCTGAAGAATGTTCCCTTATGGGCAATTTATCTGGCAGTCA…
>TRINITY_Unigene10894_c0_g1_i1
TTTTTTTTATTAAATAAATAATTATAAAATTTGAAAATGTATAGAGATATACTTGCGTCATAAACATGACATGAAAGCCACATTTAAGCCTTGAACTTTGCCAACACAAAATCGACATCGACATCAAAAAAATTATTTATGTGAACAACAACAACAACAACCAGCCCAATCAAACCCATAGCTTCAAAATGGCATACTAATAACTCAATAGTCGCTAGCTAACCTACCTTAATGAGGAGTGCAAACCCTCGATGAAGTTACAATTAGGCCTCCAGTTTTTCCAACACAAAACCAACATATCTTTGAACATCAACCAGCCCAATCAAGCCCGTTGGCTCAATGGCATTCTAATACCTCAATGTCTAAACAGTAGTCAATAATCTACACACTCAACGAGTG…
>TRINITY_Unigene6299_c0_g1_i1
CCAACACTAGAAATTAGAGATTAACAAATATCATCAGGTCATTCAAATGATGCTGATCCTTTTGCTGTAAGTAGACAAGAATTAGTTGTAAATATTTCCATTCCGTGAGAACAACAATCAATCTTCATAAGCATTGCCAAGGCAATAAGCAGAACTCTGAAATTTTTAAGAGGGATATTTTAAGAAGAAACTCATAGAAAGGGGCAATCATATCCATAGAATAGAAACCCCAACAAAGGATAAATTATAACATGGATACATTCTATTGAACTGAATTCCCAGTCTGTAGCTCAGAAGGCTTGGAAAAACAACTTCCAGAGTTGAAATGGCACAGAGACAAGTATCACTGCCATAGCCAAAACCTAATCACTACAGAAGCTGTGAATTGTGATTACAAAG…
>TRINITY_Unigene360_c0_g1_i19
GTCAATAGCATTTTTTAACTTATTGATAGTATACTTGCCCGTTCACATTGGGAATTTGGTTAAAACAAGCTATGTGCAATCTTCTGTGATAGTTTATAGTTATACCAACAGTGTTTTGCCTTAATGGAATACTCAATATGGACTCTTAGTTGACAACCATTAAGAGTCTTTTGGATAATCACTGTGTCAACAGTTTCTAAATGTCCAACATTTCAAGTGGACACTCCACCCAGGGACAAAAGCTTGAAAGTTAGTGAGAGTGAAGAAAGGATTAACTAGGGAGATCAAAAGGATAACCATTGAAAAGGACCCACAGATTAAGTTTGAAAGCAAGTGTTAAGTAAACCAACCATATACCTATGTTTCATAAACGAACTGGAATTTTCATACACTTTCAAT…
>TRINITY_Unigene7777_c0_g1_i1
GTTGCTACCCCTCCTCGTTGCTATCTCTCGATTATCCCCGTTGCTACCCCTCCTCGTTGCTATCTCTCGATTATCCCCGTTGCTACCCCTCCTCGTTGCTACCCCTCCGCGGATATGCTCTCCCCTTATTTTGGTAGCTTGCATGGAACCATAGGCTAAACGGAATTCGCGTTTGTAGCATGAACAATAATGGGCACTGACGTGGGCAGAATCTTAATAAAAAAGGACCAGTGAAAGATGAACAAAACTAGGGTTTAAGGACACGCCGGGGTTTAAGCGCAAATGATGATTTTGCACGCAGGGGAGTACAGGATCCCGTGCTTCTGAGCCGATTCATCCACTGATCCTCAGCGTCGCAAAGGTTGCAATGAAGAACTTGAAGTTATTCTCGGAATCCAG…
>TRINITY_Unigene12781_c0_g1_i54
CCAGTCTATTGAACAAGAAGAAAATGATACAAACAAAGCTTTACTTTGTAGCTCAAAAGGGGATGTGGGTTGCCTTCTCTTGAGACAATAGCTCAAGGGAAAAAAAAGAACACGGAGGACGACTAAGCAATTCTTAGTGATCTCACGTCATTTATATTATTCAACCAAGAAAGGATACAAAGCAGCAATTTAATAGGCCTGCTCTGTGAGCACAAACTAACTATATTTATGAAATTAGAACTGGAAGCTTAGGATGGACCATCTTCTACACAATCCACTAGTACAGAGTCCCGTCAAATTCAGAGAATTGAATGGATATGACGAAAATTTGCATTAACATGTAGAAAATAGTGGCATATGCCTGAGTACCATAGAATAGATAGATGATCACCCACCTAC…
>TRINITY_Unigene12623_c1_g1_i6
GCCGGCCAAAATATTATATCCATCCATCCATACACCAGCATTGAGGAATTCACGCCATCCTACTCCAATTACAATATAGTTTTCTAATAAATTACAAGTTATATGAACACAAATTATTCTGATCATCCAGAGGAGGAGGGGGGCATGCCTTGAAGAAGAGGAGCCGCCTTCTTCATTCTTATAATCGATTATGATTCAAGAAAAGGAGACAGGTGAGGTGATGGATTTTTAATGGGTTGGAAGTCATGATTATCATGTCAAGCATTTGGAGCAGAAGAAGATGCTGATGTCATGTATTCTTCTTGTCCTGCAGTTAGAGAAGCTTTGGCAGAGGGAATGCCACTTTCACCTTGAAGTTCTCCGGGCATTGAATCTGCCACTGAGTTGCACAGTTCTATT…
>TRINITY_Unigene6395_c0_g1_i9
CAAATATCTAGGTAAGTGAGGTGGAGAGAGACTTTACAGAATTGAAAAAATAGAACAAATAAAATTAATTATTAAGCATCATCTAACCATCCATTGTTTGTTAAGCTCTGACTTCGATAGTTTGACAGTAAAAAGTCATCATTTTCAGCGCTGCCTCATTTCATTCCGACCCTATCCGTACGCAACAAATCTTCGCCTTCTAAATCTTCGTTTCCGTTTCCGATGGAGAAGCGCGCTCAGACAAGCAGTAGGAGGAGAACATCATCAGGGTAAGATCGAACGGAGTGGAAAACCGGTACTAACGATCTGTACAGTTAATTATTCGGATTGTCACTGGTAGTTAGTATATGGTCACGGCCATGGCAGCAAGGGTTAGTTGGTGTCACAATTCTGTACATT…
>TRINITY_Unigene22331_c0_g1_i6
CTTATTCATAAATATTTTGGCATCACCCTGAACCAGTGTCTTAAAAAAGTTTTTACAAAACGCATTTATAGTTGATGCAAGTTTACCTACTTGTGTAAAACCCTCACGTAAAATTTTTTTATTTTGGGGACGGCCACGCACATTACAAGTTTGTAAGATAATCTAATTATAACCTAACAATCTAGTTCTATAGCACCATAAGTGATGGATTTCAAATCTACATCGTATTGCAATACCCCAATCAGTTCAAATTTAAATTAGCTTCGATATTGGAAACAAACTTGTGCTGGAACGGCATAAATGGGTTTCTTCATGTAACAAAGTTCTTGTCGTTTATGAAGTTTATATATTATAATGCATCAACCAAGAATGGGGTTACCCGCTTGCCATTTTGGGCAG…
>TRINITY_Unigene116_c1_g1_i1
CGTCTGTTCATTGTCTTAATACAGCTTCCAAATGTTATTATAGCACTGCAACCTTTAAAGATAAATAGCCAGTCTTCAGTGGTTTCAGCGTGGCGAAGCATTGCCAATAATAGGCTCTGTAATACTTTGCAGATACCAACAGAATGGTGTGCTTATCTATAGTGTTAATGTTTCAAGTATGTATACCTTGTGATGTTATTCTAGTAATATATTAGCTTCATGGCCTCTGTCGTTTGCCAGCAAAATAATGCATCTTGTAGTCAGTGATAGACTCTTAGTAGATACAACTGAAGCAAGAACATCCCTAGAAGATCCACTAGTAATCAAGAATGAGCATATACATTTCATCTATAAACAGAGAAAAGGACTGGAACATATTTTGCATATGAATTTACAATT…
>TRINITY_Unigene10385_c0_g1_i3
CTGCTACTCTGGCTAATCACATTGATGTACAAGTGAGTAAACTAGTGACCTGGAAAAGTTTAGAACCATTGTTGTAAATTGTCTGATTGAATTATTCATAATACATATTATTCACAAATATGGAATTATTCCTCAATAGCATCTCATTTAATACGAGAATACTTTACTGGAGTCTCTATCTGAAGGTTTCATGCTATCTGCAGCCATGAGATCATGTTTTTTTCTCTTGATTGCAAGAACTGAGGATATAAGCCTCGGTCGATGGATTCATCTATTACATCACAATGACCAGACAAAACCGATATGAATAATACAAGTCTTAATAATTACAAATTCCCTATGATACAAGATCACAAAGTACATCCTCAATCAAGTCATTAAACATTATTTTCGCTATGT…
>TRINITY_Unigene519_c0_g1_i1
TTTTTGAGTATATAAGAAAACCTAAAGAGCAACAAAGCACAAATATATTAGCTTGAAATGTCAAAACAAGCTTGAACATACACATGAACTATGTCATGTCTATGCCACTGAAAAATTTGTTGTTGACTAGAGCTTTTTCTCAAGTTTTCGAACAGGCAATTTACATTTTAAAATACTTAAAATTGGCAAATTTGAACCAACAGTAGAGAAAATATAGTTTTTCTAACACTCCATCATATATATTTAGCCCACAGCACATTCCCAACCAGGCAAGCAAACTCTCAACTGTTGATAAAGTCAATTTTATAATTTTAGTTAAGATATACTGATTCCTAGCTTATTTAGAAGAAAACTAAATATGAATACATATTTCAGGTTCTTTCTCGGTCTACAAATACT…
>TRINITY_Unigene1389_c0_g1_i15
GGGCATTCTCTTTTCTTTGTAAGATAGTCTTATCTCTTGGGTGAGATGATGTAAGTTGCTTCTGCATCAGGGAAGATGCTGTTAGTTGCTTCTGCAGCAGGGAATCTATGAGGTAGTGTAAATTGCTTATACCTCAGGGAATCTTGGATGAGATACTGTCAGTAGCTATTATTGGATGAGATACTGTCACTTTCTTCTTCATGAGGGATGAACTTCAAAGGAAAATGAATTATTAAAAAAATAGCCATAAAAATTCATTACATAGGATCAAAATTGCAGTAAGACTAACTTTCCATGGAGCCACGGTGAATTCTCCTAATTCCTGTCCTGACATATCAAGTAAAACTGAGCTGCCATGGAAGGACTTGTGTGTGCTCTGAAAAAAACAAACTAAAAAAG…
>TRINITY_Unigene4005_c0_g1_i9
TTCAGATCTATGAAAGTTTTAAACATTTAGCTGCTTAAGAGCAGCATTTGAAGTTAGCAAAAATTGTCAGTTAGAATGACAAACCTTAGTCAATATGCAGCTAATTGACAACAGAACAGCAAGAATAAAGAATACAAGATGTCACTCTGACCATGGAGGAAAATGCCATGGGTATTCAAAGAGAACTTACTGTACAAGATGTCACCCTGAACAATTGAAAAAATTGCCATTGGCATTCAAAGAGAACTTACTGTTTCAACCTTCAAGTAGCGAATCAATTAAAAAATCTGATACAACATGACAACCCTTTTTGAGCTGCAAACAGTTCCTGGTAAATGTCTCTAATGTACACGAGGCAAAAAAATGAATTGACAGTAGTCAACATTCCTAATAGGAGAA…
>TRINITY_Unigene1584_c0_g1_i5
GTTGACATTTCTCCCTATTCAACTGTAATATTGGTGTGTAATAACATATGTCATAGCCTGTTCTAAGGTTCTTGGATGGATGGTTTAATCTGAAATTTTTTGAAGCAACATAGTTTAGGAATTTTCAATCCTTCTTCATGTGGTAAATTATAAAAATTCACCATCATTTTGATTCTTGACACTTTCTGTAAGGCTTCCTGGAAGTCACATCCTTCACAGAGTGACCCCACTTGAAAAGAAAAATGGAAGTTTCTGAGAAAAAGGCATAGCTTAGTATATGGTGTTTCTGACTTGTGGTTGTTATTCACTTATTTGCCATATTCTCATCCCCATGATACTTGCATCGTTGGCAGCTTCTGTGTCATATCCTGTGAAATATCTTTAACTTGTGGTTGTTAT…
>TRINITY_Unigene56001_c0_g1_i5
TATGATGCTTAAAGTCGCTTTAAGCTAATTTGCGTGCATGCTTTTAGAGGGACAGTTTGCTTCAGATGTGAATAAGATCTCTTTTAAAAGGTAACACATTAATATCAGTCTGCCCCATGGAAAAAACATTTTGTTATTCAACACACCCTGTCACACATCATATTTTCAGCAAAAGGAAACCCTGCACAAGTAGGGAAACGGGAAATTAGGCAATTGAGCAAAGAATGCCTTTTTACATTACTGAATTGCGGTATCATACACTTGATTGGAAAGACTATAAAGTAGCTTGCATAGCAACAAAGCTACTTATGCTAGCTAAAGAATGATATTATATCTAGAAGCTTGTAATTAAGAGGGCAGGCATGAGTTAGGCTATGGGGAGGGTGCTGTGACTATTGG…
>TRINITY_Unigene6256_c0_g1_i4
CTGTAATGTCCGACAAGCAGATTATTCATTGCGTCTTATTCAATGGCGTAAGGGCGGATGAAAATTAAATGCCGCAATCTTTTTATGCTTTGAGAGGAACAGTGCTTTGCAGTCAACGTTTTTGCTTGCAATTTAATAGTGATTTGAAACTCAAATAAACAGAGCACTGACTAAAGAGAATCTCATGGCCAAATCTCTAACCAATAGAATCAGAGTAATGGAAGTTTGAAAAAATATGAAAAACTTATATTGCCGCAATGGCACCAGACAATGTTCAACATCAAAGATCAAAACTTACACATAGGCAACAAGAGATTTTCAAAAACTCCTCAAAAAATATGCCCACATGCCAGTTACAATTTAGACTCAACTGTTTTAGCCCTTCGTCTGGACAAAGAA…
>TRINITY_Unigene1072_c0_g1_i29
CTCGCTCCATCGTTTCAATTCCCTCTCCAACGGCTTCGTTCGCATAACCAGCATGAATTCCCTTAACTTTTCCGATGTTTTCGTTGGGAGTGGGCGGCGGTGGACAGTGGAAAGGGATATGGCACATCTGGAACATTACAGAATTAATTGATAAACCATTTGGATGGCTACCTTCAGCGGAGGCAAAGAGATAATGTGCAGACTTACAGTATAGCTGGCTCTGTTTTTGCTCCTCCGTTTTACGGTGTGCGGATAAACCGCTGGATTTACCGGTGAATTCCGCGGAATTGAGGCCGTCGTCGCTCTGCAGCTCGCAGGGCTTGATTTTTGGTTTTATTTTCTGTCAGCTCTGCTCCTCGTACAATTCTTTGGCTTTGGCGGCAGAAAATGCAAGTTTCT…
>TRINITY_Unigene1342_c0_g1_i5
GAATCCACCCCTGAATTCCAATTCCTGTAAACATGCTGGAAAGAGAGTATGGAACCTTTCCTTTAATGCCAATAACCTGTCCTGCCAGTACCACAGATCAATTACATATAAGTAATATGCGGTAAAAGAACACCGATGAATGAAGAGCGGCATTCCTGTCCATAAAAATACTTATCTCCATCATACATATTTTCCAACATTTATATTAAATTATTATGTGCGAAATACTTATGTTCATCATACACATTTGATAACATTCATATCATATTACTAAATGCAGCTTACAGTACATATTATATACCTTACAAAGGCTTGATGTACACGGATTTTTAAGGAGTAAAAATAAATTGCTGCATGCAGGCCTCTACTTAGAACAATACCGTAATACACGTGAATTTC…
>TRINITY_Unigene21865_c0_g1_i5
TTGGAAAATAGGTTCTGTTTGTTTACGACAAAGATAGCTTATTCGTTAAAAGATTCTCAAGAATTCTATGTTTTGGAACAGCAGAATCTAGCTAGCACTATTTTCCAATATGTTGTGCAGTGACGATGGCAAGCTTGAGCAACATCCACGGATGGAAATACGTTGAACCCTGAGAACAACTCTCCAATCGAATCGGAGCTCGGACGGCTGATTTCGCAGCAGCTTCAATGGAATCCACTCGGCCATTAAAGAAAGAAGAAGAGACAAGGGGCTGTGGGTCCTTTTGATTAAGAATTTAATATATAATTTTGAAACGCTCCGGAATGGCGGAGATAAAGAAGGGTTGACAAGAGTTTTAAGGTTTTATGGCAGCAGAAGAAGATACCAAAAATGGAGGAC…
>TRINITY_Unigene8321_c0_g2_i3
CGAAGCTGGAGGTTCGGTGAAAGCGGTTCGGAAAGGGTTTAGAAGCCCGTGGGAGAGATAGACATAGCGAAGCCCTTACACTAATGGTGCAGGGAGCTCGGCATTCTATATTAGTCTTTTGCATTGGGACAGGGATTCGAATCTTAGCAGCTCTCCGTTTCCTTTTTCTTTTCCAGGCACATACGAAAAACATGGCGGAGCTTTGATCTCCTCGCTTCCGATCAAATTGTATAGCGGCTAGGCATTAGCTCGCCAGGAGGTCCAGGGATCGAGCCTCTAATGGCGACGACAGAGAGTCTTCTTGCCTTGGCACTGGCATTGAATTCCAGCACCAATTCTTCTTCTTCTTCTATTTACACAGACGTCGGCGGGGTAACCGACGATGCCGCCGATCAGCAG…
>TRINITY_Unigene2176_c0_g1_i13
TTTTAAAGTTAAATAAAATGCATAAATTTAGTGGAAATGCATACATTTCAAGGTCAGTTTAATTTAGCTGCCACATATGGGGAAGCATAGTGATGCAAGAGAGAAGTGGAGATCACATTGAGTACACGACATGACTGCAACAATAAATCGTGTAGAACAATAAGGCATTCAGTAAATCTACACCAGACATAATAAGGCCACAGATGGCAATATATTTTTAGATGAGAAAGTTAATGAGCTCTGATTATTATAAAAAAATAACACTTCAAATTTGAAAAATCAGATATGAAACCCATAACTGAGATTATTGGCATATTCAAGAGTTGCCAAAGATATAAAAGAGTGAAACCTAAAACATGCGGTCTGCTTTAGAAAATTGTCTTGCCTCTTACTTCACAG…
>TRINITY_Unigene1592_c0_g2_i1
GTTCCAGGGGGTCTGTGTGCCCCGTGTCAGACACTCAAATTTGTGTGTCCTGTGTCCCCATGTCAGGTGACTTAGCTAAAAACCCTATTAAGAAATGCTTTGTTGTGAATCATTTGTGCTTGTCAATAACTCACAATCTGAGAAAATAGGTCAAGCAATTCAATAGAAACGAGAATAACCATGAACCAGAAATATAGCATAGCTAGCCAAGGGTCCGACCAATGAAAACTATTCACAGGAATCTGCCCTTCTTTTGTAGAAGGATGAATAAATTTGCATATTATAAAACTCTACATTAACCCTCCTAAATAGGGATTAACCAAACTAACCATCATCTAAGATGCAGATAAGAAAAAATATAAAGATGGGGCAGAGACGATAGTACCCATCTCCATGAAT…
>TRINITY_Unigene6838_c0_g1_i20
CTGTTAGCATATTGGTTTTTCCTTGATTGTATATTTATACTGGATGCACAGCTTGCTTGCAGGTATAGAGCTTTAATATTTAGAATATTATTGGCATTAACATCGAAACACTTCTTTTACTGAACAAAAATGTGCATTGTTTTATCCTAGTATTTGTTCTTTTTGTTCTGTGGAAGAAAGAACGTCTCATATACAACATGACAATCCCTCTTTGAATGATATCTAATAGCCGGCACGCATCGTATGCTAGTCCATGTTATATTTTGGAAGGATATCTGTTGGCAGATATTAAGAATAGCAGCTGCTATATTATAGTATAAAGCAAATCTTGAACTCTAAATATTCATATGACTTCGTCATATTTGCGCTGTCATACAACTGGCTGTGATCATGATACCT…
>TRINITY_Unigene4628_c0_g1_i5
TTTGCCAATCAACTTCACGGCACTATAGCCTCATCCCGCCAGGATACGATTCAGACCGCGCAGAAGGTTTCCACGATTCAGGCCGCGCAGGAGGTTTCCTTGTTACCAGTCTCCGTAATCTGTTATTATTTCATTCATGTTTTGCCTTTGCCTATCAAACTGAAGAAATGCTAGCGCAGTCATTAGTAGGTATCCCTTCTTCTTCGGCCCTAAACACGGGATATGTTTATCTTTATCCTTATTGTAATACATATCCCAGGAGGGCTAAGAAGAAACAGAAATACAAACAACATTTTCAATCTGTACATGTTTCTCCAGGCACTGTAACTCCCAGATCATTTTTTATTTCTTGTGACAGTTGTAAAGGGGCGTCAACATTTCATTCTAAATACAAACCAA…
>TRINITY_Unigene7195_c0_g1_i16
CTCTCTCTCTCTCTCTCTCTCTCAAATTTTTTGTATAGATCAATTGGTTCAAAGCTATTTTAAGAGAGTAGAGGTCTTGGGTTCAAGTCTCCATTTTGTGGGGGCGGATTTTTTCATTCCCGCACATTCGCGCACTTTGCCGGCAACGTCAACAATTTTTTTTCAAAAAGCCATAACTTCTTCATCCGGAAGCCTTTTTCAGAGCCGTTTTTTTTAAACCAGCCTAATTTTTCGAGATCTATCCATTGGAACACTTACTTTCAGCATCTTCAGCTTCAGTTTTAAAAAAAAATGGAAAGTCCATGCCAAGTCATTCTTGACAGCACTAACTACTTCCAATGGATAGCCTACATGGAAGATTTACTTAGAAGTAAAGGTCTCTTCAGAATAGCCACAGAC…
>TRINITY_Unigene7950_c0_g1_i1
TTTTAACACTTCGGCGATTTCTACATAAAAATATACGTATTGAAGCGTCGATTGCCTGCGGGTTCCATTTGGGGTGTAAACACCGATTTCCACGAACCAGTAAGGAACAACTTACGTTTTATAAATCGAATACAGGCAGGGCAGGGCAATGAGGGATTTACAAACAATAATACCACTGTATACCATTATTCATGTCAAAATTGGACAAACCTTAAAATTCATCCTGTGACTACGTTTAGCTTCAAAGTCGTGCCGACAGAGTTGAATTGAATGGTTCCAAAATCAGAATTTTAGAAAACGATGCCATCGCACACCATTGCCATTCCCTCCGTCTGCAAACATGAGGAGTCCAGTCATAGTCGAATTCCAGTGTGAGCCTGCCCAGCAAAGTCAATAGCA…
>TRINITY_Unigene6258_c0_g1_i1
GTTTCAAGTGCAGTTGCACTAGAGTCTAGAAGCATTTACTATTAGGTGACCTTAATTGTTAGACACGATGTATCAACTCAGTTTCTACTTTAACATCTTTTGGAAAAGGAATATTCAAGCCTATGGCTGGCAAACCAGTGCCAGGTCTCATTTGAGCTTTGAAAATGAAATGCATAAAACTTCAGCAATGAAACGCCATTGAGAAATGTGATTGAAATGCAGTAGAAGAAAAACTAAACACAAGAATCATTCACTGTTTACCCTGATTAAACAGATATCCTGTAATAATTCAGTTCCTACATCGACTTTTGTAAGAGTCGAAGATATAAAAAAGCCCATGGGTTACAAAGGGCCAGGTCTGCTATGGATCTGAAAACGTGGCGAACTATATAATGCAAA…
>TRINITY_Unigene3746_c0_g1_i16
GAACTGTTAAGTGGCTCAAATATTTGATGTTTCCCAACGATGTGGAATGTGCTATCATTTTCTTTTATTCTTCCTGGAAATTTTTGAACTCTGTGTCAAGCGAGGAGTTGATTGAGCTGCCGAAGTCAGTTTGTTAGCTTCTGGCTTTGATGATTTGGTCCGCGAAGATCACCGAGGGCACGGCCACGAATTTTATTCTTCCTGGAAATTTTTGAACTCTGTGTCAAGCGAGGAGTTGATTGACCTGCCGAAGTCAGTTTGTTATCTTCTGGCTTTTATGATTTGGTCCGCGAAGATCACCGAGGGCACGGCCACGAATTCTTAGCCAGAGCCCAACTCGCAGAGCATGGAAACGGACGGGGAGAGAATCCAAGTAAATCCTACAGGGAATAAAGAACG…
>TRINITY_Unigene25573_c0_g4_i2
CAGAAAATGAATTCGAAGCCCCCCTGAACAAAAGTCCTCTACAACATACTTCACAATTTAAGTTAATGCTGGAATGCAACAAAATGGAATATACAAAATTCAAAGTACTTTATCTTATCTTATCCTTCAAATACTATCTTAGTATCTTTGACTGCATGAAAATGGATGATTTGGGGCACAGATTAACGGAGAAGACTAGAAAAAAAGGGAGAATATATCAGTGATGCAGTTTATTATCACATAACACTGAAATTTCCTAGACTACGTAGAGCTCGAATTTGAAGTAAAGTGTTGAAAATAACGATTTGAAACAAAGTGTTGAAAATAAGGGTACCAAGGAGGTGTTTCCTAGTGCATCTATCCTTTTGGCCTAAGAAGACACATTAATGACCCTTTTGT…
>TRINITY_Unigene1848_c0_g1_i14
GTTTATGCATGTGACATGGTTTGTAGTTTTATGTGTATCACATGCATGCATGTTTTTTTATTTTTATTTTTCATAAAAACTTGTAGACTCTTGAGTAGGGATTCCAAATACCAATAGTGAATTGCGGAGAAAAATCCGATAGCCTTTGTATGTGGCTGTTCTACACAGAACAGTAATACACATGCTTGCTTATATTCCCAAAAGTCAAGGCAACTGTCGCGAGCTACTCTCATTCTTCTCCACTTGTGATTTGAATTCATTGTGAGGCAAAATTAAGCATCAATTTAGCGAGAACTATAATTTTGGCAGCACTAGCCTGTTCTATATCATCTACAGTGGCATTAATAGCCACACATAGTCAAAGTGCACTATTATTAAGAAAATGAATGCGGCGCGTTT…
>TRINITY_Unigene5103_c0_g1_i9
ATTTGCAGTGTTGTTTTCGGTAACATATATCATCAAGAGTTCATCTATGCATTTTATTGCTAAAAGCTTTTATTGGACAAATACCTTATACGAATATGAAGAATTTTTCATCATTTAAGGAAAAATGCTCTAAAGTACATAGCAGTACCATTACCTGTTGTGCTTCCTAGTGTACAAAATAATCAATTCCATCAGGATCCAAATAATATGAAAAGAACATGCAAATACAAATCATTATTCAATAAATGACCTAATCTGATCAATGGAGACATTTTTCTCTCGAAAGCACATGGTTTCCAAGAGCAATAAAATACTCTAAGAAATACATAATGTACAATAGGCAAAAAAATTATAGCCAACTTTTAATACTGGTGGGTCCTCACAAAACCTGGGATAAAT…
>TRINITY_Unigene6827_c0_g2_i3
CCGACGGCCAGCCGGAGGGGGAGGGGCAGGGGCAGGGGCAGGGGCAACGACCAGAACAAGGACACGGACAAGGACAAGAACAAGGACAAGAACAAGAACAAGAACAAGAACAAGGGCGAGGGCGAGGGCAAGGGACAGGGCAAGGGCAAGGGCAGAAGCAGGAGGAAGTGGAATTGGCCCCGCTTGAGGCGGCGGTGGCGCAGGACAGCAACCAGGCAGACGACGGATCGAACACGATTCCCAATCGGAAGGAGAGCGCGGCGCTGGACACCGACACCAGCACGCCCCGCAGCAAGATCGCCCACGCGCCTTGCGACGGCTCAGGGAAGGGTGTGGCGAATAATTACTCGTGCAAGCGCCGCAAAAGCTCTGGCGGCGGTGGCGGCGGCGGTGGAGGCA…
>TRINITY_Unigene8173_c0_g1_i1
TATTGGTTGATTTACAATGGCCCCCACATATCAGTTATCCTATACATCTATTATCTTTCTCAATAAAACCAGCCAAACTTCGAGATATTATTCATAGAGTTATCTTGCCTTATTTATATACATTAGAGGGTGTGAAAGTGTCTCACATGTCACTTTATGTTTTGTTATTAATGGTTTATGAAAGTTTCATAGCATTTAATATTGAGGGATGCAATAAATGGCATTGGGAGCTTCTGCCAATCTGTTTTTGCCCAAATTGAATTCCCTGGACATTTTTTTAGCCTGGGAAGTCGGTATGGTGTTTTGTTTTAAAAGGTTGTTCTTGTCATCCTCTTATTTATGGCTTTATTACATCTAAATGATGAACAGAAACCCGCTTGAAACAAGTGTACAACCCAT…
>TRINITY_Unigene36784_c0_g1_i14
AAAAAACTAATTTCTATGTTCCCTGGTATGGCAAGGACAACAGGGCAACAAGGGTTTTAAATGGTGAAGGAGAACTTGCACTCATATATTCAACCCTTCCACGCAATGGTCAGGCTCGTAAATCCCAATAATATCGCTAGTCACACTGTCTTTTTACTTTCGTTGGCTCGTAATCGTTTTGCAATTGCTTCAAAACATATTCCGCATTCCGTTTTCCGCAGGAAATTCATGGAAGAAACTGGGGACGGACAAACTTCTTCAAATAGCCAAATGAAGTCTGAGACAGTCCCGGAGAATGAAGATTTTCCCAAGCCATTGTCACAGGCTCCTCCCGAACTTTCGAGGCAGGTTGAATACGACAGGGCAATGCGCGCAGAAGCGGCTGTTAAAGCAGGCCCT…
>TRINITY_Unigene16290_c0_g1_i12
TAAGGGGCATCATTTCAGATTACCTAAGGTTATTGACTTGAAATTGTCTTAAAACGCCACAAACAGAAAACGAGGCCAGAAAACCGGATACAGCCGGTAAGGAGAGTGGAGGCACGGGGCAACAAAACGAAAACAAAACTAAAACGCCAAGGGAAGAAGAGGGGGAAGAGGTCCGCAGCAGGTCATCTGTAGCTGATGGACAGATCGATGCTGGACCTGGTGTCGCAGACAGGGAGATCTCAAACCCCCAGTCCTGTTAGAAAATACCTGTAAAACCTCCTCTGTTCCACTGCGGTAGTTTCAGTCTTTTCTATCAGATTCCGGCGCGGGTTCGAATTTTTACCAGATTCATTTGAAGCCCCCGCGGGATTGGAACCCTGCTCTGTGGAGAATGAAGGG…
>TRINITY_Unigene65723_c0_g1_i1
GGGGAAACTTCTGCTTGGCATACGATGATCAAGAGCTTATTAATGACGGGTCGTTATTGAGCAGTTTTGGAATCAAGGACAGTGATGAGGTATGCATCAAATGCTAGCATTTGAAGATTGTGGATATGGGTTTGGATTTTATTATTAAACCGAGTGTTTTGATTTGGGCTTTTTGGCTTTATAGTTTCAGAGCCACATAATAGTACATGCAGTAATTACATGGATTGATGAATGAATTCTATGCCATTATCCTTCAGTTACTGTTACCTTTGTGTGAAACCCTAAAGAAAAAGTATTACTCAAGCCTTACCCTGATCAATTAGGTTCGTTTTCTTTTATCTCGAGTTGGCGAAGGTCAAGTTAAAACGTAACTCCATGCTTATTAGGCAGCCATGTTCT…
>TRINITY_Unigene16490_c0_g1_i2
TTTTGAATACATTGAAACCATCGTCTGCTTTTACTATAGGAAAGGTCAAGAAAATCACTTTTGTCATGTACGGAATCCTATACTAGTTAAAATTGTGCCTTTAGTGTAGTGAGGGTCAAGAAAATCGTTTTTGTCATCCTCAGAGTCATATACTATTTGCTGAAATTTTGTCTGGCTTCGAATGGATCAGTAGCTTATGGTGTCTTCTCGCAGACTTTTCCCACTGCCTCTTGAGAATTTGGTGAGTTTTGTGGTTCATTGTTATGAGCTGATTTACATAATTATGCTTCCTGGGCTTTACTCTTCATGATATTCTTTTAATGCCACTGTCCTTGCTTTAGAACAAACCAAATGGCTAGTTCTAGTACTGTTCAAGGCTTAGATTCAGCAATAGATGCA…
>TRINITY_Unigene5666_c1_g2_i2
TCCAGAACTAGGGTAGAATAAGAATTATCGCCCATGCATTGTTTATATATATATATATATATATATATGGAGAGAGAGAGAGAGAGAAACCACTCAGGTTTCCTTGAAAAAATATAATGGGGGAGAGGAGAGGAAACACATCAACAGCTTGAAACAACAGGGGAATGTCCCAGACTTTCGCAAATGTTTCCATCTTCAGGAATGCATGGGTGAGTTTTCAATGTATTGTTAGAGTGTTCCAAAAATGGGTGCATTCAAACACCCAGGGAGCCATTTCTCGTATCAAAGTTCCCAAAGCACAACATGAAAATGAGAGCTTATGCATCTGTGATGATCATCTACAACATTTGTAACCATCCTAAAATTTCCTAAGTTATTTCCTCACACAAGATGCTTCAA…
>TRINITY_Unigene3670_c0_g1_i6
TTTTTTTAATTATTAATAGTAAACCCTTATAATACTGAAATTCATACATCCCAGAACTTCCTTGGGATTTGTACATATTGCATTTCGTAGAAGAAAAATTTTCCCAAATTTTGGGGAAAATAGTTTCCATGTATTGTCATACATACAAAACAGATGAGTTCATTACCATCTATTTAATAGATGATGGATCATGAAATACAAAATAAATGGATCATGAAATACAAAATAAATAAATAAAATTCATAAAAGGGACACCTGTATGTATATTCAGTTGAAGAAATTGCTCCCCTCATATGATCGTGTACATGAAATAAAATATCTGAATAAAAATATATTTAATTATGTTCAAGAAGATATCTGCACTGCTGTATAACAAGTTGACCGCACAACTTTTCTCTT…
>TRINITY_Unigene11948_c0_g1_i9
GAAAAACCCTCCAAGTATGGAAAAACCCTAGTCCTCGTGTGCGGAAACTACGATCATGTGCCTTAGCTACCAACAGACATGCCGAAGATTCCCACATTTTGGGCAATCAGGTCTGCTACTGATATTTTGAGAATTAGGTATTCCGAAAAATAGGGAACAATTTTCCTTTGGGAACAAGCAAACTTGGCCGGCAGTCCACGTGCCGCATTACCTGTCACAGGACCTTTGCACATGTGTCAGCTCACGTGTCATACTGCCAGGCTGTCTGCACGCACTTAGGTCATAAAACGCCGTAGCTCCGAAGGAGCAGCGTGTCTAATAACGCGGAGGAGTGGACGGCGAAGCGTAAATATCGTCACCGTTAAGGTTGAACATTGAAACCGTGCATCTATATCTGCA…
>TRINITY_Unigene6566_c0_g1_i2
CGGCTGGGTACTCATATGAATCCAAATGGCACCATAAACTTGTTTGAATACATTGTTTCTCAGTCGGAAAAGTTGTTTTTTCTTATTGGAAGAAAAGAAGTTGGAATAGCCCTCCAAATTTGAAGGGTAAGGAGCGCATTTGGACGCCCCAAAACCTCAAGCGTGTGAAATTCCACCCCGATTCGTCATGAATTCGGCAGCCTCACAATTCCCCCATTACCGATTCATGAAACTATAATAATTATTTTGCAACCTCAATGGAAAGGTGTTCGCATTTAAGAACTGCATGTGACCGAGTGAAAACCCACACTAAACAAAGCAAGGCAGCCCTGTATCCATCTGCAAATGTAAAAGCTGGTCGTCCAGTGAGAATGAGGAAAGATGGTGTTTTTGTAGATA…
>TRINITY_Unigene2084_c0_g1_i1
GTAGATCAGTGCAGGATGACTCTCAATACCGGTGATCGGACGTCATTGGCGGCGGCAACCCAGACCAGCAGGTCACCTCGAAGGTGCCGTTTGGAGGTTCAAACAGCCCGTGACCATGCCGACCCGTTCCGTCCTGTTAAGTCGATAAACGTTCGACTTTTATTCCAAATTTCTAACGGCAACCCCACTCTTCAAAATTTCTATCAAAATCTTCATCCTCCCCTCTCACTGGCAGTAGCCACTCACCTTCGTCAAGTCGCGGGATCGAATCATCGCCATGGCCAGTCAAATACTGCAACAACATGCTATTCGTTAGGTTTTCGACGGAGGTTGGCTAATTAAACAAAGTTAAAGCGCGGTGTGGAGACCTAAGAAGCTCAAATAAAGGTCCTTAAATGG…
>TRINITY_Unigene32867_c0_g3_i1
CAGCAAATAGGTGTTTTGTTAAAGAACTACATGTGCTTCATGCGAAGAGGTCACCGATTCAAATCCCCATAGATATTTACTCCAAAGAAAAATACATAAAATATAAATCGAAAATAGTACCTTTTTTCAAAAAGAGACATTTTAATTTTGATCATAGTTTGCCATGCCACACCCACAGGTGAATATTTTAATTTAAAACTCAAATCATCAAAGTTTCCAGCTAAAAGCTCCCGAAGAGACCCCTTAAAACCATATGCACTGCAGACTTGTGACCATACCCACTTTAAATTTCCCCGTCTTAATCCGTAGCTAAGCTCTTTGTAAAAAGGCTTCATTCTTTTGAGAACCTTTATTAAAACGCATCCTACTTTATTGCATTAACTAAAGTTCTTACAAGGG…
>TRINITY_Unigene7975_c0_g1_i11
AATGCCCTTCACAATATCCATGCCACGAAATGATTAGCTCTTCACTTATTGATTACTTGAGCTCGAGCTTGATTAGAATTGCAGAAATTTGATACTGCTATCAAAACAGAGTCTATAAAATGGACCCTTTTTGCAAAGAAAAACTAATTACCTTTCTTGATAAGAGGAAAATTCAATCTCTACTCTTCAATGGTCCTATTTCCAATTAAATTTACATTTCAGCATTTTTCCAAGCTGTCTTTGACCTATGAAAGAGTCATTATTGATGAGAAGGCACTGTAGCAGGCCTTCATTTATAGAACATCGACTATGCTAAGAGACTGGGATGATCCATGTAAGCTTCAACCTGGGCAACCTTGACAACACACAGTTAAAAATCTTCCTGCAAAGCAAAACCAT…
>TRINITY_Unigene10811_c0_g1_i2
TAATGATCAATGTAAGTTAATACATCAAAATAATGAACTTCTGCAAATTTGTATTGTCCGAAAATGATGCATGATCTACAAAGTAATATATTTTCAGCCTTAATACCGTTTATTTCCTTACACAATTTTTCCTTTCATGGAGAAGGAAAATAGCTTGCAATCGCTTCTTATTTACTTCTAACTCTTCATCCTGATCAGACTGAACCTCAAATTGATTAGAAACAGTGAAATTGGCTGTGAGTGTTGATCAGTGTTAAGTCTTGTTTATATAATATAGTTTCTATATCTTCCTATGGTAAGAATACCAAATTTACAAATGATGCTACAATGGACTTTCAACTGAGGATGTGATAATGCTGCTAGATCACTCTGTCTGCTGAGATTAGTTCTAATGGACAG…
>TRINITY_Unigene5686_c0_g1_i17
CAGACATAGCCATGCTGGCCAGTAGCATTGTGAAGTTCATGGAGTACGTGTAATCTCACTTTGAGCCAACTGGCATGAAAATCCATGAAAAAAGGGGTGGAAAATTTCAGAGGTGGAAAACAAACCGACACCGTTGAAAAAGTTTGTTATTGCTCAGCCACTCGGTCAGCTTCCCAGAGGAAAAACAAAACAGAAGGGTAAAATAGTCGGTGGCACTGATAAACGAGAAGTCTGGAAGGATGGGCTTCTTTATTCAAAAATGGATTTAGTTGTATCCATTTGGGAGAAGCAAGCCAGCGCTTTGTGGAGGTGAGGGGCCAAGGAGAAGGCTTGATGCCAAGGAAGGATTAGCAATCTAAGGCTTATTTCAGATGGATTTCTTTATACAGGTGAGAAAAT…
>TRINITY_Unigene50596_c0_g1_i12
ATTCCCACAAGTTTCACTGCATTTCCTTGTGCCCTGTGCTATGTTAGAAAACACTCTAATCGAGAAGACCAGAGGCAGCCATGAACCCAAAAAGGCCAGAATAACAAGATAGCAAAGGCTAATACTTATTTGTCTTGAAAGTTACCACATCATTTTAAGGCATGCTAAGACAATATATACTTCCCAGAATAACAAAGCAAATACGCATGTATGTTTTGTATATCCACCTGGTTTTGAAGCCTGCGATGGGAAGATTTTGCCTTTGATATGATGGCAGCGTTCATCCTATGCTCATTACCTACTCTAAACTTCCCCTTTCAGCTTCACTACTCCATTCGATTGCAAAGTCTACAATGGTCCGTATCAAATCAACCCAAAAGTAGGACAATCATGGCTCAA…
>TRINITY_Unigene8698_c0_g2_i5
GACCTTAGGGTGTAAAGGCGAACAGAGAGCACCTCGTGAAAACAACAGCAGGGTGTTGCTCATGGCGCGCTGCAATGCCATCATATATAATATTGAGACCAGCATGTGACTTTAGGCTTATTAAATAAGCGGGAATCACTTGGGTGTTCCCTGGGAGCACAGCCTTATCTGCCACAGACCTCTAAACAATACACTGGAGGCAGATGCACATTCCCAGAATACCAGCTGCCACCCACACGTCCATATAGAAAACCACTATTGATCATAGAAAACAAACCATTTTGTCAGTTAAGCCTTACCAACGTTTGGAGTTATTGTAAAAACTTGGTCAGGCAGTCAGTCAGGCACACATACACATCACTCCCATATCCTGGTATTGCATTACTTATTTAATTTCCC…
>TRINITY_Unigene9969_c0_g1_i6
TTTGAAGCCAAAATTCAAGAAGTTTTCCTATTCAAATTCACCTCTAATTTGATTAAAAAAATACAAACCAGGACATGTGAGTTAATAGCTAATAGCTAGCTCATAATTGCCAAATGGAAGCCCAAACTATGAAGCTGCCCTGTTTAAGTTCACCTCTAATTCAATGAACTTTTTAATTTTCTAGTTTATAATAAAGCAGTCGCACGCTTACCTCTACACCACAACAAATTGCAATTACTGTGATCATGATCTTTACATGGTCGCTGGAAGAGTTGAACATTTTCAAACATCAAAATCGATGCGATCTTAGAGCATCATTACAATCGAACCTTTCTATGATGTCCCGTATCTTACTATGGAACCAATACAAACTCATAGAAGGTAAACTCATCTAGTATG…
>TRINITY_Unigene4825_c0_g1_i8
CAAAAGCTGCGGCCGAAGTAAACTTCGAGCAAGGGAAAGGAAAACATTCCACAATCAATCAAGTCACGGCTTTATTCGAACAGAGCCACCAACATAAGTATCTTTCTAATTTATTAAATCACGTCATTTGCCCGACCGCCTTTATAAATGCCAAATGCCTTAACCTGGGATTCTGGTCATGTAAGTCCTCAACTTCAGGAGATGTTATTCACAAGCTTGGAGTTGTCGAATTAGAGGACTCTCACAGGGTTTCACAGGGTTTTTCAGCTGTTTGTGCAAAATGGCAACGCCAAGAGAACACGTTGAAGAGATTAGAATCAACAAGTTTTCAATTGGGAGGGAGGACAACCCACTTACAGAAGATCTACATCATGCTGTGAAACATTTATCCACTGAATT…
>TRINITY_Unigene9196_c0_g1_i18
CACAAATACTGAATCTTATCAGAACATGGTGACCATTATAAACAAAGTGGAGTCTGATAAAGCACAAATAATGGTTTTTATAACATCGTAACCATTATAAACAAATAATGTTTTGTCCTCGTCGATACACCCTGGATACTCCAAACTGCTGCCCAAAAATCAAAACTAGACAAGATCCCTCTTAAAAGGACGTGTGAAGTGATCCCTCGTTAGTTGATGGGTACTGTAACTAATGCGTACATTTTCCAATATTTGAGTGCAGCGTCCTTTTTGTCCATTGGATACTCGACAGAATATCAATTAGTATCACTATGTTTACCTTGTGTACCTTATTGTGTAATTTAAATTTTTCTTTTGGTCAAACAAAAAAAACCATAGAAGAGATTGCCCAACCTACAC…
>TRINITY_Unigene16732_c0_g1_i10
TTTCAAAATATCATTTTGTTATTAGATTCAACATATGTACACCAAAGGTTCATTCTCAGTCACTGAGATTCTCTCCATTAACACGAATACCTAATTTACTTTGCTAAGCTGATGCCTTAAGGGATTTGATTCCTTGATCATCATTTTACGTAAAAAAAAATCTTGCATGTCATATCTGTCCTTTTATCCTGAAAGTAGACAGGTTGTCTGTTTATAATTGAACCTTTAAGGGTCTACAACCTTTTGATAATTTTATCATGGGTATTAGATATTGATTTGAATTTTAGCATTCAAATTGCATGAACAGACTCTTATCTGTATCTAAGGACTCAACACCATGATTGAGCAACTAAGATTAAAAGATGCCATAAGTCACTCTGAACAGTAAGTAGGCTGTCG…
>TRINITY_Unigene188_c0_g1_i30
[truncated: 198,043 more rows]
