# Supplementary material for: Transcriptome profiles reveal response mechanisms and key role of PsNAC1 in Pinus sylvestris var. mongolica to drought stress
Source: BMC Plant Biol. 2024 Apr 26;24:343. doi: 10.1186/s12870-024-05051-2 (PMC11046967; doi:10.1186/s12870-024-05051-2)
Supplement: Supplementary file 2 — Supplementary Material 2. [file 12870_2024_5051_MOESM2_ESM.xlsx]

## Sheet: Sheet1
Table S1 The primers of qRT-PCR and vector construction in P. sylvestris var. mongolica
Gene name	Type	Direction	Sequence	Length (bp)	GC (%)	Tm (℃)
Unigene21862_c0_g1	qRT-PCR	F	AAGTTTGCGTGTCCTCTCGT	20	50	59.9
		R	CCTCTAGGAGCCTTCCCCTT	20	60	60
Unigene9098_c3_g1	qRT-PCR	F	AGTATCCGAACGGTTCTCGC	20	55	59.9
		R	GCTGCTGCTTCTGAATGAGC	20	55	59.9
Unigene1155_c0_g1	qRT-PCR	F	AGAGCAATGTCGAGGAGGGA	20	55	60.3
		R	TTGGTGTTCAGCAGGACGAA	20	50	59.8
Unigene2864_c0_g1	qRT-PCR	F	CCACCGCATCATGAAACTGC	20	55	60.2
		R	TGGGCATATGTGAAAGAGGCT	21	47.6	59.4
Unigene4122_c1_g1	qRT-PCR	F	AGTATGATTCCGTTCGGGGC	20	55	59.9
		R	TGCACCTGCCCATGTAGTTT	20	50	59.9
Unigene1103_c0_g1	qRT-PCR	F	AGTGCGGAAGAATGCTGTGA	20	50	60
		R	AGCACCCTCGAAAATCCCTG	20	55	60
Unigene390_c3_g1	qRT-PCR	F	GCAATGCTGAAGCCATCTCG	20	55	60
		R	AAGCGGAGAAGAGTCAAGGC	20	55	60
Unigene390_c1_g1	qRT-PCR	F	TCCCTCTGTTTGAATGGCAGA	21	47.6	59.3
		R	GAATGTGCAGGGGAGGGAAA	20	55	60
Unigene9098_c3_g1	pBI121-eGFP	F	GGACTCTAGAGGATCCAAACCCAGACGAATTCACA	35	49	71
		R	GTACCCCCGGGGATCCTGATAATTATACACAGACAAATACA	41	44	68.3
