# Supplementary material for: Transcriptome profiles reveal response mechanisms and key role of PsNAC1 in Pinus sylvestris var. mongolica to drought stress
Source: BMC Plant Biol. 2024 Apr 26;24:343. doi: 10.1186/s12870-024-05051-2 (PMC11046967; doi:10.1186/s12870-024-05051-2)
Supplement: Supplementary file 3 — Supplementary Material 3. [file 12870_2024_5051_MOESM3_ESM.xlsx]

## Sheet: Sheet1
Table S2-The expression level (TPM) of all unigenes in Pinus sylvestris var. mongolica
gene_id	length	D2-1	D2-2	D2-3	D3-1	D3-2	D3-3	D4-1	D4-2	D4-3	D2-W1	D2-W2	D2-W3	D3-W1	D3-W2	D3-W3	D4-W1	D4-W2	D4-W3
TRINITY_Unigene0_c0_g1	714	5.86	8.11	5.79	2.35	3.91	5.68	3.35	6.13	2.95	5.71	7.26	12.43	9.85	7.04	4.53	5.44	3.4	4.05
TRINITY_Unigene0_c0_g2	5177	17.77	18.88	17.94	19.89	9.05	13.96	37.67	41.68	24.31	20.55	18.12	22.3	14.57	15.89	11.01	10.5	23.64	30.69
TRINITY_Unigene0_c0_g3	6571	7.1	12.03	6.47	17.48	28.43	47.16	21.6	15.31	31.27	28.37	35.43	53.5	44.44	37	33.52	49.83	38.1	20.17
TRINITY_Unigene0_c0_g4	2082	4.38	14.74	13.35	14.7	1.82	11.54	5.58	14.23	9.55	1.91	4.45	6.27	0.21	0.28	0.48	0.62	3.76	52.09
TRINITY_Unigene0_c1_g1	360	0	0	0	0	3.05	0	0	0	0	0	0	0	1.01	0	0	0	0	0
TRINITY_Unigene100000_c0_g1	360	0	0	0	0	0	0	0	0	0	0	0	3.41	0	0.89	0	0	0	0
TRINITY_Unigene100000_c0_g2	418	0	0	0	0	0	0	0	0	0	0	0	2.68	0	0	0	0	0	0
TRINITY_Unigene100004_c0_g1	399	0	0	1.61	0	0	0	0	0	0	0	0	0	0	0	0	0	0	0
TRINITY_Unigene100006_c0_g1	493	0	0	0	0	0	0	0	0	0	0	0	0	0	0.37	0	0	0	0
TRINITY_Unigene100007_c0_g1	349	0	2.93	0	0	0	0	0	0	0	0	0	0	0	0	0	0	3.59	0
TRINITY_Unigene10000_c0_g1	3562	22.03	27.48	30.5	16.04	24.22	26.22	42.14	31.37	39.34	22.75	28.11	22.61	29.52	24.6	20.65	26.61	28.02	22.08
TRINITY_Unigene100012_c0_g1	571	0	0	0	0	0	0	0	0	1.82	0	0	0	0	0	0	0	0	0
TRINITY_Unigene100014_c0_g1	331	0	0	0	0	0	0	0	0	0	0	0	0	1.41	4.91	0	0	0	0
TRINITY_Unigene10001_c0_g1	3614	0.16	0.62	0.45	0.55	0.35	0.24	0.86	0.17	0.55	0.79	0.68	0.73	0.69	0.76	0.89	1.05	0.72	0.33
TRINITY_Unigene100027_c0_g1	472	0	0	0	0	0	0	0	0	0	0	0.48	0.79	0	0	0	0	0	0
TRINITY_Unigene100029_c0_g1	322	0	0	0	0	0	0	0	0	0	0	0	0	0	0	1.57	0	0	0
TRINITY_Unigene10002_c0_g1	2429	27.93	30.56	31.66	19.64	49.95	41.74	53.08	33.45	37.23	31.68	30.59	35.21	31.86	31.29	23.53	32.2	47.52	40.5
TRINITY_Unigene10003_c0_g1	1839	0	0	1.51	0	0	0.26	0	0	3.54	0	0	0	0.73	0	0.18	0	0	0
TRINITY_Unigene10004_c0_g1	4440	1.47	1.94	2.98	1.74	2.35	3.03	5.03	4.35	4.35	2.83	5.19	5.24	6.3	4.62	4.19	3.95	3.72	2.03
TRINITY_Unigene100051_c0_g1	474	0	0	0	0	0	0	0	0	2.15	0	0	0	0	0	0	0	0	0
TRINITY_Unigene100052_c0_g1	301	0	0	0	0	0	0	0	0	0	0	0	0	0	0	0	0	7.4	0
TRINITY_Unigene100053_c0_g1	327	0	0	0	0	0	0	0	0	0	0	0	0	0	0	0	0	0	0
TRINITY_Unigene100057_c0_g1	310	0	0	0	0	0	0	0	0	0	0	0	0	0	0	0	0	0	0
TRINITY_Unigene10005_c0_g1	888	0	0.63	0	0	0	0	0	0	0	0	0	0	0	0	2.95	0	0	0
TRINITY_Unigene100065_c0_g1	802	0	1.21	0	1.07	0.54	0	0	0	0	0	0	0	0	0	0	0	0	0
TRINITY_Unigene10006_c0_g1	2060	3.13	5.97	4.28	3.18	1.84	3.22	2.18	0.97	2.74	7.81	9.5	3.29	4.91	7.42	7.54	6.64	6.87	3.8
TRINITY_Unigene100070_c0_g1	331	0	0	0	0	0	0	2.64	0	0	0	0	0	0	0	0	0	0	0
TRINITY_Unigene100071_c0_g1	411	0	0	0	0	0	0	0	0	0	0	0	0	0	0	0	0	0	0
TRINITY_Unigene100077_c0_g1	567	0	0	0	0	0	0	0	0	0.74	0	0	0	0	0	0	0	0	0
TRINITY_Unigene10007_c0_g1	3724	14.51	12.02	14.65	9.66	17.35	11.46	22.6	24.56	12.47	27.68	38.35	39.17	15.8	16.88	20.94	9.31	18.1	11.44
TRINITY_Unigene100086_c0_g1	2590	29.89	34.74	37.76	29.28	35.32	35.38	40.49	24.49	34.18	24.69	23.22	22.52	25.86	24.9	22.6	31.71	37.55	25.92
TRINITY_Unigene100089_c0_g1	354	0	0	0	2.04	1.08	0	0	0	0	4.14	0	1.81	0	0	0	0	0	0
TRINITY_Unigene10008_c0_g1	332	0	0	0	0	0	0	0	0	0	8.51	9.88	14.03	13.92	26.65	5.51	1.87	0	0
TRINITY_Unigene100090_c0_g1	390	0	0	0	0	0	0	0	0.83	0	0	1.58	0	0	0	0	0	0	0
TRINITY_Unigene100090_c0_g2	411	0	0	0	1.28	0	0	0	0	0	0	0	0	0	0	0	0	0	0
TRINITY_Unigene100095_c0_g1	507	0	0	0	0	0	0	0	0	0	0	0.41	0	0	0	0	0	0	0
TRINITY_Unigene100099_c0_g1	2029	0.77	1.48	0.86	0.22	0.06	0.08	0.99	1.59	0.87	1.92	0.89	1.11	0.33	0.82	0.33	0.96	1.11	2.28
TRINITY_Unigene1000_c0_g1	1734	6.78	10.14	7.88	8.3	11.33	13.63	10.77	5.72	5.5	11.28	9.06	9.93	11.28	8.14	5	11.06	9.17	11.35
TRINITY_Unigene100101_c0_g1	511	1.11	0	0	0	0	0	0	0	0.45	0	0	0.33	0	0	1.18	0	0	0
TRINITY_Unigene100106_c0_g1	2003	0.16	0	0.12	0.11	0	0.39	0.33	0	0.38	0	0.11	0.61	0.39	0.34	0.22	0.39	0.35	0
TRINITY_Unigene10010_c0_g1	311	0	0	0	0	0	5.07	0	0	0	0	0	0	0	0	0	0	0	0
TRINITY_Unigene10010_c1_g1	335	0	0	0	0	0	0	0	0	0	0	2.72	0	0	0	0	0	0	0
TRINITY_Unigene10010_c2_g1	408	0	0	0	0.66	0	0	0	0	0	1.58	0	0	0	0	0	0	1.99	0
TRINITY_Unigene10010_c4_g1	898	0	0	0	0	0	0	0.23	0	0	0	0.31	0	0.15	0	0.31	0	0	0
TRINITY_Unigene10011_c0_g1	2466	24.09	29.57	27.84	15.83	25.24	27.36	48.57	35.25	30.46	27.04	25.78	32.87	38.33	32.16	35.16	29.85	36.03	27.95
TRINITY_Unigene100122_c0_g1	422	0	0	0	0	0	1.7	0	0	0	0	0	0	0	0	0	0	0	0
TRINITY_Unigene100128_c0_g1	373	0	0	0	1.71	0	0	0	0	0	0	0	0	0	0	0	0	0	0
TRINITY_Unigene10012_c0_g1	2085	17.9	17.3	15.82	18.88	21.12	20.01	36.91	30.32	26.85	23.34	19.38	19.86	20.36	21.63	13.8	24.43	20.87	48.01
TRINITY_Unigene10013_c0_g1	724	0.4	5.95	1.65	14.65	7.22	5.56	0.65	8.56	1.68	0.49	0	0	0.21	0	0	0	0	0.25
TRINITY_Unigene100143_c0_g1	734	0.58	0	0	0	0	0	0	0	0	0	0	1.4	0	0	0	0	0	0
TRINITY_Unigene100145_c0_g1	592	0	0	0	0	0	0	0	0	0.68	0	0	0	0	0	0	0	0	0.35
TRINITY_Unigene10014_c0_g1	3295	22.87	23.35	30.76	25.86	46.1	45.43	27.67	30.11	25.74	18.25	20.87	24.55	25.68	21.64	24.45	11.61	18.16	17.44
TRINITY_Unigene100151_c0_g1	358	0	0	0	0	0	0	0	0	0	0	0	0	0	0.9	0	0	0	0
TRINITY_Unigene100152_c0_g1	765	0	0	0	0	0	0	2.69	0	0	0	0	0	0	0	0	0	0	0
TRINITY_Unigene100153_c0_g1	342	0	0	0	0	0	0	0	0	0	1.89	0	0	0	0	0	0	0	0
TRINITY_Unigene100154_c0_g1	343	0	0	0	0	0	0	0	0	0	0	0	0	0	0	0	0	0	0
TRINITY_Unigene100156_c0_g1	1013	0	0	0	0	0.26	0	0	0	0	0.2	0	0.66	0	0.23	0	0	0	0
TRINITY_Unigene100156_c1_g1	346	0	0	0	0	0	0	0	0	0	0	0	0	0	3.08	0	0	0	0
TRINITY_Unigene10015_c0_g1	2451	0	0.84	0.2	0.04	0	0.12	0	0.09	0.2	2.96	1.67	2.4	1.23	0.94	1.02	1.09	1.67	0.26
TRINITY_Unigene10015_c0_g2	2089	0.4	0	0.18	0.16	0.05	0.07	0.32	0	0.36	1.24	0.49	1.84	0.95	0.19	0.64	0	0.8	0.31
TRINITY_Unigene10015_c0_g3	3467	0.51	0.08	0	0	0.06	0.17	2.16	0.03	0.07	1.72	0.03	0.05	0	0.48	0	1.94	1.48	1.01
TRINITY_Unigene10015_c1_g1	3137	2.71	0.96	0.72	0.37	1.93	3.51	2.06	0.74	1.1	2.78	1.68	2.97	2.13	1.96	1.18	2.09	3.51	2.72
TRINITY_Unigene100165_c0_g1	515	1343.84	709.22	130.68	1923.9	399.41	1152.64	46.27	1049.82	1010.11	853.22	714.76	526.36	364.49	516.27	786.41	841.25	914.7	446.64
TRINITY_Unigene100168_c0_g1	529	0	0.49	0.41	0.72	0	0	0.59	0	0	0	0	0	0	0	0	0	0	0
TRINITY_Unigene10016_c0_g1	2222	73.57	48.08	31.47	34.87	39.03	22.11	42.72	34.15	33.72	43.11	37.46	40.74	35.43	46.43	25.82	30.36	42.26	41.15
TRINITY_Unigene100175_c0_g1	693	0.64	0.61	0	0.45	0	0	0	0	0.26	0	0	0	0	0	0	0	0	0
TRINITY_Unigene100175_c2_g1	361	0	0	0	0	0	0	0	0	0	0	0	2.54	0	0	0	0	0	0
TRINITY_Unigene100175_c4_g1	440	0	0	0	0	0	0	0	0	0	0	0	0.47	0	0	0	0	0	0
TRINITY_Unigene100176_c0_g1	316	0	0	0	0	0	0	0	0	0	0	0	0	0	0	0	0	0	0
TRINITY_Unigene10017_c0_g1	498	0	0	0	1.63	0	0	0	0	0	5.18	2.55	0.35	0	22.01	0	0	0	0
TRINITY_Unigene10017_c0_g2	531	0	0	0	3.23	0	0	0	0	0	0.28	2.6	1.24	0.36	1.61	0	0	0	0
TRINITY_Unigene10018_c0_g1	350	0	0	1.24	0	0	0	0	0	5.32	0	2.29	0	4.49	0	1.12	0	3.55	2.81
TRINITY_Unigene100197_c0_g1	379	0	0	0	2.44	0	0	0	0	0	0	0	0	0	0	0	0	0	0
TRINITY_Unigene100198_c0_g1	411	0	0	0	0	0	0	0	0	0	0	0	1.12	0	0	0	0	0	0
TRINITY_Unigene1001_c0_g1	1546	0.07	3.87	1.69	0.53	0	0.31	0.11	4.76	0.26	0.18	10.08	0.64	5.69	12.6	16.22	4.44	3.83	11.02
TRINITY_Unigene100201_c0_g1	347	0	3	0	0	0	0	0	0	0	0	0	0	0	0	0	0	0	0
TRINITY_Unigene100202_c0_g1	328	0	0	0	0	0	0	0	0	0	0	0	0	0	0	0	5.94	0	0
TRINITY_Unigene10020_c0_g1	2626	25.6	34.44	30.58	22.72	42.2	38.43	34.79	28.52	31.21	16.05	13.73	20.54	18.9	16.56	17.35	14.01	16.55	13.75
TRINITY_Unigene100211_c0_g1	729	0	0	0	0	0	0	0.32	0	0	0.65	0	0	0	0	0	0	0.27	0.24
TRINITY_Unigene100211_c2_g1	329	0	0	0	0	0	0	0	0	0	3.31	0	0	2.9	0	0	0	0	0
TRINITY_Unigene100211_c4_g1	696	0	0	0	0	0	0	0	0	0	0	0	0	0	0	0	0	0	0
TRINITY_Unigene100211_c4_g2	440	0	0	0	0	0	0	0	0	0	0	0	0	0	0	0	0	0	0.67
TRINITY_Unigene10021_c0_g1	1804	494.94	334.92	376.94	276.04	372.36	424.75	338.61	344.27	250.62	74.46	77.74	80.25	38.47	56.54	47.59	76.85	216.66	260.34
TRINITY_Unigene10022_c0_g1	1335	0.25	0	0.1	1.08	0	0.13	1.09	0.09	0.41	2.11	1.66	3.14	2.15	1.6	2.53	2.45	1.27	1.78
TRINITY_Unigene10022_c1_g1	1521	0.07	0	1.12	0.08	0.23	0.32	1.16	0.08	1.48	5.22	3.53	2.81	2.82	5.37	3.31	3.54	2.25	0.62
TRINITY_Unigene10022_c2_g1	4547	1.39	0.86	0.81	1.88	1.34	0.97	1.75	1.84	2.08	1.88	1.89	1.97	1.92	2.19	1.8	1.32	2.04	1.51
TRINITY_Unigene10022_c2_g2	1687	1.08	0.55	1.45	0.27	2.67	2.08	2.66	0.14	2	2.12	2.91	1.33	2.56	1.26	1.36	1.92	2.67	0.94
TRINITY_Unigene10022_c2_g3	2268	0.5	1.57	1.13	0.63	0.83	0.81	3.32	0.39	2.01	3.08	1.48	3.93	3.16	4.18	3.71	2.38	2.98	2.17
TRINITY_Unigene10022_c3_g1	404	0	0	0	1.35	0	0	0	0	0	0	0	0	1.39	0	0.7	0.89	0	0
TRINITY_Unigene10022_c7_g1	375	0	2.29	0	0.84	0	0	0	0	2.07	2.71	0	1.48	1.76	3.85	5.26	1.14	1.34	3.26
TRINITY_Unigene10022_c8_g1	1144	0.62	0.3	1.6	0.22	1.22	0	0.83	0.22	0.75	3.43	2.36	1.96	2.18	1.94	1.76	2.73	2.96	1.02
TRINITY_Unigene100238_c0_g1	350	0	0	0	0	0	0	0	0	0	0	0	0	0	0	0	2.98	0	0
TRINITY_Unigene10023_c0_g1	2647	7.44	7.79	11.54	17.56	40.97	35.95	38.36	38.99	25.99	11.48	10.67	8.91	10.61	8.85	12.53	7.89	27.7	22.44
TRINITY_Unigene100243_c0_g1	457	0	0	0	0	0	0	0	0	0	1.57	1.03	0.43	0	0	0	0	0	0
TRINITY_Unigene100248_c0_g1	334	0	0	0	0	0	0	7.6	0	0	0	0	0	0	0	0	0	0	0
TRINITY_Unigene10024_c0_g1	1638	3.43	1.62	2.84	7.32	0.28	1.86	5.29	5.14	1.75	6.42	4.88	11.64	5.37	8.21	7.74	1.99	4.82	6.52
TRINITY_Unigene100259_c0_g1	356	0	0	0	0	0	0	0	0	0	0	0	0	0	0	0	0	0	0
TRINITY_Unigene10025_c0_g1	3716	2.1	1.59	1.25	2.11	1.1	1.25	2.42	0.92	1.61	3.38	4.4	4.77	2.77	3.41	3.75	1.87	1.51	1.45
TRINITY_Unigene100262_c0_g1	591	0	0	0	0	0	0	0	0	0	0.46	1.82	0	0.3	1.05	0.59	0	0	0
TRINITY_Unigene100263_c0_g1	513	1.47	0	0	1.15	0	0	0	0	0	0	0	0	0	0	0	0	0	0
TRINITY_Unigene100266_c0_g1	402	0	0	0	0	0	0	0	0	0	0	0.72	0	0	0	0	0	1.05	0
TRINITY_Unigene100268_c0_g1	545	0	0	0	0	0	0	0	0	1.99	0	0	0	0	0	0	0	0	0
TRINITY_Unigene10026_c0_g1	1399	2.87	1.04	1.72	0.09	0	0.12	0	0	0.19	2.26	0.61	1.01	1.01	0.23	1.45	0.8	1.85	3.86
TRINITY_Unigene10026_c0_g2	880	0.15	0.85	0.18	0	1.11	0.66	0.24	0.79	1.61	1.59	0.32	10.67	2.5	2.92	1.73	1.12	13.86	1.1
TRINITY_Unigene10027_c0_g1	4391	109.92	163.05	173.66	118.61	94.51	144.79	163.45	123.53	259.38	86.88	71.99	114.97	135.01	152.75	157.41	120.04	216.88	343.78
TRINITY_Unigene10027_c1_g1	1616	0	0	0	1.15	0.29	0.4	0	0.21	1.05	0.67	0	0	0	0	0	0	0	0
TRINITY_Unigene10027_c1_g2	359	0	0	2.25	0	0	0	0	0	0	0	0	0	0	0	0	0	0	0
TRINITY_Unigene100285_c0_g1	324	0	0	0	0	0	0	0	0	3.67	0	0	0	0	0	0	0	0	0
TRINITY_Unigene100289_c0_g1	401	0	0	0	0	0	0	0	0	0	0	0	0	0	1.25	1.42	0	0	0
TRINITY_Unigene10028_c17_g1	316	0	0	0	0	0	0	0	0	0	0	0	0	0	0	0	0	0	0
TRINITY_Unigene100292_c0_g1	583	0	0	0	0.9	0	0	0	0	0	0	0	0.52	0	0	0	0	0.41	0
TRINITY_Unigene10029_c0_g1	3732	7.85	11.62	15.74	8.24	8.53	12.25	7.68	5.66	15.8	19.77	17.19	20.42	24.43	23.47	21.45	42.19	29.43	9.87
TRINITY_Unigene1002_c0_g1	2028	191.67	236.56	272.19	369.6	451.86	437.66	196.32	198.78	135.78	82.51	79.42	90.92	93.49	95.52	103.74	50.33	102.55	213.95
TRINITY_Unigene1002_c4_g1	357	0	0	0	0	0	0	0	0	0	0	0	0	0	0	0	0	0	1.3
TRINITY_Unigene1002_c6_g1	301	0	0	0	0	0	0	0	0	0	0	0	0	0	0	0	0	0	0
TRINITY_Unigene10030_c0_g1	2823	32.93	38.28	44.22	49.18	54.65	54.96	43.71	36.18	35.7	23.35	19.87	22.93	16.69	16.19	15.1	32.21	30.72	36.11
TRINITY_Unigene100311_c1_g1	306	0	0	0	0	0	0	0	0	0	0	2.05	0	0	0	0	0	0	0
TRINITY_Unigene100314_c0_g1	973	0	0	0	0	0.14	0.76	0	0	0	0.32	0	0	0	0	0	0.16	0	0.16
TRINITY_Unigene100317_c0_g1	607	0	0	0	0	0	0	0.45	0	0	0	0	0	0	0	0	0	0	1.67
TRINITY_Unigene10031_c0_g1	3994	3.37	3.54	3.54	4.05	5.37	3.1	19.33	8.61	13.52	11.09	9.51	9.47	9.6	11.29	8.29	12.51	18.18	13.57
TRINITY_Unigene100329_c0_g1	378	0	0	0	0	0	0	0	0	0	0	0	3.62	0	0	0	0	0	0
TRINITY_Unigene10032_c0_g1	2908	14.55	21.66	26.34	17.48	19.58	27.31	17.03	7.1	18.39	25.91	27.99	34.38	36.8	28.27	31.61	29.46	26	14.14
TRINITY_Unigene100330_c0_g1	473	0	0	0	0	0	0	0	0.97	0	0	0	0.79	0	0	0	0	0	0
TRINITY_Unigene100337_c0_g1	617	0	0	0.31	0	0	0	0	0.28	0.63	0	0	0	1.37	0	0	0	0	0
TRINITY_Unigene100339_c0_g1	395	0	0	0	0	0	0	31.04	0	0	0	0	0	0	0	0	0	0	0
TRINITY_Unigene10033_c0_g1	2526	4.4	2.89	4.12	3.04	4.99	1.84	3.45	2.64	4.05	12.46	19.87	18.81	23.8	21.19	15.47	19.94	8.73	3.21
TRINITY_Unigene100341_c0_g1	332	0	0	0	0	0	0	0	0	0	2.13	0	0	1.39	0	0	0	0	0
TRINITY_Unigene100342_c0_g1	515	0	0	0	0	0	0	0.63	0	0	0	0	0	0	0	0	0	0	0
TRINITY_Unigene100342_c0_g2	317	0	0	0	0	0	0	0	0	0	0	0	0	0	0	1.69	0	0	0
TRINITY_Unigene100347_c0_g1	404	0	0	0	0	0	0	0	0	3.26	0	0	1.18	0	1.84	1.39	0	0	0
TRINITY_Unigene100347_c1_g1	1079	0	0	0	0.12	0	0	0	0	0	0	0	0	0.59	0	0	0	0	0.69
TRINITY_Unigene100348_c0_g1	719	0	0	0	0	0	0	0	0	0	0.66	0	0	0	0	0	0	0	0
TRINITY_Unigene100348_c1_g1	366	0	0	0	0	0	0	1.71	0	0	0	0.97	1.61	0	0	0	0	0	0
TRINITY_Unigene10034_c0_g1	4541	49.1	67.47	79.31	49.16	50.2	63.03	68.39	33.03	53.97	45.09	46.06	48.16	41.81	43.07	36.79	57.26	76.09	46.89
TRINITY_Unigene100350_c0_g1	360	0	0	0	0	0	0	0	0	2.39	0	0	0	0	0	0	0	0	0
TRINITY_Unigene100353_c0_g1	310	0	0	0	0	5.71	0	0	0	0	0	0	0	0	0	0	0	0	0
TRINITY_Unigene10035_c0_g1	394	0	0	0	0	0	0	0	3.2	0	0	0	0	0	0	5.25	0	0	0
TRINITY_Unigene10035_c0_g2	991	0	0	0	0	0	0	0	3.75	0	0	0	0	0	0	3.73	0	0	0
TRINITY_Unigene10035_c1_g1	716	0	0	0	0.43	0	0	0	0	0	0	0	0.55	0.85	0	0.21	0	0	0
TRINITY_Unigene10035_c1_g2	869	0	0	0.18	0	0.48	0	9.09	3.56	0	0	0	0	3.18	0	0	0	4.78	0
TRINITY_Unigene10035_c1_g3	444	0	0	0	0	0	0	0	0	0	0	0	6.43	0	1.91	0	0	0	0
TRINITY_Unigene10035_c1_g4	312	0	0	0	0	0	0	0	0	0	5.6	0	0	0	0	0	0	9.18	0
TRINITY_Unigene10035_c2_g1	966	0	0	0	0.14	0	0	0.42	0.42	0.78	0	0	0.35	0.14	0.24	0	0.16	0.89	0.48
TRINITY_Unigene100361_c0_g1	384	0	0	0	0	0	0	0	0	0	0	0	0	0	0	0.81	0	0	0
TRINITY_Unigene100366_c0_g1	520	0	0	0	0.75	0	0	0	0	0	0	0	0	0	0	0	0	0	0
TRINITY_Unigene10036_c0_g1	3196	0.62	0.89	0.74	0.59	0.63	2.66	1.43	0.53	0.93	3.57	3.06	3.86	4.21	3.58	4.32	3.36	4.56	0.3
TRINITY_Unigene100377_c0_g1	531	0	0	0	0	0	0	0	0	0	0	1.12	0	0.73	0	0.73	0	0	0
TRINITY_Unigene100382_c0_g1	2565	17.66	12.56	12.24	14.94	19.25	18.58	20.15	15.08	15.97	15.03	15.08	14.85	13.28	13.36	13.15	12.51	12.39	18.63
TRINITY_Unigene100386_c0_g1	303	0	0	0	0	0	0	0	0	5.06	0	0	0	0	0	0	0	0	0
TRINITY_Unigene10038_c0_g1	2024	68.37	122.11	102.65	138.08	157.38	170.7	187.14	142.13	125.8	196.36	127.33	127.13	111.89	97.24	79.32	147.15	235.16	175.62
TRINITY_Unigene10039_c0_g1	903	1.14	3.88	1.19	2.11	1.83	0.42	1.62	1.07	1.03	0.47	1.55	0.77	0.9	1.87	0.61	0.72	1.18	1.95
TRINITY_Unigene1003_c0_g1	3412	390.89	327.53	284.78	405.1	252.42	387.81	226.92	298.47	170.43	194.28	157.84	142.11	145.6	165.55	172.08	120.12	177.03	229.29
TRINITY_Unigene1003_c0_g2	803	821.59	674.42	533.6	592.26	248.49	547.39	547.86	589.09	315.71	772.43	584.71	538.43	441.84	656.25	450.11	301.9	286.45	962.48
TRINITY_Unigene100400_c0_g1	336	0	0	0	0	0	0	0	0	1.57	0	0	0	0	0	0	0	0	0
TRINITY_Unigene10040_c0_g1	374	0	0	0	2.54	0.89	0	0	0	0	0	0	0	0	0	0	0	0	0
TRINITY_Unigene10040_c0_g2	1695	0	0	0	5.34	0.14	1.13	0	0.81	0.46	0	0	0	0	0	0	0	0	0.16
TRINITY_Unigene10040_c1_g1	1022	0	0	0	0	0	0	0	0	0	0	0	0.54	0	1.35	0	0	0.16	0
TRINITY_Unigene100416_c0_g1	347	0	0	0	0	0	0	0	0	0	0	0	0	0	0	0	0	0	0
TRINITY_Unigene100418_c0_g1	408	0	0	0	0	0	0	0	0	0	0	0	0	0	0	0	0.86	0	0
TRINITY_Unigene100419_c0_g1	593	0	0	0	0	0	0	0.93	0	0	0.46	0	0	0	0	0	0	0	0
TRINITY_Unigene10041_c0_g1	1603	1.35	3.61	1.29	1.59	1.16	1.91	0.11	1.45	0.73	1.35	0.37	0.37	0.79	1.34	0.72	0.34	0.46	1.67
TRINITY_Unigene100420_c0_g1	305	0	0	0	0	0	0	0	0	0	0	0	0	0	0	0	0	0	7.84
TRINITY_Unigene100423_c0_g1	334	0	0	0	0	0	0	0	0	0	0	0	0	0	0	0	0	0	0
TRINITY_Unigene10042_c0_g1	1100	154.48	159.61	91.4	86.32	71.37	55.03	63.31	42.47	60.37	303.95	406.46	215.66	217.47	322.85	300.17	265.07	117.82	99.28
TRINITY_Unigene100434_c0_g1	384	0	0	0	0	0	0	0	0	0	0	0	0	0	0	0	0	0	0
TRINITY_Unigene10043_c0_g1	4911	1.28	1.24	1.56	1.86	0.73	0.93	2.47	0.83	3.28	4.12	2.97	4.43	3.03	2.02	1.91	4.67	2.66	1.27
TRINITY_Unigene100442_c0_g1	409	0	0	0	5.21	0	1.85	0	1.43	0	0	0	0	0	0	0	0	0	0
TRINITY_Unigene100443_c0_g1	355	0	0	0	0	0	0	0	0	0	0	0	0	0	0	0	0	3.34	0
TRINITY_Unigene100444_c0_g1	371	0	0	0	0	0	0	0	0	0	0	0	0	0	0	0	0	0	0
TRINITY_Unigene100445_c0_g1	317	0	0	0	0	0	0	0	0	0	0	0	0	0	0	0	0	0	0
TRINITY_Unigene10044_c0_g1	936	146.26	116.7	69.69	148.5	61.4	66.26	83.48	96.61	99.98	162.86	168.39	145.23	104.29	158.64	110.87	63.75	109.87	130.99
TRINITY_Unigene10044_c1_g1	395	0	3.91	0	0	0.75	0	2.59	1.59	0.87	1.73	0.76	4.41	2.23	1.31	2.98	0	11.1	0
TRINITY_Unigene100454_c0_g1	418	0	0	0	0	0	0	0	0	0	0	3.88	0	0	0	0.63	0	0	0
TRINITY_Unigene10045_c0_g1	390	0	4.06	0	0.74	0	0	0	0	0	0	0	1.97	0	1.36	0	0	3.48	0
TRINITY_Unigene10045_c0_g2	2416	0	1.58	0	0	5.11	0.56	0	3.81	0	4.76	0	0	0.4	0.6	0.9	0	0	2.08
TRINITY_Unigene100462_c0_g1	349	0	0	2.5	0	0	0	0	0	0	0	0	0	0	0	0	0	0	0
TRINITY_Unigene100465_c0_g1	384	0	0	0	0	0	0	0	0	0.96	0	2.49	0.69	1.63	0	0.81	2.1	1.23	3.01
TRINITY_Unigene100466_c1_g1	488	3.67	0	0	0	0	0.6	0.71	0	0	0	0.89	0.74	0	0	0.44	0.54	1.21	0.52
TRINITY_Unigene100469_c0_g1	311	0	0	0	0	0	0	10.8	0	0	0	0	0	0	0	0	0	0	0
TRINITY_Unigene10046_c0_g1	639	13.35	0	0	0	0	0	0	0	0	0	0	0	0	0	0	0	0	0
TRINITY_Unigene100479_c0_g1	452	0	0.69	0	0	0.52	0	0	0	0	0	0	0	0	0	0	0	0	0
TRINITY_Unigene10047_c0_g1	2255	5.91	10.51	5.98	5.01	3.57	4.73	11.12	9.88	10.58	7.31	8.02	5.72	6.16	5.06	7.18	3.87	8.76	7.46
TRINITY_Unigene100484_c0_g1	434	0	0	0	0	0	0	0	0	0	0	0.59	1.95	0	0	0	0	0	0
TRINITY_Unigene100484_c2_g1	364	0	0	0	0	0	0	0	0	0	0	0	0	0	0	0	0	0	0
TRINITY_Unigene100484_c3_g1	320	0	0	0	0	0	2.22	0	0	0	0	0	0	0	0	0	0	0	0
TRINITY_Unigene100484_c3_g2	433	0	0	0	0	0	0	0	0	0	0	0	0	0	0	0	0	0	0
TRINITY_Unigene100488_c0_g1	405	0	0	0	2.67	0	1.9	0	0	0	0	0	0	0	0	0	0	0	0
TRINITY_Unigene10048_c0_g1	941	113.81	59.36	55.73	63.15	26.37	25.83	63.6	63.15	37.19	57.08	55.47	68.68	62.05	65.59	38.35	38.27	42.5	58.08
TRINITY_Unigene100496_c0_g1	419	0	0	0	0	0	0.87	0	0	0	0	0	0	0.63	0	0	0	0	0
TRINITY_Unigene100498_c0_g1	540	0	0	0	0	0	0	0	0	0	0	0	0	0	0	0	0	0	0
TRINITY_Unigene10049_c0_g1	3804	80.87	88.57	144.43	55.3	98.84	113	103.05	70.64	104.44	21.82	31.42	42.13	33.81	25.74	19.68	60.26	71.31	32.28
TRINITY_Unigene1004_c0_g1	3027	26.07	34.46	46.56	21.88	12.93	37.23	70.73	54.34	43.35	14.1	14.73	18.57	15.42	13.82	10.67	24.95	45.9	32.42
TRINITY_Unigene1004_c0_g2	799	2.55	10.97	0	0.72	1.46	1.01	1.67	11	4.54	0	0	0.46	3.06	7.2	2.18	2.6	10.39	6.36
TRINITY_Unigene1004_c1_g1	409	13.26	7.98	12.72	6.51	3.39	17.59	41.52	7.14	27.55	11.48	16.5	17.1	12.77	17.76	14.81	13.73	23.73	10.71
TRINITY_Unigene1004_c2_g1	680	8.96	7.2	14.87	8.56	44.87	42.7	41.08	20.88	23.16	11.45	14.29	6.73	7.19	7	14.7	6.46	15.4	19.76
TRINITY_Unigene10050_c0_g1	847	0	0	0	1.81	7.69	0	1.02	0	1.51	0	0.34	0.14	0.17	0	0	0.4	9.93	0
TRINITY_Unigene10050_c0_g2	381	22.65	9.81	0	223.63	420.66	0	0	1431.44	95.13	0	0	0	0.83	0	0	0	0	0
TRINITY_Unigene10050_c1_g1	508	4.86	0	3.12	38	50.61	121.33	2000.52	1307.95	2303.34	0	0	0	0	0	0	0	12.63	207.37
TRINITY_Unigene10050_c2_g1	321	0	0	0	0	0	0	0	0	0	0	0	0	0	0	0	0	0	0
TRINITY_Unigene10050_c3_g1	307	0	0	0	0	0	0	0	0	0	0	0	0	0	0	0	0	0	0
TRINITY_Unigene100511_c0_g1	814	0	0	0	0	0	0.24	0	0	0.6	0	0	0	0	0	0	0	0	0
TRINITY_Unigene100512_c0_g1	503	0	0	0.45	1.2	0	0	0	0	1.41	0	0	0	0	0	2.04	0	0	0
TRINITY_Unigene100513_c0_g1	392	0	0	0	0	0	0	0	0	0	0	0.78	0	0	0.67	0	0	0	0
TRINITY_Unigene100519_c0_g1	1260	0.46	0.26	0.11	0	0	0.14	0	0	0.22	0.15	0.2	0.16	0.29	0	0	0	0	0
TRINITY_Unigene10051_c0_g1	1337	3.29	8.16	11.01	5.59	2.18	4.26	2.86	7.23	5.31	1.9	1.66	3.9	3.31	2.47	1.17	2.77	1.49	3.66
TRINITY_Unigene10052_c0_g1	1150	0	0	0.12	3.05	0	0	0	0.22	0.37	0	0	0	0	0	0	0	0	0
TRINITY_Unigene10052_c0_g2	366	0	0	0	0	0	0	0	0	0	0	0	0	0	0	0	0	0	0
TRINITY_Unigene10052_c0_g3	349	0	0	0	0	0	0	0	0	0	0	0	0	0	0	2.26	0	0	0
TRINITY_Unigene10052_c1_g1	781	0	0	0.42	0	0	0	0	0	0	0	0	0	0	0	3.94	0	0	0
TRINITY_Unigene10052_c1_g2	443	0	0	0	0	0	0	0	0	0	0	1.11	5.54	0	0	0	0	1.55	0
TRINITY_Unigene10052_c1_g3	459	0	0.66	1.11	1.95	0	0	0	0	0	0	0	0	0	0	0	0	0	0
TRINITY_Unigene10052_c2_g1	350	0	1.45	2.47	0	0	0	0	0	3.99	0	0	0	0	0	0	0	0	1.41
TRINITY_Unigene100530_c0_g1	431	2.19	0	0	0	0	0	0	0	0	0	0	0	0	0	0	0	0	0
TRINITY_Unigene100537_c0_g1	310	0	0	0	0	0	0	0	0	0	0	0	0	0	0	0	0	0	0
TRINITY_Unigene10053_c0_g1	2488	1.42	1.06	2.92	3.09	6.35	4.17	1.1	0.78	4.66	2.81	2.7	3.13	2.41	0.73	1.39	13.96	1.97	3.62
TRINITY_Unigene100540_c1_g1	421	0	0	0	0	6.26	0	1.05	0	0	0	0	0	0	0	0	0	0	0
TRINITY_Unigene100542_c0_g1	911	0	0	0.5	0	0	0	0	0	0	0.35	0.15	0.25	0	0	0	0	0.19	0
TRINITY_Unigene100546_c0_g1	679	0	0	0	0	0	0.65	0	0	0.53	0	0	0	0	0	0	0	0	0
TRINITY_Unigene100549_c0_g1	350	0	2.9	1.24	0	0	0	0	0	0	0	0	0	0	0	0	0	0	0
TRINITY_Unigene10054_c0_g1	1617	1.27	0.77	1.44	0.64	0.65	0.7	0.11	0.36	0.16	1.45	1.68	2.67	0.71	0.51	1.14	0.67	0.64	0.33
TRINITY_Unigene100559_c0_g1	445	0	0	0	0	0	0	0	0	1.88	0	0	0	0	0	0	0	0	0
TRINITY_Unigene10055_c0_g1	1261	2.55	1.31	1.09	3.98	5.38	6.34	2.64	1.65	1.65	3.56	2.77	6.01	2.31	0.69	1.65	0.69	1.61	1.47
TRINITY_Unigene100564_c0_g1	303	0	0	0	0	0	0	0	0	0	0	4.31	0	2.15	0	0	0	0	0
TRINITY_Unigene100564_c0_g2	426	0	0	0	2.34	1.82	0	0	0	0	0	0	0	0	1.06	0	0	0	0
TRINITY_Unigene100566_c0_g1	324	0	0	0	0	0	0	0	0	0	0	0	0	0	0	0	0	0	0
TRINITY_Unigene10056_c0_g1	949	101.74	151.44	312.88	305.76	81.73	190.49	378.53	237.64	168.84	393.35	313.05	277.98	249.8	228.81	301.66	43.35	249.56	601.24
TRINITY_Unigene10056_c0_g2	397	0	0	0	0	2.95	0	0	2.35	2.58	0	0	0	0	0	0	0.94	0	0
TRINITY_Unigene100570_c0_g1	410	0	0	2.23	1.29	0	0	0	0	0	0	0	0	0	0	0	0	0	0
TRINITY_Unigene10057_c0_g1	1010	0	0	0	0	0	0	0	0	0	6.27	0	0	0.26	2.87	0	0	0	4.84
TRINITY_Unigene100581_c0_g1	408	0	0	0	0	0.68	0.93	0	0	0	0	0.69	0	0	0	0	0	0	0
TRINITY_Unigene100588_c0_g1	423	0	0	0	0	0	0	2.08	0	0.72	0	0	0	0	0	0	0	0	0
TRINITY_Unigene100589_c0_g1	319	0	0	0	0	0	0	0	0	0	0	0	0	0	0	4.92	0	0	0
TRINITY_Unigene10058_c0_g1	4033	0.17	0.45	0.57	0.36	1.73	1.46	0.99	2.68	1.07	14.55	16.18	42.59	23.75	22.77	13.07	3.96	2.16	1.92
TRINITY_Unigene100592_c0_g1	306	0	0	0	0	0	0	0	0	4.82	0	0	0	0	0	0	0	0	0
TRINITY_Unigene100593_c0_g1	956	0	0	0	0	0	0	0	0	1.59	0	0	0	0	0	0	0	0	0
TRINITY_Unigene100599_c0_g1	326	0	0	0	0	0	0	0	0	0	0	0	2.53	0	0	0	0	0	0
TRINITY_Unigene100599_c0_g2	677	0	0	0	0	0	0	0	0	0.27	0	0	0.6	0	0.41	0	0.28	0	0
TRINITY_Unigene10059_c0_g1	2264	2.49	3.6	2.44	2.32	3.8	3.09	0.94	1.11	2.24	4.3	5.13	4.34	2.92	3.46	2.37	3.74	2.5	4.58
TRINITY_Unigene10059_c0_g2	1207	0.19	0.28	0	0.61	1.34	0.57	0	0	0	0.96	0.94	1.04	0	2.27	0.92	0.36	0	0
TRINITY_Unigene1005_c0_g1	640	9.68	10.04	3.46	6.39	2.86	5.01	5.26	8.43	6.2	4.22	3.16	5.26	2.57	6.38	4.65	2.49	4.46	5.48
TRINITY_Unigene1005_c1_g1	2882	3.42	5.1	3.93	2.89	5.2	5.29	5.4	4.49	6.12	5.04	5.65	7.61	5.78	3.95	7.75	7.14	6.88	4.94
TRINITY_Unigene100604_c0_g1	2363	0.26	0.75	0.52	0.46	0	0.26	0	0	0	0.36	0.14	0.86	0.73	0	0.41	0.49	0.29	0
TRINITY_Unigene100605_c0_g1	1911	0.11	0	0.46	0.12	0	0.24	0.53	0.06	0.13	0.27	0.06	0.1	0.12	0.16	0	0	0	0
TRINITY_Unigene10060_c0_g1	765	0	0	0	1.92	0	4.57	0	0	8.59	9.65	3.75	0	0.58	4.96	0	0	14.43	39.7
TRINITY_Unigene100617_c0_g1	554	0	0	0	0	0	0	1.07	0	0	0.52	0	0	0	0	0.67	0	0	0
TRINITY_Unigene10061_c0_g1	4634	0.52	0.6	0.97	0.6	0.76	0.65	1.61	0.7	1.67	1.33	0.97	1.39	1.25	1.06	1.08	1.01	0.97	1.17
TRINITY_Unigene100629_c0_g1	467	0	0.64	0.54	1.88	0	0	0	0	0.56	0	0	0	0	0	0	0	0.67	0
TRINITY_Unigene100629_c0_g2	461	0	0	0	0.97	0	0	0	0	2.29	0	0.51	0	0	0	0	0	0	0
TRINITY_Unigene10062_c0_g1	1193	0	0	0	0	1.47	0	1.42	0	0	0	1.7	2.83	0	0	1.15	0	0	0
TRINITY_Unigene10062_c0_g2	1181	0	0.43	0	0.11	0.96	0	4.8	0	0	0	2.8	3.31	0	0	0.53	0	0	0.61
TRINITY_Unigene100632_c0_g1	468	0	0	0	0	0	0	0	0	0	0	0	0.4	0	0.84	0	0	0	0
TRINITY_Unigene100635_c0_g1	335	0	0	0	0	2.68	0	0	0	0	0	0	0	0	0	0	0	0	0
TRINITY_Unigene10063_c0_g1	1995	4.08	2.57	3.07	5.54	7.2	4.58	6.7	5.24	4.04	8.01	4.67	7.44	6.53	7.85	7.48	3.54	5.09	9.11
TRINITY_Unigene100644_c0_g1	344	0	0	0	0	0	0	0	0	0	0	0	4.05	0	0	2.39	0	0	0
TRINITY_Unigene10064_c0_g1	986	0	0	0	0	0	0	0	0	0	0.42	0	3.75	0.53	0.36	2.01	0.8	0.17	0
TRINITY_Unigene100653_c0_g1	1168	0	0	0	0	0	0	0.32	0	0.24	0	0	0.09	0.11	0	0.11	0	0.69	0
TRINITY_Unigene10065_c0_g1	743	0	0.27	1.36	0	4.08	2.81	2.51	1.23	5.77	0	0.41	0.17	0.2	0.36	0.61	1.46	0.8	0.95
TRINITY_Unigene10066_c0_g1	1919	14.94	13.74	12.76	11.87	11.59	14.06	22.61	20.43	36.56	109.5	107	172.87	151.15	153.49	198.91	139.21	96.77	39.21
TRINITY_Unigene100670_c0_g1	334	0	0	0	0	0	0	0	0	0	0	0	0	0	2.36	0	0	0	0
TRINITY_Unigene100673_c0_g1	715	0	0.29	0	0	0	0	0	0	0.49	0	0	0	0	0	0	0	0	0
TRINITY_Unigene100679_c0_g1	345	0	0	0	0	0	0	0	0	0	0	0	0	0	3.11	0	0	0	0
TRINITY_Unigene10067_c0_g1	520	0	1.01	0	0	0	0	0	0.39	0	2.66	1.94	0	0	2.01	1.52	0	2.08	0
TRINITY_Unigene100681_c0_g1	796	0	0	0.41	0	0	0	0.28	0	0	0.28	0	0.46	0	0	0	0	0.71	0
TRINITY_Unigene100688_c0_g1	495	0	0	0	0	0	0	0	0	1.46	0	0	0	0	0	0	0	0	0
TRINITY_Unigene100688_c0_g2	550	0	0	0	0	0	0	0	0	2.73	0	0	0	0	0	0	0	0	0
TRINITY_Unigene10068_c0_g1	582	0	0	0.68	0	0	2.96	0	0.94	1.75	0	0	0.26	0	0	0	0	0	0
TRINITY_Unigene100692_c0_g1	404	0	0	0	0	0	0	0	0	0	0	2.85	0	0	0	0	0	0	0
TRINITY_Unigene100692_c1_g1	361	0	0	0	0	0	0	0	0	0	0	0	0	0	0	0	2.63	0	0
TRINITY_Unigene100696_c0_g1	443	0	0	0.61	0	0	0	0	0	0	0	0	0	0	0	0	0	0	0
TRINITY_Unigene100699_c0_g1	699	0	0	0	0	0	0	0	0.23	0	0	0.68	0	0.22	0	0	0	0	0
TRINITY_Unigene10069_c0_g1	2054	105.87	93.48	127.07	124.14	71.96	76.93	49.45	51.18	42.69	25.9	26.77	27.35	19.11	19.95	17.66	18.84	33.86	38.17
TRINITY_Unigene1006_c0_g1	1433	0	0	0	0.17	0	0	0	0.08	0.09	0.52	3.29	0	0.33	0.95	0	0	17.48	0.38
TRINITY_Unigene1006_c0_g2	1439	22.9	14.12	16.32	20.33	7.54	12.71	25.82	23.83	42.74	12.84	7.73	9.15	9.63	4.87	6.17	31.74	63.39	14.03
TRINITY_Unigene100709_c0_g1	489	0	0.58	0	0.42	0	0.6	0	0	0	0.34	0	0	0	0	0	0	0	0
TRINITY_Unigene10070_c0_g1	1266	31.93	21.64	14.82	29.62	12.16	10.07	25.7	15.88	14.98	32.89	22.46	26.29	31.99	34.64	37.18	20.42	23.93	29.05
TRINITY_Unigene100710_c0_g1	396	0	0	0	0	0	0	0	0	3.47	0	0	0	0	0	0	0	0	0
TRINITY_Unigene100712_c0_g1	350	0	0	3.71	4.24	0	0	0	0	0	0	0	0	0	0	0	0	0	0
TRINITY_Unigene100715_c0_g1	390	0	0	0	0	0	3.19	0	0	0	0	0	0	0	0	0	0	0	0.95
TRINITY_Unigene100717_c0_g1	363	0	0	0	0	0	0	0	0	0	0	0	0	0	0	0	0	3.05	0
TRINITY_Unigene100718_c0_g1	425	2.84	0	0	0	0	0	0	0	1.41	0	0	0	0	0	0	0	0	0
TRINITY_Unigene100719_c0_g1	388	0	0	0	0	0	0	0	0	0	0	0	0	0	0	0	0	0	0
TRINITY_Unigene10071_c0_g1	2264	27.07	20.92	25.23	26.83	25.75	24.34	31.4	22.86	17.51	23.89	19.37	21.31	18.54	20.72	18.27	20.25	18.97	31.9
TRINITY_Unigene10071_c0_g2	835	0.64	0	0	0	0	0	0	0	0	0	0	0	0	0	0	0.61	0	0.2
TRINITY_Unigene100720_c0_g1	824	0	0	0	0	0	0	0	0	0	0	4.42	0	0.34	0	0	2.48	0	0
TRINITY_Unigene100721_c0_g1	822	0	0	0	0	0	0	0.53	0	0.4	0.41	1.95	0.29	0.69	0.31	0	2.7	1.13	0
TRINITY_Unigene10072_c0_g1	2890	108.95	169.18	142.23	36.34	35.76	24.68	8.68	11.3	8.51	22.67	11.52	37.14	12.55	14.02	14.94	39.45	21.08	4.25
TRINITY_Unigene100733_c0_g1	392	0	0	0	0	0	0	0	0	0	0	0	0	0.76	0	1.52	0	0	0
TRINITY_Unigene100733_c0_g2	666	0	0	1.08	0	0	0	0	0	0	0	0	0.2	0.48	0	0.48	0	0	0
TRINITY_Unigene100735_c0_g1	302	0	0	0	0	0	5.86	0	0	0	0	0	0	0	0	0	0	0	0
TRINITY_Unigene10073_c0_g1	2982	2.76	3.32	4.22	4.42	2.94	4.6	7.38	5	2.73	5.3	2.68	4.73	5.04	5.28	3.41	2.5	4.43	3.82
TRINITY_Unigene100747_c0_g1	316	0	0	0	0	0	0	0	0	0	0	0	0	0	0	0	0	0	0
TRINITY_Unigene10074_c0_g1	900	1.43	1.03	0.68	0.61	0.61	1.69	4.43	0	3.29	2.02	0.93	2.2	1.06	0.27	1.52	0.54	1.58	1.42
TRINITY_Unigene100754_c0_g1	343	0	0	0	0	0	0	0	0	0	0	0	0	0	2.12	0	0	0	0
TRINITY_Unigene100759_c0_g1	437	0	0	0	0	0	0	0.94	0.59	0	0	0	0	0	1.99	0	0	0	0.68
TRINITY_Unigene10075_c0_g1	3302	5.03	3.23	3.24	6.99	7.62	4.91	9.96	4.06	8.64	1.86	3.08	2.97	2.93	2.56	1.62	4.88	4.6	4.99
TRINITY_Unigene10076_c0_g1	451	1.47	6.91	1.16	0	5.25	1.44	0	8.73	0	0	0	2.65	0.52	1.38	0	1.3	0	0.63
TRINITY_Unigene100771_c0_g1	316	0	0	0	0	0	0	0	0	0	0	0	0	0	0	0	0	0	0
TRINITY_Unigene100776_c0_g1	371	0	0	2.01	0	0	0	0	0	0	0	0	0	0	0	0	0	0	0
TRINITY_Unigene10077_c0_g1	861	1.06	0	0	0	0	0	0	0	0.37	0	0.99	0	0.16	0.43	0	0	0	0
TRINITY_Unigene10077_c1_g1	483	0	0.59	0	0	0	0.61	0	0.92	0.51	0	0	2.26	0.44	0	3.56	0	0	0
TRINITY_Unigene10077_c2_g1	339	0	0	0	0	0	0	0	0	1.51	0	3.89	0	0	2.22	0	0	0	0
TRINITY_Unigene10077_c2_g2	410	0	0	0	0	0	0	0	0	0	0	0	0	0	0	1.34	0	0	0
TRINITY_Unigene100786_c0_g1	454	0	0.68	0	0.5	0	0	0	0	0	0	0	0	0	0	0	0	0	0.62
TRINITY_Unigene10078_c0_g1	1618	0.33	0.68	0.72	2	0.65	0.89	4.83	2.07	2.75	43.49	26.95	25.02	24.08	35.09	39.64	12.44	14.69	5.79
TRINITY_Unigene100790_c0_g1	571	0	0.85	0	0	0	0	0	0	1.09	0	0	0	0.32	0	0	0	0	0
TRINITY_Unigene100794_c0_g1	376	0	0	0	0	0	0	0	3.74	0	0	0	0	0	0	0	0	0	0
TRINITY_Unigene100796_c0_g1	681	0	0	0	0	0	0	0	0	0	0	1.43	0	0.23	0.62	0	0.84	0	0
TRINITY_Unigene100797_c0_g1	601	0	0	0.64	0	0.58	0	0	0	0.99	0	0	0.24	0	0	0	0	0	0
TRINITY_Unigene100797_c0_g2	612	0	0	0	0	0	0	0	0	0.64	0	0	0	0	1.48	0	0	0	0
TRINITY_Unigene10079_c0_g1	2907	15.79	14.7	18.36	9.02	11.05	12.57	21.67	12.68	15.55	17.48	20.58	23.2	19.39	18.32	15.72	13.11	19.56	13.43
TRINITY_Unigene10079_c1_g1	359	0	0	0	0	0	0	0	0	0	0	0	0.86	0	0	1.02	0	0	0
TRINITY_Unigene1007_c0_g1	1191	16.14	27.05	12.74	6.67	2	5.8	0.95	0.42	2.96	63.06	70.5	55.34	54.47	35.42	23.39	36.91	7.35	1.82
TRINITY_Unigene1007_c0_g2	1752	10.65	7.82	8.3	2.54	1.51	3.34	6.25	8.45	29.81	29.33	29.23	27.23	10.31	8.27	10.01	21.55	32.78	65.76
TRINITY_Unigene1007_c1_g1	1426	28.62	201.6	55.1	25.64	12.83	23.5	11.8	16.68	12.05	100.07	69.71	49.56	44.99	52.6	51.53	60.66	63.06	16.22
TRINITY_Unigene1007_c1_g2	1418	0.24	3.51	1.97	0	0	0	0.51	0	0.09	2.88	3.85	5.4	1.5	2.67	0.84	0.59	0.53	0.29
TRINITY_Unigene10080_c0_g1	725	0	8.48	0	0	0	0	0	0	0	0	0.43	0	0	0	0	3.53	0	0
TRINITY_Unigene100816_c0_g1	436	0	0	1.89	0	0	0	0	0	0	0	1.74	1.92	0	0	0	0	0	0.69
TRINITY_Unigene10081_c0_g1	2854	4.09	5.5	7.23	4.11	10.78	6.33	7.3	5.88	10.4	11.9	8.79	10.79	9.32	10.59	8.77	9.71	8.22	10.51
TRINITY_Unigene100825_c0_g1	468	0	0	0	0	0	0	2.36	0	0	0	0	0	0	0	0	0	0	0
TRINITY_Unigene100826_c0_g1	809	0	0	0	0	0	0	0.55	0	0.4	0	0.18	0.3	0.71	0	0	0.21	0	0
TRINITY_Unigene10082_c0_g1	665	0.45	0	0.27	1.2	0.49	0.67	1.51	0	1.38	2.07	1.24	3.28	1.68	2.35	1.7	2.63	1.28	0.29
TRINITY_Unigene10082_c1_g1	1113	0.32	0	0	0.57	0	0	0	0	0	0.09	0.93	0.48	0	0.4	0	0.4	0	0
TRINITY_Unigene10083_c0_g1	1113	33.43	20.92	25.79	26.29	13.89	20.75	16.27	10.08	14.08	28.17	22.22	23.5	20.25	25.48	21.55	24.16	17.11	21.49
TRINITY_Unigene100847_c0_g1	364	0	0	0	0	0	0	1.75	0	0	0	0	0	0	0	0	0	1.51	0
TRINITY_Unigene100848_c0_g1	312	0	0	0	1.7	0	0	0	0	0	0	0	0	0	0	0	0	0	0
TRINITY_Unigene10084_c0_g1	1829	0.41	0.25	0.35	0.19	0	0	0	0	0.21	0	0	0	0.24	0.11	0.43	0.58	0	0
TRINITY_Unigene10084_c1_g1	390	3.63	0	0	0	0	2.13	0	0	0	0	0	0	0	0	0	0	0	0
TRINITY_Unigene100851_c0_g1	324	0	0	0	1.44	0	0	0	0	0	0	0	0	0	0	0	0	0	0
TRINITY_Unigene10085_c0_g1	3515	5.96	8.09	9.69	8.85	7.21	19.69	14.09	17.02	20.81	6.77	5.09	10.36	9.95	5.31	6.6	5.91	16.62	10.43
TRINITY_Unigene100861_c0_g1	329	0	0	0	0	0	0	0	0	0	0	0	1.21	0	0	0	0	0	0
TRINITY_Unigene100864_c0_g1	461	0	0	0	0.48	0	0	0	0	0	0	0	0	0	0	0	1.23	1.39	0
TRINITY_Unigene100867_c0_g1	334	0	0	0	0	0	0	0	11.81	0	0	0	0	0	0	0	0	0	0
TRINITY_Unigene10086_c0_g1	642	2.41	16.18	5.45	2.8	0.26	1.78	2.82	2.88	4.99	3.6	7.87	2.83	2.3	0.45	2.83	2.17	1.71	8.48
TRINITY_Unigene100876_c0_g1	318	0	0	0	0	0	0	0	0	0	0	0	0	0	0	0	2.29	0	0
TRINITY_Unigene10087_c0_g1	1829	0.23	0.33	1.73	2.29	0.62	0.69	0.37	0.12	12.91	7.03	7.94	6.03	14.27	10.37	6.49	19.68	3.83	1.43
TRINITY_Unigene100884_c0_g1	493	0	0	0	0	0	0	0	0	0	0	0	0	0	1.5	0.43	0	0	0
TRINITY_Unigene100885_c0_g1	301	0	0	0	0	0	0	0	0	0	0	0	0	0	0	6.5	0	0	0
TRINITY_Unigene100885_c0_g2	1427	2.1	1.8	2.05	2.33	2.76	2.2	1.88	1.08	6.59	1.56	1.02	0.78	1.07	0.96	1.08	0.98	3.07	1.74
TRINITY_Unigene10088_c0_g1	1946	3.66	3.03	2.83	5.06	2.55	2.72	13.45	3.62	5.32	4.93	3.58	2.39	2.28	2.74	2.64	4.39	1.24	4.12
TRINITY_Unigene100894_c0_g1	323	0	0	0	0	0	0	0	0	0	0	0	0	0	0	0	0	0	0
TRINITY_Unigene100899_c1_g1	366	0	0	0	0	0	0	0	0	0	0.74	0.97	0	0	0	0	0	0	0
TRINITY_Unigene10089_c0_g1	1265	0.18	1.83	0.32	11.2	2.43	27.68	0.29	3.39	5.36	0.53	1.77	2.3	0	0	0	0.23	4.07	0
TRINITY_Unigene1008_c0_g1	399	0	0	2.41	0	1.46	0	3.75	0	0	0.56	0	0	0.72	0	0	0.93	18.24	0
TRINITY_Unigene1008_c0_g2	833	13.89	69.45	17.72	3.56	8.92	4.02	4.71	3.96	14.14	1.46	0.87	0.72	0.51	0.15	0.51	4.67	4.43	23.5
TRINITY_Unigene1008_c1_g1	1985	0.11	0.3	0.19	0.73	0.23	0	0.67	0.22	1.02	2.89	1.89	4.81	9.02	5.46	10.28	1.85	2.42	1.3
TRINITY_Unigene1008_c1_g2	1234	56.45	158.48	67.14	59.99	15.57	37.99	67.49	25.22	45.64	81.03	50.88	49.16	45.32	57.12	56.27	48.92	68.6	227.37
TRINITY_Unigene1008_c4_g1	711	0	0.58	0.24	0.65	0	0	0	0	2.72	0	0.22	0	0	0	0	0	0	9.18
TRINITY_Unigene1008_c6_g1	304	0	0	0	0	0	0	0	0	0	0	0	0	0	0	0	0	0	0
TRINITY_Unigene100906_c0_g1	498	0	0	0	0	0	0	0	0	0	0	0	0	0	0	0	0	1.15	0
TRINITY_Unigene10090_c0_g1	2756	0	0	0.56	0	0	0.22	0.41	0.39	0.13	1.97	0.4	2.6	0.54	0	0.66	0.05	2	0
TRINITY_Unigene10090_c0_g2	1054	0.69	0	0	0	0.25	1.36	0	0	0	1.43	0	3.53	0.97	1.08	0	2.32	0.16	0.14
TRINITY_Unigene10090_c0_g3	484	0	0	2.47	0.43	0.89	1.83	6.5	0	1.53	1.38	0	1.88	0.44	2.73	0	0	2.46	0
TRINITY_Unigene10090_c1_g1	660	1.38	0.66	0.82	1.21	0.99	0.68	0.77	1.25	0.56	6.68	5.25	1.46	0.73	4.33	1.47	2.07	2.92	1.73
TRINITY_Unigene10090_c2_g1	819	0	0.47	0	1.04	0	0	2.42	2.3	0	0	0	0	0	0	4.02	0	0	0
TRINITY_Unigene100914_c0_g1	516	0	0	0	0	0	0	0	0	0.44	0	0	0	0	1.36	0.39	0	1.59	0.92
TRINITY_Unigene100915_c0_g1	471	0	0	0	0	0	0	0	0	1.09	0	0	0	0	0	0.47	0	0	0
TRINITY_Unigene100918_c0_g1	370	0	2.39	0	0	0	0	0	0	0	0	0	0	0	0	0	0	0	0
TRINITY_Unigene100919_c0_g1	340	0	0	0	0	0	0	0	0	0	0	0	0	0	0	0	0	0	0
TRINITY_Unigene10091_c0_g1	432	0	2.3	0.65	0.56	4.09	0	0	1.83	0	0	0	0	0	0	0	0	0	1.41
TRINITY_Unigene100921_c0_g1	405	3.9	0	0.77	6.02	0	0.95	0	0	0	0	0	0	0	0	0	0	0	0
TRINITY_Unigene10092_c0_g1	725	0	0	0	0.21	0	0	0.98	0	0.24	0	0	0	0.84	0.37	0.42	1.26	0	0
TRINITY_Unigene10092_c0_g2	1200	0	0	0.35	0.1	0.31	0.14	0.31	0	0.12	0.24	0.63	0.26	0.82	0.46	0.41	4.52	0.13	0
TRINITY_Unigene10092_c1_g1	1048	38.06	36.8	39.4	79.33	57.33	67.94	41.52	45.33	59.93	50.72	25.57	30.27	22.67	34.8	26.8	67.93	93.19	138.03
TRINITY_Unigene10092_c2_g1	3179	9.19	3.14	7.65	3.36	2.67	3.41	4.75	3.86	9.35	2.51	2.77	5.06	1.02	2.2	2.25	0.78	3.34	2.53
TRINITY_Unigene100933_c0_g1	345	0	0	0	0	0	3.23	0	0	0	0	0	0	0	0	0	0	0	0
TRINITY_Unigene10093_c0_g1	1316	15.59	14.65	11.74	17.55	10.1	8.95	14.45	4.89	4.48	22.22	15.48	9.28	12.31	16.01	7.36	14.11	11.5	31.39
TRINITY_Unigene10094_c0_g1	2654	0.04	0	0.14	0.08	0	0.23	0	0	0	0.19	3.13	0.51	0.6	0.21	1.29	0.28	0.15	0
TRINITY_Unigene10094_c1_g1	814	0	0	0.39	0	0.89	0	0	0.18	0	1.37	0.18	0	0	0	0.53	0	0	0.21
TRINITY_Unigene100951_c0_g1	545	0	0	0	0	0	0	0.55	0	0	0	0	1.47	0.34	0.31	0	0	0	0
TRINITY_Unigene100955_c0_g1	431	0	0	0	0	0	0	0	0	0	0	0	0	0	0	0	0	1.68	0
TRINITY_Unigene100958_c1_g1	3582	179.67	239.21	350.37	110.46	198.92	199.63	99.45	86	179.08	59.81	80.83	75.67	104.86	84.69	100.02	80.57	109.41	96.61
TRINITY_Unigene10095_c0_g1	650	0.71	1.01	0	0	0	0	0.39	0.77	0	0	1.8	0	0.75	0.67	0	0	0	0.59
TRINITY_Unigene10095_c0_g2	1766	0.9	0.17	0.5	1.22	0	0.36	1.16	0.51	1.09	0.5	2.04	0.38	1.21	0.97	0.26	0.08	0.65	0.67
TRINITY_Unigene100961_c0_g1	408	0	0	0	1.97	0	0	0	0	0	0	0	0	0	0	0	0	0	0.83
TRINITY_Unigene100965_c0_g1	329	1.35	0	0	0	0	0	0	0	0	0	0	0	0	0	0	0	0	0
TRINITY_Unigene100967_c0_g1	508	0	0	0	0	0	0	0	0	0	0	1.22	0	0	0	0	0	0	2.38
TRINITY_Unigene10096_c0_g1	1460	0	0.44	0.09	1.95	0.33	0.45	0.37	0.08	1.01	0.44	0.66	0.21	0.16	0.14	0.32	0	0.31	0.19
TRINITY_Unigene10096_c0_g2	2569	55.72	75.74	80.2	103.37	141.96	147.65	117.26	85.64	136.07	94.32	91.67	97.62	79.12	77.27	82.72	87.26	101.21	115.73
TRINITY_Unigene100970_c0_g1	541	0	0.94	0.39	0.69	0	0	0	0	0	0	0	0	0	0	0	0	0	0
TRINITY_Unigene10097_c0_g1	2808	2.78	2.57	1.92	3.69	4.97	4.65	2.67	0.91	2.7	2.96	3.33	3.9	3.69	3.66	3.19	2	2.58	1.84
TRINITY_Unigene10097_c0_g2	2391	0.55	1.54	1.53	0.96	0.87	0.38	0.07	0.14	0.41	1.74	0.23	0.58	1.49	0.96	0.68	0.64	0.34	0.32
TRINITY_Unigene10097_c1_g1	2803	1.07	0.05	0.51	0.31	0.34	0.11	1.53	1.44	1.16	1.72	0.85	0.61	0.6	0.81	1.75	1.65	0.72	1.01
TRINITY_Unigene10097_c1_g2	306	0	0	0	0	0	10.97	0	0	2.41	0	4.1	0	0	1.76	0	0	6.77	2.57
TRINITY_Unigene100981_c0_g1	643	0	0	0	4.56	0	0	0	0	0	0	0	0	0	0	0	0	0	0
TRINITY_Unigene100989_c0_g1	625	0	0.36	0.3	2.66	2.17	0	0	0	0.31	0	0	0	0	0	0	0	0.36	0
TRINITY_Unigene10098_c0_g1	1966	0.37	0.15	0.64	0.51	0	0	0.6	0.11	0.71	1.42	1.16	1.69	2.2	0.95	1.7	2	1.08	0.79
TRINITY_Unigene100993_c0_g1	364	0	0	0	0	0	0	0	0	0	0	0	0	0	0	0	0	0	1.21
TRINITY_Unigene100995_c0_g1	357	0	0	0	0	0	0	0	0	0	0	0	1.76	0	0	0	0	0	0
TRINITY_Unigene100999_c0_g1	319	0	0	0	0	0	0	0	0	0	0	0	0	0	0	0	0	0	0
TRINITY_Unigene100999_c1_g1	417	0	0	0	0	0	0	0	0	0	0.99	0	0	0	0	0	0	0	0
TRINITY_Unigene10099_c0_g1	950	59.53	45.84	35.24	136.76	43.65	73.93	20.27	18.21	17.31	22.66	25.35	27.42	18.92	25.82	24.15	11.24	17.32	36.55
TRINITY_Unigene10099_c1_g1	389	0	0	0	0	0	0	0	0	0	1.81	0	0	0	0	0	0	3.51	0
TRINITY_Unigene1009_c0_g1	1515	0	0.42	0.69	18.4	14.4	92.24	8.62	183.34	68.63	0	0	0	0	0	0	0	0	20.7
TRINITY_Unigene1009_c1_g1	424	0	0	0	0	0	0	0	0	0	0	0	0	0	0	0	0	0	0
TRINITY_Unigene100_c0_g1	2938	4.98	5.14	2.59	4.49	1.49	3.07	2.21	1.87	2.24	6.26	9.29	10.11	8.2	8.4	5.89	8.59	6.55	1.59
TRINITY_Unigene100_c0_g2	3137	5.92	4.55	1.13	9.48	3.79	6.13	10.79	8.28	3.76	2.75	5.25	5.53	3.07	8.53	3.97	5.44	1.18	6.87
TRINITY_Unigene101001_c0_g1	384	0	0	0	0	0	0	0	0.87	0	0	0	0	0	1.43	0	0	0	0
TRINITY_Unigene101009_c0_g1	317	0	0	0	0	0	4.63	0	5.6	0	0	0	0	0	0	0	0	0	0
TRINITY_Unigene101009_c0_g2	381	0	0	0	0	0	0	0	0	0.98	0	0	0	0.83	0	0	0	0	0
TRINITY_Unigene101009_c1_g1	345	0	0	0	0	2.38	0	0	0	0	1.82	2.42	0	0	0	2.36	0	0	0
TRINITY_Unigene10100_c0_g1	5156	4.16	8.77	8.57	5.21	6.72	7.09	7.14	6.13	9.68	4.51	6.38	5.88	5.38	4.89	3.57	8.59	13.27	6.69
TRINITY_Unigene101012_c0_g1	449	0	0	0	0	0	0	0	0	0	0	0	0.45	0	0.93	0	0	0	0
TRINITY_Unigene101014_c0_g1	818	0	0	0	0	0.18	0	0	0	0.2	0	0	0	0	0.15	0	0.21	0	0.41
TRINITY_Unigene10101_c0_g1	1979	31.68	26.22	12.95	23.94	19.02	8.31	17.83	7.94	15.47	15.78	26.5	12.72	10.39	14.65	14.94	20.73	34.87	37.56
TRINITY_Unigene101021_c0_g1	435	0	0	0	0	0	0	0	0	0	0	0	0	0	0	0	0	0	1.38
TRINITY_Unigene101022_c0_g1	463	0	0	0.55	2.87	0	0	0	0	0	0	0	0.83	0	0	0	0	0	0
TRINITY_Unigene101023_c0_g1	325	0	0	1.66	0	0	0	0	0	0	0	0	0	0	0	0	0	0	0
TRINITY_Unigene101029_c0_g1	317	0	0	0	0	0	0	0	0	0	2.6	0	0	0	0	0	0	0	0
TRINITY_Unigene10102_c0_g1	1422	124.26	118.58	93.37	224.84	114.41	100.46	76.22	64.51	78.72	122.75	124.99	109.89	84.99	104.38	111.61	99.58	89.23	110.94
TRINITY_Unigene101031_c0_g1	341	0	0	0	0	0	0	0	0	0	0	0	0	0	0	0	0	0	0
TRINITY_Unigene101035_c0_g1	324	0	0	0	0	0	0	0	0	3.67	0	0	0	0	0	0	0	0	0
TRINITY_Unigene10103_c0_g1	3596	76.15	99	103.12	80.71	180.07	152.46	168.7	73.1	78.54	146.49	135.6	104.33	103.1	96.04	63.21	104.09	160.22	109.92
TRINITY_Unigene10103_c4_g1	1568	2159.78	1803.4	1449.53	2336.73	679.1	514.12	230.07	109.17	181.96	252.74	119.44	173.93	373.59	507.09	329.24	58.78	73.86	259.13
TRINITY_Unigene10104_c0_g1	3821	2.49	6.44	4.9	6.32	7.19	7.3	8.74	4.84	6.06	1.89	2.69	3.5	2.91	2.86	2.06	4.77	7.13	8.09
TRINITY_Unigene101054_c0_g1	372	0	2.35	0	0	0	0	0	0	1.06	0	0	0	0	0	0	0	0	0
TRINITY_Unigene10105_c0_g1	1795	263.72	329.88	348.45	348.66	363.3	260.44	247.51	244.8	174.32	201.19	180.22	215.86	172.75	167.55	177.34	133.37	213.87	308.09
TRINITY_Unigene10105_c1_g1	4146	0.21	0.4	0.14	0.1	0.05	0.1	0.37	0.12	1.32	0.7	0.66	1.94	1.11	0.64	0.3	0.49	0.41	0.6
TRINITY_Unigene10105_c1_g2	769	0.9	0.52	0	0.95	0.39	1.6	0.59	0	0	0	0	1.14	0	0.34	3.07	0	0	0.45
TRINITY_Unigene10105_c2_g1	736	0	0	0	0	0	0	0	0	0.23	0.48	0.21	0.7	0	0	0.21	0	0	1.45
TRINITY_Unigene101060_c0_g1	570	0	0	0	0	0	0	0	0.98	0	0	0	0	0	0	0	0	0	0
TRINITY_Unigene101060_c0_g2	353	0	0	0	0	0	2.97	0	0	0	0	0	0	0	0	0	0	0	0
TRINITY_Unigene10106_c0_g1	1814	255.39	284.44	264.44	149.62	120.62	180.73	132.14	166.21	140.25	748.26	775.4	665.51	371.06	481.39	201.61	229.99	253.4	227.75
TRINITY_Unigene10106_c0_g2	916	0	0.6	0.5	0.44	0	0	0.23	0	1.35	0.23	0	0.25	0.15	0.13	0	0.35	0	0.35
TRINITY_Unigene10106_c1_g1	611	0.52	0.37	0.63	0	0	0	0	0	0.64	1.53	0.57	0	0.56	0	1.4	0	0.75	0
TRINITY_Unigene101076_c0_g1	423	0	0	0	0	0	0	0	0	0	0	0	0	0	0	0.61	0	0	0
TRINITY_Unigene10107_c0_g1	1964	17.68	17.61	17.01	7.74	8.48	11.79	8.78	5.85	8.8	24.96	38.74	25.71	33.43	48.45	31.45	36.88	21.29	16.51
TRINITY_Unigene101084_c0_g1	418	0	0	0	0	0	0	0	0	1.48	0	0	0	0	0	0	0	0	0
TRINITY_Unigene101087_c0_g1	522	0	0	0	0	0	0	0	1.17	0	0	0	0.32	0	0	0	0.46	0	0
TRINITY_Unigene10108_c0_g1	1019	6.25	7.95	4.74	5.76	0.9	1.25	6.25	4	5.82	3.9	1.96	5.33	4.33	4.42	2.82	4.11	1.82	10.01
TRINITY_Unigene10109_c0_g1	746	29.79	20.01	29.71	13.99	1.22	1.67	0	6.73	7.56	0.16	0	0.34	0	0	0.81	0	4.22	4.25
TRINITY_Unigene1010_c0_g1	1877	5.05	7.46	3.22	4.26	8.57	8.17	4.41	9.22	10.63	11.78	10.27	11.69	11.88	9.43	10.97	12.33	12.9	12.83
TRINITY_Unigene10110_c0_g1	1482	17.93	8.37	38.25	10.4	3.52	5.3	27.64	36.41	10.51	39.56	36.53	28.69	36.22	44.42	37.17	23.49	57.37	36.18
TRINITY_Unigene101111_c0_g1	713	0	0	0	0	0	0	0	0	0.99	0	0	0	0	0	0	0	0	0
TRINITY_Unigene10111_c0_g1	2499	26.33	18.49	34.16	16.38	7.27	10.83	9.5	2.29	9.91	50.58	80.39	72.58	67.12	55.08	65.68	59.23	19.63	11.44
TRINITY_Unigene101125_c0_g1	348	0	0	0	0	0	0	0	0	0	0	1.17	0	0	0	0	0	1.82	0
TRINITY_Unigene10112_c0_g1	939	0	0	0	0.14	0	0	0	2.02	5.54	0	0	0	0	0	0	0	0	0
TRINITY_Unigene10112_c0_g2	404	0	0	0	3.37	0	0	0	2.22	4.9	0	0	0	0	0	0	0	0	0
TRINITY_Unigene10112_c1_g1	1582	0	0	0.08	0.07	0.44	0.2	0.22	0	0.08	4.29	3.82	1.99	2.98	2.2	2.27	0.95	1.03	0.17
TRINITY_Unigene10112_c2_g1	404	0	0	0	0	0	0	0	0	0	0	0	0.59	0	0	0	0	0	0
TRINITY_Unigene101135_c0_g1	421	0	0	0	0	0	1.71	0	0	0	0	0	0	0	0	0	0	0	0
TRINITY_Unigene101136_c0_g1	341	0	0	0	0	0	0	0	0	0	0	0	0	0	0	0	0	0	0
TRINITY_Unigene101141_c0_g1	382	0	0	0	0	2.49	2.27	0	0	0	0	0	0	0	0	0	0	0	0
TRINITY_Unigene101144_c0_g1	318	0	0	0	0	0	0	0	0	0	0	0	0	3.38	0	0	0	0	0
TRINITY_Unigene10114_c0_g1	2004	64.43	62.13	74.45	61.48	75.59	73.5	57.97	42.28	36.89	85.69	84.14	78.32	78.81	81.02	53.34	71.98	58.67	35.09
TRINITY_Unigene101152_c0_g1	1695	20.32	22.1	23.85	12.85	6.33	4.79	17.98	9.73	8.94	74.39	79.05	35.02	65.46	75.84	73.66	76.72	37.28	17.69
TRINITY_Unigene101154_c1_g1	525	0	0	0	0	0.38	0	0	0	0	0	0	0	0	0	0	0	0	0
TRINITY_Unigene10115_c0_g1	1781	2.21	1.64	1.57	1.6	0.77	1.77	1.91	0.83	0.94	10.44	10.99	10.81	5.88	11.43	5.1	7.87	5.01	1.4
TRINITY_Unigene10115_c1_g1	1902	1.44	1.68	0.73	0.77	1.25	1.15	2.66	0.94	2.13	2.25	2.65	2.55	2.4	1.67	0.59	3.68	2.47	2.25
TRINITY_Unigene101160_c0_g1	452	51.57	28.19	31.2	20.74	20.36	36.49	35.29	31.49	19.26	41.5	66.23	14.95	38.79	49.33	16.6	36.98	24.26	43.23
TRINITY_Unigene101168_c0_g1	505	0	0	0	0	0	0	0	0	1.86	0	0	0	0	0	0	0	0	0
TRINITY_Unigene101169_c1_g1	305	0	0	0	0	0	0	0	0	0	0	0	0	0	0	0	0	0	0
TRINITY_Unigene101173_c0_g1	485	0	1.76	2.95	0	0	0	0	0	0	0	0	0	0.88	0	0	0	0	0
TRINITY_Unigene101174_c0_g1	367	0	0	0	0	0	0	0	0	0	0	0	0	0	0	0.94	0	0	0
TRINITY_Unigene10117_c0_g1	522	0	0	0.84	1.48	0.38	3.13	0.61	0	0.87	0	0	0	0	0	0	0	1.55	4.05
TRINITY_Unigene101186_c0_g1	454	0	0	0	0	0	2.12	0	0	0	0	0	0	0	0	0	0	0	0
TRINITY_Unigene10118_c0_g1	460	0	1.32	0	0	1	4.8	0	0	0	0	0	0	0	0	0	0	0	15.59
TRINITY_Unigene101190_c0_g1	319	0	0	0	0	0	2.25	0	3.63	0	0	0	0	0	0	0	0	0	0
TRINITY_Unigene101199_c0_g1	586	0	0	0	0	0	0	0	0	1.73	0	0	0	0	0	0	0	0	0
TRINITY_Unigene10119_c0_g1	1762	99.82	70.24	51.2	71.72	32.31	35.28	47.12	40.59	44.64	115.9	146.94	146.94	151.67	164.92	194.62	101.87	84.42	72.19
TRINITY_Unigene1011_c0_g1	1399	0	0	0.48	17.04	22.06	76.55	57.61	530.06	10.41	0	0.09	0.14	0.17	0.3	0	0	6.51	65.26
TRINITY_Unigene1011_c2_g1	317	0	0	0	0	0	0	0	0	0	0	0	0	0	0	0	0	0	0
TRINITY_Unigene101202_c0_g1	337	0	0	0	0	0	0	0	0	0	0	0	0	0	0	0	0	0	0
TRINITY_Unigene101202_c0_g2	303	0	0	0	0	0	0	0	0	0	0	0	0	0	0	0	0	0	0
TRINITY_Unigene10120_c0_g1	2070	33.89	22.44	24.95	22.79	11.43	12.29	20.29	14.97	13.66	23.41	21.62	17.66	15.92	19.25	15.26	16.97	16.24	23.09
TRINITY_Unigene10120_c1_g1	1431	0	0	0	0.08	0	0	0	0	0	0.32	0.34	0.14	0.16	0.59	1.33	0	0	1.25
TRINITY_Unigene10120_c1_g3	341	0	0	0	0	0	0	0	0	4.43	0	0	0	0	0	0	0	0	0
TRINITY_Unigene101210_c0_g1	469	0	0	0	0	0	2.62	0	0	0	0	0	0	0	0	0	0	0	0
TRINITY_Unigene101210_c1_g1	740	1.91	0.82	0	1.01	0.21	0.28	0	0.41	0	0	0	0	0	0	0	0	0	0
TRINITY_Unigene101212_c0_g1	494	0	0	0.47	0	0	0	0	0	0	0	0	0	0	0	0	0	0	0
TRINITY_Unigene101216_c0_g2	1010	0	0	0.15	0.13	0	0	0	0	0.88	0.2	0	0	0.13	0.23	0.26	0	0.84	0
TRINITY_Unigene101216_c1_g1	566	0	0	0	0	0	0	0	0	0	0	0.66	0	0	0	0	0	0	0
TRINITY_Unigene10121_c0_g1	1048	1.97	1.83	1.11	3.2	3.73	6.52	1.69	4.84	3.22	3.75	4.41	3.25	3.06	4.15	2.96	2.64	6.03	3.59
TRINITY_Unigene101223_c0_g1	302	0	0	0	3.97	0	0	0	0	0	0	2.19	0	0	0	0	0	0	0
TRINITY_Unigene101225_c0_g1	1080	0	0.48	0	0.36	0	0	0.18	0.48	0	0.37	0.48	0.5	0.82	0.31	0.12	0.14	0.61	0.28
TRINITY_Unigene10122_c0_g1	680	0.22	0.94	0.78	0.23	4.46	7.76	0.36	0	0.53	3.09	2.62	3.76	0.7	2.68	0.93	1.68	1.23	0.55
TRINITY_Unigene101234_c0_g1	374	0	0	0	0	0	0	0	0	0	0	0	0	0	0.78	0	0	0	0
TRINITY_Unigene10123_c0_g1	1384	150.74	107.66	81.74	123.39	98.73	86.7	63.87	70.96	46.22	85.71	50.48	71.06	61.93	71.67	59.26	67.24	65.8	92.39
TRINITY_Unigene10123_c1_g1	343	3.4	3.13	0	0	0	0	2.24	0	0	0.93	2.47	2.05	1.22	0	0	0	0	1.53
TRINITY_Unigene101242_c0_g1	427	0	0	0	0	0	0	0	0	2.09	0	0	0	0	0	0	0	0	0.73
TRINITY_Unigene101249_c0_g1	1308	0	0.5	0.31	0.28	0.09	0	0	0	0.42	0	0	0.16	0	0	0	0.11	0.24	0
TRINITY_Unigene10124_c0_g1	3481	14.96	10.73	16.63	35.7	34.57	46.61	16.43	33.21	34.85	12.79	11.94	23.89	13.66	12.53	14.48	16.91	30.24	10.92
TRINITY_Unigene101251_c0_g1	417	0	0.84	0	0	0	0	0	0	0	0	0	0	0.64	0	0	0	0	0
TRINITY_Unigene101259_c0_g1	827	0	0	0	1.37	0	0	0	0.17	0	0	0	0	0	0	0	0	0	0.4
TRINITY_Unigene10125_c0_g1	523	2.47	1	0.42	2.59	0	0	0	0	0	2.05	0	2.23	1.87	0.33	0.75	0	1.03	0.45
TRINITY_Unigene10125_c0_g2	331	0	0	0	0	0	0	0	0	0	2.15	0	0	0	0	0	0	0	0
TRINITY_Unigene101260_c0_g1	320	0	0	0	0	0	0	0	3.57	0	0	0	0	0	0	0	0	0	0
TRINITY_Unigene101264_c0_g1	667	0	1.29	0	0	0	0.67	0	0	0	0	0	0	0	0	0	0	0	0
TRINITY_Unigene101269_c0_g1	357	0	0	0	0	0	0	5.67	0	0	0	0	0	2.09	0	0	0	0	0
TRINITY_Unigene10126_c0_g1	1113	0	0.62	0.38	0.46	2.18	0.32	0	0.57	0	0.71	0	0.1	0.34	0.1	0	0	1.32	0
TRINITY_Unigene101276_c0_g1	694	0	0	0	1.12	0	0	0	2.06	0	0	0	0	0	0	0	0	0	0
TRINITY_Unigene101277_c0_g1	362	0	0	0	0	0	0	1.79	0	0	0	0	1.67	0	0	0	0	0	0
TRINITY_Unigene10127_c0_g1	6402	3.55	5.78	8.25	4.39	7.86	7.32	12.47	5.48	15.19	3.65	6.08	7.59	4.72	4.41	4.25	11.99	12.79	6.17
TRINITY_Unigene101289_c0_g1	846	0	0	0	0.17	0	0	0.26	0	0.38	0	1.7	0	0	0	0.17	0.4	0	0
TRINITY_Unigene101289_c0_g2	414	0	0	0	0	0	7.16	0	0	0	0	0	0	0	0	0	0	0	0
TRINITY_Unigene10128_c0_g1	1620	45.23	44.81	43.46	39.46	46.4	38.88	39.16	27.04	29.26	42.59	58.63	53.53	47.31	62.46	63.12	31.65	28.79	21.15
TRINITY_Unigene101292_c0_g1	758	0	0	0	0	0	0	0	0	0.22	0	1.2	0	0	0	0	0	0	0
TRINITY_Unigene101296_c0_g1	2512	0	0.93	1.4	1.38	0.56	1.5	0.19	0.64	0.39	1.04	2.24	2.63	1.02	1.82	2.54	0.81	0.11	1.64
TRINITY_Unigene101297_c1_g1	706	22.22	18.86	13.99	36.15	57.47	27.7	35.81	26.09	19.77	15.73	12.99	9.49	14.61	11.82	4.83	14.5	19.07	38.17
TRINITY_Unigene10129_c0_g1	3211	21.56	17.13	17.34	7.96	5.48	5.11	24.26	10.59	20.82	32.52	36.34	33.04	38.96	29.82	39.77	43.81	19.67	21.04
TRINITY_Unigene1012_c0_g1	1408	0	0	0	0	0	0	0	0	0	3.96	11.47	2.22	1.26	0.82	0.17	0.3	0	0
TRINITY_Unigene101301_c0_g1	325	0	0	0	5.67	0	0	0	0	0	0	0	0	0	0	0	0	0	0
TRINITY_Unigene101301_c0_g2	312	0	0	0	3.4	0	0	0	0	0	0	0	0	0	0	0	0	0	0
TRINITY_Unigene10130_c0_g1	2007	1.66	0.23	0.5	0.44	0	0	0	0.06	1.38	15.53	17.31	6.73	8.74	9.61	21.63	0	18.31	0.26
TRINITY_Unigene101319_c0_g1	369	0	0	0	0	0	0	0	0	0	0	0	1.57	0	0	0	0	0	0
TRINITY_Unigene10131_c0_g1	2539	351.61	1382.52	366.93	82.64	120.56	59.7	109.93	241.74	22	330.37	543.96	488.79	408.33	479.47	424.08	6.62	1.77	203.11
TRINITY_Unigene10131_c0_g2	674	0.89	3.81	8.47	0.47	5.72	3.94	0	3.61	0	0.55	0	0.2	0.71	0.63	0.71	0	0	0
TRINITY_Unigene101327_c0_g1	436	0	0	0	0	0	1.56	0	0	0	0	0	0	0	0	0	0	0	0
TRINITY_Unigene10132_c0_g1	2667	16.95	14.75	24.11	13.67	22.88	19.42	14.6	12.19	13.98	9.53	10.34	14.67	8.65	7.11	9.05	10.65	12.47	8.69
TRINITY_Unigene101330_c0_g1	788	0.69	0.25	0	0	0	0	0.29	0	0.63	0.72	1.32	2.51	2.02	1.47	0.56	0	0.48	0.65
TRINITY_Unigene101330_c1_g1	587	0	0	0	0	0	0	0	0	1.03	0	0	0	0	0.27	0	0.73	0	0
TRINITY_Unigene101330_c2_g1	445	0	0	0	0	0	0	0	0	0	0.42	0	0	0	0	0	0	0	0
TRINITY_Unigene101332_c0_g1	437	0	0	0	0	0	0	0.94	0	0.66	0	0	0	0	0	0	0	0.81	0
TRINITY_Unigene10133_c0_g1	1833	28.17	33.07	48.53	36.21	44.06	44.91	33.86	15.03	23.04	37.72	41.23	36.74	28.41	31.97	33.09	38.25	36.45	27.96
TRINITY_Unigene101346_c1_g1	325	0	0	0	0	0	0	0	0	0	0	0	0	0	0	3.02	6.2	0	0
TRINITY_Unigene101349_c0_g1	492	0	0	0	0	0	0	0	0	0	0	0.87	0	0	0	0	0	0	0
TRINITY_Unigene10134_c0_g1	2425	4.69	2.42	6.36	2.02	9.01	9.02	4.28	3.97	3.23	3.87	4.65	5.01	2.62	1.58	3.35	2.15	2.59	1.91
TRINITY_Unigene101357_c0_g1	596	1.1	0	1.31	0	0.88	0	0	0	0	0	0	0	0	0	0	0	0	0.69
TRINITY_Unigene10135_c0_g1	1549	51.89	37.02	45.19	35.99	50.86	37.57	45.89	39.09	32.17	40.43	38.23	28.92	29.63	33.19	35.6	19.15	25.72	34.46
TRINITY_Unigene101363_c0_g1	703	0	0	0	0	0	0	0.34	0	0	0	0	0	0	0	0	0.8	0	0
TRINITY_Unigene10136_c0_g1	4112	7.43	9.89	7.06	0.65	0.76	0.52	1.57	0.22	1.7	0.49	0.33	0.36	0.25	0.33	0.08	0.15	0.28	0.06
TRINITY_Unigene101371_c0_g1	382	0	0	0	0	0	0	0	3.54	0	0	0	0	0	0	0	0	0	0
TRINITY_Unigene10137_c0_g1	794	1.37	1.48	0.41	0	0	0.51	0	1.48	0	3.7	2.05	0	0.36	0.81	1.1	0	0.48	0.21
TRINITY_Unigene101380_c0_g1	464	0	0	0	0	0	0	0	0	0	1.51	0	0	0	0	0	0	0	0
TRINITY_Unigene10138_c0_g1	3582	154.06	137.07	161.44	79.24	53.99	79.07	165.99	147.06	118.21	11.83	13.6	23.39	15.84	15.34	15.55	14.96	68.79	63.81
TRINITY_Unigene101397_c0_g1	464	0	0	0	0	0	4.71	0	0	0	0	0	0	0	0	0	0	0	0
TRINITY_Unigene101399_c0_g1	788	3.12	1	0.62	0	0	0	0	0	0	0.43	0	1.1	1.65	0.65	0.56	0	0	0
TRINITY_Unigene10139_c0_g1	1467	0.3	0	0	0	0	0	0	0	0	1.5	0.33	0.68	0.56	1.63	0.4	0.28	0	0
TRINITY_Unigene10139_c0_g2	959	0	0.75	0	0	0	0	0	0	0	0.43	0.43	0	0	0	0	0.17	0.36	0
TRINITY_Unigene1013_c0_g1	2487	89.46	193.58	170.51	216.42	391.92	332.7	328.62	114.02	141.65	467.57	416.59	449.68	276.47	214.01	207.81	683.03	729.51	155.79
TRINITY_Unigene101401_c0_g1	352	0	0	0	0	0	0	0	0	0	0	2.24	0	0	0	0	0	0	0
TRINITY_Unigene101402_c0_g1	911	0	0	0	0	0	0.21	0.23	0	0	0	0	0.89	0	0.53	0	0	0	0
TRINITY_Unigene101402_c1_g1	540	0	0	0	0	0	0	1.69	0	0	0	0	0	0	0	0	0	0	0
TRINITY_Unigene101407_c0_g1	515	0.73	0	0	0	0	0	0	0	0.45	0.3	0	0	0	0	0	0	0	0
TRINITY_Unigene10140_c0_g1	755	0	0.53	0	0	0	0	0.61	0	1.12	0.15	0.2	0	0	0.87	0	0	0.78	1.39
TRINITY_Unigene10140_c0_g2	798	2.21	3.42	0	0.72	0.55	0.25	0.56	0.55	0.41	3.82	1.48	1.54	1.26	0.64	1.09	0	2.13	0.85
TRINITY_Unigene10140_c1_g1	1593	16.22	19.08	17.2	18.86	25.14	19.13	17.19	13.03	20.65	14.01	22.86	23.89	20.28	12.6	13.9	25.79	25.04	14.33
TRINITY_Unigene10141_c0_g1	1880	0.34	0.08	0.27	0.36	0	0	0.27	0	0	12.97	12.26	18.12	18.98	17.61	13.46	4.5	0.38	0
TRINITY_Unigene10141_c1_g1	587	0	0	0	0	0	0	0	0	0	0.23	0.92	0.51	0	0.8	1.2	1.1	0	0
TRINITY_Unigene10142_c0_g1	1134	0	0	0.25	0	0	0	0.51	0.11	0	0	0	0	0	0	0	0.26	222.45	0
TRINITY_Unigene10143_c1_g1	7552	14.51	12.93	22.46	17.52	9.08	28.17	31.34	13.8	19.11	8.67	11.43	14.01	14.82	11.04	11.67	15.9	27.77	5.01
TRINITY_Unigene10143_c1_g2	436	0	0	0.63	0	0	0	0	0	0	0	0	0.96	0	0.5	0	0	0	0
TRINITY_Unigene101445_c0_g1	374	0	0	0	0	1.78	0	1.57	0	0	0	0	0	0	0	0	1.15	0	0
TRINITY_Unigene101447_c0_g1	1349	0	0.36	0.3	0	0	0	0	0	0	0	1.18	0	0	3.23	0	0	0	0
TRINITY_Unigene10144_c0_g1	1606	1.89	1.27	0.73	2.31	0.51	0.7	2.49	1.44	1.14	2.13	1.98	2.57	1	1.66	1.66	3.14	2.01	1.42
TRINITY_Unigene10144_c0_g2	751	0	1.87	0	0	0	0	0	0	0	3.72	2.64	0	0	9.85	6.77	0	0	0
TRINITY_Unigene101450_c0_g1	502	0	0	0	0	0	0	0	0	0	0.32	0	0	0	0	0	0	0	0
TRINITY_Unigene101451_c0_g1	308	0	0	0	0	0	0	0	0	0	0	0	0	0	0	0	0	0	0
TRINITY_Unigene101453_c0_g1	494	0	0	0	0	0	0	0	0	0	0	0	0	0	0	0	0	0	0
TRINITY_Unigene101453_c0_g2	374	1.66	0	0	0	0	0	0	0	0	0	2.71	0	0	2.33	0	0	0	0
TRINITY_Unigene101453_c0_g3	624	0	0.72	0	0	0	0	0	0	0	0	0	0	0	1.19	0	0	0.36	0
TRINITY_Unigene101453_c2_g1	358	0	2.68	0	0	0	0	3.74	0	0	0	0	0	0	0	0	0	0	0
TRINITY_Unigene101453_c4_g1	342	0	4.75	0	0	0	0	0	0	0	0	0	0	0	0	0	0	0	0
TRINITY_Unigene101453_c5_g1	631	0	0.71	0	0	0.53	1.47	0	0	0	0	0	0	0	0	0	0	0	0
TRINITY_Unigene101453_c6_g1	538	0	0	0	0.7	0	0	0	0	0	0	0	1.2	0	0	0	0	0	0
TRINITY_Unigene101454_c0_g1	784	0	0	0	0	0	0	0	0	0	0	0	0	0	0	0	0	0	0.44
TRINITY_Unigene10145_c0_g1	454	0	3.4	1.72	5.01	0	0	0	2.68	1.79	4.78	0	8.26	1.02	0.9	0	0	0	0
TRINITY_Unigene10145_c1_g1	465	0	0	1.08	0	0.49	0	0	0	0	0	0	0	0	0	0	0	0	0
TRINITY_Unigene10145_c2_g1	301	0	0	0	12.1	4.41	0	0	0	0	0	0	0	0	0	0	0	0	0
TRINITY_Unigene101461_c0_g1	1656	71.71	125.71	68.4	99.2	75.35	102.12	60.58	54.34	73.57	62.88	53.92	49.96	49.04	53.9	52.94	52.73	58.71	104.53
TRINITY_Unigene101461_c0_g2	416	0	0	0	0	0	0	0	0	1.5	0	0	0.54	0	0	0	0	2.81	0
TRINITY_Unigene101464_c0_g1	1688	0	0	0	0	0	0	0	0	2.07	0	0	0	0	0	0	0	0	0
TRINITY_Unigene10146_c0_g1	1170	0.6	0.14	0.48	0.43	0	0.15	0.97	1.39	0.61	0	0.33	3.08	0	0.19	0.11	11.25	107.91	0.12
TRINITY_Unigene10146_c0_g2	444	0	0	0	0	0	0	0	0	0	0	0	0	0	0	0	0	0	0
TRINITY_Unigene10146_c0_g3	583	0	0	0	0	0	0	0	0	0	0	0	0.26	0	0	0	0.37	0.82	0
TRINITY_Unigene10146_c0_g4	351	0	0	0	0	0	0	0	0	0	0	0	0	0	0	6.63	0	0	0
TRINITY_Unigene10146_c1_g1	330	0	0	0	0	0	0	2.68	0	0	0	1.45	4.8	2.86	0	4.24	32.7	37.05	0
TRINITY_Unigene101472_c0_g1	371	0	0	0	0	0	0	0	0	0	0	0	1.54	0	0	0	0	0	0
TRINITY_Unigene101473_c0_g1	2678	2.25	5.63	5.61	7.78	4.11	7.91	8.02	5.15	3.12	4.5	4.53	5.7	4.52	6.33	5.28	4.08	13.32	1.16
TRINITY_Unigene101473_c1_g1	602	0	0.77	0.32	0.28	0	0	0	0.29	0	0	0	0	0	0	0.29	0	1.15	0
TRINITY_Unigene101473_c2_g1	387	0	0	0	0	0	0	0	0	0	0	0	0	0	1.39	0	0	0	0
TRINITY_Unigene101473_c2_g2	382	0	0	0	0	0	0	0	0	0	0	0	0	0	0	0	1.07	0	0
TRINITY_Unigene101473_c2_g3	311	0	0	0	0	7.49	5.07	0	0	0	0	0	0	0	0	0	0	0	0
TRINITY_Unigene101475_c0_g1	313	0	0	0	0	7.26	0	0	0	0	0	3.68	0	0	0	0	0	0	2.3
TRINITY_Unigene10147_c0_g1	2162	7.97	6.2	7.87	4.18	8.46	5.1	4.27	2.69	3.74	5.44	4.62	6.65	6.21	6.21	5.19	1.49	3.54	23.73
TRINITY_Unigene101481_c0_g1	360	0	0	0	0	0	0	0	0	0	0	0	0	0	1.77	0	0	0	0
TRINITY_Unigene101483_c0_g1	320	0	0	0	0	0	0	0	0	0	0	0	6.87	0	0	0	0	0	0
TRINITY_Unigene101488_c0_g1	566	0.91	0	0	0	0	0.45	0	0	0.37	0.5	0	0	0	0	0	0.78	0	0.38
TRINITY_Unigene101489_c1_g1	430	0	0	0	0	0	0	0	0	0	0	0	0.5	0.59	0	0	0	0	0
TRINITY_Unigene10148_c0_g1	6299	1.05	1.84	1.38	1.51	1.23	1.2	1.24	0.53	1.84	0.66	2.24	2.16	0.97	0.85	0.99	2.51	3.77	1.11
TRINITY_Unigene101495_c0_g1	376	0	0	0	0	0	0	0	0	0	0	0	0	0	0	0	0	0	0
TRINITY_Unigene10149_c0_g1	1741	24.71	20	21.86	26.28	19.12	16.84	9.93	11.85	12.06	18.73	15.09	14.77	14.47	15.1	12.77	10.09	12.2	16.37
TRINITY_Unigene1014_c0_g1	1322	1.37	2.35	1.84	4.3	1.11	5.34	5.8	6.42	2.28	2.35	2.43	4.11	1.63	3.72	1.01	1.73	0.82	1.91
TRINITY_Unigene1014_c1_g1	1339	1.52	0.49	1.11	1.8	0.82	1.88	9.79	5.68	1.73	3.79	7.89	6.56	5.62	3.1	6.48	2.76	4.93	0.52
TRINITY_Unigene1014_c2_g1	662	0	0	0	0	0	0	0	0	0	0.19	0.25	0	0.48	0	0	0	0	0
TRINITY_Unigene1014_c3_g1	965	0.13	0	0	0	0	0	0.21	0	0.16	0	0.99	0.47	0	0	0	0.33	1.07	0
TRINITY_Unigene1014_c6_g1	425	2.84	0	0.67	0	0	0	0	0	0	0	0	0.51	0	2.13	0.61	0.77	0	0
TRINITY_Unigene1014_c7_g1	377	0	0	0	0	0	0	0	0	0	0	0	0	0	0	0	0	2.63	0
TRINITY_Unigene101500_c0_g1	333	0	0	3	0	0	0	0	0	0	0	0	0	0	0	0	0	0	0
TRINITY_Unigene101502_c0_g1	326	0	0	0	0	0	0	0	0	3.57	0	0	0	0	0	0	0	0	0
TRINITY_Unigene101508_c0_g1	471	0	0	0	0	0	0	0	0	2.72	0	0	0	0	0	0	0	0	0
TRINITY_Unigene10150_c0_g1	1191	33.64	22.26	25.83	23.15	6.1	8.71	72.44	49.88	32.87	19.53	25.88	15.23	23.92	18.17	27.36	8.76	22.98	37.13
TRINITY_Unigene101510_c0_g1	364	0	0	0	0	0	0	0	0	0	0	0	0	0	0	0	0	0	0
TRINITY_Unigene101517_c0_g1	479	0	0	0	0	0	0	0	0	2.62	0	0	0	0	0	0	0	0	0
TRINITY_Unigene101518_c0_g1	485	0	0	0	0.43	0	0	0	0	0.51	0	0	0	0	0	0	0	0	0
TRINITY_Unigene10151_c0_g1	2910	12.72	15.96	12.03	10.14	17.21	11.99	20.72	13.21	35.93	19.25	25.7	24.5	30.33	22.92	26.51	36.07	23.72	9.78
TRINITY_Unigene101526_c0_g1	651	0	0	0	0	0	0	0	0	0	0	0	0	0	1.33	0	0.3	0	0
TRINITY_Unigene101527_c0_g1	412	0	0	0	0	0	0	0	0	0	0	0	0	0	0	0	0	0	0
TRINITY_Unigene101529_c0_g1	311	0	0	0	0	0	0	0	0	0	0	3.79	0	0	3.25	0	0	0	0
TRINITY_Unigene101529_c0_g2	485	0	1.76	0	0	0	0	0	0	0	0	0	0.37	0	0	0	0	0	0
TRINITY_Unigene10152_c0_g1	1554	12.22	18.23	14.36	15.37	10.34	10.84	16.82	9.53	6.7	21.22	20.34	18	14.57	16.23	15.07	9.18	15.15	24.16
TRINITY_Unigene101531_c0_g1	388	0	0	0	3.78	0	0	0	0	0	0	0	0	0	0	0	0	0	0
TRINITY_Unigene101535_c0_g1	340	0	0	0	0	0	5.14	0	0	0	0	0	0	0	0	0	0	0	0
TRINITY_Unigene101535_c1_g1	737	0	0	0	0	0.21	0	0	0	0	0	0	0.52	0	0	0.21	0	0	0.48
TRINITY_Unigene10153_c0_g1	1310	3.73	3	2.18	2.22	4.38	11.19	8.81	16.04	2.93	4.11	4.62	4.55	1.56	1.39	1.76	2.18	10.03	1.5
TRINITY_Unigene10154_c0_g1	2168	92.82	70.45	43.29	67.18	37.32	45.48	50.64	43.94	55.43	226.51	144.82	92.06	104.27	164.1	80.32	49.88	88.56	95.45
TRINITY_Unigene101550_c0_g1	400	0	0	0	0	0	0	0	0	0	0	0	0	0	1.26	0	0	0	0
TRINITY_Unigene101558_c1_g1	343	0	0	0	0	0	0	0	0	0	0	1.24	0	0	0	0	0	0	0
TRINITY_Unigene10155_c0_g1	1169	4.31	4.76	6.83	5.34	6.89	3.86	8.75	6.76	5.69	4.08	6	4.99	6.37	4.91	6.42	5.95	8.9	6.09
TRINITY_Unigene101566_c0_g1	325	0	0	0	0	0	0	0	0	0	0	0	2.56	0	0	0	0	0	0
TRINITY_Unigene101567_c0_g1	558	0	0	0	0	0	0	0	0	0	0	0	0	0	0	0	0	0	0
TRINITY_Unigene101567_c2_g1	418	0	0	0	0	0	0	0	0	0	0	0	0	0	0	0	0	0	0
TRINITY_Unigene10156_c0_g1	1476	20.56	15.85	21.1	30.01	25.88	18.09	33.19	25.65	13.63	14.62	4.15	7.92	10.05	12.84	6.23	4.33	14.11	20.26
TRINITY_Unigene10157_c0_g1	2534	2.35	4.21	4.01	2.94	4.89	1.07	6.94	2.04	2.11	3.78	3.13	2.49	2.07	4.44	3.62	1.65	2.79	5.56
TRINITY_Unigene101581_c0_g1	397	0	0	0	0	0	0	0	0	0	1.71	0	0	1.47	0	0	0	0	0
TRINITY_Unigene101581_c0_g2	323	0	0	0	0	0	0	0	0	0	0	1.59	0	0	0	0	0	0	0
TRINITY_Unigene101581_c0_g3	309	0	0	0	0	0	0	0	0	0	0	0	0	0	0	0	0	0	0
TRINITY_Unigene101582_c0_g1	497	0	0	0	0	0	0	0	0	0	2.27	3.41	3.9	0	0	0	13.41	4.04	0
TRINITY_Unigene101587_c0_g1	5681	6.45	6.93	8.13	10.31	14.17	22.17	23.73	18.63	31.14	5.08	5.78	7.62	8.14	5.5	6.31	25.13	23.96	11.72
TRINITY_Unigene101587_c1_g1	408	0	0	1.51	0	0	0	0	0.72	0	0	0	0	0	0	0	0	0	0
TRINITY_Unigene10158_c0_g1	5155	0.74	0.53	0.69	1.82	0.54	1.18	2.17	1.53	0.71	1.97	1.41	2.41	1.66	2.44	1.76	1.25	1.73	0.68
TRINITY_Unigene101593_c0_g1	390	0	0	0	0	0	0	0	0	0	0	0	0	0	0	0	0	0	0
TRINITY_Unigene10159_c0_g1	1152	5	17.65	7.69	16.76	12.84	4.7	38.35	10.4	4.07	17.67	12.79	2.77	2.6	7.22	6.98	1.81	1.26	2.41
TRINITY_Unigene1015_c0_g1	2202	29.29	25.3	35.26	21.59	23.26	19.43	42.64	17.48	28.16	25.82	24.01	32.7	28.58	31.17	29.23	25.93	22.49	19.15
TRINITY_Unigene1015_c0_g2	3253	13.59	14.57	11.48	11.48	18.52	19.57	18.08	8.15	15.28	9.58	10.12	13.27	14.22	8.29	11.51	13.82	12.03	8.47
TRINITY_Unigene101601_c0_g1	465	0	0	0	0	0	1.34	0	0	0	0	0	0	0	0	0	0	0	0
TRINITY_Unigene101609_c0_g1	367	0	0	0	0	0	0	0	0	0	1.46	0	0	0	0.83	0	0	0	0
TRINITY_Unigene10160_c0_g1	3042	144.78	202.25	253.22	142.3	192.22	161.09	173.71	200.55	130.65	15.33	14.65	24.01	11.1	10.21	11.79	9.04	68.06	106.95
TRINITY_Unigene10160_c0_g2	724	0	1.7	0.71	6.7	7.86	5.27	2.62	13.05	6.25	0	0.22	0.72	0	0	0	0	2.49	4.7
TRINITY_Unigene10161_c0_g1	2879	12.43	22.95	27.46	11.67	31.89	29.46	44.2	28.73	36.27	20.2	25.78	33.79	25.49	17.61	19.1	30.74	34.34	25.65
TRINITY_Unigene10161_c1_g1	710	0	0	0	0	0	0	0.68	0	0.25	0	0	0.18	0.43	0	0	0.26	0	0
TRINITY_Unigene101629_c0_g1	530	0	0	0	0	0	0	0	0	0.42	0.28	0.75	0	0	0	0	0.45	0	1.31
TRINITY_Unigene10162_c0_g1	2388	8.48	11.27	16.93	5.65	2.8	5.44	14.36	18.16	5.29	6.67	7.8	6.02	8.7	13.63	20.07	6.67	5.8	4.63
TRINITY_Unigene101633_c0_g1	310	0	0	0	0	0	2.57	0	0	0	0	0	0	0	0	0	0	0	0
TRINITY_Unigene101637_c0_g1	302	0	0	0	0	0	0	0	0	0	0	0	0	0	0	0	0	0	0
TRINITY_Unigene10163_c0_g1	1179	41.52	23.69	20.13	2.85	10.33	5.29	0	0.21	0	0	0.11	0.27	0	0	0	0	0	0
TRINITY_Unigene101642_c0_g1	851	0	0	0.18	0	0	0	0	0	0	0	0	0.56	0.16	0.29	0.17	0.2	0	0
TRINITY_Unigene10164_c0_g1	453	0	1.37	1.15	3.02	2.6	0	4.28	3.24	5.98	4.41	1.05	4.37	0	0	0	0	0	14.33
TRINITY_Unigene10164_c1_g1	779	0	0	0	0	0	0	0	0	0.21	3.52	0.58	0	0	0.83	0.19	0	0	0
TRINITY_Unigene10164_c1_g2	649	0	0.68	0	0	0	0	0	0	0.58	0	1.8	0.43	0	0	0	0	0	0
TRINITY_Unigene101657_c0_g1	501	0	0	0	2.42	2.07	1.14	0.67	0.43	0	0	0	0	0	0	0	0	0	1.47
TRINITY_Unigene101658_c0_g1	347	0	0	0	0	0	0	0	0	0	0	0	0	0	0	0	0	0	0
TRINITY_Unigene101659_c0_g1	389	0	0	0	0	0	0	0	0	0	0	0	0	0	0	0	0	2.34	0
TRINITY_Unigene10165_c0_g1	2145	18.87	25.93	20.1	31.81	27.84	25.95	33.48	20.01	30.23	42.8	44.86	35.57	40.24	33.07	29.14	38.85	38.56	42.49
TRINITY_Unigene10165_c1_g1	301	0	0	0	0	0	0	0	0	0	0	0	0	4.44	0	0	0	0	0
TRINITY_Unigene101665_c0_g1	358	0	1.34	0	0	0	0	0	0	0	0	0	0	0	0	0	0	0	2.58
TRINITY_Unigene101666_c0_g1	657	0	0	0	0	0	0	0	0	0.28	0	0	0	0.25	0	0	0	0	0
TRINITY_Unigene101668_c0_g1	321	0	0	0	0	0	0	0	0	0	0	0	0	0	0	0	0	0	0
TRINITY_Unigene101668_c0_g2	367	0	0	0	0	0	0	0	0	0	0	0	0	1.89	0	0	0	0	0
TRINITY_Unigene101668_c2_g1	685	0	0	0	0	0	0	0	0	0.79	0	0	0	0.23	0	0	0.28	0	0
TRINITY_Unigene10166_c0_g1	2893	11.67	8.95	16.81	9.62	8.4	8.75	7.52	8.1	7.3	12.18	13.53	13.37	10.53	8.64	9.92	13.09	13.56	12.73
TRINITY_Unigene10166_c1_g1	1326	3.33	2.71	0	0.55	0.46	0.13	1.24	0.18	0	0	0	0	0.09	0	0.09	0	0	0
TRINITY_Unigene10166_c1_g2	317	0	0	1.85	0	0	0	0	0	0	0	0	1.43	0	0	0	0	0	0
TRINITY_Unigene10167_c0_g1	1927	11.16	15.8	17.33	8.03	11.94	8.49	19.36	9	21.08	13.6	14.41	20.66	14.93	14.8	13.14	18.92	26.19	13.18
TRINITY_Unigene101682_c0_g1	609	0	0	0	0	0	0	0	0	0	0.44	0	0	0	0	0	0	0.38	0
TRINITY_Unigene101683_c0_g1	309	0	0	0	0	0	0	0	0	0	0	0	0	0	0	5.71	0	0	0
TRINITY_Unigene10168_c0_g1	1571	57.95	49.19	22.55	34.57	26.01	90.86	13.48	2.67	18.49	63.28	54.79	60.25	102.13	108.29	83.62	50.97	55.55	1.54
TRINITY_Unigene10168_c1_g1	343	0	0	1.33	0	1.22	14.89	0	0	2.88	0	0	0	0	0	0	0	19.37	0
TRINITY_Unigene101691_c0_g1	534	0	0	0	1.06	0	0	0	0	0	0	0	0	0	0	0	0	0	0
TRINITY_Unigene10169_c0_g1	711	7.12	2.04	0.49	1.72	0.22	0.9	11.12	1.32	1.73	4.06	1.99	6.99	1.08	1.15	2.39	2.35	2.85	0.25
TRINITY_Unigene10169_c0_g2	340	0	0	0	0	0	1.71	0	0	0	2.9	0	2.12	6.3	0	2.5	5.05	0	0
TRINITY_Unigene1016_c0_g1	2328	1.01	3.55	0.79	6.94	3.87	3.19	1.4	2.43	2.17	5.08	4.87	4.37	2.65	3.02	1.55	2.14	0.65	0.32
TRINITY_Unigene101703_c0_g1	545	0	0	0.77	0.68	0.35	1.92	1.11	1.07	7.95	2.15	0.35	0.88	2.07	1.83	0	0.42	0	11.11
TRINITY_Unigene101706_c0_g1	734	0	0	0	0.61	0.83	0	0	0	0.94	0	0	0	0.41	0	0	0	0	0
TRINITY_Unigene10170_c0_g1	2115	51.8	44.14	51.26	53.41	48.81	43.59	41.46	36.86	32.49	60.96	45	52.67	52.85	56.54	34.52	41.39	40.06	55.56
TRINITY_Unigene101718_c0_g1	390	0	0	0	0	0	0	2.7	0	0.91	0	0	0	0	0	0	0	0	0
TRINITY_Unigene10171_c0_g1	475	0	0	0	0	0	0	0	0	0	0	0	0	0	0	0	0	0	0
TRINITY_Unigene101727_c0_g1	633	0	0	0	0	0	0	1.65	0	0	0	0	0	0	0	0	0	0	0
TRINITY_Unigene101728_c0_g1	915	0	0	0	0	0	0	0	0	10.98	0	0	0	0	0	0	0	0	0
TRINITY_Unigene10172_c0_g1	1464	322.71	241.61	214.96	345.08	208.06	176.29	146.51	181.28	92.26	188.07	177.01	126.61	132.53	172.59	149.29	85.98	127.88	179.46
TRINITY_Unigene10173_c0_g1	1862	11.96	12.11	10.51	16.72	7.56	5.72	7.17	7.26	4.72	23.35	6.29	15.19	16.02	16.74	22.27	14.51	8.2	8.12
TRINITY_Unigene10173_c0_g2	1590	13.39	15.87	15.44	19.7	10.5	8.42	20.74	11.6	11.63	14.5	13.54	17.32	15.55	12.44	13.64	13.22	21.12	23.66
TRINITY_Unigene10173_c1_g1	541	0	0	0	0	0	0	0	0	2.42	0	0	0	0	0	0	0	0	0
TRINITY_Unigene101743_c0_g1	713	0.4	0	0.48	0	0.22	0.3	0	0	0	0	0	0	0.21	0	0.22	0	0	0.25
TRINITY_Unigene101745_c0_g1	606	1.33	0	0	0	0	0	0	0	0	0	0	1.2	0	0	0	0	0	0
TRINITY_Unigene101746_c0_g1	410	0.63	0.88	0	0	0	0	0	0	0	0	0.68	1.7	0	0	0	0.85	0	0.82
TRINITY_Unigene10174_c0_g1	420	0	0	0	0	0	0	1.06	1.98	0.73	0	0	0	0	0	0	0	11.82	0.76
TRINITY_Unigene101756_c0_g1	463	0	0	0	0	0	0	0	0	0	0	0	0	0	0	1.96	0	0	0
TRINITY_Unigene101759_c0_g1	379	0	0	0	0	0	0	0	0	0	0	0	1.43	0	0	0	0	0	2.1
TRINITY_Unigene10175_c0_g1	2207	5.03	5.38	7.41	5.38	2.15	3.05	4.92	6.01	4.55	10.51	16.13	18.27	5.97	9.5	8.06	16.87	22.62	2.76
TRINITY_Unigene10175_c0_g2	1998	2.4	3.24	2.06	1.06	1.46	4.73	3.59	3.06	2.71	9.04	6.43	7.19	6.8	6.01	6.24	16.18	19.18	0.45
TRINITY_Unigene10175_c1_g1	319	0	0	3.61	6.15	0	0	0	0	0	0	0	0	0	0	0	0	0	0
TRINITY_Unigene101766_c0_g1	383	0	0	0	0	0	1.12	0	0	0	0	0	0	0	0	0	0	1.24	0
TRINITY_Unigene10176_c0_g1	414	7.32	25.74	22.43	33.38	11.13	17.91	41.07	2.76	28.12	10.6	15.95	12.68	13.65	12.02	29.93	36.41	31.38	50.06
TRINITY_Unigene10177_c0_g1	2898	16.97	12.41	15.83	12.06	21.43	22.41	30.68	22.75	20.2	15.25	19.49	24.46	16.32	17.15	21.97	9.76	19.91	11.27
TRINITY_Unigene101781_c0_g1	585	0	0	0	0	0	0	0	0	0	0	0	0	0	0	0	0	0	0
TRINITY_Unigene101782_c0_g1	386	0	1.05	0	0	0	0	0	0	0	0	0	0	2.4	0	0	0	0	0
TRINITY_Unigene10178_c0_g1	478	0	0	0	0	0	0	1.49	0	0	0	0	0	0	0	1.37	0	0	0
TRINITY_Unigene10178_c1_g1	428	0	0	0	0	0	0	0	1.88	0	0	0	0	0	0	0	0	0	0
TRINITY_Unigene101797_c0_g1	441	677.32	503.31	447.17	925.48	392.09	536.8	346.32	295.7	204.11	339.06	275.67	409.12	248.5	305.66	315.28	255.69	273.87	357.63
TRINITY_Unigene101799_c0_g1	313	0	0	0	0	0	0	0	0	0	0	0	0	0	0	0	0	0	0
TRINITY_Unigene10179_c0_g1	362	0	0	0	0	0	0	0	0	0	0	0	0	0	0	20.74	0	0	0
TRINITY_Unigene10179_c0_g2	705	2.89	0	0	0	0	0	0	6.03	0	0	0	0	0	0	28.83	13.22	0	0
TRINITY_Unigene10179_c1_g1	597	0	0	0	0	0	0	0	0	0	0	0	0	0	0.26	0	0	0	0
TRINITY_Unigene1017_c0_g1	3833	7.5	12.35	18.05	22.32	18.48	27.05	18.92	13.99	9.03	8.82	8.56	8.04	6.41	6.8	4.68	14.86	13.94	15.8
TRINITY_Unigene101800_c0_g1	447	0	0	0	0	0	0	0	0	0	0	0	0	0	1.88	0	0	0	0
TRINITY_Unigene101801_c0_g1	562	0	0	0	0	0	0.45	0	0	0.37	0	0	0	0	0	0	0	0	0
TRINITY_Unigene101802_c0_g1	359	0	0	0	0	0	0	0	1.1	0	0	0	0.86	0	0	0	0	0	0
TRINITY_Unigene101803_c0_g1	308	0	0	0	0	0	0	0	0	0	0	0	1.65	0	0	0	0	0	0
TRINITY_Unigene101805_c0_g1	630	0	0	0	0	0	0	0	0	0.91	0	0	0	0	0	0	0	0	0
TRINITY_Unigene10180_c0_g1	550	77.79	40.88	79.35	20.1	28.76	13.65	4.88	7.34	2.34	0	0	0	0	0	0	0	0	0
TRINITY_Unigene10180_c0_g2	401	0	1.87	1.58	0	0	0	0	3.79	0	0	0	0	0	0	0	0	0	0
TRINITY_Unigene101819_c0_g1	383	0	0	0	0	0	0	1.44	0	0	0	0	0.69	0	0	0	0	0	0
TRINITY_Unigene10181_c0_g1	811	0	0	0.2	0	0	0	0	0	0.4	0.55	0.18	0	0.35	0.31	0	0.21	0.69	0
TRINITY_Unigene10181_c0_g2	328	4.09	0	1.6	0	2.93	0	0	6.39	0	3.36	4.46	0	4.4	3.83	14.5	0	7.15	0
TRINITY_Unigene10182_c0_g1	1314	0	2.36	0.31	2.3	0	0.64	6.96	0	1.36	3.09	1.13	1.02	1.01	0.33	0	5.87	1.18	0
TRINITY_Unigene101831_c0_g1	364	0	0	0	2.77	0	0	0	0	0	0	0	0	0	0	0	0	0	0
TRINITY_Unigene101834_c0_g1	491	0	0	0	0	0	0	0	0	0	0	0	0.73	0	0	0	0	0	0
TRINITY_Unigene10183_c0_g1	2510	13.86	10.6	14.18	15.7	10.79	17.78	19.69	20.56	14.71	13.92	16.68	17.96	18	14.07	15.15	13.42	15.3	12.18
TRINITY_Unigene101846_c0_g1	404	0	0	0	0	0	0	0	0	1.63	0	0	0	0	0	0	0	0	0
TRINITY_Unigene101846_c0_g2	358	0	0	0	0	0	0	0	0	4.88	0	0	0	0	0	0	0	0	0
TRINITY_Unigene101857_c0_g1	329	0	0	1.58	0	0	0	0	0	0	0	4.4	0	0	0	1.43	0	0	0
TRINITY_Unigene10185_c0_g1	686	0.65	0	0	0	0	0	1.79	0	0.52	0.36	0	1.95	0.91	0	0.69	0	0.3	0
TRINITY_Unigene10185_c0_g2	1674	0.06	0.37	0.54	1.78	0.07	0.38	1.55	0.14	1.01	1.34	1.68	1.98	1.43	3.94	1.71	1.21	1.22	2.38
TRINITY_Unigene10185_c1_g1	1019	1.56	0.52	1.87	0.77	0	1.43	3.12	0	0.58	2.1	3.66	4.35	2.8	4.87	3.98	2.43	3.63	1.94
TRINITY_Unigene10185_c3_g1	728	0.39	0.28	0.47	0.62	0	1.74	2.59	0.42	0.48	2.61	0.64	3.01	2.91	1.29	1.05	1.76	0.82	0
TRINITY_Unigene10186_c0_g1	1055	0	0	0	0	0.62	0.34	0.37	1.35	0.97	0	0	0	0	0	0	0	0	0.14
TRINITY_Unigene101872_c0_g1	1099	0	0	0	0	0	0	0.35	0	0.26	0	0	0.59	0.35	0	0.35	0.41	0.15	0
TRINITY_Unigene10187_c0_g1	1108	0.97	0.31	0.26	0.23	0	0	0	0	0	0	0	0	0	0	0	0	0	0.13
TRINITY_Unigene101883_c0_g1	376	0	0	0	1.66	0	0	0	0	0	0	0	0	0	0	0	0	0	0
TRINITY_Unigene101884_c0_g1	451	0	0.69	0	0	0	0	0	0	0	0	0	0	0	0	0	0	0.74	0
TRINITY_Unigene101886_c0_g1	452	0	0	0	1.52	0	0	0.86	0	0	0	1.06	0	0	0	0	0	1.47	1.25
TRINITY_Unigene101888_c0_g1	452	0	0	0	1.52	0	0	0	0	0	0	0	0	0	0	0	0	0	0
TRINITY_Unigene10188_c0_g1	544	2.93	2.32	1.94	6.84	0.7	4.33	2.22	0.36	7.98	12.7	12.06	4.42	6.57	7.05	1.39	16.56	8.02	11.15
TRINITY_Unigene10188_c1_g1	615	0	0	0	0	0	0	0	11.03	0	0	6.5	0.47	0.83	2.2	0.55	0.67	0	0.33
TRINITY_Unigene10189_c0_g1	794	1.89	0.98	1.02	0	0	0.51	0.56	0	0.21	1.57	2.8	0	0.36	0.16	0.37	0.22	0.72	0
TRINITY_Unigene10189_c2_g1	314	0	0	0	0	0	0	0	0	0	1.36	0	0	0	0	0	0	0	2.26
TRINITY_Unigene1018_c0_g1	2574	22.22	30.68	23.16	18.24	17.44	23.69	22.76	20.78	35.88	15.1	16.47	17.71	16.63	15.64	14.77	19.82	33.17	71.54
TRINITY_Unigene10190_c0_g1	1103	0	0	0	0	0	0.16	0	0.58	1.96	0	0.12	0.59	0.11	0.31	0	16.53	5.92	0.94
TRINITY_Unigene10190_c0_g2	2092	15.4	26.6	14.99	5.03	1.65	14.42	20.05	5.6	14.15	120.65	92.65	112.62	152.6	108.34	109.46	83.08	90.29	4.65
TRINITY_Unigene10190_c0_g3	326	0	0	0	29.39	3.01	2.04	11.37	4.93	5.36	3.45	3.05	0	0	0	0	0	0	15.2
TRINITY_Unigene10191_c0_g1	993	1.37	2.86	2.08	4.11	0	0	0.81	1.87	0.3	0	1.49	1.35	0.26	0	0	0.32	0	5.26
TRINITY_Unigene101921_c0_g1	419	0	0	0	0	0	0	0	0	0	0	0	0	0	0.55	0	0	0	0
TRINITY_Unigene10192_c0_g1	639	1.94	2.08	2.03	3.08	0	1.44	0	0	0.3	0	0	0	0	0	0	0	0	0.92
TRINITY_Unigene10192_c0_g2	365	0	1.25	0	0	2.9	2.63	0	0	0	0	0	0	0	0	0	6.32	0	2.4
TRINITY_Unigene10193_c0_g1	1682	0.19	0.28	0.92	0	0	0	0.72	0	0.15	0.53	0	23.66	6.9	0	0.82	2.17	0.52	0.16
TRINITY_Unigene10193_c6_g1	303	0	0	0	0	0	0	0	0	0	0	0	0	4.29	0	0	0	0	0
TRINITY_Unigene101943_c0_g1	564	0	0	0	0	0	0	0	0	0	0	0.33	0.27	0	0	0	0.79	1.31	0
TRINITY_Unigene101944_c0_g1	752	0	0	0	0.2	0	0	0	0	0.23	0	0.2	0	0	0	0	0	0	0
TRINITY_Unigene101949_c0_g1	394	0	0	0	0	0	0	0	0	4.4	0	0	0	0	0	0	0	0	0
TRINITY_Unigene10194_c0_g1	2614	19.18	23.98	17.47	8.08	6.01	8.58	27.78	23.21	41.58	36.33	29.99	29.23	30.08	32.82	30.35	17.16	30.68	57.96
TRINITY_Unigene101954_c0_g1	404	0	0	0	0	0	0	0	0	1.63	0	0	0	0	0	2.09	0	0	0
TRINITY_Unigene101959_c0_g1	303	0	0	0	0	0	0	0	0	0	0	0	0	0	0	0	0	0	0
TRINITY_Unigene10195_c0_g1	2516	12.26	19.1	18.61	19.44	83.98	92.08	118.7	22.13	110.13	11.21	14.75	22.17	13.7	10.89	10.51	24.91	69.26	40.86
TRINITY_Unigene10195_c0_g2	4050	22.42	24.19	36.04	23.5	31.33	51.75	35.08	25.61	32.56	9.51	10.67	20.89	12.79	12.61	9.16	8.93	16.69	15.78
TRINITY_Unigene10195_c0_g3	3522	99.82	89.93	114.33	95.75	93.72	124.52	97.75	77.9	123.03	55.55	56.55	72.16	54.43	46.87	46.59	50.51	78.72	113.96
TRINITY_Unigene10195_c1_g1	1279	1.25	0.51	0.75	0.38	2.11	1.59	1.87	2.2	0.65	4.01	2.14	4.12	3.78	2.11	4.29	2.59	1.95	1
TRINITY_Unigene10195_c1_g2	2889	0.14	0.55	0.62	0.18	0.11	0.41	0.55	0.37	0.37	1.66	1.43	3.06	2.19	0.94	1.62	0.82	0.74	0.34
TRINITY_Unigene101960_c0_g1	564	0	0	0	0	0	0	0	0	0	0	0	0	0	0	0	0	0	0
TRINITY_Unigene101964_c0_g1	365	0	0	0	0	0	0	0	2.08	0	0	0	0	0	0	0	0	0	0
TRINITY_Unigene10196_c0_g1	2416	8.41	8.57	13.79	5.04	4.7	4.75	4.3	4.08	5.68	7.81	11.54	8.42	13.22	13.34	10.87	11.38	8.67	5.5
TRINITY_Unigene101970_c0_g1	340	0	0	0	0	0	5.14	2.33	0	0	2.9	0	0	1.26	1.1	0	0	0	0
TRINITY_Unigene101970_c0_g2	837	0	0.46	0.38	0.5	0	0	0	0	1.54	0	0	0	0	0	0	0	0	0
TRINITY_Unigene101970_c0_g3	1256	0	1.45	0.11	0	0.2	0.14	0	0.2	0.44	0	0	0.08	0	0	0	0	0	0.45
TRINITY_Unigene101978_c0_g1	749	0	0	0	0.4	2.62	0	0	1.01	0	0	0	0	0	0	0	0	0	0
TRINITY_Unigene10197_c0_g1	1111	0	288.72	49.39	26.35	0.12	5.56	0.35	0.11	3.63	0.09	0.47	0.1	1.93	1.92	0	5.95	0.15	203.4
TRINITY_Unigene10197_c0_g2	444	0	0	0	0	0	0	0	0	0	0	0	0	0	0	10.84	0	0	0
TRINITY_Unigene10197_c1_g1	905	0	1.42	0.17	0	0	0	0	0	0.51	0	0	0	0	0	0	0	0	4.59
TRINITY_Unigene10198_c0_g1	752	0	0	0.22	6.32	16.81	13.51	1.84	7.65	4.3	0	0	0	0	0	0	0	0	22.37
TRINITY_Unigene101990_c0_g1	530	2.4	0	0	0	0	0	0	0.75	0.42	0	0	0	0	0	0	0	0	0
TRINITY_Unigene101999_c0_g1	312	0	0	0	0	0	0	0	0	0	0	0	0	0	3.2	0	0	0	0
TRINITY_Unigene10199_c0_g1	3236	4.78	5.19	5.17	8.8	4.42	10.63	8.58	9.46	6.38	26.65	21.62	21.65	22.52	20.95	19.9	10.81	6.05	8.78
TRINITY_Unigene1019_c0_g1	1495	2.06	1.7	2.64	0.39	1.42	2.29	2.6	2.67	2.84	4.29	1.52	7	4.21	2.99	7.54	5.93	10.09	2.91
TRINITY_Unigene1019_c1_g1	962	0.78	0.37	0	0	0	0	0	0	0	63.69	3.54	3.65	0.14	15.69	0	0	0	0
TRINITY_Unigene1019_c1_g2	931	2.04	6.46	10.73	5.79	1.9	15.93	0	0.29	0.33	0	0	0.12	0	0	0	0	0.56	3.73
TRINITY_Unigene1019_c1_g3	1069	30.2	28.38	23.97	18.6	23.86	14.87	16.64	37.85	27.68	23.9	24.91	14.08	23.27	15.83	20.21	8.41	24.56	26.6
TRINITY_Unigene1019_c1_g5	1207	1.83	4.15	2.3	2.25	1.45	0.29	8.08	2.88	5.81	5.52	3.35	4.53	6.72	4.71	1.03	7.4	5.78	6.68
TRINITY_Unigene101_c0_g1	2288	117.73	94.12	133.45	123.83	130.67	119.06	87.91	64.24	50.46	56.12	61.07	75.34	63.33	66.77	58.83	53.23	60.52	55.09
TRINITY_Unigene101_c1_g1	2936	145.85	123.83	139.5	130.42	135.89	129.64	217.69	163.52	142.83	132.32	127.01	122.88	109.96	93.22	79.13	140.58	194.47	147.16
TRINITY_Unigene102000_c0_g1	350	0	0	0	0	0	0	0	0	0	0	0	0.95	0	0	1.12	0	0	0
TRINITY_Unigene102006_c0_g1	1072	0	0.48	2.41	5.86	3.26	54.44	63.38	109.74	109.88	0.19	0	6.61	0.48	1.38	0.12	2.7	73.56	1810.88
TRINITY_Unigene102006_c1_g1	494	0	0	0	0	0	0	0	0	0	0	0	0	0	0	0	0	0	0.51
TRINITY_Unigene102006_c1_g2	470	0	0	0	0	0	0	0	0	0	0	0	0	0	0	0	0	0	0
TRINITY_Unigene10200_c0_g1	562	0	0	0	1.61	0.33	0.9	0.52	0	0	2.29	0.67	0.83	0.32	3.45	2.28	0.8	0.44	1.94
TRINITY_Unigene102018_c0_g1	408	0	0	0	0	0	0	0	0	0	0	0	0	0	0	0	0	0	0
TRINITY_Unigene102019_c0_g1	944	0.13	2.69	0.32	0.14	0.43	0.59	0	0.72	0.16	0.33	2.33	0.36	0.99	0.25	0.14	0	0.37	0.33
TRINITY_Unigene10201_c0_g1	1894	0.5	1.44	0.4	0.36	0	0	0	0.06	0.07	1.85	4.36	2.97	2.7	3.98	2.31	1.46	0.15	0.07
TRINITY_Unigene102025_c0_g1	402	0	0	0	0	0	0	1.22	0	0	0	0	0	0	0	0	1.81	0	0
TRINITY_Unigene10202_c0_g1	382	6.2	0	0	0	0	1.13	0	1.77	0	0	0	0	0	16.68	0	12.86	0	1.02
TRINITY_Unigene102033_c0_g1	436	0	0	0	0	1.14	0	0	0	0	0	0	0	0	0	0	0	0	0
TRINITY_Unigene102036_c0_g1	817	0	0	0	0	0	0	0	0.35	0.4	0	0.36	0.45	0.35	0	0.18	0.42	0	0
TRINITY_Unigene10203_c0_g1	1771	2.76	3.47	4.82	1.54	1.42	0.54	13.49	8.15	3.99	6.95	7.26	9.8	10.56	7.83	9.11	3.55	12.6	7.95
TRINITY_Unigene102041_c0_g1	316	0	0	0	0	0	0	0	0	0	0	0	0	1.74	0	0	0	0	0
TRINITY_Unigene102043_c0_g1	409	0	0	0	0	0	0	0	0	0	0	0	0	0	0	0	0	0	0
TRINITY_Unigene10204_c0_g1	5598	17.55	13.02	14.76	8.49	6.18	11.12	5.98	5.19	3.12	1.4	1.87	1.9	3.66	2.56	2.82	1.52	2.84	1.17
TRINITY_Unigene102053_c0_g1	406	0	0	0	0	0	0	0	0	0	0	0.7	1.75	0	0	0	3.51	2.03	0
TRINITY_Unigene102056_c0_g1	331	0	0	1.54	0	0	0	0	0	0	0	0	0	0	0	1.39	0	2.28	0
TRINITY_Unigene10205_c0_g1	3039	3.59	3.35	3.98	4.57	4.73	3.15	4.94	5.45	6.01	10.59	9.37	14.91	11.7	13.02	13.27	11.22	6.4	3.38
TRINITY_Unigene102062_c0_g1	374	0	0	0	5.08	0	0	0	0	0	0	0	0	0	0	0	0	0	0
TRINITY_Unigene102064_c0_g1	1128	0	0	0	0.56	0.23	0.62	0	0	0	0	0	0.48	0.11	0	0.45	0	0	0
TRINITY_Unigene10206_c0_g1	2444	71.55	104.43	101.79	97.3	43.53	47.37	45.62	37.86	41.08	14.66	11.98	18.99	13.31	13.44	14.98	9.36	22.53	10.35
TRINITY_Unigene10207_c0_g1	2368	10.58	8.45	11.27	16.71	11.57	22.11	9.97	8.43	19.7	8.06	8.01	7.01	7.24	6.54	6.98	10.94	13.74	19.33
TRINITY_Unigene102082_c0_g1	304	5.83	0	0	0	0	0	0	0	0	0	0	0	0	0	0	0	0	0
TRINITY_Unigene10208_c0_g1	3090	14.54	16.38	14.37	16.08	17.7	16.37	27.5	16.29	21.17	21.14	19.11	24.07	22.06	21.28	22.87	24.19	26.33	21.95
TRINITY_Unigene10209_c0_g1	2109	6.23	7.44	5.34	7.35	3.48	5.17	12.4	5.6	4.26	13.24	10.1	11.51	13.97	12.32	12.31	9.04	9.27	7.39
TRINITY_Unigene1020_c0_g1	2302	0	0.13	0	0	0.14	0.07	0	0	0	40.2	311.14	142.64	41.65	36.51	44.63	105.28	0.12	0
TRINITY_Unigene102100_c0_g1	347	0	0	0	0	0	0	0	0	0	0	0	0	0	0	0	0	0	0
TRINITY_Unigene102103_c0_g1	332	0	0	0	0	0	0	0	0	6.6	0	0	0	0	0	0	0	0	0
TRINITY_Unigene10210_c0_g1	1057	1.6	2.96	2.87	7.79	5.16	5.09	0.19	2.21	1.66	2.95	1.62	2.9	0.97	2.16	1.95	3.62	0	3.41
TRINITY_Unigene102113_c0_g1	393	0	0	0	0	0	0	0	1.61	0	0	0	0	0	0	0	0	0	0
TRINITY_Unigene102114_c0_g1	930	0	0	0	0	0	0	0	0	0	0.23	0.59	0.49	0.29	0.13	0	0.52	0	0
TRINITY_Unigene102115_c0_g1	383	0	0	0	0	0	0	0	0	0	0	0	0	0	0	0	0	2.48	0
TRINITY_Unigene10211_c0_g1	1823	8.83	5.62	4.1	10	3.62	2.07	3.63	1.67	8.48	2.42	4.3	2.68	1.17	3.4	1.61	2.77	6.28	11.2
TRINITY_Unigene102120_c0_g1	408	0	0	0	0	0	0	0	0	0	0.53	0	0	0	0	0	0	0	0.83
TRINITY_Unigene102121_c0_g1	914	0	0	0.17	0	0	0.21	0.46	0	0.68	0.35	0.3	0.13	0	0.13	0	0	0	0
TRINITY_Unigene10212_c0_g1	2392	78.06	71.89	72.32	65.68	63.67	67.55	100.96	76.95	78.18	61.34	61.6	62.71	58.84	63.75	63.54	46.62	74.89	65.46
TRINITY_Unigene102137_c0_g1	1332	0	0	0.1	0	0	0	0	0	0	0	0.37	0.92	0.27	0	0.18	0	0	0
TRINITY_Unigene102139_c0_g1	447	0	0	0	0	0	0	0	0	0	0	0	0	0	1.88	0	0	0	0
TRINITY_Unigene10213_c0_g1	1331	0	0	0	0	19.63	7.44	0	2.36	37.66	0	0	0	0	0	0	0	0	30.41
TRINITY_Unigene102146_c0_g1	341	0	0	0	1.17	0	0	0	0	0	0	0	0	1.25	0	0	0	0	0
TRINITY_Unigene102149_c0_g1	379	0	0	0	0	0	0	0	0	0	0	0	0	0	0	0	0	60.53	0
TRINITY_Unigene102150_c0_g1	511	0	0	0	0	0	0	0	0	0	0.61	0	0	0	0	0	0	0	0
TRINITY_Unigene102150_c0_g2	548	0	0	0	0	0	0	0	0	0	0	0	0.29	0	0	0	0.42	0	0
TRINITY_Unigene102153_c0_g1	3650	34.79	49.41	52.03	34.66	55.29	58.26	75.83	61.45	71.65	31.33	39.75	48.26	42.16	29.23	33.92	65.79	73.68	36.78
TRINITY_Unigene102153_c2_g1	743	0	0.27	0	0	0	0	0	0	0.92	0.32	0.21	0.86	0.6	0	0.61	0	0	0.24
TRINITY_Unigene102155_c0_g1	472	0	0	0	0.92	0	0	0	0	0	0	0	0	0	0	0	0	0	0
TRINITY_Unigene102158_c0_g1	342	0	0	0	0	0	0	0	0	0	0	0	0	0	0	0	0	0	1.54
TRINITY_Unigene102159_c0_g1	441	3.1	0	0	0	0	0	0	0	0	0	0	0	0	0.49	0	0	0	0
TRINITY_Unigene10215_c0_g1	569	0	0.43	0	11.95	3.53	5.29	0	0.33	0.37	0.25	6.51	0.81	0	0.84	0.32	0	0	1.51
TRINITY_Unigene102160_c0_g1	593	0	0	0	0	0	0	0	0.3	1.01	0	0	0	0	0	0	0.72	0	0.7
TRINITY_Unigene102160_c1_g1	350	0	0	0	0	0	0	0	6.09	0	0	0	0	0	0	0	0	0	0
TRINITY_Unigene102164_c0_g1	378	0	0	0	0	0	0	0	0	0	0	0	0	0	0	0	0	0	0
TRINITY_Unigene102165_c0_g1	546	0	0.46	0.39	0	0	0	0	0	0	0	0	0	0.34	0	0	0	2.34	0.41
TRINITY_Unigene102167_c0_g1	335	0	0	0	0	0	0	0	0	0	0	0	0	0	0	0	0	0	0
TRINITY_Unigene102167_c0_g2	580	0	0	0	0	0	0	0.49	0	0	0	0	0	0	0	0	0	0.83	0
TRINITY_Unigene102167_c1_g1	436	0	0	0	0	0	0	0	0	0	1.76	0	0	0	0	0	0	0	0
TRINITY_Unigene10216_c0_g1	2280	12.3	5.84	5.26	6.1	4.73	5	20.67	12.78	16.62	16.82	21.22	18.58	19.63	17.16	19.47	19.07	19.49	11.64
TRINITY_Unigene102176_c0_g1	1063	0.34	0	0	6.29	0	0.34	0	1.83	1.65	0	0	0	0	0	0.24	0	0	0
TRINITY_Unigene102177_c0_g1	946	0	0.77	0	0	0	0	0.22	0.29	0	0.22	0	0.24	0.14	0.5	0	0	0.18	0
TRINITY_Unigene10217_c0_g1	1344	33.65	26.01	18.56	13.79	37.98	32.13	31.38	30.44	32.13	22.07	22.11	29.33	21.14	16.78	23.2	17.44	30.49	61.75
TRINITY_Unigene102181_c0_g1	370	0	0	0	0	1.85	0	0	0	0	0	0	0	0	0	0	0	0	0
TRINITY_Unigene10218_c0_g1	2638	1.33	0.99	0.78	0.12	3.36	1.7	6.81	3.25	1.98	4.22	5.02	4.35	1.86	1.84	1.1	6.87	16.31	1.5
TRINITY_Unigene10218_c1_g1	1011	0	0	0	0	0	0	0	0	0	0.4	0.26	0.22	0	3.55	0	0	0	0
TRINITY_Unigene10219_c0_g1	612	0	0.75	0.31	0	0.84	1.16	1.32	0	3.83	0.65	0	2.37	0.28	1.48	0.56	1.69	0.37	0
TRINITY_Unigene1021_c0_g1	1299	18.92	18.12	9.52	11.77	18.26	23.78	6.64	32.78	27.2	0.36	0.29	1.43	0.74	0.74	0.47	1.21	1.79	33.41
TRINITY_Unigene1021_c0_g2	1499	9.24	14.44	11.15	8.38	7.1	8.93	3.07	5.98	6.99	3.05	2.24	3.72	1.16	1.31	0.39	0.18	1.89	9.64
TRINITY_Unigene1021_c0_g3	731	54.5	129.47	62.25	50.72	41.2	65.98	39.59	54.78	24.14	13.27	7.42	9.86	5.16	3.67	6.86	0.75	9.81	63.87
TRINITY_Unigene102203_c0_g1	304	0	0	0	0	0	0	0	0	0	3.17	0	0	0	0	0	0	0	0
TRINITY_Unigene10220_c0_g1	3196	27.29	31.94	30.76	25.91	31.93	24.44	25.52	25.75	22.6	13.34	12.74	20.1	13.52	12.15	12.16	8.53	25.53	23.32
TRINITY_Unigene10220_c1_g1	671	0.67	0	0	3.54	0.72	0.33	0	0	0	0	0	0	0.71	0	0	0	0	0
TRINITY_Unigene10221_c0_g1	3881	0.73	1.16	0.69	1.31	0.81	0.89	1.95	0.66	1.51	1.42	1.8	2.29	2.38	1.96	1.55	2	1.27	1.45
TRINITY_Unigene10221_c0_g2	325	0	0	0	0	0	0	0	0	0	0	0	0	0	0	0	0	0	0
TRINITY_Unigene10221_c1_g1	372	0	0	0	0	0	0	0	0	0	0	0	2.29	0.9	0.79	0	0	0	0
TRINITY_Unigene10221_c1_g2	370	0	0	0	0	0	0	0	0	0	0	0	0	0	0	0	0	0	0
TRINITY_Unigene102225_c0_g1	1292	346.24	324.14	340.98	994.94	644.07	759.1	184.81	100.04	123.9	356.71	234.54	260.79	213.03	316.77	250.76	72.46	133.23	286.85
TRINITY_Unigene10222_c0_g1	3830	3.65	2.09	0.15	0.11	0.74	0.6	14.41	1.92	0.06	1.82	1.99	2.6	0.43	0.96	0.41	0.25	4.15	0.03
TRINITY_Unigene10222_c1_g1	3035	0.95	2.64	0.47	0.63	0.91	0.1	1.09	0.63	1.85	1.2	4.41	2.01	1.62	1.73	1.64	2.98	0	2.01
TRINITY_Unigene102233_c0_g1	849	0	0	0	0	0	0	0	0	2.45	0	0	0	0	0	0	0	0	0
TRINITY_Unigene10223_c0_g1	3358	71.16	65.74	98.03	50.02	136.47	99	158.4	143.25	342.49	49.41	42.96	59.94	52.7	47.59	44.72	61.28	100.71	116.64
TRINITY_Unigene10224_c0_g1	4734	12.29	11.68	16.18	8.93	11.01	7.97	15.34	6.88	8.06	5.36	8.53	8.72	6.32	6	5.81	9.83	11.55	4.69
TRINITY_Unigene102251_c0_g1	302	0	0	0	0	0	0	0	0	0	0	0	1.82	0	0	0	0	0	0
TRINITY_Unigene10225_c0_g1	2302	84.67	68.84	129.13	66.81	93.19	123.19	45.35	65.69	70.4	26.85	47.06	48.55	35.68	35.63	42.35	49.19	44.54	29.66
TRINITY_Unigene10226_c0_g1	2398	162.85	129.71	54.51	89.55	6.29	11.47	92.48	51.06	36.14	79.39	96.16	55.7	23.79	19.22	23.05	5.95	28.85	34.44
TRINITY_Unigene102273_c0_g1	439	0	0	0	0	0	0	1.87	0	0	0	0	0.47	0	0	0	0	0	0
TRINITY_Unigene102274_c0_g1	417	0	0	0	0	0	1.76	0	0	0	0	0	0	0	1.68	0	0	0	0
TRINITY_Unigene102276_c0_g1	392	0	0	0	0	0	0	0	0	0.89	0	0	0	0	0	0	2.95	0	0
TRINITY_Unigene10227_c0_g1	1766	145.44	121.04	129.67	153.04	113.78	137.88	83.35	48.97	79.8	192.58	260.92	205.4	233.6	232.18	191.26	240.97	114.79	101.66
TRINITY_Unigene102280_c0_g1	301	0	0	0	0	0	0	0	0	0	3.33	0	0	0	0	0	0	0	0
TRINITY_Unigene102282_c0_g1	775	0	0	0	0	0	0	2.93	0.38	0	0	0	0	0	0	0	0	0	0
TRINITY_Unigene102287_c0_g1	609	0	0	0	0	0	0	0	0	0	0.22	0.29	0.96	0	0.5	0	0	0	0.67
TRINITY_Unigene10228_c0_g1	2010	55.13	61.69	57.51	94.82	59.66	51.83	42.16	31.96	54.28	59.1	53.59	52.31	42.7	56.28	32.5	33.3	29.9	36.32
TRINITY_Unigene102290_c0_g1	335	0	0	0	0	0	0	0	0	0	0	0	0	0	0	0	0	0	0
TRINITY_Unigene102292_c0_g1	404	0	0	0	0	0	0	0	0	1.63	0	0	0	0	0	0	0	0	0
TRINITY_Unigene10229_c0_g1	2370	30.99	22.91	22.99	24.79	35.64	27.71	39.48	33.75	42.58	33.78	31.31	36.71	26.93	27.91	27.44	28.1	39.95	63.97
TRINITY_Unigene10229_c1_g1	2606	0.12	0.22	1.29	0.5	0.33	0.34	0.99	0.25	0.88	0.9	0.63	2.1	0.65	0.33	0.08	0.73	0.31	0.67
TRINITY_Unigene1022_c0_g1	1560	321.13	248.25	170.34	71.4	432.68	220.11	491.15	787.25	638.35	4281.19	4179.16	4307.54	5812.09	5936.36	8132.64	6937.82	2714.91	626.06
TRINITY_Unigene1022_c0_g2	1091	123.82	94.87	48.52	68.63	75.66	47.16	317.52	307.54	312.21	3214	3538.82	1874.18	3002.41	3953.73	5757.69	2688.39	1063.23	308.22
TRINITY_Unigene1022_c2_g1	533	0	0	0	0	0	0	0	0	0.42	2.53	0.37	0.92	1.44	0.64	1.09	0.89	1.48	0
TRINITY_Unigene1022_c2_g2	566	0	0.43	0	0	0	0	0	0	0	1.25	0	4.37	0.96	0.57	1.29	0	0	0
TRINITY_Unigene102304_c0_g1	853	0	0	0	0	0	0	0	0	2.06	0	0	0	0	0	0	0	0	0
TRINITY_Unigene102306_c0_g1	446	0	0	0	0	0	0	0	0	0	0.42	0	0	0	0	0	0.67	0	1.94
TRINITY_Unigene102306_c0_g2	555	0	0	1.49	0.33	0	0	0	0	0	0	0	0	0	0	0	0	0	0
TRINITY_Unigene10230_c0_g1	651	0.71	1.35	10.38	1.24	0	1.04	0	0.26	0.57	0	0	0	0	0	0	0	0	0.3
TRINITY_Unigene10230_c0_g2	425	2.84	2.4	9.44	0	0	0	0	0	0	0	0	0	0	0	0	0	0	1.48
TRINITY_Unigene102310_c0_g1	510	0	0	0	0	0.8	2.74	0	0	0	0	0	0	0	0	0	0	0	0
TRINITY_Unigene102316_c0_g1	2941	0	0	0.12	0	0	0	0.05	0	0.33	0.11	0.11	0.52	0.04	0.16	0.22	0.55	0.18	0
TRINITY_Unigene102316_c0_g2	318	0	0	0	0	0	0	0	0	0	0	0	0	0	0	0	0	0	0
TRINITY_Unigene102316_c1_g1	540	0	0	0	0	0	0	0.56	0	0	0	0	0	0.7	0.62	0	0	0	0
TRINITY_Unigene102316_c1_g2	305	0	0	0	0	0	0	0	0	0	0	0	0	0	0	0	0	0	0
TRINITY_Unigene102316_c2_g1	309	0	0	0	0	0	0	0	0	0	0	0	3.24	0	0	0	0	0	0
TRINITY_Unigene102318_c0_g1	722	0	0	0.47	0.84	0	0	0	1.5	0	0	0	0	0	0	0	0.25	0	0
TRINITY_Unigene10231_c0_g1	1500	0	0	0	0	0.08	0.11	0	0	0	0	0	0	0	0	0.39	29.23	0	0
TRINITY_Unigene10231_c10_g1	315	0	0	0	0	0	0	0	0	0	0	0	0	0	0	0	0	0	0
TRINITY_Unigene10231_c3_g1	321	0	0	0	0	0	0	0	0	0	0	0	0	0	0	0	11.55	0	0
TRINITY_Unigene10231_c4_g1	395	0	0	0	0	0	0	0	0	0	0	0	0	0	0	0	0	0	0
TRINITY_Unigene10231_c8_g1	366	0	0	0	0	0	0	0	0	0	0	0	0	0	0	0	0	0	0
TRINITY_Unigene10231_c9_g1	344	0	0	0	0	0	0	0	0	0	0	0	0	0	0	0	0	0	0
TRINITY_Unigene102325_c0_g1	853	0.46	5.54	1.66	0	0	0	0.25	0	0.37	0	0	0	0	0	0	0	0	0
TRINITY_Unigene102325_c2_g1	744	0	0	0	0	0	0	0	0	0	0	0.82	1.03	0	0	0	0.24	0.79	0
TRINITY_Unigene102328_c0_g1	376	0	0	0	0	0	1.19	3.08	0	0	0	0	0	0	0	0	0	0	0
TRINITY_Unigene10232_c0_g1	2178	0	0.2	0	0	0	0.07	0	0	0	2.01	0.15	0.26	0.9	1.7	0.25	0	0	0
TRINITY_Unigene10232_c0_g2	448	0	0	0	0	0	0	0	0	0	0	0	0	0	0	0	0	0	0
TRINITY_Unigene10232_c1_g1	316	0	0	0	0	0	0	0	0	0	0	0	0	0	0	0	0	0	0
TRINITY_Unigene102335_c0_g1	949	0	0.19	0	0	0.71	0	0.65	0.14	0.16	0.22	0.29	0	0	0	0	0.34	0.18	0
TRINITY_Unigene10233_c0_g1	2563	0	0	0.09	0	0	0	0	0	0	0	0.86	2.53	1.04	0.63	1.09	0	0	0
TRINITY_Unigene10233_c0_g2	4185	21.85	18.42	19.72	8.82	9.8	9.05	48.22	43.44	17	15.22	18.34	27.35	18.38	18.32	13.35	18.91	33.53	10.57
TRINITY_Unigene10233_c1_g1	807	0	0	0	0.18	0	0.5	0.27	0	0	0	0.18	0.15	0	0	0	0	0	0
TRINITY_Unigene102344_c0_g1	388	0	0	0	0	0	0	2.75	0.84	0	0	0	0	0	0	0	0	0	0
TRINITY_Unigene102348_c0_g1	701	0	0	0	0	0	0	0	0.23	0	0	0	0	0	0	0	0	0	1.04
TRINITY_Unigene10234_c0_g1	1298	0.26	3.54	2.51	1.87	0	1.56	5.23	0.47	0.53	5.84	0.19	2.54	1.21	0.99	0.37	2.1	2.39	0
TRINITY_Unigene102350_c0_g1	320	0	6.25	0	0	0	4.43	0	0	0	0	0	0	0	0	0	0	0	0
TRINITY_Unigene102350_c0_g2	365	0	0	0	0	0	0	0	0	4.55	0	0	0	0	0	0	0	0	0
TRINITY_Unigene102353_c0_g1	320	0	0	0	0	0	11.08	3.11	0	0	0	0	0	0	0	0	0	0	0
TRINITY_Unigene10235_c0_g1	315	0	0	0	4.88	0	0	0	0	0	0	1.78	0	0	0	0	0	0	0
TRINITY_Unigene102366_c0_g1	458	0	0	0	0	2.02	1.39	0	0	0	0	0	0	0	0	0	0	0.71	0
TRINITY_Unigene10236_c0_g1	4407	14.3	10.1	13.28	14.81	14.11	21.97	27.77	19.29	17.66	9.89	13.7	14.3	12.08	10.16	11.49	11.97	13.55	11.03
TRINITY_Unigene102372_c0_g1	383	0	0	0	0	0	1.12	0	0	0	0	0	0	0.82	0	0	0	0	0
TRINITY_Unigene102374_c0_g1	554	0	1.34	0	0	0	0	0	0	0.38	0	0	0	0	0	0	0	0	0.8
TRINITY_Unigene10237_c0_g1	3717	0.34	0.49	0.28	0.14	0.2	0.58	1.75	0.47	1.74	0.83	0.57	1.71	1.44	1.73	1.9	0.2	0.91	0.42
TRINITY_Unigene102380_c0_g1	326	0	0	3.28	0	0	0	0	0	0	0	0	0	0	0	0	0	0	0
TRINITY_Unigene10238_c0_g1	4983	2.63	3.47	3.6	2.44	2.58	2.71	4.63	2.93	2.26	3.54	3.84	4.55	2.86	2.79	2.85	4.43	4.8	2.08
TRINITY_Unigene10238_c1_g1	437	0	0	0	0	0	0	0	0	1.31	0	0	0	0	0	0	0	0	0
TRINITY_Unigene102394_c0_g1	308	0	0	0	0	0	0	0	0	0	0	0	0	3.95	0	0	0	0	0
TRINITY_Unigene102395_c0_g1	399	0	0	0	0	0	4.97	0	0	0	0	0	0	0	0	0	0	0	3.55
TRINITY_Unigene102397_c0_g1	370	0	0	0	0	0	0	0	0	0	0	0	1.55	0	0	0	0	0	0
TRINITY_Unigene102399_c0_g1	353	0	0	0	0	3.27	0	0	0	0	0	0	0	0	0	0	0	0	0
TRINITY_Unigene10239_c0_g1	1607	0	0.29	0.65	2.16	0	0.8	0.76	0.36	0.41	2.86	1.18	3.05	1.5	1.02	0.86	0.51	0.09	0.75
TRINITY_Unigene10239_c0_g2	1998	0.16	0	0.31	0.56	0	0.39	0.08	0.06	0.69	1.48	0.51	1.37	1.33	0.54	0.78	0.26	0.35	0.19
TRINITY_Unigene10239_c1_g1	2210	1.16	0	0.28	0	0	0	0.3	0.99	0.34	0.27	0.3	2.57	0.44	0.09	2.04	0.12	0.31	0.06
TRINITY_Unigene1023_c0_g1	4489	10.15	8.39	6.36	7.78	12.64	8.37	15.22	10.49	14.74	8.43	7.2	14.33	9.13	11.46	8.69	12.51	18.53	9.86
TRINITY_Unigene102400_c0_g1	397	0	0	0	0	0	0	0	0	3.44	0	0	0	0	0	0	0	0	0
TRINITY_Unigene102407_c0_g1	338	0	0	0	0	0	0	0	0	0	0	1.31	0	0	0	0	0	0	0
TRINITY_Unigene10240_c0_g1	1989	0.31	0	0	0	0	0.78	0.08	0.28	0.38	0.26	0.69	0.24	0.33	0.3	0.45	0.2	0.14	0.52
TRINITY_Unigene10241_c0_g1	1171	0	0	0	4.79	0.32	0.89	0	0	0	0	0	0	0	0	0	0	0.27	0.99
TRINITY_Unigene102422_c0_g1	502	0	0.54	0	0	0	0	0	0	0.47	0	0	0	0	2.89	0	0	0	0
TRINITY_Unigene102425_c0_g1	689	122.4	57.31	5.87	63.84	3.22	2.85	156.38	72.65	8.6	33.07	100.44	87.33	18.38	26.81	33.12	64.81	136.13	8.59
TRINITY_Unigene102426_c0_g1	777	0	0.51	0.21	0	0	0	0	0	0	0.29	0.19	0	0	0	0	0	0	0
TRINITY_Unigene102428_c0_g1	406	0	0	0	0	0	0.95	2.36	0	0	0	0	0	0	0	1.37	0	0	0
TRINITY_Unigene10242_c0_g1	2516	0.12	0.29	0.29	0.47	0.82	0.84	1.8	0.56	0.63	0.54	0.18	0.62	0.3	0.38	0.17	0.25	0.27	0.45
TRINITY_Unigene102433_c0_g1	382	0	0	0	1.58	0	0	0	0	0	1.28	0.84	0	0	0	0	0	0	0
TRINITY_Unigene102436_c0_g1	517	0.36	0.51	0	0	0	0	0	0	0	0	0	0	0	0	0	0	0	0
TRINITY_Unigene102437_c0_g1	414	0	0	0	0	0	0	1.11	0	2.28	0	0.66	0	0	0	0	0	0	0
TRINITY_Unigene102438_c0_g1	501	0	0	0	0	0	0	0	0	1.42	0	0	0	0	0	0	0	0.57	0
TRINITY_Unigene10243_c0_g1	3186	0.03	1.07	0.3	0.3	0.37	0.23	4.69	3.26	8.09	6.65	7.62	8.61	5.08	5.17	8.56	12.7	11.27	5.73
TRINITY_Unigene102442_c0_g1	327	0	0	0	0	0	0	0	0	0	0	0	0	0	0	0	0	0	1.87
TRINITY_Unigene10244_c0_g1	403	0	0	0	0	0	0	0	0	0	0	0	0	0	0.62	0	0	0	0
TRINITY_Unigene10244_c0_g2	4085	5.35	5.31	5.98	3.7	1.91	2.78	13.03	9.16	7.55	12.92	10.7	13.85	9.14	10.46	8.98	8.31	11.49	9.86
TRINITY_Unigene102454_c0_g1	388	0	0	0	0	0	0	0	0	0	0	4.02	0	0.79	0	0	0	0	0
TRINITY_Unigene102455_c0_g1	464	0	0	0	0	2.94	0	0	0	0	0.38	0	0	0	0	0	0	0	0.59
TRINITY_Unigene102457_c0_g1	388	0	0	0	0	0	0	0	0	0	3.05	0.8	0	0	0	0	0	0	0
TRINITY_Unigene10245_c0_g1	922	0	0	0	0.29	0	0	0.23	0.59	0.67	2.52	0	0.87	0.44	1.82	0.74	1.23	0.19	2.06
TRINITY_Unigene102461_c1_g1	394	0	0	0	0	0	0	0	0	0	0	0	1.27	0	0	0	0	0	0
TRINITY_Unigene10246_c0_g1	1272	2.7	2.2	1.61	2.49	3	4.94	0.15	0.29	1.74	8.6	5.29	1.55	4.19	4.07	1.15	1.02	2.21	3.01
TRINITY_Unigene10246_c1_g1	845	218.19	161.62	126.17	106.06	111.53	68.77	140.37	86.78	140.89	274.08	229.43	234.55	186.31	240.12	139.81	280.29	232.52	288.6
TRINITY_Unigene10246_c1_g2	906	41.29	31.3	14.52	12.32	18.39	14.25	15.24	21.61	19.19	31.04	29.25	25.47	26.81	35.72	8.75	42.92	23.24	29.06
TRINITY_Unigene102476_c0_g1	322	0	0	0	0	0	0	0	0	1.89	0	0	0	0	0	0	0	0	0
TRINITY_Unigene102477_c0_g1	330	6.65	0	0	0	0	0	0	0	0	0	0	0	0	0	0	0	0	0
TRINITY_Unigene10247_c0_g1	1037	1.99	0.17	0	0	0	0.87	1.14	0	3.12	2.73	5.24	0	4.35	0	3.13	1.93	3.7	0
TRINITY_Unigene102480_c0_g1	521	2.13	0	0	0	0	0	0	0	0.87	0	0	0	0	0	0	0	0	0
TRINITY_Unigene102483_c0_g1	1264	0	0	0	0.1	0	0	0.29	0	0.33	0	0.1	0.25	0.38	0.34	0.1	0	0	0.34
TRINITY_Unigene10248_c0_g1	2581	26.21	32	38.75	45.86	55.53	60.65	80.18	68.43	53.14	39.19	43.13	40.26	31.01	35.39	29.49	30.12	39.9	53.59
TRINITY_Unigene102494_c0_g1	2396	15.84	31.65	20.27	28.62	36.89	44.09	18.17	24.61	18.88	8.7	9.15	10.65	10.11	10.26	12.65	13.29	20.59	15.09
TRINITY_Unigene10249_c0_g1	1337	3.89	1.46	3.33	12.08	2.45	2.51	4.63	0.54	0.82	7.03	6.16	4.13	6.53	4.38	2.25	0.53	0.8	1.26
TRINITY_Unigene1024_c0_g1	1334	0.51	0.24	0	0.36	4.19	3.65	47.12	21.57	272.39	0	0	0	0	0	0	0	24.44	2.1
TRINITY_Unigene1024_c0_g2	456	0.48	0	0	1.49	9.2	18.91	190.01	30.26	572.9	0	0	0	0	0	0	0	97.62	4.9
TRINITY_Unigene1024_c1_g1	1599	0	0.49	0	0.14	4.38	0.4	0.65	1.16	1.72	7.85	8.35	12.47	3.23	14.72	7.75	5.88	3.13	0
TRINITY_Unigene1024_c1_g2	594	414.58	210.44	114.2	19.2	20.94	14.27	73.54	97.65	14.48	2.29	59.52	8.99	26.33	5.2	1.47	11.79	7.9	40.07
TRINITY_Unigene1024_c2_g1	3033	112.2	142.31	168.59	213.09	282.67	219.89	199.59	155.71	136.35	76.69	87.12	99.57	93.83	85.14	94.29	71.74	124.19	152.78
TRINITY_Unigene1024_c3_g1	725	0	0	0	0	0	0	0	0	0	0	0.43	2.32	0	0	0	0.25	0	0
TRINITY_Unigene10250_c0_g1	664	0	0	0	0	0	0.34	0	0	1.11	0	0	0	0	0.64	0	0.58	0.32	0
TRINITY_Unigene102518_c0_g1	495	0	0.56	1.41	0	0	0	0	0	0	0	0	0	0	0	0	0	0	0
TRINITY_Unigene10251_c0_g1	2292	1.61	0.71	0.91	0.72	0.67	0.53	1.93	0.71	1.83	3.42	0.68	2.18	2.55	2.74	3.15	1.4	1.62	1.54
TRINITY_Unigene10251_c0_g2	393	0	0	1.68	0.73	1.52	0	0	0	0	0	0	0	0	0	0	0	0	0
TRINITY_Unigene102526_c0_g1	365	0	0	0	0	0	0	0	0	2.27	0	0	0	0	0	0	0	0	0
TRINITY_Unigene10252_c0_g1	318	0	0	3.66	0	11.79	0	0	0	0	0	0	0	0	0	0	0	0	0
TRINITY_Unigene10252_c0_g2	3636	0.97	1.12	2.38	1.29	2.6	1.52	5.08	2.57	10.08	7.66	11.51	12.01	10.31	11.14	9.31	11.6	6.19	7.84
TRINITY_Unigene102531_c0_g1	919	0	0	0.17	0.29	0	0	0	0	0	0	0	0.13	0	0.26	0	0	0	0
TRINITY_Unigene102533_c0_g1	457	0.47	0	0	0	0	0	0	0.53	1.17	0.39	0.52	0	0	0	0	0	1.43	0
TRINITY_Unigene102535_c0_g1	358	0	0	0	0	0	0	0	0	3.66	0	0	0	0	0	0	0	0	0
TRINITY_Unigene102536_c0_g1	650	0	0	0	0	0	0	0	0	0	0	0.51	0	0	0.67	0	0	0	0
TRINITY_Unigene10253_c0_g1	898	61.14	47.12	53.87	141.52	185.43	139.62	76.27	156.77	78.28	42.39	30.71	13.61	36.71	78.15	0	36.74	70.83	15.34
TRINITY_Unigene102541_c0_g1	308	3.65	0	0	0	0	0	0	0	0	0	0	0	0	0	0	0	0	0
TRINITY_Unigene102542_c0_g1	336	0	0	0	0	0	0	0	0	0	0	0	2.22	0	0	0	0	0	0
TRINITY_Unigene102544_c0_g1	776	0	0	0	0	0	0	0	0	0.43	0	0	0.64	0	0	0	0.23	0	0
TRINITY_Unigene10254_c0_g1	3378	0.35	0	0.28	9.62	1.75	1.08	1.53	3.59	6.37	1.28	1.87	1.39	1.72	1.62	2.76	0.15	0.47	1.65
TRINITY_Unigene10255_c0_g1	3988	0	0.21	0.15	1.46	0	0.18	0.04	0.26	1.37	0.02	1.48	5.39	1.29	0.89	1.79	1.24	0.16	0.24
TRINITY_Unigene102560_c0_g1	403	0	0	0	0	0	0	0	0	0	0	0	1.78	0	0	0	0	2.08	0
TRINITY_Unigene102567_c0_g1	386	0	0	0	0	0	0	0	0	0.94	0	0	0	0	0	0	0	1.2	0
TRINITY_Unigene10256_c0_g1	810	0	0.24	0	0	0	0.49	0.55	0.54	0.81	0.69	0	0.3	0.18	0.47	0.36	0.64	0	0.42
TRINITY_Unigene10256_c0_g2	1898	28.26	23.52	21.81	25.42	30.69	23.13	29.74	21.99	14.97	17.76	13.82	13.8	8.45	10.46	13.9	9.32	10.93	23.62
TRINITY_Unigene102571_c0_g1	624	0	0	0	0	0	0	0	0	1.85	0	0	0	0	0	0	0	0	0
TRINITY_Unigene102575_c0_g1	472	0	0	0	0	0	0	0	0	0	0	0	0	0	0	0	0	0	0
TRINITY_Unigene102575_c0_g2	456	0	0	0	0	0	0	0	0	0	0	0	0.43	0	0	0	0	0	0
TRINITY_Unigene10257_c0_g1	3330	0.35	0.21	0.18	0.19	0	0	0.66	0.35	1.17	1.06	1.03	1.23	0.56	0.64	0.54	0.33	0.75	0.4
TRINITY_Unigene10257_c1_g1	653	3.51	1.34	4.18	0	0	0	0	1.02	2.28	4.28	2.29	0.42	1.24	5.07	0	0	2.65	1.76
TRINITY_Unigene102581_c0_g1	362	0	0	0	0	0	0	0	0	4.69	0	0	0	0	0	0	0	0	0
TRINITY_Unigene102585_c0_g1	879	4.13	0.42	0	0.94	0.32	0.87	4.59	4.77	1.07	5.03	3.86	2.54	0.16	1.39	0.95	1.13	40.44	0.55
TRINITY_Unigene102585_c0_g2	445	0	0	0	0	0	1.49	0	0	0	0	0	0	0	0	1.62	0	0	0
TRINITY_Unigene10258_c1_g1	1983	111.78	129.36	168.99	100.14	78.22	69.78	100.17	54.94	75.2	104.19	90.45	94.59	116.3	108.85	101.96	89.25	87.78	78.73
TRINITY_Unigene102595_c0_g1	736	0	0.55	0.23	0	0	0.57	0.64	0	0	0	0	0	0	0	0.62	0	0	0
TRINITY_Unigene102598_c0_g1	370	0	0	0	0	0	0	13.11	0	0	0	0	0	0	0	0	0	0	0
TRINITY_Unigene10259_c0_g1	611	1.84	0.75	9.07	55.08	3.95	8.92	0.88	2.86	0.32	0	0	0	0	0	0	0	0	0.66
TRINITY_Unigene10259_c0_g2	401	0	0	0	0	0	0	0	0	3.34	0	0	0	0	0	0	0	0	0
TRINITY_Unigene10259_c11_g1	308	0	0	0	0	0	0	0	0	0	0	0	0	0	0	0	0	0	0
TRINITY_Unigene10259_c4_g1	1795	257.56	366.02	298.96	678.1	848.14	948.75	250.92	284.76	264.45	263.58	170.51	213.67	235.83	257.75	230.14	103.14	121.38	283.53
TRINITY_Unigene10259_c7_g1	379	0	0	0	0	0	0	0	0	0	0	0	0	0	0	0	0	0	0
TRINITY_Unigene1025_c0_g1	4629	0.35	0.18	0.15	0.33	0.07	0	0	0.26	0.7	1.42	1.74	1.86	1.25	0.08	0.31	2.38	0.89	0.54
TRINITY_Unigene1025_c6_g1	534	0	0	0	0	0	0	0	3.71	0	0	0	0	0.36	0.64	0	0	0	0
TRINITY_Unigene102602_c0_g1	527	0	0	0	0	0	0	0	0	3.4	0	0	0	0	0	0	0	0	0
TRINITY_Unigene102606_c0_g1	320	0	0	0	0	1.64	0	0	0	0	0	0	0	0	0	0	0	0	4.14
TRINITY_Unigene10260_c0_g1	514	0	0	0	0	0	0	0	0	0	0	0	0	0	0	0	0	0	0
TRINITY_Unigene102610_c0_g1	2202	60.03	51.81	39.57	45.17	38.38	41.91	78.19	71.29	52.88	63.94	66.58	48.39	50.13	51.23	52.27	47.59	58.08	89.33
TRINITY_Unigene102610_c0_g2	695	0	0	0.5	0	0	0	0	0	0.26	0	1.38	0.38	0	0.99	0.23	0	0	0
TRINITY_Unigene102610_c1_g1	307	0	0	0	0	0	0	0	0	0	0	0	0	0	0	0	0	0	0
TRINITY_Unigene102615_c0_g1	2575	92.52	75.03	56.51	82.4	38.16	50.45	119.2	81.92	96.17	171.1	157.54	133.97	132.18	138.39	150.5	133.9	190.97	145.82
TRINITY_Unigene102618_c0_g1	463	0	0	0	0	0	0	0	1.53	0	0	0	0	0	0	0	0	0	0
TRINITY_Unigene10261_c0_g1	435	0	18.87	0	0	0	0	0	0	6.64	0	0	0	0	0	0	0	0	0
TRINITY_Unigene10262_c0_g1	397	2.75	2.89	1.63	0	0	10.08	1.27	0	1.72	0	2.25	1.24	6.6	6.45	0	14.13	0	0
TRINITY_Unigene102630_c0_g1	386	0	0	0	0	0	0	0	0	0.94	0	0.82	0	0	0	0	0	0	0
TRINITY_Unigene102635_c0_g1	458	0	0	0	0	0	0	0	2.1	1.75	0	1.03	0	0	0	0	0	0	0
TRINITY_Unigene102639_c0_g1	305	0	0	0	3.78	0	0	0	0	0	0	0	0	0	0	0	0	0	0
TRINITY_Unigene10263_c0_g1	2022	0.21	0	0	1.38	0.44	0.46	0.41	0.27	0	0.34	1.23	3.73	2.94	5.01	4.89	2.13	0.21	0.13
TRINITY_Unigene102646_c0_g1	747	0	0	0	0	0	0	0.31	0	0	0	0	0.51	0.6	0	0.2	0.24	1.84	0.24
TRINITY_Unigene102648_c0_g1	511	0	0	0	0	0	0	0	0	0	0	1.61	0	0	0	0	0	0	0
TRINITY_Unigene10264_c0_g1	684	0	0	0	0	0.23	0	0	0.23	0	0	0	0.39	0.23	0	0	0	0.3	0
TRINITY_Unigene10264_c1_g1	452	0	0	0	0	0	0	0	0	0	0	0	0	0	0	0	0	0	0
TRINITY_Unigene10264_c2_g1	350	0	0	0	0	0	0	0	0	0	4.32	0	0	0	0	0	0	0	0
TRINITY_Unigene102651_c0_g1	540	0	0.47	0	0	0	0	0	0	0	0	0	0.6	0	0	0	0	0	0
TRINITY_Unigene102653_c0_g1	544	0	0	0	0	0	0	0	0	0	0	1.42	0	0	0	0	0.42	0	0
TRINITY_Unigene102654_c0_g1	341	0	0	0	3.5	0	0	0	2.71	0	0	0	0	0	0	0	0	0	0
TRINITY_Unigene10265_c0_g1	2370	23.08	26.57	30.14	21.94	23.29	21.26	37.35	20.61	21.76	20.22	27.94	16.27	24.2	23.04	19.46	28.7	37.46	23.5
TRINITY_Unigene102661_c0_g1	366	0	0	0	0	0	0	0	0	0	0	1.94	0	0	0	0	0	0	0
TRINITY_Unigene10266_c0_g1	1754	91.85	106.32	121.7	78.01	129.53	106.32	127.89	78.44	87.56	141.47	131.84	125.16	114.65	127.15	119.41	138.98	140.24	82.28
TRINITY_Unigene102678_c0_g1	360	0	0	0	0	0	0	7.31	0	0	0	0	0	0	0	0	0	0	0
TRINITY_Unigene10267_c0_g1	1777	116.43	174.59	190.73	173.17	52.58	203.72	121.31	106.81	151.13	17.54	16.23	32.79	9.76	10.51	13.8	10.67	99.12	237.35
TRINITY_Unigene102685_c0_g1	666	0	0	0.27	1.44	1.7	0	0	0.74	0	0	0	1.64	1.2	0.21	0.24	0.29	0.64	0
TRINITY_Unigene102689_c0_g1	4935	0.35	0.28	0.21	0.1	0.02	0.23	0.55	0.14	0.61	0.1	0.36	0.16	0.14	0.18	0.23	0.36	0.21	0.33
TRINITY_Unigene10268_c0_g1	1221	0.38	0.41	0	0	0	0	0.77	1.52	0.69	1.58	2.58	1.72	0.1	0	0.2	0.6	0	0.59
TRINITY_Unigene102696_c0_g1	429	0	0	0	0	0	0	0	0	2.76	0	0	0	0	0	0	0	0	0
TRINITY_Unigene10269_c0_g1	2055	45.6	35.33	44.87	22.27	26.69	15.09	30.01	21.08	21.7	74.32	79.65	87.76	91.55	84.39	99.53	78.66	52.67	22.91
TRINITY_Unigene1026_c0_g1	1608	0.67	0.29	0	0.22	0	0	1.3	0.43	0.98	13.52	11.6	12.57	11.7	9.03	30.73	10.08	20.1	0.08
TRINITY_Unigene10270_c0_g1	2810	7.47	14.23	11.91	5.56	3.94	12.99	12.02	14.83	10.58	8.91	8.13	9.17	5.08	3.82	3	2.85	9.27	12.36
TRINITY_Unigene102713_c0_g1	891	0	0	0	0	0	0	0	0	0	0.12	0	0.26	0	0.68	0.15	0	0	0
TRINITY_Unigene102714_c0_g1	875	0	0	0	0	0	0	0	0	0	0	0	0.54	0	0	0	2.27	0	0
TRINITY_Unigene10271_c0_g1	1460	0	0.11	0	0	0	0	0	0	0	0.32	0.74	0.14	0.32	1.21	0	0	0	0
TRINITY_Unigene102720_c0_g1	368	0	0	0	0	0	0	1.67	0	1.1	0	2.86	0	0	0	0	1.22	0	0
TRINITY_Unigene102728_c0_g1	484	0	0	0	0.87	0	0	0	0.46	0	0	0	0	0	0	0	0	0	0
TRINITY_Unigene10272_c0_g1	3531	81.04	79.27	111.99	78.34	132.96	123.97	315.02	219.74	342.49	33.07	51.36	53.33	43.17	39.66	41.55	200.15	274.04	182.11
TRINITY_Unigene102733_c0_g1	413	0	0	0	0	0	0	0	0	2.3	0	0	0	0	0	0	0	0	0
TRINITY_Unigene102736_c0_g1	504	0	0	0	0	0	0	0.66	0	0	0.32	0	0	0	0	0	0	0	0
TRINITY_Unigene102737_c0_g1	1126	0	0	0	0	0	0	0.17	0	0	0	0	0	0	0	0	0.53	0	0
TRINITY_Unigene10273_c0_g1	2991	85.69	94.77	115.91	90.6	59.53	106.66	83.84	75.55	54.08	18.4	16.01	19.11	14.4	19.14	18.64	13.12	32.38	48.36
TRINITY_Unigene10273_c1_g1	580	0	0	0	0	0	0	0	0	0.35	0	0	0.52	0	0	0	0	0	0
TRINITY_Unigene10273_c1_g2	1439	0.15	0.56	0.55	0.49	0.17	0.8	0.74	0	0.28	0.13	0.59	1.19	0.57	0.22	1.07	0.1	0.94	0.19
TRINITY_Unigene10273_c1_g3	956	2.1	0.75	1.88	0.84	0.56	1.56	0.85	0	1.75	2.29	3.43	5.22	3.19	4.08	4.76	2.99	4.34	0.16
TRINITY_Unigene10274_c0_g1	1280	15.08	19.54	11.09	13.51	1.44	2.65	14.11	14.13	14.34	20.71	16.22	15.51	13.51	20.53	14.95	13.5	14.23	24.11
TRINITY_Unigene102757_c0_g1	859	0	0	0	0	0.16	0	0.75	0	0.74	0	0	0	0	0	0.16	0	1.06	0.76
TRINITY_Unigene10275_c0_g1	2531	7.27	13.96	9.6	9.23	6.01	8.42	12.75	9.44	10.49	19.71	29.78	26.18	20.92	17.79	24.98	14.65	13.33	13.4
TRINITY_Unigene102761_c0_g1	452	1.95	0	0	0	0	0	0	0	0	0	0	0	0.52	0	0.52	0.65	0	0
TRINITY_Unigene102766_c0_g1	428	0	0	0	0	0	0	0	0	0.69	0	0	1.51	0	0	0	0	0	0
TRINITY_Unigene10276_c0_g1	2434	23.78	13.98	22.31	12.81	7.4	5.7	15.92	14.89	16.89	41.05	42.47	40.95	51.78	45.82	50.95	24.19	14.21	12.35
TRINITY_Unigene10277_c0_g1	813	7.11	9.26	10.86	15.45	2.49	1.23	4.35	3.93	1	1.79	2.52	2.7	2.98	1.87	1.77	0	2.3	2.48
TRINITY_Unigene102786_c0_g1	662	1.37	0	0	0	0	1.35	0	0	0	0	0	0	0	0	0	0	0	0
TRINITY_Unigene10278_c0_g1	1832	45.22	54.68	30.05	33.83	42.48	36.19	21.47	38.52	34.07	36.68	33.02	24.79	36.43	39.84	31.14	31.68	38.42	39.33
TRINITY_Unigene10279_c0_g1	3864	6.03	2.54	4.15	1.94	0.78	0.37	2.88	2.14	6.41	11.3	8.54	12.36	2.23	5.36	4.64	4.24	14.73	1.08
TRINITY_Unigene10279_c0_g2	548	0	0.46	0	0	0	0	0	0	0	0	0	0	0	0	0.69	0	0	0
TRINITY_Unigene1027_c0_g1	4620	7.37	7.03	7.53	3.32	2.37	2.96	18.12	7.79	13.22	10.6	14.06	17.96	16.37	13.82	17.53	9.75	16.44	9.05
TRINITY_Unigene1027_c0_g2	5381	1.04	1.18	0.49	0.15	0.08	0.05	0.28	0.09	0.45	1.43	0.49	1.4	1	0.82	0.86	0.18	1.37	0.57
TRINITY_Unigene1027_c1_g1	1920	0	0.16	0.07	0	0	0	0.26	0	0.53	0.64	0.06	1.34	0.12	0.41	0.29	0.07	1.11	0.41
TRINITY_Unigene10280_c0_g1	874	0	0.43	0.18	1.11	0	0.66	0.24	0	0.72	0.25	0	0.27	0	0	0.16	0	0.62	0
TRINITY_Unigene10280_c0_g2	505	0	0	0	0	0	0.56	0	0	0.93	0	0.41	0	0	0	0.81	0	0	0
TRINITY_Unigene102810_c0_g1	372	0	0	0	0	0	0	1.61	0	0	0	0	0	0	0	0	0	0	0
TRINITY_Unigene102811_c0_g1	420	0	0	0	0	0	0	0	0	0	0	0	0	0.62	0	0	0	0	0
TRINITY_Unigene102812_c0_g1	569	0	0	0	0	0	0	1.52	0	0	0	0	0	0	0	0	0	0	0
TRINITY_Unigene102813_c0_g1	547	0	0	0	0	0	0	0	0	0	0.53	0	0	0	0	0	0	0	0
TRINITY_Unigene10281_c0_g1	1224	22.19	37	37.14	13.19	13.2	32.08	23.65	8.8	19.18	81.16	50.9	147.48	64.79	32.86	43.05	30.86	44.33	9.84
TRINITY_Unigene10281_c1_g1	494	0	0	0.47	0	0	0.59	0	0.44	3.42	0.33	0	0	0	0	0	1.05	1.76	0.51
TRINITY_Unigene10281_c1_g2	317	0	0	0	0	0	0	0	0	0	0	0	0	0	0	0	0	0	0
TRINITY_Unigene102820_c0_g1	515	0	0	0	0	0	2.68	0	0	0	0	0	0	0	0	0	0	0	0
TRINITY_Unigene102823_c0_g1	577	0	0	0	0	0	0	0	0	0.71	0	0.32	0	0	0.55	0	0	0	0
TRINITY_Unigene102824_c0_g1	583	0	0	0	0	0	0	0	0	1.05	0	0	0	0.3	0	0.3	0	0	0
TRINITY_Unigene102833_c0_g1	328	0	0	0	0	0	0	0	0	0	0	0	0	2.94	0	0	0	0	0
TRINITY_Unigene102838_c0_g1	354	0	0	0	0	0	0	0	0	0	0	0	0	0	0	0	0	0	0
TRINITY_Unigene10283_c0_g1	1127	0	3.93	0	28.77	9.49	8.26	0	1.01	2.92	0.35	0	0	0	0	0.11	0	0.14	20.22
TRINITY_Unigene10284_c0_g1	600	1.9	1.16	0	0	0	0	0	0	0	5.4	5.31	4.9	1.73	4.34	1.16	0	0	0
TRINITY_Unigene10284_c1_g1	1219	1.04	0.41	1.36	1.62	0.61	1.41	0.77	0.2	0.8	0.16	0.93	0.77	0.3	0.45	0	0.36	0.78	0.59
TRINITY_Unigene102850_c0_g1	586	1.7	0	0	0	0	0	0	0	0	0	0	0	0	0	0.3	0.37	0.41	0
TRINITY_Unigene102851_c0_g1	640	0.73	0	0	0	0	0	0	0	0	0	0.26	0	0.26	0	0	0	0	0.3
TRINITY_Unigene10285_c0_g1	757	0	0.79	1.1	1.37	0	0.27	3.04	0.6	4.26	0.31	2.01	0.5	2.54	2.43	0.59	0.24	2.83	0.46
TRINITY_Unigene102864_c0_g1	660	13.1	22.69	18.36	22.82	11.6	12.91	22.98	12.23	15.12	67.58	10.26	19.33	14.62	51.93	13.73	8.57	11.36	24.54
TRINITY_Unigene102867_c0_g1	337	0	0	0	0	0	0	0	0	0	0	0	0	0	0	0	0	0	6.57
TRINITY_Unigene10286_c0_g1	737	0	0	0	0	0	1.42	1.27	0	0	0.64	0	0	0	1.81	0	0	0	0
TRINITY_Unigene102875_c0_g1	395	0	0	0	0	0	0	0	0	0	0	0	0.63	0.74	0	0	0	0	0
TRINITY_Unigene102876_c0_g1	432	0	0	0	0	0	0	0	0	3.38	0	0	0	0	0	0	0	0	0
TRINITY_Unigene10287_c0_g1	752	1.12	0.8	0.22	0.99	0	0	4.3	15.91	0	4.8	2.84	4.55	0.39	1.23	1.39	1.9	10.15	0.47
TRINITY_Unigene102880_c0_g1	353	0	0	0	0	0	0	0	0	0	0	0	0	0	0	0	0	0	0
TRINITY_Unigene10288_c0_g1	3361	56.86	50.17	55.7	34.01	38.14	25.96	53.23	72.64	39.55	40.68	40.15	50.78	32.93	30.31	24.49	45.4	47.15	35.25
TRINITY_Unigene102890_c0_g1	419	0	0	0	0	0	1.73	0	0	0	0	0	0	0	0	0	0	0	0
TRINITY_Unigene102893_c0_g2	716	79.65	42.66	10.43	24.49	7.13	8.34	3.66	2.61	20.47	1.03	1.7	0	0.67	3.41	2.07	0.26	12.29	1.26
TRINITY_Unigene10289_c0_g1	1542	2.27	0.82	0.85	3.26	1.07	2.21	0.23	1.06	1.2	3.13	5.09	3.15	2.33	2.74	1.89	1.43	2.31	2.81
TRINITY_Unigene1028_c0_g1	1148	38.16	50.81	29.18	20.66	45.43	32.41	56.13	74.66	24.19	19.12	18.76	31.39	18.47	17.41	11.83	24.23	41.8	52.7
TRINITY_Unigene10290_c0_g1	863	0	1.31	0	0	0	0	0.25	0.16	0	0.63	0.17	1.1	0.16	0.14	0.16	0	0	0.38
TRINITY_Unigene102910_c0_g1	780	0	0.51	1.68	0	0.38	1.3	2.03	1.9	0	0.15	0	0.32	1.12	0.33	2.07	1.57	0	2.2
TRINITY_Unigene102913_c0_g1	347	0	0	0	2.19	0	3.16	0	0	1.38	0	0	0	0	3.04	0	0	0	0
TRINITY_Unigene102917_c0_g1	326	0	0	0	0	0	0	0	0	0	0	0	0	0	0	0	0	4.91	0
TRINITY_Unigene10291_c0_g1	768	0.54	0	0.22	0.38	0.19	0	1.19	1.17	1.75	1.2	0.39	0.33	1.15	2.38	0.19	0.69	1.26	0.45
TRINITY_Unigene102925_c0_g1	558	3.1	0	1.85	2.28	0	0	0	0	0	0.26	1.01	0	0	0	0	0	0.45	1.18
TRINITY_Unigene10292_c0_g1	3027	134.03	116.68	137.88	143.56	105.84	178.71	131.33	88.88	88.37	67.83	44.04	63.6	51.64	62.75	53.58	49.32	55.8	61.98
TRINITY_Unigene102935_c0_g1	454	0	0	0	0	0	0	0	0	0	0	0	0	2.56	0.45	0	0	0	0
TRINITY_Unigene102938_c0_g1	429	1.66	4.69	0.66	0	0	0	0	0	0	0	0	0	0	0	0	0	0	0.72
TRINITY_Unigene102938_c0_g2	403	0.66	0	10.89	0	0	0.97	0	0	0	0	0	3.62	0	0.62	0	0	0	0
TRINITY_Unigene102939_c0_g1	367	0	1.23	0	0	0	0	0	0	0	0	0	3.19	0	0	0	0	0	0
TRINITY_Unigene10293_c0_g1	1040	83.46	107.99	76.4	79.4	37.19	44.37	86.38	58.23	36.79	59.8	85.79	67.94	70.69	103.39	50.79	42.31	76.69	90.66
TRINITY_Unigene102947_c0_g1	359	0	0	0	0	0	0	0	5.52	0	0	0	0	1.02	0	0	0	0	0
TRINITY_Unigene102949_c0_g1	633	1.73	0	0	1.04	0.79	0	0.41	0	0	0	0	0	0	0	0	0	0	0
TRINITY_Unigene10294_c0_g1	4692	9.32	8.39	11.3	12.48	7.91	13.33	16.04	10.62	14.34	8	10.7	12.51	11.13	12.5	12.65	9.16	14.75	8.7
TRINITY_Unigene102958_c0_g2	385	0	0	0	0	0	0	4.24	0	0	0	0	0	0	0	0	0	0	0
TRINITY_Unigene10295_c0_g1	700	0	0	0	0	0	0	0	0	0	0	0	0.57	4.86	0	0	0	0	0
TRINITY_Unigene10295_c0_g2	2044	0.41	0	0.12	0.22	0.82	0	0.9	0.16	0.98	0.51	0.28	0.92	0.92	1.2	0.76	1.34	1.37	0.19
TRINITY_Unigene10295_c1_g1	1434	0.15	0	0	1.16	0.08	0.11	0	0.33	0.47	0	0	0.07	0.08	0	0	0.1	0	0.29
TRINITY_Unigene10295_c1_g2	410	0.63	0	0	0	0	0	0	0	0	0	0	0	0	0	0	0	0	3.27
TRINITY_Unigene10295_c1_g3	362	0	0	0	0	0	0	0	0	0	0	0	0	0	0	0	0	0	0
TRINITY_Unigene10295_c3_g1	493	0	0	0	0	0	0	0	0	0	0	0	0.72	0	0	0	0	0.59	0
TRINITY_Unigene102961_c0_g1	446	0	0	1.19	0.52	0	1.48	0	1.12	1.24	0	0	0	0	0	0	0	0	0
TRINITY_Unigene102962_c0_g1	1261	147.92	137.29	116.94	328.12	262.92	264.81	181.29	132.49	155.47	96.91	77.81	76.39	66.9	66.72	52.32	48.61	71.4	193.98
TRINITY_Unigene102965_c0_g1	350	0	0	0	0	0	0	0	0	0	0	0	0	0	0	0	0	0	0
TRINITY_Unigene102966_c0_g1	465	0	0	0	0	0	0	0	0	2.25	0	0	0	0	0	0	0	0	0
TRINITY_Unigene102969_c0_g1	358	0	0	0	0	0	0	0	0	0	0	0	2.61	0	0	0	0	0	0
TRINITY_Unigene10296_c0_g1	2469	6.4	3.85	1.38	3.25	7.37	10.92	7.73	4.81	5.79	54.96	46.22	37.18	41.36	39.87	29.59	31.87	37.81	6.18
TRINITY_Unigene102972_c1_g1	384	0	0	0	0	0	0	0	0	0	0	0	0	0	0	13.8	0	0	0
TRINITY_Unigene102976_c0_g1	373	0	0	0	0	0	0	0	0	0	0	0	0	0	0	0	0	0	1.11
TRINITY_Unigene10297_c1_g1	591	0	0	0	0	0	0	0	0	0	0	0.61	0	5.62	0	0	0.72	1.2	0
TRINITY_Unigene10297_c2_g1	523	0	1.5	0	0	2.27	2.08	0	0.78	2.59	0	0	1.59	0.75	0.33	0.38	0	0	0
TRINITY_Unigene102988_c0_g1	730	0	0	0	0	0	0	0	0	0	1.13	0.64	2.12	1.45	1.1	0	0	0	0.24
TRINITY_Unigene102989_c0_g1	423	0	0	1.37	0	0	0	0	0	0	0	0	0	0	0	0	0	0	0
TRINITY_Unigene10298_c0_g1	4111	12.87	8.33	13.85	10.18	11.03	9.51	16.42	6.28	18.01	16.63	22.33	19.68	20.5	17.03	26.49	23.97	18.57	10.49
TRINITY_Unigene102993_c0_g1	462	1.39	0	0	0	0	0	0	0	0	0	0	0	0	0	0	0	0	0
TRINITY_Unigene102995_c0_g1	416	0	0	0	0	0	0	1.09	1.36	0.75	0	0	1.63	0	1.69	0	0.82	0	0
TRINITY_Unigene10299_c0_g1	334	0	0	4.45	0	0	0	0	0	0	0	0	4.56	0	0	1.34	0	0	0
TRINITY_Unigene10299_c2_g1	347	0	0	0	0	0	118.6	0	0	79.93	0	0	3.91	0	0	0	0	0	5.82
TRINITY_Unigene1029_c0_g1	2777	0.32	12.75	6.46	2.35	0.39	0.21	0.34	0.19	0.82	3.33	6.75	10.83	2.02	1.53	2.31	1.53	1.31	3.11
TRINITY_Unigene102_c0_g1	4728	4.22	4.34	5.77	4.73	5.54	9.22	11.21	3.68	9.24	5.94	7.41	9.42	6.86	6.79	5.5	7.46	9.31	4.37
TRINITY_Unigene102_c0_g2	3915	0.02	0.29	0	0.96	0.51	1.18	0.91	0.03	0.18	6.34	5.45	2.24	9.7	8.51	6.59	54.3	12.03	0.03
TRINITY_Unigene103001_c0_g1	438	0	0	0	0	1.13	0	0	1.18	0	0	0	0	0	0	0	0	0	0
TRINITY_Unigene103003_c0_g1	513	0	0	0	0	0	0.54	0	0	0	0	0	0	0	0	0	0	0.54	0.93
TRINITY_Unigene103004_c0_g1	357	0	0	0	0	0	0	0	0	0	0	0	0	0	0	0	0	0	0
TRINITY_Unigene103007_c0_g1	326	0	0	0	4.2	0	0	0	0	0	0	0	0	0	0	0	0	0	0
TRINITY_Unigene10300_c0_g1	1686	6.5	6.07	2.59	1.5	3.7	2.36	6.75	4.56	4.53	5.14	5.62	5.71	3.44	5.17	3.2	8.08	5.18	5.04
TRINITY_Unigene103011_c0_g1	1781	0.24	0	0	0	0.26	0.18	0.1	0.13	0.29	0.55	0.33	0.05	0	0.34	0.19	0	0.16	0.66
TRINITY_Unigene103011_c0_g2	367	0	0	0	0	0	1.29	0	0	0	0	0	0	0	0	0	0	0	0
TRINITY_Unigene103012_c0_g1	341	0	0	0	0	0	0	0	0	0	0	0	0	2.49	0	0	0	0	0
TRINITY_Unigene103015_c0_g1	452	3.41	0	0	0.51	0	0	0	0	0	0	0	0	0	0	0	0	0	0
TRINITY_Unigene103016_c0_g1	715	0	0	0	0	0	0.6	0.33	0	0	0	0	0	0	0	0	0	0	0
TRINITY_Unigene10301_c0_g1	1746	18.95	22.4	21.2	16.65	8.41	8.08	7.55	8.02	10.47	9.72	13.04	11.01	10.74	7.55	15.79	4.45	9.59	9.29
TRINITY_Unigene103020_c0_g1	1197	0	0	0	0	0	0	0	0.31	0	0	0	0	0	0	0	0	0	6.75
TRINITY_Unigene103020_c0_g2	346	0	6.06	1.29	0	0	1.6	0	0	0	0	0	0	0	0	0	0	0	23.55
TRINITY_Unigene103021_c1_g1	372	0	0	0	0	0	0	0	0	0	0	0	0	0	0	0	0	0	0
TRINITY_Unigene103022_c0_g1	713	1.42	0.58	0	1.5	4.13	5.09	8.39	7.02	3.45	0	0	0	0	0	0	0	0.85	2.28
TRINITY_Unigene103022_c1_g1	577	0	0	0	0	0	0	0	0	0	0	0	0	0	0	0	0	0	0
TRINITY_Unigene103025_c0_g1	412	3.09	0.87	0	0	0	0	0	0	0	0	0	0	0	0	0	0	0	0
TRINITY_Unigene103025_c0_g2	339	0	0	0	0	0	0	0	0	0	0	1.3	0	0	4.45	0	0	0	0
TRINITY_Unigene103028_c0_g1	350	0	0	0	0	0	0	0	0	0	0	2.29	0	0	0	0	0	0	0
TRINITY_Unigene10302_c0_g1	1173	0.2	0.14	0	3.61	0.64	6.51	0	0.64	0.12	0	0	0	0	0	0	0	0	0.5
TRINITY_Unigene103032_c0_g1	1487	0.07	0.11	0.89	0.08	0	0	0.36	0.63	0	0	0.24	0.34	0.16	0.91	0.95	0.19	0	0.37
TRINITY_Unigene103036_c0_g1	401	0	0	0	0	0	0	0	0	0.83	0	2.18	0	0	0	0	0	0	0
TRINITY_Unigene10303_c0_g1	3352	12.34	13.21	12.62	24.1	115.49	86.78	38.17	68.61	107.55	8.1	12.22	10.91	8.28	7.58	4.85	17.88	64.05	93.68
TRINITY_Unigene10303_c0_g2	1143	0	1.34	0.12	0	1.33	0.92	0.33	0.77	1	0	0	0	0.33	0	0.22	0	0.28	0.38
TRINITY_Unigene103042_c0_g1	361	0	0	0	0	0	0	0	0	0	0	0	0	0	0	0	0	3.11	0
TRINITY_Unigene103042_c0_g2	536	0	0	0	0	0	0	0	0	0	0	0.37	0	0	0	0.36	0	0.49	0.43
TRINITY_Unigene103043_c0_g1	582	0	0	0	0	0	0	0	0	0	0.95	0	0	0	1.08	0.92	0	0	0
TRINITY_Unigene10304_c0_g1	1205	0	0.14	0	0	0	0	0	0	0	0	0	4.54	1.84	0.64	0	0	0.39	0.12
TRINITY_Unigene103059_c0_g1	713	0	0	0.24	0	0	0	0	0.22	0	0	0	0.37	0	0	0	0	0	0
TRINITY_Unigene10305_c0_g1	1878	20.42	18.71	12.95	23.15	12.31	17.16	16.54	15.26	11.3	24.57	28.23	22.46	15.26	18.42	23.36	12.18	14.26	28.56
TRINITY_Unigene10306_c0_g1	894	0	0	0	0	0.31	0.85	0.47	0.47	0.7	0.36	0	0	0	0.95	0.31	0.37	0	0.72
TRINITY_Unigene10306_c1_g1	528	1.38	0	0	0	0	0	0.59	0	0	0	0	0	0	0	0	0	2.52	0
TRINITY_Unigene103070_c1_g1	362	0	0	0	0	0	0	0	0	0	0	0	0	0	0	0	0	0	0
TRINITY_Unigene103075_c1_g1	414	0.61	5.15	3.62	0	0	1.79	0	0	0	0	0	0	0	0	0	0	0	0
TRINITY_Unigene103075_c2_g1	307	3.7	0	0	5.5	2	0	0	2.18	0	1.51	0	3.34	0	0	0	0	3.33	0
TRINITY_Unigene103078_c0_g1	627	0	0	0	0	0	0	0	0	0	0	0	0	1.06	0	0	0	0	0
TRINITY_Unigene10307_c0_g1	2586	45.73	53.56	47.48	42.68	38.31	41.93	52.38	47.61	60.21	56.86	52.97	54.12	49.83	53.34	48.65	47.82	48.52	67.51
TRINITY_Unigene103082_c0_g1	766	0	0	0	0.38	0	0	0	0	0	0.3	0.2	0.33	0	0	0.58	0.46	0	0
TRINITY_Unigene103084_c0_g1	430	0	0	0	0	0	0	0	0.62	0	0	0	0	0	0	0	0	0	0
TRINITY_Unigene103089_c0_g1	323	4.38	0	0	0	0	0	0	0	0	0	0	0	0	1.36	0	0	0	0
TRINITY_Unigene10308_c0_g1	414	0	0	0	0	0	0	0	0	0	5.05	0	1.1	3.9	3.43	0	0	0	0
TRINITY_Unigene103091_c0_g1	403	0	0	0	0	0	0	0	0	0	0	0	0	0	0	0	0	0	0
TRINITY_Unigene10309_c0_g1	1115	1.6	0.61	1.78	0.34	0.92	1.11	1.04	0.11	1.03	0	0	0.68	0	0	0	0	0	0.13
TRINITY_Unigene1030_c0_g1	4952	74.8	111.18	199.66	135.13	380.14	362.71	125	242.83	206.2	3.15	5.15	4.67	5.78	3.42	6.24	3.88	13.46	65.74
TRINITY_Unigene1030_c0_g2	593	0	0	0	0	0	0	0.47	0	0	0	0	0	0	0	0	0	0	0
TRINITY_Unigene103106_c0_g1	919	0	0.2	0	0	0	0	0.45	0	0.84	0.35	0.15	0.5	0.15	0.26	0.74	0.18	0.96	0
TRINITY_Unigene103108_c0_g1	413	0	0	1.46	0	0	0.9	0	0	0	0	0	0.55	0	0	0	0	0.96	0
TRINITY_Unigene10310_c0_g1	2368	0.95	0.19	0.41	1.61	0.93	1.34	0.76	0.55	0.36	1.33	1.08	1.99	1.14	1.5	1.15	0.54	0.64	0.64
TRINITY_Unigene10310_c0_g2	1809	0.29	0.25	0.14	0.19	0.25	0.35	0	0	0.14	0.59	0.32	0.74	0.5	0.83	0.25	0.29	0	0.14
TRINITY_Unigene103110_c0_g1	344	0	0	0	0	0	0	0	0	0	0	0	0	0	0	0	0	0	0
TRINITY_Unigene103111_c0_g1	461	0	0	0	1.45	0	0	0	0	0	0	0	0.84	0	0	0	0	0	0
TRINITY_Unigene103116_c0_g1	320	0	0	0	0	0	0	0	1.79	0	0	0	0	0	0	0	0	0	0
TRINITY_Unigene10311_c0_g1	512	3.31	13.08	0	30.07	3.16	6.51	0.63	3.65	1.36	17.09	26.85	20.96	14.07	9.34	3.93	6.28	30.2	30.46
TRINITY_Unigene103120_c0_g1	461	0	0	0.55	0	0	0	1.63	2.58	0	0	0	0	0	0	0	0	1.39	0
TRINITY_Unigene103121_c0_g1	440	0	0	0	0	0	0	0	0	0	0.86	0	0	0	0	0	0	0	0
TRINITY_Unigene103121_c1_g1	379	0	0	0	0	0	0	0	0	0	0	0	0	0	0	0	0	0	0
TRINITY_Unigene103122_c0_g1	601	18.65	19.3	36.4	12.25	17.71	37.54	18.19	10.91	15.51	8.98	16.48	23.23	14.62	25.19	15	17.83	18.53	8.86
TRINITY_Unigene103123_c0_g1	881	0	0	0	0	0	0	0.24	0	0	0	0	0	0	0	0	0	0	0
TRINITY_Unigene103123_c1_g1	760	0	0	0	0	0	0	0	0	0	0	0.2	0.17	0	0	0	0	0.77	0
TRINITY_Unigene103128_c0_g1	513	0	0	0	0	0	0	0	0	0	0	0	0.66	0	0	0	0	0	0
TRINITY_Unigene10312_c0_g1	466	4.53	0	0.54	1.89	0	0	0	12.08	3.91	3.37	0.49	0	0	0	3.38	6.61	0	8.71
TRINITY_Unigene103131_c0_g1	415	0	0	0	0	0	0	1.1	0	0	0	0	0	0	0	1.94	0	0	0
TRINITY_Unigene103134_c0_g1	3827	17.88	15.35	19.51	20.02	15.65	18.04	23.39	17.82	16.29	8.84	10.29	11.57	11.72	10.69	10.82	10.66	14.24	12.89
TRINITY_Unigene103135_c0_g1	420	0	0	0	0	0	0	0	0	0	0	0	0	0	0	0	0	0	0.76
TRINITY_Unigene103136_c0_g1	429	0	0	0	0	5.95	1.63	0	1.87	0.69	0	0	0	0	0	1.18	0	4.26	1.44
TRINITY_Unigene103137_c0_g1	656	0	0.33	0	0	0	0	0	0	0	0	0.51	0.21	0.49	1.53	0.5	0	0	0
TRINITY_Unigene103139_c0_g1	536	1.01	2.39	0	0	0	0.99	0	0	1.64	0	1.1	0	0.71	0	0	0	0	0
TRINITY_Unigene10313_c0_g1	2094	26.72	23.15	32.73	23.7	17.34	19.25	19.79	20.62	13.54	40.41	35.56	40.82	48.23	42.77	36.45	25.74	19.89	9.59
TRINITY_Unigene10314_c0_g1	2513	7.12	7.85	5.49	7.62	3.64	3.71	7.77	4.59	5.29	11.66	9.38	7.91	5.88	6.76	4.13	4.74	4.01	4.17
TRINITY_Unigene103153_c0_g1	430	0	0	0	0	0	0	0	0	0	0	0	0	0	0	0	0	0	0
TRINITY_Unigene103155_c0_g1	741	0	0	0	0.2	0	0	0.31	0	0	0	0	0	0	0	0	1.46	0.53	0
TRINITY_Unigene103159_c0_g1	449	0	0	0	0	0	0	0	0	1.84	0	2.15	0	0	0	0	0	0	0
TRINITY_Unigene10315_c0_g1	4852	5.84	6.81	7.79	4.97	12.43	14.16	10.4	5.24	8.21	4.17	4.77	7.05	5.78	4.3	4.51	5.69	5.68	3.81
TRINITY_Unigene10315_c1_g1	743	0.38	0.82	0.23	0.6	2.45	3.37	0.63	2.26	0.92	0.16	0	0	0	0	0.2	0	0.8	0.24
TRINITY_Unigene103161_c0_g1	435	0	0	0	0	0.57	0	0	0	0.66	0	0	0	0	0	0	0	0	0
TRINITY_Unigene103163_c0_g1	301	4.09	0	0	0	0	0	0	0	0	0	0	0	0	0	0	0	0	0
TRINITY_Unigene103168_c0_g1	467	0	0	0	0	0	0	0	0	0	0	0	0.41	0	0	0.48	0	0	0
TRINITY_Unigene103169_c0_g1	1435	0.54	0	0	0	0	0	0	0	0	0	0	0.07	0.33	0	0	1.56	1.26	0
TRINITY_Unigene10316_c0_g1	602	114.8	63.5	50.74	40.84	24.31	23.49	25.84	51.45	44.43	180.2	103.71	120.74	91.64	83.72	38.83	346.05	168.13	77.75
TRINITY_Unigene103171_c0_g1	1226	1.13	0.14	0.45	0.6	0	0	0.15	0	0	0	0	0.26	0	0	0	0	0	0.12
TRINITY_Unigene103174_c0_g1	613	1.83	0	0.93	0	0.84	0	0	0	0	0	0	0	0	0	0	0	0	0.66
TRINITY_Unigene103175_c0_g1	811	0.66	0.24	0	0	0.71	0.25	0	0.54	1.21	1.38	1.99	0	0.7	1.41	0.71	0	0.92	0
TRINITY_Unigene10317_c0_g1	486	6.58	19.84	9.79	9.46	11.49	12.73	54.38	18.23	21.79	71.29	35.85	55.05	42.41	28.23	18.88	28.78	24.39	4.74
TRINITY_Unigene10317_c1_g1	383	0	0	0	0	0	0	0	0	0	0	0	0	0	0	0	0	0	0
TRINITY_Unigene103181_c0_g1	360	0	0	0	0	0	1.38	0	0	0	1.56	0	0	0	0	0	0	0	0
TRINITY_Unigene10318_c0_g1	3063	8.76	5.47	5.57	5.12	6.01	6.53	8.81	17.68	4.59	4.87	6.62	4.71	3.66	2.56	5.11	2.06	4.21	3.79
TRINITY_Unigene103190_c0_g1	537	0	0	0	0	0	0	0	0	0	0	0	0	0	0	0	0	0	0
TRINITY_Unigene103193_c1_g1	613	0	0	0	0	0	0	0.88	0	0.32	0	0	0	0.55	0	0	0	0	0
TRINITY_Unigene10319_c0_g1	1964	0	0	0	1.25	0.34	0.24	0	0.28	0	0.13	0	0	14.26	38.75	0	30.67	0	0.07
TRINITY_Unigene10319_c2_g1	1387	0	0	0	0	0	0.96	0	0	0.19	0	0	0.51	0.09	0.3	0	0	0	0
TRINITY_Unigene1031_c0_g1	1496	12.06	13.19	13.54	9.38	6.17	6.11	6.16	11.88	9.94	10.5	10.01	10.43	10.15	11.6	14.51	7.05	6.5	8.13
TRINITY_Unigene103201_c0_g1	792	0.34	0.25	0.41	0	0	0.25	0	0	0	0	0	0	0	0	0	0	0.24	0
TRINITY_Unigene103202_c0_g1	450	0	0	0	0	0	0	0	0	0	0	0	0	0	0	0	0	0	0
TRINITY_Unigene103203_c0_g1	503	0	0	0	1.2	0	1.13	0	0	0	0	0	0	0	0	0	0	0	0
TRINITY_Unigene103204_c0_g1	392	0	0	0	0	2.3	0	0	0	0	0	0	0	0	0	0	0	0	0
TRINITY_Unigene10320_c0_g1	1727	19.56	20.28	16.44	12.17	5.39	6.43	15.99	6.01	8.59	22.06	18.94	21.3	20.84	28.15	18.64	14.46	18.94	14.24
TRINITY_Unigene10320_c0_g2	1142	0	0	0	0	0	0	0.67	0	0	0	0.11	0.84	0.11	0.68	0	0	0.42	0
TRINITY_Unigene10320_c0_g3	1001	0	0	0.29	0.79	0	0.18	0	0.4	0.6	0.51	2.14	0.33	1.04	0.23	0	0	0	2.14
TRINITY_Unigene10320_c1_g1	628	0	0	0	0.79	0	0.74	0.84	0	0.61	0.21	0	0.45	0	0	0	0.65	0.71	0
TRINITY_Unigene103210_c0_g1	347	0	0	0	0	0	0	0	0	0	0	0	0	0	0	0	0	0	7.28
TRINITY_Unigene103219_c0_g1	351	0	0	0	0	0	0	0	0	0	0	0	0	0	0	1.1	0	0	0
TRINITY_Unigene10321_c0_g1	1830	13.42	9.26	6.99	50.13	27.92	38.99	22.43	22.58	11.58	3.66	3.97	1.57	2.2	4.26	2.28	2.54	7.51	20.15
TRINITY_Unigene103223_c0_g1	936	0	0.19	0	0	0	0	0	0	0	0	0.59	0.61	0.14	0	0	0	0	0
TRINITY_Unigene10322_c0_g1	3922	11.18	16.66	18.09	20.75	15.19	27.16	12.91	12.7	12.77	5.99	6.22	5.67	5.91	6.26	6.18	9.89	9.09	7.74
TRINITY_Unigene10322_c2_g1	651	0	2.35	0.56	4.72	1.01	1.74	0.39	0.26	0.57	0.2	0.26	0	0	0	0	0.3	0	0.59
TRINITY_Unigene103234_c0_g1	332	0	0	0	0	0	0	0	0	0	0	0	0	1.39	0	0	0	0	0
TRINITY_Unigene103236_c0_g1	563	0	0.43	1.45	0	0	0	0	0	0	0.51	0	0	0	0	0	0	0	0
TRINITY_Unigene103238_c0_g1	341	0	0	0	4.67	0	0	0	0	0	0	0	0	0	0	0	0	0	0
TRINITY_Unigene10323_c0_g1	3475	0	0	0	0	0	0	0.63	0.09	2.96	0	0.06	0	0	0	0	0.56	6.58	1.18
TRINITY_Unigene10323_c0_g2	1898	0	0	0	0	0.24	0	0	1.89	3.01	1.34	0	0.15	0.18	0.58	0	0	0	0
TRINITY_Unigene10323_c0_g3	3306	0	0.13	0	0.03	0.03	0	0	0.38	1.36	0	0	0	0	0	0	1.6	0.84	0.07
TRINITY_Unigene10323_c0_g4	409	0	0	0	4.56	6.1	0	0	0	0	0	0	0	0	0	0	0	0	0
TRINITY_Unigene10323_c0_g5	1122	0	0	0	0	0	0	0	0.91	4.47	0	0	0	0	0	0	0	0	0
TRINITY_Unigene103243_c0_g1	490	0	0	0	0	0	0	0	0	0	0	0	0	0	0	0	0	0.6	0
TRINITY_Unigene103244_c0_g1	388	0	0	0	0	0	0	0	0	2.77	0	0	0	0	0	0	0	0	0
TRINITY_Unigene103244_c0_g2	1064	0	0	0	0	0	0	0	0	3.29	0	0	0	0	0	0	0	0	0
TRINITY_Unigene103245_c0_g1	466	0	0	0	0	0	0	1.59	0	0	0	0	0	0	0	0	0	0	0
TRINITY_Unigene10324_c0_g1	3885	36.23	25.9	45.33	28.37	34.64	47.27	38.72	29.86	32.94	9.55	11.21	13.49	10.05	12.01	10.57	9.99	15.28	20.1
TRINITY_Unigene103258_c0_g1	321	0	0	0	0	6.46	0	0	0	0	0	0	0	0	0	0	0	0	0
TRINITY_Unigene10325_c0_g1	928	0	0	0.16	4.8	0	0	0	0	0	0	0	0	0	0	0	0	0	0
TRINITY_Unigene10325_c1_g1	5603	12.52	20.73	17.76	17.96	7.54	11.38	9.98	10.57	9.46	2.22	2.16	2.46	1.6	1.95	1.09	1.9	3.83	12.01
TRINITY_Unigene10325_c1_g2	379	7.95	4.43	4.7	19.48	0	0	0	1.82	0	0	0	0	0	0	0	0	0	0
TRINITY_Unigene10325_c1_g3	1968	0.21	1.07	1.53	1.25	2.91	2.84	0.51	0.28	0.83	0	0.12	0.05	0	0	0	0	0	0.13
TRINITY_Unigene10325_c2_g1	496	0	0	0	0	5.07	0.58	0	0	0	0	0	0	0	0	0	0	0	0
TRINITY_Unigene103268_c0_g1	382	0	0	0	2.38	0	0	0	0	0	0	0	0	0	0	0	0	0	0
TRINITY_Unigene10326_c0_g1	6865	3.29	3.29	5.9	4.61	8.33	12.22	5.13	1.56	5.92	2.28	3.13	4.5	3.32	3.66	3.39	4.14	6.05	1.99
TRINITY_Unigene10326_c1_g1	636	0	0	0.58	1.29	0.79	0	0.41	0	1.19	0	0.8	1.33	0.52	0	0.52	0	1.04	0.92
TRINITY_Unigene10326_c1_g2	411	0	0	0	0	0.67	0.91	0	0	0	0	0.68	0	0.66	0.58	0	0	0	0.81
TRINITY_Unigene10326_c1_g3	1714	0	0.27	0.52	0.07	0.07	0	0.2	0.07	0.08	0.16	0.41	0.68	0.53	0.41	0.27	0.16	0.34	0.08
TRINITY_Unigene103271_c0_g1	366	0	0	0	0	0	0	0	0	0	0	0	0	0	0	0	0	0	0
TRINITY_Unigene103277_c0_g1	341	0	0	0	0	0	0	0	0	0	1.91	0	0	0	0	4.94	0	0	0
TRINITY_Unigene103279_c0_g1	366	0	0	0	0	0	0	0	0	0	0	0	1.61	0	0	0	0	0	0
TRINITY_Unigene10327_c0_g1	2317	0	0	0.26	0.19	0.28	0.52	0	0.14	0.21	0.18	0.86	1	0.47	0.25	0.28	0.11	0.12	0.11
TRINITY_Unigene10327_c1_g1	493	0	0	0	0	0	0	0	0	0	0	0	0	0	0	0	0	0	0
TRINITY_Unigene103285_c0_g1	573	0	0	0.35	0.31	0	0	0	0	0	0	0.32	0	0.31	0.28	0.31	0	0	0
TRINITY_Unigene103285_c0_g2	669	0	0	0	0	0	0	0	0	0	0	0	0.41	0.48	0	0.48	0	0	0
TRINITY_Unigene10328_c0_g1	3005	32.62	23.33	29.71	14.49	27.13	28.16	16.79	17.64	10.62	16.36	18.91	26.19	14.81	11.94	9.98	9.42	12.16	8.71
TRINITY_Unigene103293_c0_g1	529	1.38	0.49	0	0	0	0	0	0	0	0.29	0	0	0	0	0	0	0	0
TRINITY_Unigene103296_c0_g1	373	0	0	0	0	0	0	3.18	1.92	1.05	0	0	0	0	0	0	0	1.37	0
TRINITY_Unigene103297_c0_g1	501	0	0	0	1.61	0	0	0	0	0.47	0	0	0	0	0	0	0	0	0.98
TRINITY_Unigene10329_c0_g1	2672	21.35	36.71	25	55.39	82.98	72.48	53.13	56.15	131.41	58.05	44.32	55.45	76.25	51.69	38.97	117.61	97.39	106.86
TRINITY_Unigene1032_c0_g1	4901	8.9	8.94	10.93	5.14	4.95	7.97	15.65	11.63	7.11	13.16	15.29	16.36	14.82	16.67	17.21	9.64	12.8	3.27
TRINITY_Unigene1032_c2_g1	4778	2.08	2.58	1.99	1.65	1.64	1.76	4.01	1.96	3.59	3.3	4.58	4.54	3.39	3.48	2.16	3.75	4.51	2.42
TRINITY_Unigene103301_c0_g1	768	0	0	0	0	0	0	0.89	0	0	0.6	0	0.65	0.76	0	0.38	0	0	0
TRINITY_Unigene103304_c0_g1	554	0	0	0	0.99	0	0	0	0	0.38	0	0.68	0	0	0	0	0	0	0
TRINITY_Unigene103307_c0_g1	383	0	0	0	0	0	0	0	0	0	0	0	1.39	0	0	0	0	0	0
TRINITY_Unigene10330_c0_g1	687	0.86	0.62	0.26	0	0.46	0	1.07	1.17	1.31	3.75	2.11	2.72	2.05	1.82	2.98	3.04	2.42	0.54
TRINITY_Unigene10330_c0_g2	2234	0.87	0	0.05	0.25	0.3	0.27	0.73	0	1.27	1.8	1.05	2.04	1.31	2.39	1.42	1.96	1.42	1.3
TRINITY_Unigene103310_c0_g1	463	0	0	0	0	0	0	0	0	0	0	0	0	0	0	0	0	0	0
TRINITY_Unigene103311_c0_g1	383	0	0	0	2.36	0	0	0	0	0	0.63	0	0	0	0	0	0	0	0
TRINITY_Unigene103313_c0_g1	342	0	0	0	0	0	0	0	0	0	0	2.5	0	0	0	0	0	0	0
TRINITY_Unigene103319_c2_g1	472	0	0	0	0	0	0	0	0	0	0	0	0	0	0	0	0	0	0
TRINITY_Unigene103319_c3_g1	339	0	0	0	0	0	0	0	0	0	0	0	0	0	0	0	0	0	0
TRINITY_Unigene10331_c0_g1	2104	0.2	0.07	0.41	0	0	0.15	0.24	0	0.24	0	0.59	1.02	0.57	0.46	0	0.8	0	1.09
TRINITY_Unigene10331_c1_g1	429	0	0	0	0	0	0	0	0	0	0	0	0	0	0	0	0	0	0
TRINITY_Unigene10331_c2_g1	611	0	0	0	1.11	0	0.78	0	0.86	0.64	0	0	0	0	0	0	0	0	1.98
TRINITY_Unigene103329_c0_g1	325	0	0	0	0	0	0	0	0	0	0	0	0	0	0	0	0	0	0
TRINITY_Unigene10332_c0_g1	2729	46.05	36.82	44.72	35.72	38.46	32.13	48.9	40.89	27.16	38.86	35.9	36.24	33.96	34.55	25.6	20.81	31.41	30.79
TRINITY_Unigene10332_c1_g1	406	0	0	0	0	0	0	0	0	0	0.53	1.4	0	0	0	0.69	0	0	1.68
TRINITY_Unigene103333_c0_g1	362	0	0	0	0	0	0	0	0	0	0	0	0	0	0	0	0	0	3.71
TRINITY_Unigene103334_c0_g1	532	0	0	0	0	0	0	0	0	0	0.85	0	0	0	0	1.45	0	0	0
TRINITY_Unigene103337_c0_g1	309	0	0	0	0	0	0	0	0	0	0	0	0	0	0	0	0	0	0
TRINITY_Unigene10333_c0_g1	5066	0.72	0.27	0	0.93	0.34	0	0.48	0.82	0.93	0	1.21	0	0.84	0.11	0	0.26	0.35	0
TRINITY_Unigene103341_c0_g1	382	0	0	0	0	0	0	0	1.77	0	0	0	0	0	0	0	0	0	0
TRINITY_Unigene103344_c0_g1	308	0	0	0	0	0	0	0	0	0	2.98	0	0	0	0	0	0	3.27	0
TRINITY_Unigene103346_c0_g1	411	0	0	0	0	0	0.91	0	0	0	0	0	0	0	0	0	0	0	0
TRINITY_Unigene103347_c0_g1	591	0	0	0	0	0	0	0	0	0	0.69	0	0.25	0	0	0	0	0	0
TRINITY_Unigene103348_c0_g1	460	0	0	0	2.43	0	0	0.82	0	0	1.55	0	0.42	0	1.31	0	0	0	0
TRINITY_Unigene103349_c0_g1	378	0	0	0	0	0	0	0	0	0	0	0	0	0	0	0	0	0	0
TRINITY_Unigene10334_c0_g1	605	32.05	37	35.02	30.97	34.42	39.46	40.86	17.48	22.83	8.43	14.25	17.64	15.58	17.85	21.95	13.12	17.91	20.54
TRINITY_Unigene103355_c0_g1	1565	0.14	0	0	0	0	0	0.11	0	0.34	0.29	1.44	0.63	0.07	0.26	0.74	0.88	0.28	0.17
TRINITY_Unigene103358_c0_g1	881	0	0	0.18	0	0.32	0.44	0	0.32	0	0.49	0	0.27	0	0	0	0	0	0
TRINITY_Unigene103359_c0_g1	493	0	0	0	0	0	0	2.07	0	0	0	0	0	0	0	0	0	0.59	0
TRINITY_Unigene10335_c0_g1	963	0	0.19	0.16	1.66	0	2.5	0	0	1.1	0	0	0.12	0	0	0	0	0	0
TRINITY_Unigene10335_c0_g2	329	5.39	5.55	6.31	4.04	7.24	15.69	0	3.15	1.72	0	0	0	0	0	0	0	0	0
TRINITY_Unigene10335_c1_g1	999	0	0	0	0.92	0.66	1.65	0	0.13	0.3	0	0	0	0	0	0	0	0	0
TRINITY_Unigene10335_c2_g1	612	0	0	0	2.21	0	0	0	0	3.51	0	0	0	0	0	0	0	3.36	0
TRINITY_Unigene10335_c2_g2	451	0	0.69	1.16	0	0	0	0	0	0	0	0	0	0	0	0	1.96	0	0
TRINITY_Unigene103360_c0_g1	1039	136.94	100.05	81.82	134.96	83.79	69.6	94.48	76.78	53.13	98.92	87.18	80.63	70.66	79.24	68.97	73.48	56.87	130.05
TRINITY_Unigene103360_c2_g1	1002	0	0	0	0	0	0	0	0	0.15	0.2	0.13	0	0.13	0	0	0.31	0.51	0
TRINITY_Unigene103360_c4_g1	301	0	0	0	0	0	0	0	0	0	0	0	0	0	0	6.5	0	0	0
TRINITY_Unigene103360_c5_g1	473	0	0	0	0	0	0	0.76	0	0	0	0	0	0.93	0	0	0	0	0
TRINITY_Unigene103361_c0_g1	703	0	0	0	0	0	0	0	0	0	0	0.68	0	0	0.78	0.44	0	0.58	0
TRINITY_Unigene10336_c0_g1	1525	0.29	0.21	0.17	0	0	0.32	0.35	0.54	0.26	0.42	0.47	0.52	0.15	0.14	0	0.27	0.39	0.09
TRINITY_Unigene103374_c0_g1	730	0	0	0	0	0	0.29	0.65	0	0.24	0	0.21	0.18	0.41	0.18	0.21	0	0	0
TRINITY_Unigene103374_c0_g2	1500	0	0	0	0	0.32	0.33	0.12	0	0	0.24	0.72	0.4	0.08	0	0.23	0.18	0	0
TRINITY_Unigene103376_c0_g1	918	0	0	0	0	0	0	0	0	0.84	0	0	0	0	0	0	0	0	0
TRINITY_Unigene10337_c0_g1	1344	7.64	6.29	6.32	9.13	4.33	1.74	3.11	2.15	4.05	3.63	1.83	3.19	3.38	2.69	6.72	1.16	1.37	3.64
TRINITY_Unigene103380_c0_g1	429	0	1.56	1.32	0	0	0	0	0	0	0	0	0	0	0	0	0	0	0
TRINITY_Unigene103382_c0_g1	395	0	0	0	0	0	0	0	0	0	0	0	0	0	0	0	0	0	0
TRINITY_Unigene103383_c0_g1	521	0	0	0	0	0	0	0.61	0	0.44	0	0.39	0.64	0	0	0	0	0	0
TRINITY_Unigene103384_c0_g1	430	0	0	0	0	0	0	0	0	0	0.91	0	0	0	0	0	0	0	0
TRINITY_Unigene10338_c0_g1	1808	2352.14	3956.01	2810.83	1109.59	175.83	348.14	14.39	248.29	395.65	477.31	278.59	404.13	272.55	330.29	278.67	282.36	284.78	668.58
TRINITY_Unigene103390_c0_g1	333	0	0	0	0	0	3.73	0	0	0	0	0	0	0	0	0	0	0	0
TRINITY_Unigene103392_c0_g1	699	1.05	0	0	0	0	0.31	0	0	0	0	0	0	0	0	0	0	0.29	0.26
TRINITY_Unigene103397_c0_g1	381	1.56	0	0	0	0	0	0	0	0	0	0	0	0	0	0	0	6.31	0
TRINITY_Unigene10339_c0_g1	4346	2.26	1.92	3.93	1.45	6.51	4.94	3.81	2.45	4.75	1.99	3.21	2.61	1.81	1.84	2.82	3.21	2.79	2.37
TRINITY_Unigene1033_c0_g1	2959	2.85	4.95	2.65	1.94	1.81	1.4	8.83	5.75	5.86	8.75	8.45	6.66	7.71	8.02	9.47	11.43	9.39	5.8
TRINITY_Unigene103403_c0_g1	314	0	0	3.87	3.3	0	0	0	0	0	0	0	0	0	0	0	0	0	0
TRINITY_Unigene103406_c0_g1	369	0	0	0	7.07	0	0	0	0	0	0	0	0	0	0	0	0	0	0
TRINITY_Unigene10340_c0_g1	2232	0.41	0.53	0.66	3.1	4.6	3.14	3.75	1.96	0.83	1.26	2	0.96	1.07	0.82	0.59	0	0.25	1.48
TRINITY_Unigene103412_c0_g1	359	0	0	0	0	0	0	0	0	0	0	0	0	0	0	0	0	0	0
TRINITY_Unigene103415_c0_g1	802	0	0	0	0	0	0	0.28	0.18	0.2	0	0	0.31	0	0	0	0	0	0
TRINITY_Unigene103415_c0_g2	715	0	0	0	0	0	0	0	0	0.49	0.34	0	0.18	0	0.95	0	0	0	0
TRINITY_Unigene103419_c0_g1	519	0	0.51	0	0	0	0	0	0	0	0	0	0	0	0	0	0	0	0.46
TRINITY_Unigene10341_c0_g1	3252	8.93	8.1	5.4	21.34	12.12	19.17	12.01	14.95	14.26	9.25	8.11	18.29	11.7	11.09	7.79	29.84	28.18	12.95
TRINITY_Unigene103420_c0_g1	1820	0.7	0	0	0	0	0	0.47	0.06	0.14	0	0.19	0	0.12	0.27	0	0.07	0.16	0.22
TRINITY_Unigene103425_c0_g1	415	0	0	0	0	0	0	0	0	2.26	0	0	0	0	0	0	0	0	0
TRINITY_Unigene103426_c0_g1	570	0	0	0	0	0.32	1.32	0	0	0	0	0	0	0	0	0	0	0	0
TRINITY_Unigene103427_c0_g1	566	0	0	0	0	0	0	0	0	0	0	0	1.36	0	0	0	0	0	0
TRINITY_Unigene10342_c0_g1	2738	32.67	34.15	34.01	37.98	43.63	33.21	48.02	40.58	33.1	23.76	21.27	24.22	21.14	23.82	17.11	19.78	33.16	41.6
TRINITY_Unigene103437_c0_g1	313	0	0	0	0	0	0	0	0	0	0	0	0	0	0	0	0	0	0
TRINITY_Unigene103438_c0_g1	352	0	0	0	0	0	0	0	0	0	0	0	0	0	0	4.37	0	0	0
TRINITY_Unigene10343_c0_g1	2340	2.09	2.02	3.55	2.24	5.06	3.43	8.57	4.04	3.84	3.96	4.75	6.08	4.43	2.55	2.98	5.13	7.17	3.61
TRINITY_Unigene103442_c0_g1	400	0	0	0	2.77	0	0	0	0	0	0	0	0	0	0	0	0	0	0
TRINITY_Unigene103449_c0_g1	439	0	0	0	0	0	0	0	0	1.3	0	0	0	0	0	0	0	0	0
TRINITY_Unigene10344_c0_g1	977	0.25	0	0.15	0.54	4.51	4.15	0.83	3.83	3.24	0.21	0.14	0.23	0.4	0.36	0.14	0	0	4.59
TRINITY_Unigene10344_c0_g2	897	5.45	3.71	4.97	31.7	17.42	13.81	2.34	8.49	5.91	7.99	14.99	21.29	8.81	7.84	16.99	4.19	9.31	3.75
TRINITY_Unigene103450_c0_g1	489	2.03	0.58	0	0	0	0	1.41	0	0	0.34	0	0.37	0	0	0	1.07	0	0.52
TRINITY_Unigene103457_c0_g1	654	0	0	0	0	0.25	0	0	0	0	0	0	0	6.68	0	0	0	0	0
TRINITY_Unigene103458_c0_g1	410	0	0	0	0	0	0	0	0	0	0	0	0	0	0	0	0	1.96	0
TRINITY_Unigene103459_c0_g1	397	0	0	0	0	0	0	0	0	0	0	0	0	0	0	0	0	0	0
TRINITY_Unigene10345_c0_g1	662	0	0	0.27	0	0	0	0	0	0	0	0	0	0	0	0	0	0.32	0
TRINITY_Unigene103460_c1_g1	505	0	0	0	0	0	0	0	0	0	0	0	0.68	0	0.36	0	0	0	0
TRINITY_Unigene103463_c0_g1	1115	0	0	0	0	0	0	0	0	0	0.53	0.35	0.68	0.79	0.6	0.23	0.13	0.29	0
TRINITY_Unigene103463_c1_g1	304	0	0	0	0	0	0	0	0	0	0	0	0	0	0	0	0	0	0
TRINITY_Unigene103463_c1_g2	1093	0	0	0	0	0	0	0	0	0.13	0	0	0	0.35	0.41	0.23	0	0.3	0
TRINITY_Unigene10346_c0_g1	2373	809.29	1167.05	1136.41	829.88	1367.92	1217.28	1714.62	1318.99	1377.4	247.97	334.82	338.17	306.75	275.89	357.09	438.63	1004.58	1110.99
TRINITY_Unigene103471_c0_g1	1124	0	0	0.25	0	0.34	0.47	0.68	0	0.38	0	0	0	0.11	0	0	0.13	0	0
TRINITY_Unigene103473_c0_g1	690	0	0	0	0.68	0	0	0	0	0	0.53	0.46	0	0	0	0	0.27	0	0
TRINITY_Unigene103477_c0_g1	485	1.24	0	3.44	0	0	0	0	0	0	0	0	0	0	0	0	0	0	0
TRINITY_Unigene10347_c0_g1	2045	0.31	0	0	0	0	0	0.33	0	0.8	0.3	0.44	0.78	0.75	0.77	0.27	0	1.44	0.19
TRINITY_Unigene10347_c0_g2	1179	0	0	0	0	0	3.23	5.93	0	0	0	0	0	0	0	0	0	0	0
TRINITY_Unigene103484_c0_g1	624	0.51	0	0	2.13	0	1.12	0.42	0	0	0	0	0	0.27	0	0	0	0	0.96
TRINITY_Unigene10348_c0_g1	2236	21.07	17.44	20.16	10.46	14.41	16.71	36.32	24.31	29.49	20.37	20.24	18.04	22.74	16.68	17.65	15.7	34.22	29.13
TRINITY_Unigene103499_c0_g1	370	0	0	0	0	0	0	0	0	0	0	0	0	0	0	0	0	0	0
TRINITY_Unigene10349_c0_g1	2805	150.06	101.59	179.25	76.44	171.67	144.47	175.06	132.33	180.85	75.65	116.89	170.05	139.19	118.97	129.64	70.1	117.86	96.5
TRINITY_Unigene1034_c0_g1	652	0	0	0.28	2.97	5.54	0.69	1.57	4.08	2	1.75	2.3	9.97	1.49	1.55	1.75	2.11	8.3	13.86
TRINITY_Unigene1034_c1_g1	340	0	4.86	0	1.18	2.52	0	0	5.48	2.99	0	0	7.42	0	5.49	7.5	21.89	2.02	1.58
TRINITY_Unigene103500_c0_g1	433	1.08	0	0	0	0	3.18	0	0	0	0	0	0	0	0	0	0	0	0
TRINITY_Unigene103501_c0_g1	889	0	0	0	0	0	0.22	0	1.09	1.06	0.24	0	0	0.31	0.27	0	0	0.6	0
TRINITY_Unigene103502_c0_g1	349	0	0	0	4.28	0	0	0	0	0	0	0	0	1.14	0	0	0	0	0
TRINITY_Unigene103504_c0_g1	381	0	0	0	3.19	0	0	0	0	0	0	0	0	0	0	0	0	0	0
TRINITY_Unigene10350_c0_g1	492	0	0	0	0	0	1.18	0	0	0	0	0	0	0	0	0	0	0	0
TRINITY_Unigene103513_c0_g1	397	1.38	0.96	1.63	0	0	0	0	0	0	0	0	0	0	0	0	0	0	0.9
TRINITY_Unigene103514_c0_g1	484	0	0	0.99	0	0	0	0	0	0	0	0	0	0	0	0	0	0	1.06
TRINITY_Unigene103516_c0_g1	899	0.43	0	0	0.46	0	0	0	0	0.17	0	0.16	0	0	0	0	0	0	0
TRINITY_Unigene10351_c0_g1	1726	0.06	0.54	0	0.07	0.13	0.46	0.5	0	0.6	0	0.61	1.46	0.33	0.06	0	0	0.08	0
TRINITY_Unigene10351_c3_g1	358	0	0	0	0	0	2.82	0	0	0	0	0	0.87	0	0	0	0	0	0
TRINITY_Unigene103521_c0_g1	554	0	0	0	0	0	1.86	0	0	0	0	0	0	0	0	0	0	0	0
TRINITY_Unigene103522_c0_g1	634	0	0	0	0	0	0	0	0	3.9	0	0	0	0	0	0	0	0	0
TRINITY_Unigene103526_c0_g1	334	0	0	0	7.6	0	0	0	0	0	0	0	0	0	0	0	0	0	0
TRINITY_Unigene103528_c0_g1	550	0	0	0	0	0	0	0	0	1.17	0	0	0	0	0	0	0	0	0
TRINITY_Unigene10352_c0_g1	3014	17.84	13.46	19.14	13.85	12	14.28	23.97	11.91	12.05	13.54	11.97	11.24	9.26	11.8	8.71	10.29	20.25	17.97
TRINITY_Unigene103535_c0_g1	557	0	0	0	0	0	0	0	0	4.57	0	0	0	0	0	0	0	0	0
TRINITY_Unigene103536_c0_g1	382	0	0	0	0	0	0	0	0	0	0	0	1.4	0	0	0	0	6.25	0
TRINITY_Unigene103537_c0_g1	514	0	0	0	0	0	0	0	0	0	0	0	0	0	0	0	0	0	0
TRINITY_Unigene103537_c1_g1	418	0	0	0	0	0	0	0	0	0	0	0	0	0	0	0	0	0	0
TRINITY_Unigene103538_c0_g1	557	0	0	0	0	0	0.46	0	0.34	0	0	0	0	0	0	0	0	0	0
TRINITY_Unigene103539_c0_g1	347	0	0	0	0	0	0	0	0	0	0	0	0	2.32	0	0	0	0	0
TRINITY_Unigene10353_c0_g1	1137	2.18	0.15	0	1.44	0.22	0.15	0	0	0.25	0.69	0.45	0.38	0	0.78	0.44	0	0	1.81
TRINITY_Unigene103543_c0_g1	478	0	0	0	0	0	0	0	0	2.11	0	0	0.39	0	0	0	0	0	0
TRINITY_Unigene10354_c0_g1	2313	0.27	0.83	0.11	1.8	2.28	1.12	0.85	0.24	0.48	1.29	0.72	1.6	1.68	0.08	0.85	1.55	0.54	1.15
TRINITY_Unigene10355_c0_g1	1116	0	0	0	1.7	0	0	0	0	0	0	0	0	0	0.6	0	0	0	1.19
TRINITY_Unigene10355_c1_g1	392	0	0	0	0	0	0	0	0	0	0	0	0	0.76	0	0	0.98	0	0
TRINITY_Unigene10355_c2_g1	374	0	0	0	0	0	0	0	0	0	0	1.81	0	0.89	0	0	0	0	0
TRINITY_Unigene103561_c0_g1	344	0	0	0	0	0	0	0	0	0	0	2.44	0	0	0	0	0	0	0
TRINITY_Unigene103561_c0_g2	438	0	0	0	0	0	0	0	0	0	0	0	0	0	0	0	0	0	0
TRINITY_Unigene10356_c0_g1	3412	313.42	255.86	235.69	311.09	869.28	508.05	345.23	487.47	931.49	23.89	26.79	30.09	16.79	12.26	21.42	24.15	135.97	845.69
TRINITY_Unigene10356_c0_g2	1509	20.38	15.85	22.71	20.9	157.57	108.67	104.61	50.86	348.15	38.82	66.88	76.7	60.94	50.66	52.67	74.14	104	132.57
TRINITY_Unigene10356_c2_g1	741	0	0	0	0	0	2.54	0	0	0	0.16	0.42	0.17	0	0	0.61	0	0	0
TRINITY_Unigene10356_c3_g1	660	0	0.99	1.92	5.1	9.38	11.55	3.45	10.73	26.04	3.44	5	11.85	4.39	3.89	7.36	2.96	3.9	8.37
TRINITY_Unigene10356_c3_g2	434	4.31	1.52	1.92	3.35	0	0	2.89	0.6	9.35	0	0	0	0	0	0	0	0	9.05
TRINITY_Unigene10356_c3_g3	598	126.26	98.13	105.95	159.22	992.7	623.69	588.09	635.76	1761.19	196.32	313.61	383.35	309.27	258.48	341.39	344.06	541.67	645.18
TRINITY_Unigene10356_c3_g4	945	44.38	28.55	51.74	81.63	279.44	166.52	187.7	478.11	549.9	92.1	111.59	144.03	121.68	143.22	177.82	99.4	147.86	267.25
TRINITY_Unigene103572_c0_g1	376	0	0	0	3.33	0	0	0	0	0	0	0	0	0	0	0	0	0	0
TRINITY_Unigene103573_c0_g1	437	0	0	0	0	0	0	0	0	0	0	0	0	0	0	0	1.42	0	0
TRINITY_Unigene103577_c0_g1	376	0	0	0	0	0	0	0	0	0	0	0	0	0	0	0	0	0	2.16
TRINITY_Unigene10357_c0_g1	2924	35.11	32.15	27.52	19.78	21.55	19.66	90.79	87.24	169.83	752.73	705.02	700.5	923.86	822.89	918.19	1296.13	463.57	125.47
TRINITY_Unigene10357_c2_g1	304	0	0	0	0	0	0	0	6.86	0	0	0	0	0	0	0	0	0	0
TRINITY_Unigene103585_c0_g1	458	0	0	0	0	0	0	0	0	0	0	0	0.85	0	0	0	0	0	0
TRINITY_Unigene103588_c0_g1	645	0	0	0	0	0	0	0	0	0	0	1.3	0	0.51	0	0	0	0	0
TRINITY_Unigene103589_c0_g1	565	0	0	0	0	0	0	0	0.33	0.74	0	0	0	0	0	0	0	0	0
TRINITY_Unigene103589_c0_g2	1192	0.1	0.42	0.47	0.83	0	0	0	0	0	0	0	0	0	0	0	0	0.13	1.21
TRINITY_Unigene103589_c1_g1	777	0	0.76	0.63	4.7	0	0.26	0	0	0	0	0	0	0	0	0	0	0	0
TRINITY_Unigene103589_c3_g1	375	0	0	0	0	0	0	0	0	0	0	0	0	0	0	0	0	0	0
TRINITY_Unigene103589_c3_g2	353	0	0	0	0	0	0	0	0	0	0	3.32	0	0	0	0	0	0	0
TRINITY_Unigene103589_c5_g1	319	0	0	0	0	0	0	0	0	0	0	0	0	0	0	0	0	0	0
TRINITY_Unigene10358_c0_g1	574	0	2.1	0.35	0	0	0	0	0	0	0.73	0.96	0.53	0	0	0	0	0	0
TRINITY_Unigene103594_c0_g1	724	0	0	0	0	0	0	0.65	0.21	0.48	0.49	0.43	0	0	0.19	0	0.25	0	0
TRINITY_Unigene103599_c0_g1	432	0	0	0	0	0	0	0	0	1.35	0	0	0	0	0	0	0	0	0
TRINITY_Unigene10359_c0_g1	2688	0	0.32	0.22	0	0	0.17	0	0	0.27	3.02	5.69	7.51	1.38	2.04	0.8	0.79	0	0
TRINITY_Unigene1035_c0_g1	543	3.6	0	1.95	130.79	27.38	40.52	0.56	12.92	12.02	0	0	0	0	0	0	0	0.47	11.19
TRINITY_Unigene1035_c0_g2	502	4.6	0	3.65	13.65	3.3	5.65	0	3.39	0	1.91	0	6.94	0	0	0	0	0	0.49
TRINITY_Unigene1035_c12_g1	390	1.45	12.19	0	2.98	1.56	0	13.52	0	3.64	47.37	35.59	12.45	42.57	42.17	0	59.92	4.64	8.59
TRINITY_Unigene1035_c1_g1	1284	683.72	1931.61	1168.33	3687.37	713.62	897.97	298.58	955.62	966.09	123.56	45.48	183.6	92.39	107.7	111	30.25	463.45	551.49
TRINITY_Unigene1035_c1_g2	1723	0.93	6	3.49	18.77	1.07	3.13	2.39	4.24	1.65	75.6	81.99	67	43.5	64.55	54.41	4.68	20.33	3.76
TRINITY_Unigene1035_c1_g3	455	0	0	0	0	0	0	0	0	0.59	0.79	1.04	0	1.02	0	0	1.28	0	0
TRINITY_Unigene1035_c2_g1	402	0	5.58	0.79	3.41	0.71	0.97	0	1.5	0	0.55	0	0	0	0.62	0	0	0	0.87
TRINITY_Unigene1035_c7_g1	533	0	0	0	1.07	0	2	0	0.37	0	0	0	0	0	0	0	0	0	0.43
TRINITY_Unigene103603_c0_g1	638	0	0	0	0	0	0	0	0	0	0	0	0	0	0.69	1.82	0	0	0
TRINITY_Unigene103608_c0_g1	1141	0.1	0.45	0.12	0.33	0.67	0	0	0	0.25	0	0	0.28	0.22	0.29	0	0.13	0.28	0
TRINITY_Unigene103608_c0_g2	706	0	0	0	0	0	0	0	0	0	0	0	0	0	0	0	0.26	0	0
TRINITY_Unigene10360_c0_g1	930	0	0	0.16	0	0	0.4	0	0.44	0.99	2.95	3.41	4.81	4.04	3.85	5.82	2.77	0.75	0
TRINITY_Unigene103613_c0_g1	345	0	0	0	0	0	0	0	0	2.81	0	0	0	0	0	0	0	0	0
TRINITY_Unigene103613_c0_g2	478	0	0	0	0	0	0	0	0	5.79	0	0	0	0	0	0	0	0	0
TRINITY_Unigene103617_c0_g1	369	0	0	0	0	3.73	0	0	0	0	0	0	0	0	0	0	0	0	0
TRINITY_Unigene10361_c0_g1	1560	1.33	0.91	0.42	0.07	0	0	0	0	0.08	0	0	0.25	3.33	0.79	0	0	0	0
TRINITY_Unigene10361_c0_g2	1152	0	0	0	0	0	0	0.5	0	0	0.76	0.11	0.09	1.95	0	0.44	0.13	1.4	0
TRINITY_Unigene10361_c0_g3	1428	0	0	0	0	0	0	0	0	0	0	9.75	0	0	0	3.82	0	0	0
TRINITY_Unigene103620_c0_g1	307	0	0	0	0	0	0	0	0	4.74	0	0	0	0	0	0	0	0	0
TRINITY_Unigene103625_c0_g1	1026	11.79	29.29	17.78	3.68	1.28	1.59	0	1.15	2.59	1.39	1.04	1.4	0.5	3.26	1.02	0.75	1.47	4.14
TRINITY_Unigene103629_c0_g1	520	0	0	0	0	0	0.53	0	1.96	0.88	0	0	0	0	0	0	0	0	0
TRINITY_Unigene10362_c0_g1	457	2.37	1.34	0	15.28	4.07	6.97	42.63	40.13	14.64	0	0	0	0	0	0	0	0	0
TRINITY_Unigene103635_c0_g1	834	0.32	0	0	0.17	0	0.47	0	0.17	0	0.53	0	0	0	0	0	0	0.44	0
TRINITY_Unigene103637_c0_g1	628	0	0	0	0	0	0	1.68	0	0	0	0	0	0	0	0	0	0	0
TRINITY_Unigene103638_c0_g1	2113	0	0.07	0	0.31	0	0.22	0.39	0	0.18	0.16	0.48	0.44	0.16	0.42	0.1	0.06	0.2	0
TRINITY_Unigene10363_c0_g1	2255	0.32	0.33	0.22	1.56	1.08	1.22	1.02	0.19	0.22	0.34	0.2	0.25	0.38	0.26	0.44	0.06	0.12	0.79
TRINITY_Unigene103641_c0_g1	364	0	0	0	0	0	0	0	0	0	0	0	0	0	0	0	1.28	0	0
TRINITY_Unigene103645_c0_g1	339	0	0	0	0	0	5.2	0	0	0	0	0	0	0	0	0	0	0	0
TRINITY_Unigene103649_c0_g1	433	0	0	0.64	0	0	0	0	0	0	0	0	0.49	0.58	0	0.58	2.91	0	0
TRINITY_Unigene10364_c0_g1	1240	569.45	576.22	414.46	194.81	90.66	80.89	610.77	840.48	310.85	1142.46	197.92	761.25	486.61	465.86	514.22	711.22	904.02	919.72
TRINITY_Unigene10364_c1_g1	813	1.32	0.48	0.59	0.53	0.36	0	0.54	0.54	1	3.71	0	2.99	0.7	2.49	0.71	0.21	1.84	5.99
TRINITY_Unigene103655_c0_g1	948	0	0	0	0	0	0	0	0	0	0	0	1.8	0.14	0	0	0	0	0
TRINITY_Unigene103657_c0_g1	393	0	0	0	0	0	0	0	0.81	0.89	0	0	0	0	0	0	0	0	0
TRINITY_Unigene10365_c0_g1	338	0	0	0	0	0	0	0	0	1.53	0.99	2.62	1.09	0	3.37	6.4	6.91	0	1.62
TRINITY_Unigene10365_c0_g2	1197	0.39	0.14	0	0.21	0.42	0	0.31	0	0.12	1.21	0.42	0.53	0.51	1.01	1.76	1.35	0.13	0.72
TRINITY_Unigene10365_c0_g3	839	0.16	0	0.19	0.34	0	0	2.07	0	0.19	1.58	1.2	2.72	2.18	2.08	1.01	1.61	2.19	0.99
TRINITY_Unigene10365_c1_g1	1237	0.47	0.4	0.22	1.29	0.6	0	1.05	0.1	0.9	1.32	3.04	2.45	1.58	2.99	5.27	0.71	2.41	0.35
TRINITY_Unigene10365_c2_g1	539	0	0	1.18	0	1.07	0	1.7	0	0.41	0	0.36	0.9	0.7	0	0.71	0.87	0	0.42
TRINITY_Unigene10365_c2_g2	526	0	0	0.83	0	1.5	0	1.79	0	0	2.02	0	0.94	0	1.31	0.74	1.37	1.02	0.44
TRINITY_Unigene103665_c0_g1	486	0	0	0	0	0	0	0	0	0	1.36	1.79	0	0	1.16	0	0	0	1.05
TRINITY_Unigene10366_c0_g1	1585	2.88	8.9	3.85	4.98	15.04	1.22	15.2	3.81	4.22	1.37	3.43	3.73	0.51	0.19	0.15	2.5	8.55	1.27
TRINITY_Unigene103672_c0_g1	405	0	0	0	0	0	0	0	0	0	0	0	1.17	0	0	0	0	0	0
TRINITY_Unigene103672_c0_g2	490	0	0	0	0	2.17	0	0	0	0	0	0	0	0	1.14	0	0.53	0	0
TRINITY_Unigene103674_c0_g1	330	0	0	0	0	0	0	0	0	0	0	0	0	0	0	0	0	0	0
TRINITY_Unigene10367_c0_g1	634	26.08	99.55	70.98	76.08	47.57	73.1	128.83	169.75	70.21	75.4	112.25	150.23	84.8	89.63	72.73	130.66	144.89	86.38
TRINITY_Unigene10367_c0_g2	490	0	27.53	0.48	0	5.64	5.95	0	0	0.5	5.36	0	0	0	1.14	0	5.86	0.6	2.58
TRINITY_Unigene103683_c0_g1	610	0	0.75	0	0.28	0.28	0	0	0	0	0	0	0	0	0	0.28	0	0	0
TRINITY_Unigene103689_c0_g1	372	0	0	0	0	0	0	0	0	0	0	0	0	0	3.95	0	0	0	0
TRINITY_Unigene10368_c0_g1	467	0	1.28	0	0	0.97	0	0	1	0	0	0	1.63	1.91	0	1.44	0	2.7	0
TRINITY_Unigene103692_c1_g1	343	0	0	0	0	0	0	0	0	0	0	0	0	2.43	0	0	0	0	0
TRINITY_Unigene103698_c0_g1	529	0	0	0	0.72	0.37	0	0	0	0.84	0	0	0	0	0	0	0	0	0
TRINITY_Unigene10369_c0_g1	681	0	0	3.12	0.46	0	0.65	0	3.08	0.8	3.08	1.66	0	0	1.23	0	0.56	1.84	6.57
TRINITY_Unigene1036_c0_g1	2041	1243.7	898.58	329.91	353.68	160.83	226.21	7.19	276.26	208.32	1240.42	976.04	785.71	1308.39	1252.29	1147.14	510.72	219.66	233.46
TRINITY_Unigene1036_c1_g1	330	0	0	0	0	0	0	0	0	0	0	0	0	0	0	0	0	0	0
TRINITY_Unigene1036_c1_g2	763	262.96	99.26	95.86	64.48	47.16	45.84	8.71	6.3	18.81	914.45	1188.69	561.83	977.02	586.33	1289.76	162.61	60.5	37.13
TRINITY_Unigene1036_c2_g1	463	38.59	33.16	86.8	28.71	20.22	4.06	54.12	219.34	97.59	3.04	15.01	40.69	6.84	22.01	20.09	0	19.99	45.44
TRINITY_Unigene103700_c0_g1	374	0	0	0	0	0	0	0	2.86	0	1.37	0	5.24	0	0	0	2.31	0	0
TRINITY_Unigene103702_c0_g1	436	0	0	0	0	0	0	0	0	0	0	0.58	0	0	0	0	0	0	0
TRINITY_Unigene103704_c0_g1	851	0	0	1.29	1.31	0	0.23	0	0.83	0.38	0.26	1.68	0.7	0.66	0.29	0.83	0.2	1.07	0
TRINITY_Unigene103705_c0_g1	364	0	0	0	0	0	0	0	0	0	0	3.96	0	0	0	0	2.55	0	0
TRINITY_Unigene103706_c0_g1	907	0	0.41	0.17	0	0	1.05	0.92	0	0	0	0	0.64	0.15	0	0	0.72	0	0
TRINITY_Unigene10370_c0_g1	400	0	0	0	0	0	0	0	0	0	0	0	0	0	0	0	0	0	0
TRINITY_Unigene10370_c0_g2	1313	0	0.12	0	0.65	0	1.03	0	0	0.1	0	1.79	0.47	0.73	0.65	0.55	0.33	0.24	0.54
TRINITY_Unigene10370_c0_g3	2114	0	0.07	0	0.99	1.42	0	2.82	0	0	0	4.42	3.81	0	0	0.16	0	0	0
TRINITY_Unigene103711_c0_g1	314	0	0	0	0	0	0	0	0	0	0	0	0	0	0	1.76	0	0	0
TRINITY_Unigene103716_c1_g1	369	0	0	1.03	0	0	1.27	0	1	0	0	0	0	0	0	0	0	0	0
TRINITY_Unigene103716_c3_g1	500	0	0	0	0	0	0	0	0	1.9	0	0	0	0	0	0	0	0	0
TRINITY_Unigene103716_c4_g1	430	0	0	0	0	0	0	0	0	1.37	0	0	0	0	0	0	0	1.69	0
TRINITY_Unigene103716_c5_g1	333	0	1.76	0	0	0	0	0	2.99	3.26	0	0	0	0	0	0	0	0	0
TRINITY_Unigene103717_c0_g1	418	0	0.84	0	0	0	0	0	0	0	0	0	0	0	1.67	0	0	0	0
TRINITY_Unigene10371_c0_g1	1198	0.68	0.28	0	0.41	0	0.14	4.87	15.5	8.45	0.16	0.42	0	0	0.09	0.31	0	1.46	22.4
TRINITY_Unigene103720_c0_g1	513	0	0	0	0	1.18	0	0	0	0	0	0	0	0	0	3.52	0	0	0
TRINITY_Unigene103725_c0_g1	359	0.96	0	0	0	0	0	0	0	0	0	0	0	0	0	1.02	0	0	0
TRINITY_Unigene10372_c0_g1	1112	0	0	0	0.23	0	0	0	0	0	1.42	1.98	2.03	1.7	3.53	0.23	0.68	1.76	0
TRINITY_Unigene10372_c1_g1	648	0.95	0	0	1.75	0	0	0	0	0	0	0	0	0	0	0	0.31	0	0
TRINITY_Unigene103730_c0_g1	432	0	0	0	0	0	0	0	0	2.7	0	0	0.49	0	0	0	0	0	0
TRINITY_Unigene103733_c0_g1	529	0	0	0	0	0	0	0	0	0	0	0	0	0	0.65	1.84	0	0	0
TRINITY_Unigene103735_c0_g1	565	0	0	0	0	0	0	0	0	0	0	0.66	0	0	0	0	0	0	0
TRINITY_Unigene103737_c0_g1	400	0	0	0	0	0	0	0	1.53	0	0	0	0	0	0	0	0	0	0
TRINITY_Unigene103738_c0_g1	378	0	0	0	1.64	0	4.69	0	0	0	0	0	0	0	0	0	0	0	0
TRINITY_Unigene103739_c0_g1	532	0	0	0	0	0	0	0	0	0	0	0	0	0.36	0	1.09	0	0	0
TRINITY_Unigene10373_c0_g1	1065	0	0	0.14	0.12	0	0	0	0	0	0	0.25	0	0	0	0	0	0	1.55
TRINITY_Unigene10374_c0_g1	826	0.97	1.62	0	1.03	0	0	0.27	0	3.53	0	0	0	0	0	0	3.09	0.67	0.81
TRINITY_Unigene103752_c0_g1	366	0	0	0	0	1.92	0	0	0	0	0	0.97	0.81	0	0	0	0	0	0
TRINITY_Unigene103754_c0_g1	453	0	0	0	0	0	0	0	0	0	0	1.58	0	0	0	1.03	0	0	0
TRINITY_Unigene10375_c0_g1	1805	0.35	0.34	0.77	0.5	1.83	0.52	0.38	1.51	2.2	0.64	0.64	1.12	1.06	0.89	1.13	0.74	0.87	2.18
TRINITY_Unigene103763_c0_g1	356	0	0	0	0	0	1.44	0	0	0	0	0	0	0	0	0	0	4.95	0
TRINITY_Unigene103763_c0_g2	525	0	0	0	0	0	0	0	0	0	0	0	1.9	0	0.33	0	0	1.02	0
TRINITY_Unigene103764_c0_g1	333	0	0	0	0	0	0	0	0	0	0	0	0	0	0	0	0	0	0
TRINITY_Unigene103766_c0_g1	618	0	0	0	1.36	0	0	0	0.84	0.31	0	0	0	0.55	0	0	0	0	0
TRINITY_Unigene10376_c0_g1	726	0	0	0	0	0	0	0	0	0	0	0.43	0.71	0	0.74	0	0	0.28	0
TRINITY_Unigene103770_c0_g1	548	0.32	0	0	1.35	0	1.42	1.09	0.35	0	0	0	0	0	1.21	0	0	0	0
TRINITY_Unigene10377_c0_g1	2170	43.84	41.5	40.06	31.24	32.54	30.41	34.1	34.73	25.48	25.35	24.31	24.69	20.66	21.52	20.89	11.37	21.65	33.48
TRINITY_Unigene103781_c0_g1	413	0	0	0	3.17	0	0	0	0	0	0	0	0	0	0	0	0	0	0
TRINITY_Unigene103782_c0_g1	400	0	1.89	0	0	0	0	0	0	0	0	0	0	0	0	0	0	0	0
TRINITY_Unigene103788_c0_g1	301	0	0	0	0	0	0	0	0	0	0	0	0	0	0	0	0	0	0
TRINITY_Unigene103788_c1_g1	784	0	0	0	0.93	0	0	0	0	0.21	0	0	0.32	0	0.16	0.19	0	0.49	0
TRINITY_Unigene10378_c0_g1	652	0	0.67	1.12	2.48	1.26	1.04	0.78	2.04	2	1.17	2.3	4.67	0.99	1.77	1.25	0.3	1.33	0.88
TRINITY_Unigene103791_c0_g1	317	0	0	0	0	0	6.94	0	0	0	0	0	0	0	0	0	0	0	0
TRINITY_Unigene103797_c0_g1	435	0	0	1.27	0	0	0	0	0	0	0	0	0	0	0	0	0	0	0.69
TRINITY_Unigene103797_c1_g1	322	0	0	0	0	0	0	0	0	0	0	0	0	0	0	4.71	0	0	0
TRINITY_Unigene103797_c1_g2	314	0	0	0	0	0	0	0	0	0	0	0	0	0	0	0	0	0	0
TRINITY_Unigene103797_c3_g1	393	0	0	0	0	0	0	0	0	0	0	0	0	0	0	0	0	0	0
TRINITY_Unigene103798_c0_g1	383	0	0	0	1.57	0	0	0	0	0	0	0	0	0	0	0	0	0	0
TRINITY_Unigene10379_c0_g1	1996	8.63	7.55	8.07	5.03	5.73	8.23	4.44	2.45	6.43	39.56	25.27	18.79	20.75	33.5	37.79	13.38	7.55	10.01
TRINITY_Unigene1037_c0_g1	773	17.14	28.17	33.88	4.54	0.38	4.76	1.18	10.22	0.22	0.74	1.75	0.97	0.95	0.34	1.52	0	0	1.34
TRINITY_Unigene1037_c1_g1	759	199.56	92.95	195.9	35.42	0	8.97	0.3	0	5.58	1.53	6.2	1.83	0.19	0.35	0.59	0	0.26	0.69
TRINITY_Unigene1037_c2_g1	418	13.67	3.34	7.05	0.61	0	0	0	0	2.22	0	0	0	0	0	0	0	0	2.32
TRINITY_Unigene103801_c0_g1	364	0	0	0	0	0	0	0	0	0	0	0	0	0	0	0	0	0	0
TRINITY_Unigene103802_c0_g1	374	0	0	0	0	0	0	0	0	0	0	0	0	0	0	0	0	0	0
TRINITY_Unigene103804_c0_g1	461	0	0	0	0.97	0	1.37	0.82	0	0.57	0.38	0	1.26	0	0	0	0	0	0
TRINITY_Unigene103805_c0_g1	662	0	0	0	0	0	0	0	0	3.06	0	0	0	0	0	0	0	0	0
TRINITY_Unigene103806_c0_g1	339	0	0	0	0	0	0	0	0	0	0	1.3	0	0	0	0	0	0	0
TRINITY_Unigene103807_c0_g1	971	0	0	0	0	0	0	0	0	0	0	0	0	0	0	0.55	0.65	0	0
TRINITY_Unigene103807_c0_g2	331	0	0	0	0	0	0	0	0	0	0	0	0	1.41	0	0	0	0	0
TRINITY_Unigene10380_c0_g1	2663	15.92	8.67	6.86	6.9	1.79	3.64	3.43	2.53	1.18	63.52	63.31	69.12	46.31	61.64	47.98	12.09	16.29	1.54
TRINITY_Unigene103811_c0_g1	456	0	0	0	0	0	0	0	0	0	0	0	0	0	0	0	1.9	2.15	0
TRINITY_Unigene103817_c0_g1	645	0	0	0	0	0	0	0	0	0	0	0	17.5	0	0	0	0	0	0
TRINITY_Unigene103819_c0_g1	499	0	0	0	0	0	0	0	0	0	0.64	1.27	0	0	0	0	0	0	0
TRINITY_Unigene10381_c0_g1	1214	0	0	0.11	1.93	0.41	16.56	0.46	0.1	0.23	0	0.1	0	0	0	0	0	0.39	0.36
TRINITY_Unigene10381_c0_g2	1437	0	0	0	3.38	0.42	19.61	0.5	0.41	0.84	0	0	0	0	0	0	0	0	0.29
TRINITY_Unigene10381_c1_g1	724	0	0.85	3.54	0	0	0	0	0	0	3.94	2.37	0.72	0	0	0	0	0	0
TRINITY_Unigene10382_c0_g1	2443	4.86	7.08	7.16	13.6	10.72	7.34	30.31	19.96	11.21	110.64	142.85	191	104.46	127.53	59.52	53.74	72.05	13.43
TRINITY_Unigene10383_c0_g1	3978	17.13	19.97	20.85	18.21	18.52	24.37	36.93	22.48	30.21	16.41	18.57	18.42	19.9	20.03	15.4	22.46	27.18	17.49
TRINITY_Unigene103841_c0_g1	409	0	0	0	0	0	0	0	0	0	0	0	0	0.67	0	0	0	0	0
TRINITY_Unigene103845_c0_g1	726	0	0	0.23	0	0	0	0.33	0	0.72	0.33	0	0	0	0	0	0	0	0
TRINITY_Unigene103846_c0_g1	306	0	0	0	0	0	0	3.92	0	0	0	0	3.4	0	0	0	0	0	0
TRINITY_Unigene103847_c0_g1	507	0	0	0	0	0	0	0	0	3.23	0	0	0	0	0	0	0	0	0
TRINITY_Unigene103847_c0_g2	431	0	0	0	0	0	0	0	0	2.04	0	0	0	0	0	0	0	0	0
TRINITY_Unigene10384_c0_g1	683	0	0.62	0	2.07	0	0.64	5.05	2.36	0.26	2.34	2.6	4.91	1.84	4.09	1.39	0.28	0.92	4.9
TRINITY_Unigene103851_c0_g1	777	0	0	0	0	0	1.84	0	0	0	0	0	0	0	0	0	0	0	0
TRINITY_Unigene103851_c0_g2	377	0	0	0	0	0	0	0	0	0	0	0	0	0	0	0	0	0	0
TRINITY_Unigene103852_c0_g1	485	0	0	0	0	0	0	0	0	0	0	0	0	0	0	1.76	0	0	0
TRINITY_Unigene10385_c0_g1	5143	9.98	8.15	10.94	6.4	9.21	5.81	12.46	10.74	4.98	5.13	6.46	9.72	5.45	3.78	3.7	5.16	10.72	1.53
TRINITY_Unigene103860_c1_g1	394	0	0	0	0	0	0	0	0	2.64	0	0	1.91	0	0	0	0	0	0
TRINITY_Unigene103861_c0_g1	448	0	0	0	0	0	0.73	0	0	0	0	0	2.25	2.11	0	0	0	0	0
TRINITY_Unigene103861_c0_g2	994	0	0	0.59	0	0	0.37	0	0	0	0	0.41	0.23	0.39	0	0	0.47	0	0.15
TRINITY_Unigene103867_c0_g1	716	0	0	0.24	0	0	0	0	0	0.24	0	0	0	0	0.19	0	0	1.41	0
TRINITY_Unigene10386_c0_g1	544	0	0	0	0	0	1.92	0	0	0	3.78	0	4.71	0.69	0	0	0	2.83	0
TRINITY_Unigene103874_c0_g1	333	0	0	0	0	0	0	0	0	0	0	0	0	0	0	0	0	0	0
TRINITY_Unigene103877_c1_g1	416	0	0	0	3.11	0	0	0	1.36	0	0.5	0	0	0	0	0	0	0	0
TRINITY_Unigene10387_c0_g1	1132	0.42	0.9	0.62	2	1.35	0	0.85	1.12	2.27	2.26	1.71	2.65	1.88	2.56	0.11	0.92	2.86	7.78
TRINITY_Unigene103881_c0_g2	334	0	0	0	3.8	0	0	0	0	3.22	0	0	0	1.36	0	0	0	0	3.41
TRINITY_Unigene103888_c0_g1	305	0	0	0	0	0	0	0	0	0	0	0	0	0	0	0	0	0	0
TRINITY_Unigene103889_c0_g1	713	0	0	0.24	0	0	0	0.34	1.32	0.25	0	0	0	0	0	0	0	0	0.25
TRINITY_Unigene103889_c0_g2	522	0	0	0	0	0	0	0.61	1.17	0	0	0	0	0	0.67	0.75	0	0	1.35
TRINITY_Unigene10388_c0_g1	730	0	0.56	2.33	0	0.84	5.77	0.32	0.42	1.42	0	0	0	0	0	0	0	0.55	0
TRINITY_Unigene10388_c0_g2	595	0	0	0	0	0	0	0	0	0	1.83	0.6	9.96	0	0	0	0	0	0
TRINITY_Unigene103897_c0_g1	340	0	0	0	0	0	0	0	0	0	0	0	0	0	0	0	0	0	3.16
TRINITY_Unigene1038_c0_g1	4955	15.24	19.38	17.63	15.89	6.66	13.96	27.58	12.93	22.88	25.28	26.29	32.36	27.36	32.89	35.89	27.61	33.26	18.66
TRINITY_Unigene1038_c1_g1	3274	1.14	0.35	0	0	0.19	0.04	0.19	0	1.99	3.73	5.73	4	1.94	10.19	10.4	0.6	2.3	3.52
TRINITY_Unigene1038_c2_g1	4811	3.84	3.86	2.29	3.28	6.44	5.15	33.39	15.03	22.01	15.61	5.26	23.44	22.82	5.35	9.6	32.69	61.64	66.88
TRINITY_Unigene1038_c2_g2	541	0	0	0	0	0	0.49	0	0	0.4	8.2	0.72	11.61	0.35	0.62	2.11	0.86	0	0
TRINITY_Unigene1038_c2_g3	408	0	0	0	0	0	0	0	0	0	4.73	2.08	17.22	1.35	0	1.36	1.73	1.99	0
TRINITY_Unigene103900_c0_g1	482	0	0	0	0	0	0	0	0	0	0	0	0	0.45	0.79	0	0.55	0	0
TRINITY_Unigene103908_c0_g1	1175	0	0	0	0.74	0	0	0	0	0	0.99	0	0	0.53	0	0.21	0.63	0	0
TRINITY_Unigene10390_c0_g1	1317	0.34	0.5	0	0.55	0	0	0	0	0	1.15	0	2.18	1.18	0.97	0	0	0.82	0
TRINITY_Unigene103911_c0_g1	1366	0	0	0.2	0.09	0	0	0	0.09	0	0	0	0.07	0	0.31	0	0.1	0	0
TRINITY_Unigene103915_c0_g1	482	0	0	0	0	0	1.85	0	0	1.03	0	0	0	0	0	0	0	0	0
TRINITY_Unigene103919_c0_g1	1325	0	0	0.2	0	0	0	0.55	0.55	0.1	0	0.09	0.08	0.45	0.24	0.09	0	0	0
TRINITY_Unigene103919_c0_g2	365	0	0	1.06	0	0	0	0	0	0	0	0	1.63	0	0	0	0	0	0
TRINITY_Unigene10391_c0_g1	3462	0.74	2.04	2.91	1.21	3.74	4.5	1.94	1.29	1.06	3.32	4.04	3.13	2.84	2.67	1.42	2.58	1.44	1.5
TRINITY_Unigene103923_c0_g1	672	0	0	0.27	0	0	0	0	0	0	0.37	0	0	0	0	0	0	0	0
TRINITY_Unigene103927_c0_g1	494	0	0	0	0	0	0	0	0	0	1.65	2.16	0	0	0	0	0	0	0
TRINITY_Unigene10392_c0_g1	1128	0	0	0	0.22	0	0	0	0	0.76	0	0.11	0.38	0.11	0	0	0	0	0
TRINITY_Unigene103930_c0_g1	498	0	0	0	0.41	0	0	0	0	0	0	0	0	0	0	0	0	0	0
TRINITY_Unigene103934_c0_g1	375	3.29	0	0	0	0	0	0	0	0	0	0	0	0	0	0	0	0	0
TRINITY_Unigene103934_c0_g2	351	0	0	0	0	0	4.54	0	0	0	0	0	0	0	0	0	0	0	0
TRINITY_Unigene103938_c0_g1	798	0	0.49	0	0	0	0	0.28	0	0	0.14	0	0	0	0.16	0	0	0	0
TRINITY_Unigene10393_c0_g1	1071	0	0	0.54	0.36	0	0	0	0.72	0.14	0	0	0	0.12	0	0	0	0	2.37
TRINITY_Unigene103941_c0_g1	402	0	0	0	0	0	0	0	0	0	0	0	0	0	0	0	0	0	0
TRINITY_Unigene103945_c0_g1	409	0	2.66	2.99	1.95	0	0.93	0	0	0.79	0	0	0	0	0	0	0	0	0
TRINITY_Unigene10394_c0_g1	1849	0.51	0	0.21	0	0.12	0.17	0.64	0.06	0.34	2.24	1.87	1.76	1.94	2.59	3.84	0.72	1.08	0.56
TRINITY_Unigene10394_c1_g1	1048	0	0	0.14	0.37	0	0.17	0	0	0	0.96	0.5	0.52	0.98	1.96	0.99	0.44	0	1.01
TRINITY_Unigene103951_c0_g1	610	0	0	0	0	0	0	0.44	0	0	0	0.57	0	0.56	0	0.56	0	0	0
TRINITY_Unigene103959_c0_g1	1040	0	0	0.28	0	0	0	0	0	0.28	0	0	0	0	0	0	0	0	1.6
TRINITY_Unigene10395_c0_g1	5628	3.04	3.02	3.29	2.04	2.59	3.36	5.44	4.41	4.18	2.7	5.09	5.19	2.82	3.22	3.8	2.69	3.81	2.03
TRINITY_Unigene10395_c0_g2	888	0	0.42	0.52	0.62	0.16	0	0.48	0.16	0.35	9.92	7.13	7.9	6.32	10.01	5.9	1.66	1.21	0
TRINITY_Unigene10395_c1_g1	712	0.2	0	0	0.86	0	0	0	0	0	0.51	0	0	1.94	0.76	0.43	0	0	0
TRINITY_Unigene10395_c2_g1	430	4.41	0	0	1.14	0	0	0	0	1.37	0	0	0	0	0	0	0	0	0
TRINITY_Unigene10396_c0_g1	3449	4.6	1.6	1.94	3.71	1.5	1.14	1.18	0.33	0.17	0.73	0.87	1.16	0.96	1.18	0.64	0.14	0.31	0.39
TRINITY_Unigene10396_c1_g1	654	0	0	0	0	0	0	0	0	0	0	0	0	0	0	0	0	0	0
TRINITY_Unigene10396_c2_g1	352	0	0	0	0	0	0	0	0	0	0	0	0	0	0	0	0	0	0
TRINITY_Unigene10397_c0_g1	2398	17.05	20.34	18.57	10.94	8.76	12.16	26.22	13.6	17.69	19.04	16.81	18.71	16.16	15.73	13.36	15.14	24.68	24.71
TRINITY_Unigene103981_c0_g1	312	6.85	2.33	3.99	20.38	14.75	7.48	28.33	12.08	8.76	16.79	33.59	21.64	5.55	12.82	9.08	27.73	27.54	28.03
TRINITY_Unigene103982_c0_g1	547	0	0	0	0	0	0	0	0	0	0	0	0	0.34	0.61	0	0	0.93	0
TRINITY_Unigene103987_c0_g1	329	0	0	0	0	0	0	0	0	0	0	0	0	0	6.3	0	0	0	0
TRINITY_Unigene10398_c0_g1	346	2.19	0	0	0	1.18	1.6	4.32	0	0	0	0	0	1.17	2.05	0	0	0	0
TRINITY_Unigene103990_c0_g1	783	0	0	0	0	0	0	0.29	0.38	1.28	0.29	0	0	0	0	0	0	0	0
TRINITY_Unigene103996_c0_g1	934	0	0	0	0.86	0	0	0	0	0	0.34	0.44	0.61	0	0.26	0	0	0	0
TRINITY_Unigene103998_c0_g1	521	0	0	0	0	0	0	0	1.17	0	0	0.77	0	0	0	0	0	0	0
TRINITY_Unigene10399_c0_g1	3394	29.11	28.12	39.51	35.94	54.9	47.64	73.24	54.93	82.05	23.62	31.98	32.05	29.28	21.26	23.58	32.99	51.42	49.2
TRINITY_Unigene1039_c0_g1	2797	78.29	45.48	60.71	45.36	68.05	68.48	37.78	40.28	40.55	29.04	24.39	37.86	25.37	22.26	28.31	16.9	34.74	42.52
TRINITY_Unigene103_c0_g1	2581	0	0	0.05	10.45	1.3	9.87	0.87	8.49	13.18	0	0	0	0	0	0	0	0	4.96
TRINITY_Unigene103_c1_g1	2395	8.84	12.76	19.36	0.41	0.05	0.82	3.87	3.39	0.05	2.58	4.02	6.46	0.81	1.08	0.95	0.59	2	1.15
TRINITY_Unigene104002_c0_g1	1758	133.61	131.05	102.74	158.46	144.05	134.66	89.53	130.05	72.84	98.9	52.01	96.12	63.59	71.38	62.59	55.11	88.75	152.34
TRINITY_Unigene104004_c0_g1	662	0	0.98	0	0	0	0	0	0	0	1.33	0	0	0	0	0.24	0	0	0
TRINITY_Unigene104005_c0_g1	333	0	0	0	0	0	0	0	0	0	0	0	0	0	0	0	0	0	0
TRINITY_Unigene10400_c0_g1	1475	0	0.11	0	0	0	0	0	0.72	0.09	1.37	0.81	0.41	0.95	1.69	1.52	1.88	2.03	1.67
TRINITY_Unigene10400_c0_g2	388	0	0	0	0	0	0	0	1.68	0	5.48	0.8	7.99	2.36	0	4.72	6.1	0	1.94
TRINITY_Unigene10400_c1_g1	312	0	4.67	3.99	0	3.69	0	17.71	10.07	0	5.6	3.73	1.55	0	0	23.61	0	12.24	0
TRINITY_Unigene10400_c2_g1	582	0	0	0	1.81	0	0.42	0	0	1.4	0	0	0	0	0	0	0	0	0
TRINITY_Unigene104012_c0_g1	315	0	0	0	0	0	0	0	0	0	0	1.78	0	0	0	0	2.4	0	0
TRINITY_Unigene104013_c0_g1	330	0	0	0	0	0	0	0	0	0	0	0	0	0	0	0	0	0	0
TRINITY_Unigene104019_c0_g1	384	0	0	1.8	0	0	0	0	0	0	0	0	2.06	0.81	2.85	0	0	0	0
TRINITY_Unigene104027_c0_g1	346	0	0	2.58	0	0	0	0	0	0	0	0	0	0	0	0	0	0	0
TRINITY_Unigene104029_c0_g1	318	0	0	0	0	0	0	0	0	0	0	6.83	1.41	0	0	0	0	0	6.4
TRINITY_Unigene10402_c0_g1	3661	43.82	42.05	50.49	53.46	22.63	42.55	36.41	36.43	51.12	45.36	43.42	47.93	41.91	45.91	39.84	27.06	23.87	26.06
TRINITY_Unigene104030_c0_g1	785	0	0	0	0	0	0	0	0	0	0	0.38	0.47	0	0	0	0.22	0	0
TRINITY_Unigene104031_c0_g1	985	0	1.09	0.6	0	0	0	0.2	0	0.15	0	0	0	0	0	0.13	0	0	0.31
TRINITY_Unigene104031_c0_g2	548	0	0.91	1.53	0	0	0	1.09	0	0	0	0	0	0	0	0	0	0	0
TRINITY_Unigene104034_c0_g1	519	0	0	0	0	0.38	0	0	0	0	0	0	0	0	0.67	0	0	0.52	0
TRINITY_Unigene10403_c0_g1	2882	0.86	0.6	0	0	0.33	0.56	3.42	3.39	2.33	0.17	0	0.06	0.48	0.07	0.18	0	0.84	0.26
TRINITY_Unigene10403_c0_g2	2016	0.1	0.37	0	0	0.11	0.23	0	0.28	0.44	0.17	0.06	0	0.11	0.05	0	0	0	0.57
TRINITY_Unigene10403_c1_g1	331	0	0	0	0	0	0	0	0	0	0	0	0	0	0	4.18	0	0	0
TRINITY_Unigene104044_c0_g1	493	0	0	0	0	0	0	0	0	0.98	0	0	0	0	0	0	0	0	0
TRINITY_Unigene104048_c0_g1	365	0	0	0	0	0	0	0	0	0	0	0	0	0	0	0	0	2.98	3.59
TRINITY_Unigene10404_c0_g1	1309	0.52	1	2.38	0.09	0.93	0.26	1.12	3.34	0.1	8.8	11.24	6.52	12.86	14.23	11.85	2.73	3.43	0.75
TRINITY_Unigene104053_c0_g1	381	0	0	0	0	0	0	0	0	2.94	0	0	0	0	0	0	0	0	0
TRINITY_Unigene104055_c0_g1	408	0	0	0	0	0	0	0	0	0	0	2.08	0	1.35	0	0	0	0	0
TRINITY_Unigene104059_c0_g1	592	0.28	0	0.66	1.17	0.89	0	0	0	0	0	0	0	0	0	0	0	0	0
TRINITY_Unigene10405_c0_g1	2500	53.24	55.32	29.21	121.77	31.78	56.17	21.26	29.28	34.24	19.08	20.58	20.9	11.78	14.59	9.81	8.36	28.83	54.59
TRINITY_Unigene104061_c0_g1	353	0	0	0	4.11	0	0	0	0	0	0	0	0	0	0	0	0	0	0
TRINITY_Unigene104069_c0_g1	940	0	0	0	0	0	0	0	0	0	0	0.15	0.36	0.14	0	1	0	0	0
TRINITY_Unigene10406_c0_g1	3349	14.73	26.96	22.15	24.69	74.03	41.54	40.36	32.14	35.18	29.9	18.59	31.24	18.44	14.98	19.79	15.95	43.79	40.41
TRINITY_Unigene104072_c0_g1	588	0.56	0	0.67	0	0	0	0	0.61	0.34	0	0.61	0	0	1.32	0	0	0	0.71
TRINITY_Unigene104072_c1_g1	530	0	0	0	0	0	0	0	0	0	0	0	0	1.09	1.29	0	0	0	0.44
TRINITY_Unigene10407_c0_g1	1430	15.7	8.63	0.09	7.3	18.88	2.77	1.63	3.74	3.75	1.29	1.61	1.34	2.3	1.76	8.71	10.86	12.46	0.67
TRINITY_Unigene104086_c0_g1	467	0	0	0	1.88	0	0	0	0	0	0	0	0	0	0	0	0	0	0
TRINITY_Unigene10408_c0_g1	1065	0.11	0.33	1.22	0.72	0.37	0.34	0.37	0.61	1.1	1.13	1.23	0.72	0.24	0.11	0.36	0	1.09	0.14
TRINITY_Unigene10408_c0_g2	1436	4.33	4.12	2.87	3.63	1.25	0	1.37	2.31	1.21	7.08	5.64	7.7	3.19	5.03	5.03	2.24	4.73	3.25
TRINITY_Unigene104090_c0_g1	386	0	0	0	0	0	0	0	0	0	0	0	0	0.8	0	0	0	0	0
TRINITY_Unigene104094_c0_g1	530	0	0	0	2.16	0	0	0	0	0.84	0.28	0.75	0	0	0	0	0	0	0
TRINITY_Unigene10409_c0_g1	541	0	0	0	0	0	0	0	0	0	0	0	0	0	0	0.7	0	0	0
TRINITY_Unigene1040_c0_g1	3512	3.12	3.62	4	3.97	4.55	5.09	10.73	4.39	5.4	4.48	3.61	4.42	10.94	9.99	5.95	6.27	9.38	4.43
TRINITY_Unigene1040_c1_g1	612	1.31	2.24	1.56	4.42	5.62	4.64	5.27	0	7.03	2.39	5.41	3.08	8.05	11.82	7.26	9.13	5.59	2.97
TRINITY_Unigene104100_c0_g1	439	0	0	0	1.63	0	0	0	0	0.65	0	0	0	0	0	0	0	1.59	0
TRINITY_Unigene104101_c0_g1	386	0	0	0.89	0	0	0	0	0	0	0	0	0	0.8	0	0	0	0	0
TRINITY_Unigene104105_c0_g1	475	0	1.23	0.51	0	0	0	0	0	0	0	0	0	0	0	0	0	0	0
TRINITY_Unigene10410_c0_g1	418	1408.26	2603.68	1098.24	3793.09	366.16	212.85	348	197.68	147.94	2585.82	2643.97	821.95	2226.73	5911.52	2854.57	86.06	361.69	302.23
TRINITY_Unigene10410_c0_g2	433	277.25	524.49	300.76	581.9	76.71	48.52	40.75	24.3	20.16	500.18	399.84	187.85	496.01	980.24	526.64	7.28	45.63	69.38
TRINITY_Unigene10410_c0_g3	384	1.52	3.19	0	0	91.56	115.95	0	0	0	0	0	0	0	0	0	0	0	1
TRINITY_Unigene10410_c0_g4	450	5.41	5.56	2.92	6.64	1.58	2.17	0	0	0	2.44	1.61	0.89	0	0	0.52	0	0	0
TRINITY_Unigene10410_c4_g1	327	5.53	11.38	0	31.78	5.94	0	0	0	0	47.61	0	0	87.76	140.9	0	0	0	0
TRINITY_Unigene104110_c0_g1	482	0	0	0	0	0	0	0	0	0	0	0	0.76	0	0	0	0	0	0
TRINITY_Unigene104117_c0_g1	344	0	0	0	0	0	0	0	0	0	0	0	2.02	0	0	0	0	0	0
TRINITY_Unigene104119_c0_g1	876	0	0.21	0.53	0	0	0	0	0	0	0	0	0	0	0	0.48	0	0	0
TRINITY_Unigene10411_c0_g1	4002	2.18	3.99	1.8	7.05	12.26	29.07	6.24	6.49	15.33	0.32	0.61	1.25	0.28	0.41	0.18	0.36	5.94	3.91
TRINITY_Unigene104122_c0_g1	354	0	0	0	0	0	0	0	0	0	0	0	0	0	0	0	0	0	0
TRINITY_Unigene104134_c0_g1	379	0	0	0	0	0	0	0	0	0	0	0	0	0.85	0	0	1.1	0	0
TRINITY_Unigene104138_c0_g1	393	0	0	0	2.18	0.76	0	0	0	0	0	0	0	0	0	0	0	0	0
TRINITY_Unigene104139_c0_g1	488	0	0	0	0	0	0	0	0	1	0	0	0	0	0	0	0.54	0	0
TRINITY_Unigene10413_c0_g1	448	5.97	2.81	1.18	24.79	12.27	16.81	14.11	18.88	28.92	5.76	3.79	30.54	0	0	0	1.33	22.6	0
TRINITY_Unigene10414_c0_g1	2507	77.49	92.23	86.43	96.73	190.81	170.74	147.79	111.19	191.15	61.72	76.37	82.56	63.29	55.72	56.7	74.58	104.96	124.32
TRINITY_Unigene10414_c1_g1	1393	0	0	0	0	0.26	0	0.13	0.52	0.39	0.6	0	0.44	0	0	0.34	0	0	0.6
TRINITY_Unigene10414_c1_g2	826	0	1.39	0.77	0	1.39	0	0	2.27	0	0	0	0	0	0	0	0	0.45	1.01
TRINITY_Unigene10414_c1_g3	1970	0.11	0.15	0	0	0.11	0.24	0.42	0.28	0.9	0	0.17	0	0	0	0.06	0.2	0.14	0.33
TRINITY_Unigene10414_c1_g4	557	0	0	0	0	0	0	0	0	0	0	0	0	0	0	0	0	0	0
TRINITY_Unigene10414_c1_g5	661	0.23	0.66	0	1.21	0.74	0.68	0.38	0.75	0	0.19	0	0	1.22	0	0	0	0.65	0
TRINITY_Unigene104150_c0_g1	1052	1.04	0.5	0.14	0.74	0.99	1.71	0.19	0.25	0.42	0.77	0.25	0.94	0.61	0.65	0.25	0.29	0.32	0.14
TRINITY_Unigene104152_c0_g1	2686	23.69	35.64	32.1	20.68	53.61	30.65	68.02	44.6	47.45	21.44	19.78	24.81	22.98	23.14	17.44	27.5	57.46	36.69
TRINITY_Unigene104152_c1_g1	725	0	0	0	0	0.21	1.17	0	0	0.24	0	0.21	0	0	0	0	0	0	0
TRINITY_Unigene104153_c0_g1	477	0	0	0	0	0	0	0	0	2.64	0	0	0	0	0	0	0	0	0
TRINITY_Unigene104155_c0_g1	1938	0	0.08	0.06	0	0	0.08	0.26	0	0.65	0.05	0	0.39	0.17	0.15	0	0.27	0.44	0
TRINITY_Unigene104155_c0_g2	982	0	0	0.15	0	0	0	0.21	0	0.61	0.42	0	0.11	0	0	0	0.32	0.17	0
TRINITY_Unigene104155_c1_g1	459	0	0	0	0	0	1.38	0	0	0	0.78	0	2.12	0	0	0	0	0	0
TRINITY_Unigene104155_c2_g1	465	0	0	0	0	0	0	0	0	0	0	1.49	0	0.48	0	0	1.81	0	0
TRINITY_Unigene104155_c2_g2	450	0	0	0	0	0	0	0	0	0	0	0	0	0	0	0	1.31	0	0
TRINITY_Unigene104155_c4_g1	385	0	0	0	1.55	0	0	0	0	0	0	0	0.68	0	1.42	0	0	0	0
TRINITY_Unigene10415_c0_g1	2041	0.15	0.07	0	0.33	0.16	0	0	0	0	0.81	0.06	0.88	1.83	0.87	2.12	1.47	0.34	0
TRINITY_Unigene104163_c0_g1	313	0	0	0	0	0	0	0	0	0	0	0	0	0	0	0	0	0	0
TRINITY_Unigene104164_c0_g1	767	0.72	0.52	0	0	0	0	0	0	0	0.15	0.59	0	0.38	0.17	0	0.23	0	0
TRINITY_Unigene10416_c0_g1	2871	26.52	17.46	20.27	24.45	24.79	26.72	27.45	19.88	27.18	36.3	31.34	37.76	36.81	37.68	47.37	30.18	40.88	18.79
TRINITY_Unigene104171_c0_g1	614	0	0	0	0	0	0	0	0	0	0.86	0	0	0	0.24	0.28	0	0	0
TRINITY_Unigene104172_c0_g1	419	0	0	0	1.22	0	0	0	0	0	0	0	2.13	0	0	1.26	0	0	0.77
TRINITY_Unigene104179_c0_g1	449	0	0	0	0	0	0	0	0	0	0	0	0	0	0	0	2.64	0	0
TRINITY_Unigene10417_c0_g1	2229	0	0.2	0	0.54	0.1	0.68	0.74	0.74	0.72	1.69	3.06	2.92	0.68	1.09	3.44	0.35	6.96	0.17
TRINITY_Unigene10417_c0_g2	453	0	0	0	0	0	0	0	0	0	0	0	0	0	0	0	0	0	1.87
TRINITY_Unigene10417_c1_g1	393	0	0	0	0	0	0	0	0	0	0	0	0	0	0	0	0	0	0
TRINITY_Unigene104181_c0_g1	1382	0	0	0	0	0	0	0	0	0	0	0.18	0.59	0.34	0.84	0.69	0.31	0.33	0.3
TRINITY_Unigene104181_c0_g2	401	0	0	0	0	0	0	0	0	0	0	1.46	0	0.71	0	0	0.91	2.11	0
TRINITY_Unigene104185_c0_g1	649	0	0	0	0	0	0	0	0	0	0	0	0.21	0	0.22	0	0	0	0
TRINITY_Unigene10418_c0_g1	3428	25.77	23.11	26.04	25.14	23.9	16.57	42.21	25.52	27.89	30.43	27.28	27.92	24.84	22.67	21.71	19.91	36.58	28.69
TRINITY_Unigene104190_c0_g1	433	0	0	0	0	0	0	0	0	0	0	0	0	1.15	1.52	0.58	1.46	0	0
TRINITY_Unigene104191_c0_g1	412	0	0	0	0	0	0	0	0	0	0	0	0	0	2.9	0	0	0	0
TRINITY_Unigene104194_c0_g1	339	0	0	0	0	0	0	0	4.16	0	0	0	0	0	0	0	0	0	0
TRINITY_Unigene10419_c0_g1	2117	53.65	78.95	103.52	61.45	66.57	53.27	66.35	44.64	43.88	46.82	64.11	126.63	61.07	55.01	48.62	120.11	55.83	38.37
TRINITY_Unigene10419_c1_g1	373	2.51	0	0	0	0	0	0	0	0	0	0	0	0	0	0	0	0	0
TRINITY_Unigene1041_c0_g1	2901	78.29	76.47	102.25	85.71	79.02	75.62	93.34	71.89	66.85	56.27	52.69	64.87	49.39	52.22	48.96	33.1	57.48	67.5
TRINITY_Unigene1041_c1_g1	2615	123.7	102.79	111.61	157.52	62.43	58.86	78.21	80.89	58.49	96	88.41	77.49	77.25	108.48	65.69	110.48	90.14	73.28
TRINITY_Unigene1041_c1_g2	1789	473.33	349.26	349.32	408.86	142.78	154.94	164.33	156.48	186.12	340.55	326.43	321.76	302.09	340.59	387.34	288.11	210.63	223.95
TRINITY_Unigene1041_c1_g3	1186	353.22	324.49	419.6	295.7	232.24	204.82	212.63	249.09	147.54	257.31	215.11	237.61	183.99	225.64	51.24	112.09	190.88	237.16
TRINITY_Unigene104206_c0_g1	365	0	0	0	0.92	0	0	0	0	0	0	0	0.81	1.93	0	0	0	0	0
TRINITY_Unigene10420_c0_g1	5441	0.26	0.05	0.04	0.02	0.23	0.29	0.22	0.19	0.08	6.42	6.13	5.74	4.73	3.65	9.59	1.26	0.47	0.11
TRINITY_Unigene10420_c1_g1	2520	0	0	0.05	0	0	0	0	0	0	16.5	7.47	8.65	9.21	22	5.01	1.51	0.43	0
TRINITY_Unigene104210_c0_g1	643	0	0	0	0.51	0	0	0	0	0.29	0	0	0.65	0	0	0	0	0	0
TRINITY_Unigene104212_c0_g1	410	0	0	0	0	0	0	0	0	0	0	0	0	0	1.76	0	0	0.98	0
TRINITY_Unigene104216_c0_g1	520	0	0	0	0	0	0	0	0	0	0.59	0	0	0	0.67	0	0	0	0
TRINITY_Unigene10421_c0_g1	3454	11.23	10.62	11.2	9.69	16.41	22	12.55	6.64	13.46	13.2	12.08	11.25	11.35	12.32	8.15	19.5	26.12	10.91
TRINITY_Unigene104221_c0_g1	791	0	0	0	0	0	0	0	0	3.56	0	0	0	0	0	0	0	0	0
TRINITY_Unigene104227_c1_g1	385	0	0	0	3.09	0	0	0	0	0	0	0	0	0	0	0	0	0	2.99
TRINITY_Unigene10422_c0_g1	3059	1.81	3.79	2.09	3.57	2.96	3.75	3.35	1.17	5.23	2.53	3.63	4.75	3.15	1.93	2.14	5.59	4.44	6.99
TRINITY_Unigene10422_c1_g1	423	0	0	0	0	0	0	0	0	2.86	0	0	1.56	0	0	1.84	0	0	0
TRINITY_Unigene104233_c0_g1	342	0	0	0	0	0	0	0	0	0	0	0	0	0	2.15	0	0	0	0
TRINITY_Unigene104239_c0_g1	335	0	0	0	0	0	0	0	0	0	0	1.36	0	6.7	0	0	0	0	0
TRINITY_Unigene10423_c0_g1	1949	0.48	0.23	0	0.23	1.68	0.72	0.95	0.92	5.05	15.43	22.53	15.82	21.84	8.47	15.15	7.62	17.78	5.58
TRINITY_Unigene104241_c0_g1	351	0	0	0	5.25	0	0	0	0	1.32	0	0	0	0	0	0	1.47	0	0
TRINITY_Unigene104243_c0_g1	338	0	0	0	0	0	0	0	0	0	0	3.93	0	0	0	0	0	0	0
TRINITY_Unigene104248_c0_g1	345	0	0	0	0	0	0	0	0	0	0	0	0	0	0	0	0	0	0
TRINITY_Unigene10424_c0_g1	1736	0.43	1.07	0.15	1.38	0.46	0	0.1	5.45	2.6	1.23	0.07	0.11	4.82	2.73	4.34	0.23	0.08	0.08
TRINITY_Unigene104250_c0_g1	442	0	0	1.22	0	0	0	0	0	0	0.85	0	0	0	0	0	0	0	0
TRINITY_Unigene104259_c0_g1	371	0	0	0	0	0	0	0	0	4.29	0	0	0	0	0	0	0	0	0
TRINITY_Unigene10425_c0_g1	1483	72.54	45.88	43.1	67.21	41.79	24.38	38.26	13.27	16.96	31.05	46.86	35.33	44.53	42.49	33.17	28.71	20.89	29.53
TRINITY_Unigene104264_c0_g1	344	0	0	0	0	0	0	0	0	0	0	0	0	0	0	2.39	0	0	0
TRINITY_Unigene104267_c0_g1	317	0	0	0	0	6.84	0	0	0	0	0	0	0	3.43	0	0	0	0	0
TRINITY_Unigene10426_c0_g1	1334	157.12	137.1	113.92	86.03	61.01	64.11	90.41	107.58	69.38	135.61	127.28	148.77	133.98	148.76	137.27	112.37	125.68	127.19
TRINITY_Unigene10426_c2_g1	425	0	0	0	0	0	0	0	0	2.83	0	0	0	0.61	0	0	0	0	0
TRINITY_Unigene10426_c3_g1	843	0	0	0	0	0	0	0	0	0.19	0.39	0	0.43	0.17	0	0	0.2	0	0
TRINITY_Unigene104270_c0_g1	388	0	0	0	0	0	0	0	0	0	0	0	0	0	0	2.36	0	0	0
TRINITY_Unigene104271_c0_g1	308	0	0	0	0	0	0	0	0	0	0	0	0	0	0	0	0	0	0
TRINITY_Unigene104275_c0_g1	448	0	1.4	0	0	0	0	0	0	0	0	0	0	0	0	0	0	0	2.56
TRINITY_Unigene104276_c0_g1	789	0	0	0	0	0	0	0	0	0.84	0.58	0.38	0	0.18	0.16	0.92	0	0	0.22
TRINITY_Unigene104277_c0_g1	302	0	0	0	0	0	0	0	0	0	0	0	5.45	0	0	0	0	0	0
TRINITY_Unigene10427_c0_g1	896	0.14	0	0.51	1.22	16.67	16.82	28.87	53.82	16.37	0	0	0	0	0	0	0	46.65	0
TRINITY_Unigene10427_c0_g2	367	3.54	4.92	1.04	2.7	0	2.58	1.69	7.13	0	0	0	0	0	0	0	0	0	0
TRINITY_Unigene104280_c0_g1	1142	0	0	0	0	0	0	0.5	0	0	0.26	0.22	0.09	0	0	0.22	0	0.14	0
TRINITY_Unigene104280_c0_g2	355	0	0	0	0	0	0	0	0	0	0	0	2.69	0	0	0	0	0	0
TRINITY_Unigene104282_c0_g1	469	0	0	0	0	0	0	0	0	2.75	0	0	0	0	0	0	0	0	0
TRINITY_Unigene104287_c0_g2	396	4.16	2.91	0	0	0	8.13	0	6.3	0	22.91	0.76	133.95	3.69	38.98	2.22	0	0	0.91
TRINITY_Unigene10428_c0_g1	2445	0.29	0.18	0.05	0.04	1.74	0.25	0.46	0.44	0.7	0.59	0.36	1.24	0.35	0.43	0.27	0.31	0.5	0.67
TRINITY_Unigene104291_c0_g1	622	0	0	0	0	0	0.75	0	0	0.31	0	0	0	0	0	0	0	0	0
TRINITY_Unigene104295_c0_g1	415	0	0	0	0	0	0.89	1.1	0	0	0	0	0	0	0	0	0	0	0
TRINITY_Unigene104298_c0_g1	404	0	0	0	0	0	0	0	0	0	0	0	1.18	0.7	0	0	0	0	0
TRINITY_Unigene104299_c0_g1	358	0	0	2.28	0	0	0	0	0	0	0	0	0	0	0	0	0	0	0
TRINITY_Unigene10429_c0_g1	1133	0	0	0	0	0	0	4.73	10.18	10.22	0	0.23	0.76	0	0.39	0.33	0	0.14	0
TRINITY_Unigene10429_c1_g1	340	0	0	0	0	0	0	0	0	0	0	0	0	0	0	0	0	0	0
TRINITY_Unigene1042_c0_g1	1921	3.39	3.23	6.28	6.66	4.05	8.68	12.25	9.09	7.64	4.87	8.33	7.52	7.17	6.19	5.31	3.15	8.34	3.17
TRINITY_Unigene1042_c1_g1	5171	1.79	2.11	2.91	2.65	1.84	5.4	9.9	0.84	6.15	2.35	6.04	6.51	3.65	3.85	3.66	4.16	8.12	1.41
TRINITY_Unigene104300_c1_g1	528	0	0	0.41	0	0	0	0	0	1.27	0.57	0	0	0	0.65	0	0	0	0
TRINITY_Unigene104302_c0_g1	402	0	0	0	0	0	0	0	0	1.66	0	0	0	0	0	0	0	0	0
TRINITY_Unigene104305_c0_g1	506	0	0	0.9	0	0	2.22	0	0	0	0	0	0	0	0	0	0	0	0
TRINITY_Unigene104307_c0_g1	652	0	0	0	0	0	0	0.78	0	0.29	0	0	0	0.25	0.88	0.25	0	0	0.29
TRINITY_Unigene10430_c0_g1	2429	0.21	0.06	1	0.76	4.59	0.81	3.41	0.89	0.3	0.84	0.59	0.3	0.62	0.55	0.85	0.16	0.62	0.21
TRINITY_Unigene10430_c0_g2	527	0	0	0	0	0	0	0	0.76	0	0.29	0	0	0	0	0	0	0	0
TRINITY_Unigene104313_c0_g1	582	0	0	0	0	0	0	0	0	0	0.24	0	0	0.61	0.81	0	0	0	0.36
TRINITY_Unigene104314_c0_g1	557	0	0.44	0.37	0	0	0	0	0	0	0.52	0.68	1.69	0.99	0	0.33	0	0	0.39
TRINITY_Unigene104315_c0_g1	331	0	0	0	0	0	0	0	0	1.67	0	0	0	1.41	0	0	0	0	0
TRINITY_Unigene104318_c0_g1	609	0	0.38	0	0	0	0	0	0	0	0.22	0	3.34	0	0	0	0	0	0
TRINITY_Unigene104318_c0_g2	661	0	0	0	0	0	0	0	0	0.28	0	0	0	0	0	0	0	0	0
TRINITY_Unigene10431_c0_g1	3212	5.77	4.3	5.03	3.09	2.54	3.19	4.21	2.12	4.73	4.81	7.09	5.7	4.22	5.24	3.74	5.6	4.66	3.06
TRINITY_Unigene104327_c0_g1	430	0	0	0	0	0	0	0	0	0	0	0	0	0	1.55	1.18	0	0	0
TRINITY_Unigene104329_c0_g1	450	0	0	0	0	0	0	0	0	0	0.41	1.07	0	0	0	0	0	0	0
TRINITY_Unigene10432_c0_g1	2475	9.87	6.92	6.56	4.25	6.87	2.49	7.97	9.42	5.03	3.82	4.86	7.41	2.17	4.33	3.02	1.59	6.72	7.07
TRINITY_Unigene104332_c0_g1	452	0	0	0	0	1.04	0	0	0	0	0	0	0	0	0	0	0	0	0
TRINITY_Unigene104333_c0_g1	715	0	0.29	0	0	0.65	0.6	0	0	0	0	0	0	0	0	0	0	0	0.25
TRINITY_Unigene10433_c0_g1	1946	8.4	9.25	5.86	7.83	2.78	4.72	7.07	1.61	3.05	15.37	18.05	14.48	11.05	19.91	11.04	12.22	12	7.18
TRINITY_Unigene104342_c0_g1	454	0	0	0	0	0	0	0	0	0	0	0	0	0	0	0	0	0	1.24
TRINITY_Unigene104344_c0_g1	446	0	0	0	0	0	0	0	0	0	0	0	0.45	0.53	1.89	0	0	0	0
TRINITY_Unigene104349_c0_g1	4696	15.15	17.21	20.47	17.39	20.15	28.22	38.38	18.57	26.78	10.74	11.09	13.44	13.2	13.7	13.82	16.97	22.91	21.77
TRINITY_Unigene104349_c1_g1	501	0	0	0	0	0	0	0	0	0	0	0	0	0	0	0.82	0	0	0
TRINITY_Unigene10434_c0_g1	5906	5.88	7.33	12.01	11.44	25.81	36.77	22.4	16.61	33.39	3.59	3.91	6.59	7.43	5.28	6.2	14.98	20.66	20.58
TRINITY_Unigene104351_c0_g1	986	0	0	0	0	0	0	0.82	0	0	0.1	0.14	0.8	0	0	0	0	0	0
TRINITY_Unigene104352_c0_g1	362	0	0	0	0	0	0	0	0	2.34	0	0	0	0	0	0	0	0	0
TRINITY_Unigene104355_c0_g1	1005	0	0	0	0.78	0	0	1.99	0	0	0.1	0	0	0	0	0	0	0	0
TRINITY_Unigene104357_c0_g1	541	0	0	0	0	0	0	0	0	0	0	0	0	0.35	0	0	0	0	0
TRINITY_Unigene10435_c0_g1	2822	104.31	99.9	90.68	138.27	165.08	139.1	182.85	164.1	99.52	34.2	27.62	30.57	20.14	36.26	23.16	29.57	102.56	164.79
TRINITY_Unigene104362_c0_g1	672	0	0	0.53	0	0	0	0	0	1.09	0	0.24	0.2	0.71	0	0	0.86	0	0
TRINITY_Unigene104363_c0_g1	467	0.9	0.64	0	1.88	0	0	0	0	0	0	0.49	0	0	0	0	0	0	0
TRINITY_Unigene104369_c0_g1	409	0	0	0	0	0	0	0	0	0	1.04	0	0	1.34	0	0	0	0	0
TRINITY_Unigene10436_c0_g1	3125	25.65	37.53	43.94	33.29	25.17	27.17	24.29	17.77	26.59	18.2	23.66	32	22.66	22.15	20.63	25.67	28.94	16.73
TRINITY_Unigene104379_c0_g1	828	0.16	0	0.19	1.03	0	0.24	0	1.56	0.2	0	0	0.15	0	0	0	0	0.22	0
TRINITY_Unigene10437_c0_g1	1322	56.71	25.68	27.75	60.14	40.34	38.77	37.58	26.49	22.56	53.11	27.8	46.38	36.1	59.15	43.9	45.12	38.84	10.19
TRINITY_Unigene104382_c0_g1	483	0	0	0	1.74	0	0	0	0	0	0	0	0	0	0	0	0	0	0
TRINITY_Unigene104385_c0_g1	1058	0	0	0	0	0	0	0	0	4.7	0	0	0	0	0	0	0	0	0
TRINITY_Unigene10438_c0_g1	1163	123.25	66.38	70.52	92.55	80.23	70.02	101.03	56.32	39.88	29.12	24.71	30.22	39.2	28.25	49.21	24.45	30.05	42.43
TRINITY_Unigene104392_c0_g1	757	0	0	0	0	0	0	0	0	0	0	0	0	0	1.04	0.79	0.24	0	0
TRINITY_Unigene104394_c0_g1	385	0	0	0	1.55	0	0	0	0	0	0	0	0	0	0	0	0	0	0
TRINITY_Unigene104396_c0_g1	770	0	0	0	0	0	0	0	0	0.65	0	0	0	0	0	0	0	0	0
TRINITY_Unigene10439_c0_g1	2570	2.79	1.53	0.99	1.43	2.83	2.33	8.39	3.89	7.33	73.01	65.69	53.99	55.87	59.46	50.16	19.65	25.94	22.18
TRINITY_Unigene1043_c0_g1	7259	6.45	8.4	6.5	4.89	6.26	5.29	12.25	6.98	14.42	9.19	9.8	11.61	11.52	10.44	10.58	7.16	11.5	7.02
TRINITY_Unigene104402_c0_g1	800	0.17	0	0.4	0	0	0	0.28	0	0.62	0.28	0.18	0	0.18	0	0	0	0	0.42
TRINITY_Unigene104403_c0_g1	579	2.02	0	0	3.65	0	2.14	0	0	0	0	0	0	0	0	0	0	0	0
TRINITY_Unigene104406_c0_g1	1910	792.18	848.48	589.15	906.83	748.59	1159.83	1561.98	1771.59	1045.89	842.84	816.72	678.81	513.52	709.68	289.93	1145.63	2245.07	1468.25
TRINITY_Unigene104406_c1_g1	893	0	0	0	0	0	0	0	0.31	0	0.24	0.31	0	0	0	0	0	0.2	0
TRINITY_Unigene10440_c0_g1	1181	0.2	1	0	0	0	0.15	0	0	0.12	3.87	8.18	0.18	2.09	0	3.48	0	0	0
TRINITY_Unigene104414_c0_g1	414	0	0	0.72	0	0	0	0	0	0	0	1.33	1.65	0	0	0	0	0	0
TRINITY_Unigene104417_c0_g1	881	0	0	0	1.25	0.79	1.09	0	0.16	0	0.24	0.8	0	0	0	0.16	0	0	0
TRINITY_Unigene104418_c0_g1	351	0	0	0	1.05	0	0	0	0	0	0	0	0	0	0	0	0	0	0
TRINITY_Unigene10441_c0_g1	1407	25.21	38.75	56.87	9.39	11.76	25.42	56.56	23.74	18.29	40.71	37.47	61.52	40.04	36.27	34.28	23.35	11.32	22.78
TRINITY_Unigene10441_c1_g1	444	0	0	0	0	0	0	0	0	0	0	0	0.46	0.54	0	4.88	0	0	0
TRINITY_Unigene104425_c0_g1	303	0	0	0	0	0	0	0	0	0	0	0	0	0	0	0	0	0	0
TRINITY_Unigene104427_c0_g1	350	0	0	0	0	0	0	0	0	0	0	0	0	0	0	0	0	0	0
TRINITY_Unigene104428_c0_g1	689	0.86	0	0	0	0	0	0	0	0	0	0	0.58	0	1.21	0	0	0.3	0
TRINITY_Unigene104428_c0_g2	354	0	0	0	0	0	0	0	0	0	0	0	0	0	1.88	0	0	0	0
TRINITY_Unigene10442_c0_g1	898	0	1.44	0.34	0	0	0.64	0	0	0.35	0	0.47	0.26	0	0.13	0	0.36	0	0.18
TRINITY_Unigene10442_c1_g1	465	0	2.58	0	0	0	0	0	0	0	0.38	0	0	0	0	0	0	0	0
TRINITY_Unigene10443_c0_g1	2728	9.81	11.89	6.86	8.92	8.29	3.38	32.28	15.1	16.9	35.51	43.08	36.59	32.46	36.26	48.55	23.99	20.5	13.91
TRINITY_Unigene10443_c1_g1	530	0	0	0	0	0	0	0	0	0	0	0	0.62	0	0	0.37	0	0	0
TRINITY_Unigene104445_c0_g1	374	0	0	0	7.62	0	0	3.15	0	0	0	0	0	0	0	0	0	0	0
TRINITY_Unigene104445_c0_g2	329	0	0	0	0	0	0	0	0	0	0	0	1.21	0	0	0	0	0	0
TRINITY_Unigene10444_c0_g1	1973	4.4	3.67	2.47	1.87	3.7	2.91	5.6	1.24	3	3.62	1.96	1.68	1.46	3.2	1.58	0.66	0.93	0.39
TRINITY_Unigene104450_c0_g1	624	0	0	0	0	0	0	0	0	0	0	0	0.23	0.54	0	0	0.33	0	0
TRINITY_Unigene104450_c0_g2	497	0	0	0	0	0	0	0	0	0	0.32	0	0	1.67	0	0	0	0	0
TRINITY_Unigene104451_c0_g1	796	0	0	0	0.36	0	0	0.28	0	0.41	0	0	0	0.36	0	0	0	0.24	0
TRINITY_Unigene104454_c0_g1	633	0	0	0	0	0	0	0	0	0.6	0	0	0	0	0	0	0	0	0
TRINITY_Unigene10445_c0_g1	828	0	0.23	0.77	0.51	0	0	0.26	0	0	0	0	1.75	0.34	0	0	0.21	0	0
TRINITY_Unigene10445_c2_g1	301	0	0	0	0	0	0	0	0	0	13.33	0	0	4.44	0	0	0	0	0
TRINITY_Unigene10445_c2_g2	1148	0	0	0	0	0	0	0	0	0	0	0	0	0	0	0	0	0	6.49
TRINITY_Unigene104464_c0_g1	506	0	0	0	0	0.81	0	0	0	0	0	0	0	1.2	0	0	0	0	0
TRINITY_Unigene10446_c0_g1	1761	159.3	186.67	189.29	117.67	163.01	157.12	295.9	221.03	151.96	187.03	177.54	158.81	149.08	155.1	142.43	124.2	185.49	171.26
TRINITY_Unigene104471_c0_g1	1517	0	0.1	0	0	0.31	0.21	0.23	0	0.17	0	0	0.46	0.15	0	0.08	0.09	0.2	0
TRINITY_Unigene104472_c0_g1	446	0	0	0	2.09	0	0	0	0.56	0	0.83	0	0.91	0	0	0	0	0	0
TRINITY_Unigene104473_c0_g1	408	0	0	0	0	0	0	0	0	0	0	0	0	0	0	0.68	0	0	0
TRINITY_Unigene10447_c0_g1	1498	162.19	159.15	153.73	188.85	164.9	153.23	159.29	160.15	157.96	78.83	70.99	58.1	83.01	70.51	65.45	53.75	109.83	185.1
TRINITY_Unigene10448_c0_g1	1471	1.58	1.08	2.06	3.53	0.65	0.11	0	0.4	1.54	0	0.25	0	0	0	0	0	0	0.46
TRINITY_Unigene104492_c0_g1	567	0	0	0	0	0.97	0.44	0	0	0.37	0	0	0	0	0	0	0	0	1.52
TRINITY_Unigene104494_c0_g1	486	0	0	0	0	0	0	0	0	0	0	0	0	0	0	1.76	0	0	0
TRINITY_Unigene104497_c0_g1	571	0	0	0	0.94	0	0	0.5	0	0	0.99	0	0	0.95	0	0	0	0	0
TRINITY_Unigene104499_c0_g1	399	0	0	0	0	0	0	1.25	0	0	0	0	0	0	0	0	0	0	0
TRINITY_Unigene10449_c0_g1	1538	0	0	0	0	0	0	0	0	0	10.06	0	0	0	0	0	0	0	0
TRINITY_Unigene10449_c1_g1	434	0	0	0	1.67	0	0	0	0	6.01	0	0	0	0	0	0	0	1.65	0.7
TRINITY_Unigene1044_c0_g1	628	19.76	8.22	0	14.52	0	0	0	0	5.19	0	0	0	9.28	0	0	0	0	0
TRINITY_Unigene10450_c0_g1	2203	16.72	10.79	11.45	10.94	7.93	5.41	10.15	9.85	6.87	22.51	20.08	18.98	21.45	16.79	25.92	15.04	12.47	13.14
TRINITY_Unigene104511_c0_g1	559	0	0.44	0	0	0	0	0.52	0	0.76	0	0	0	0	0	0	0	0	0
TRINITY_Unigene104513_c0_g1	367	0	0	0	2.7	0	0	0	0	0	0	0	0	0	0	0	0	0	0
TRINITY_Unigene104514_c0_g1	375	0	0	0	2.52	0	0	0	0	0	1.36	0	2.97	0	0	0	2.29	0	0
TRINITY_Unigene104515_c0_g1	389	0	0	0	0	1.57	0	0	0	0	0	0	0	0	0	0	0	0	1.92
TRINITY_Unigene104518_c0_g1	535	0	0	0	0	0	0	0	0	1.24	0	0	0	0	0	0	0	0	0
TRINITY_Unigene10451_c0_g1	1708	38.51	34.12	37.36	30.96	25.29	28.41	27.27	20.56	21.42	43.65	39.41	28.34	31.8	27.05	35.22	30.41	18.6	15.51
TRINITY_Unigene104524_c0_g1	413	0	0	0	0	0	0	0	0	0	0	0	0	1.96	0	0	0	0	0
TRINITY_Unigene10452_c0_g1	425	0	0	2.02	0	0	0.83	1.02	1.28	0.71	0	0	0.51	0	2.13	0	0	0	1.48
TRINITY_Unigene10452_c3_g1	3356	6.59	86.97	61.25	215.24	169.57	57.75	649.93	465.19	702.28	6.8	65.99	87.75	1.18	3.34	3.69	30.29	1328.6	376.04
TRINITY_Unigene104536_c0_g1	394	0	0	0	0	0	0	0	0	0	0	0	0	0	0	0	0	0	1.85
TRINITY_Unigene10453_c0_g1	1851	0.68	0.99	1.77	9.52	17.49	12.88	0.18	2.37	1.45	0	0	0	0	0.11	0	0.07	0.31	0.42
TRINITY_Unigene104540_c0_g1	655	0	0	0	0	0	0.34	0	0	0	0	0.51	0	0	0	0	0	0	1.17
TRINITY_Unigene104545_c0_g1	410	0	0	0	1.94	0	0	0	0	0	0	0	0.57	0	0	0	0	0	0
TRINITY_Unigene104545_c0_g2	407	0	0	1.52	0	0	0	0	0	0	0	0	1.73	0	1.2	0	0.87	0	0
TRINITY_Unigene104547_c0_g1	409	0	0	0	0	0	0	0	0	0	0	0	2.85	0	0.59	0	0	0	0
TRINITY_Unigene104548_c0_g1	321	0	0	0	10.47	0	0	0	0	0	0	0	0	0	0	0	0	0	0
TRINITY_Unigene104550_c0_g1	302	0	0	0	0	0	0	0	0	0	0	2.19	0	0	1.88	0	0	0	0
TRINITY_Unigene104555_c0_g1	308	0	0	0	0	0	0	0	2.14	0	0	0	0	0	0	0	0	0	0
TRINITY_Unigene104557_c0_g1	337	0	0	0	0	0	0	0	0	0	0	0	0	0	0	0	0	0	0
TRINITY_Unigene104559_c0_g1	480	0	0	0	0	0	0	0	0	0	0	0	0	0	0	0	0	0	0
TRINITY_Unigene10455_c0_g1	671	5.14	3.52	1.07	0.95	0	0	2.23	0	1.09	4.64	18.5	37.82	22.75	143.15	6.44	1.72	0.32	0.56
TRINITY_Unigene10455_c1_g1	556	0	2.22	2.6	0.66	0	0	0	0	0	5.96	1.7	0.28	0.99	1.17	1	0	0	0
TRINITY_Unigene10456_c0_g1	739	0.57	3.84	4.57	0	3.91	4.53	1.58	4.97	2.33	3.34	0	0.35	0.41	0.36	0.2	1.22	1.87	2.4
TRINITY_Unigene104575_c0_g1	445	0	0	0	0	0	0	0	0	1.25	0	0	0	0	0	0	0	0	0
TRINITY_Unigene10457_c0_g1	1124	0.32	1.67	1.13	1.12	0	0.31	25.79	13.46	28.31	2.63	2.3	3.91	1.12	0.7	0.79	21.32	18.9	17.54
TRINITY_Unigene104582_c0_g1	715	0	0	0	0	0	0	0	0	0	0	0	0	0.85	1.52	0	0	0	0
TRINITY_Unigene104585_c0_g1	314	0	0	0	0	0	2.42	0	0	0	0	1.81	0	0	0	0	0	0	0
TRINITY_Unigene10458_c0_g1	1622	0	0.58	1.83	0	2.73	0	0	0.14	0	0	0	0	0	0	0	0	0	0.17
TRINITY_Unigene10458_c0_g2	839	0	0	0	0	0	0	0	1.19	0	0.79	0	0	0	1.49	0	0	0	0
TRINITY_Unigene10458_c0_g3	359	0	0	0	0	0	6.98	0	0	0	0	0	0	0	0	0	0	0	0
TRINITY_Unigene104599_c0_g1	613	0	0	0	0	0	0	0	0	0	0	0.28	0	0	0.25	0	0	0	0
TRINITY_Unigene10459_c0_g1	391	0	0	0	0.21	0	0	1.34	1.64	0	0	2.35	1.95	0	0	0.77	0.99	2.3	7.57
TRINITY_Unigene1045_c0_g1	2739	56.28	58.28	61.56	53.66	67.95	66.23	110.3	84.13	58.81	66.99	58.85	53.25	50	45.66	41.78	41.64	61.92	57.05
TRINITY_Unigene1045_c0_g2	2357	18.34	12.68	11.13	12.12	8.42	10.22	18.59	10.74	14.8	37.77	33.25	29.96	27.01	25.71	23.27	30.34	30.77	15.43
TRINITY_Unigene104602_c0_g1	421	0	0	0	0	0	0	0	0	2.9	0	0	0	0	0	0	0	0	0
TRINITY_Unigene104605_c0_g1	318	0	0	0	0	0	0	0	0	0	0	0	0	0	0	0	0	0	0
TRINITY_Unigene10460_c0_g1	2538	0	0	0	0	0	0	0	0	0.34	0.73	1.21	1.84	1.26	1.43	1.49	1.15	0.32	0.1
TRINITY_Unigene10460_c0_g2	789	0	0	0	0	0	0	0	0.56	0.21	0	0.38	0	0.73	0	0.74	0.44	0.24	0
TRINITY_Unigene10460_c0_g3	1887	58.42	52.83	48.92	40.86	21.48	19.72	61.49	56.78	45.62	42.41	37.85	33.24	29.17	34.43	37.71	24.08	28.2	49.5
TRINITY_Unigene10460_c0_g4	1379	0	0	0	0	0	0	0	2.87	0	0	0	0	0	0	0	0	0.44	0
TRINITY_Unigene104610_c0_g1	319	0	0	0	0	0	0	0	0	0	0	0	0	0	0	0	0	0	0
TRINITY_Unigene10461_c0_g1	1096	0	0	0	0.7	0	0.49	0	0	0.13	0.45	0	0	0.46	0.51	0	1.1	1.05	0.27
TRINITY_Unigene104621_c0_g1	829	0	0	0	2.32	0	0	0.26	0	0	0	0.35	0	0	0	0.51	0	0	0.4
TRINITY_Unigene104622_c0_g1	423	0	0	0	0	0	0	0	0	0	0	0	0	0.61	0	0	0.78	0	0
TRINITY_Unigene104623_c0_g1	431	0	0	0	0	2.35	0	0	0	0	0	0	0	0	0	0	0	0	0
TRINITY_Unigene104627_c0_g1	351	0	4.31	0	0	0	0	0	0	0	0	0	0	1.11	0	0	0	0	0
TRINITY_Unigene10462_c0_g1	1017	0.48	1.73	1.44	0.77	0	0.54	0.2	0	0.44	0.2	0.26	0.33	0.26	0.57	0	0.46	1.16	0.6
TRINITY_Unigene104630_c0_g1	417	0	0	0	0	0	0	0	0	0	0	0	0	0	1.12	0	0.81	0	0
TRINITY_Unigene104631_c0_g1	654	0	0	0	0	0	0	0	0	0.57	0	0.25	0	0	0.44	0	0	0.99	0
TRINITY_Unigene104634_c0_g1	439	0	0	0	0	0	0	0	0	0	0.87	0	0	0	0	0	0	0	0
TRINITY_Unigene104635_c0_g1	698	0.84	0.6	0	0	0.23	0	0	0	0	0	0	0.19	0	0.59	0.22	0	0	0
TRINITY_Unigene104636_c0_g1	356	0	0	0	0	0	0	0	4.56	0	0	0	0	0	0	0	0	0	0
TRINITY_Unigene104637_c0_g1	540	0	0	0	0	0	0.49	0	0	0	0.27	0	0.6	0	0	0	0	0	0
TRINITY_Unigene10463_c0_g1	2589	17.25	16.76	12.53	36.87	26.12	26.66	29.64	18.61	20.73	40.16	34.55	29.09	30.77	40.67	32.84	16.47	28.08	47.21
TRINITY_Unigene104641_c0_g1	311	0	2.37	0	0	0	0	0	0	0	0	3.79	0	0	0	0	0	0	0
TRINITY_Unigene104642_c0_g1	524	0	0	0	0	0	0	0	0	0	0	0	0	0.37	0	0.75	0	0	0
TRINITY_Unigene104642_c0_g2	308	0	0	0	0	0	0	0	0	0	0	0	0	0	6.82	0	0	6.55	0
TRINITY_Unigene10464_c0_g1	1376	0.57	0.59	1.17	12.26	2.02	1.09	2.1	0.26	0.98	0.2	0	0.22	0.69	0.15	0.17	0	0.44	1.62
TRINITY_Unigene104658_c0_g1	395	0	2.93	0	0	0	0	0	0	0	0	0	0	0	0	0	0	0	0
TRINITY_Unigene10465_c0_g1	309	0	0	0	3.55	28.98	20.91	122.92	21.1	13.77	16.12	37.15	4.86	19.42	6.72	0	66.2	19.3	2.45
TRINITY_Unigene104664_c0_g1	878	0	0.42	0	0	0.32	0	0.24	0	0	0.12	0	0	0	0	0.32	0	0	0
TRINITY_Unigene104669_c0_g1	480	0	0	0	0	0	0	0	0	0	0	0	1.53	0	0	0	0	0	0
TRINITY_Unigene10466_c0_g1	2132	15.07	20.86	26.38	17.21	17.88	17.71	17.36	13.33	31.79	4.08	6.7	11.59	4.82	5.85	3.05	3.28	23.14	31.9
TRINITY_Unigene104672_c0_g1	336	0	0	0	0	0	0	0	0	0	0	0	0	0	0	0	0	0	13.31
TRINITY_Unigene104672_c0_g2	587	0	0	0	0	0	0	0	0	0	0	0	0	0	0	0	0	0	0
TRINITY_Unigene10467_c0_g1	1927	1.52	0.47	0.2	1.22	0.41	0.32	2.09	0.17	0.46	0.36	1.19	0.89	0.46	0.67	0.58	0.34	0.15	0.61
TRINITY_Unigene104680_c0_g1	1288	0.27	0	0	0	0	0	0	0	0	0	0	0.96	0	0	0	0	0	0
TRINITY_Unigene104688_c0_g1	509	0	0	0	0	0	0	0	0	1.83	0	0	1.01	0	0	0	0	0	0
TRINITY_Unigene104688_c0_g2	459	0	0	0	0	0	0	0	0	0	0	1.02	1.27	0.5	0	0	0	0	0
TRINITY_Unigene10468_c0_g1	1263	5.26	5.62	2.71	5.13	1.85	0.54	1.17	4.18	2.52	5.44	6.72	3.29	4.52	6.76	4.55	5.15	1.86	0.67
TRINITY_Unigene104693_c0_g1	721	0	0	0	0.21	0	0	0	0	0	0	0.22	0.54	0.42	0	0	0	0	0
TRINITY_Unigene104698_c0_g1	359	0	0	0	1.94	0	0	0	0	0	0	0	1.72	0	0	0	0	0	0
TRINITY_Unigene10469_c0_g1	353	0	0	0	0	0	0	0	0	0	8.37	3.32	0	0	0	0	1.44	0	0
TRINITY_Unigene1046_c0_g1	4986	7.18	6.93	8.87	7.51	2.02	5.13	11.35	3.01	5.88	7.12	6.68	5.78	8.8	6.73	7.3	5.93	8.75	4.79
TRINITY_Unigene104700_c0_g1	420	0	0	0	0	0	0	0	0	0	0	0	0	0	0	0	0	0	1.53
TRINITY_Unigene10470_c0_g1	2340	40.47	32.18	45.65	21.74	8.02	11.14	18.95	29.08	13.09	9.69	8.55	16.74	15.09	18.11	19.04	16.5	14.75	19.96
TRINITY_Unigene104710_c0_g1	325	0	0	0	0	0	0	0	0	3.62	0	0	0	0	0	3.02	0	0	0
TRINITY_Unigene104715_c0_g1	450	0	0	0	0	0	2.17	0.87	0	0.61	0	1.07	0.89	0	0	0	0	0	0
TRINITY_Unigene104715_c0_g2	1108	0.21	0	0.26	0	0	0.64	0.35	0.35	0	0.18	0	0.49	0.11	0	0.11	0	0	0.13
TRINITY_Unigene10471_c0_g1	3773	52.14	50.32	62.39	70.51	71.71	85.72	85.38	68.06	113.68	30.88	32.62	32.95	29	25.63	27.48	30.12	57.31	90.38
TRINITY_Unigene10471_c1_g1	417	0	0	0	0	0	0	0	0	0	0	0	1.62	0	0	0	0	0	0
TRINITY_Unigene104721_c0_g1	334	0	0	0	0	5.43	1.84	0	0	0	3.11	0	0	0	0	2.69	0	0	0
TRINITY_Unigene104722_c0_g1	337	0	0	0	0	0	0	0	0	0	0	0	0	0	0	0	0	0	0
TRINITY_Unigene10472_c0_g1	2271	0.09	0.98	0.54	0.43	0.1	0.34	0.43	0.38	2.17	11	12.43	12.95	10.93	9.32	16.86	12.66	10.27	1.95
TRINITY_Unigene104730_c0_g1	940	0.27	0	0.8	0	0.29	0	0	0	0	0	0.15	0.85	0.57	0	0	0	0	0
TRINITY_Unigene104731_c0_g1	666	0	0	0	0	0	0	0	0.25	0.28	0	0	0	0	0	0	0	0.64	0
TRINITY_Unigene104735_c0_g1	414	0	0	0	0	0	0	0	0	0	0	0	0	1.3	0	0	0	0.95	0
TRINITY_Unigene10473_c0_g1	406	0	0	0	0	0	0	3.54	3.65	1.61	1.6	0	1.75	0	2.42	0.69	0.88	2.03	0
TRINITY_Unigene104747_c0_g1	725	0	0	0	0	1.91	0.58	0	0.85	0	0	0	0	0	0	0	1.01	0	0
TRINITY_Unigene104748_c0_g1	530	0.69	0.49	0	0	0	0	0	0	0	0	0	1.24	0.36	1.94	0	0	0	0
TRINITY_Unigene104749_c0_g1	315	0	0	0	0	0	0	0	0	0	0	0	0	0	0	0	0	0	0
TRINITY_Unigene104750_c0_g1	318	0	0	0	0	0	0	0	0	4	0	0	0	0	0	0	0	0	0
TRINITY_Unigene104754_c0_g1	340	0	0	0	0	0	0	0	0	2.99	0	0	0	0	0	0	0	0	0
TRINITY_Unigene10475_c0_g1	3740	1.09	0.26	1.12	8.03	3.97	23.25	1.04	2.6	13.26	0.15	0.14	0.47	0.14	0.22	0.11	0.2	0.8	0.93
TRINITY_Unigene10475_c1_g1	484	0	0	0	2.17	0	1.83	0	0	0	0	0	0	0	0	0	0	0	0
TRINITY_Unigene104764_c0_g1	800	0	0.24	0	0	0	0	0	0	0	0.56	0	0.15	0	0	0	0	0	0
TRINITY_Unigene10476_c0_g1	2728	1.98	1.11	1.98	1.89	2.09	2.95	8.03	15.21	23.19	1.65	1.68	4.36	1.4	2.57	0.47	0.87	2.08	32.12
TRINITY_Unigene104776_c0_g1	1160	0.51	0.15	0	0	0.76	0	0.66	1.08	0.37	0.34	0.44	0	0.54	0	0.86	0.38	0.55	1.51
TRINITY_Unigene104776_c0_g2	388	0	0	0	0	0	0	0	0	0	0	0	0	0	0	0	0	0	0
TRINITY_Unigene104783_c0_g1	669	0	0	0	0	0	0	0	0	0	0	3.18	0	0	0	0	0	0	0
TRINITY_Unigene104789_c0_g1	341	0	0	0	0	0	0	0	2.71	0	0	0	0	0	0	0	0	0	0
TRINITY_Unigene10478_c0_g1	2666	13.42	18.07	13.62	10.73	10.7	7.73	12.74	6.62	10.26	11.98	13.01	14.23	9.73	9.28	7	10.61	11.36	10.09
TRINITY_Unigene104790_c0_g1	458	0	0	0	0	0	0	0	0	1.17	0	1.03	0	1	0	0	0	0	0
TRINITY_Unigene104792_c0_g1	596	0	0	0	0	0	0	0	0	0	1.37	0	0	0	0	0	0	0	0
TRINITY_Unigene104795_c0_g1	343	0	0	0	0	0	0	0	0	2.88	0	0	0	0	0	0	0	0	0
TRINITY_Unigene10479_c0_g1	3036	0.33	0.09	0	0	0	0.34	4.27	0.24	1.97	0	4.94	0	0.14	1.08	0	1.76	0	1.29
TRINITY_Unigene1047_c0_g1	706	18.51	8.25	8.59	10.23	3.98	5.48	10.91	14.27	7.26	6.84	9.19	8.19	8.07	7.17	7.69	6.59	6.64	5.42
TRINITY_Unigene1047_c0_g2	764	29.62	25.81	36.88	12.91	15.23	11.57	15.88	21.81	13.47	14.35	14.65	15.95	11.56	13.01	10.28	21.59	14.97	6.14
TRINITY_Unigene104801_c0_g1	464	0	0	0	0	3.93	0	0	0	0	0	0	0	0	0	0	0	0	0
TRINITY_Unigene104803_c0_g1	681	0	0	0	0	0	0	0	0	3.19	0	0	0	0	0	0	0	0	0
TRINITY_Unigene104809_c0_g1	352	0	0	0	0	0	0	0	0	0	0.85	0	0	0	0	0	0	3.46	1.37
TRINITY_Unigene10480_c0_g1	1770	10.28	14.93	14.74	10.93	15.52	9.91	24.2	20.54	14.8	7.06	8.05	8.22	6.43	5.73	6.74	2.72	8.79	15.91
TRINITY_Unigene104818_c0_g1	435	0	0	0	0	0	0	0	0	0	0	0	0	0	0	0	0	0	0
TRINITY_Unigene10481_c0_g1	3977	3.02	2.61	3.41	3.26	1.76	2.5	5.43	4.3	3.64	3.23	4.14	4.9	4.25	3.43	3.93	4.14	5.62	2.1
TRINITY_Unigene104822_c0_g1	846	0.16	0.22	0	0.83	0	1.16	0.26	0	0.19	0	0	0	0	0	0	1.19	0.65	0
TRINITY_Unigene104826_c0_g1	312	0	0	0	0	0	0	0	0	0	0	0	0	0	0	0	0	0	0
TRINITY_Unigene104827_c0_g1	1699	0	0.09	0	0	0	0	0	2.96	0.15	0	0	0	0	0	0	0	0	0
TRINITY_Unigene10482_c0_g1	1411	6.32	14.24	8.12	14.76	7.73	4.92	6.49	6.59	11.16	17.42	12.13	11.66	13.55	15.58	15.86	17.9	10.95	8.51
TRINITY_Unigene104830_c0_g1	446	0	0	0	0	0	1.48	0	0	0	0	0	0	2.14	0	0	0	0	0
TRINITY_Unigene104837_c0_g1	430	0	0	0	0	0	0	0	0	0	0	0	0	0	0	0	0	0	0
TRINITY_Unigene10483_c0_g1	1738	37.05	36.89	38.8	52.72	42.74	36.95	19.81	12.2	16.53	30.12	30.17	30.1	28.68	27.13	28.47	20.91	23.53	21.57
TRINITY_Unigene104840_c0_g1	320	0	0	0	0	0	0	0	0	0	0	0	0	0	0	0	0	0	0
TRINITY_Unigene104847_c0_g1	1064	0	0.16	0	0.36	0.49	0.67	0	0	0	0	1.85	0	0.24	1.6	0.24	0	0	0
TRINITY_Unigene104849_c0_g1	465	0	0	0	0	0	0	0	0	0	0	0	0	0.48	0.85	0	0	0	0
TRINITY_Unigene10484_c0_g1	608	0	0	0	1.12	0	0	0	0	0	0	0	0	0	0	0	0	0	0.33
TRINITY_Unigene10484_c0_g2	728	0	0	0	0.42	0	0	0.65	1.06	0.24	0	0	0.35	0	0	0	0	0.55	4.91
TRINITY_Unigene104850_c0_g1	686	0	0	0	0	0	0	0	0	0	0	0	0	0	0	0.69	0	0	0
TRINITY_Unigene104850_c0_g2	1068	0	0	0.27	0	0	0.33	0.18	0	0.27	0	0	0	0.6	0	0	0.14	0.15	0.28
TRINITY_Unigene104858_c0_g1	517	0	0	0	0	0	0	0	0	0	0	1.18	0	0.38	0	0	0	0	0
TRINITY_Unigene104859_c0_g1	466	0	0	0	0	0	0	0	0	1.12	0	0	0	0	0	0	0	0	0
TRINITY_Unigene104859_c0_g2	687	0	0	0	0	0	0	0	0	2.36	0	0	0	0	0	0	0	0	0
TRINITY_Unigene10485_c0_g1	5062	4.75	6.46	3.34	7.46	4.26	4.23	10.72	10.16	9.78	13.57	10.88	13.92	10.55	12.78	12.64	7.15	10.6	16.32
TRINITY_Unigene10485_c3_g1	598	0	0	0	0	0	0	0	0	0.67	0.23	0	0	0	0	1.46	0	0	0
TRINITY_Unigene10485_c4_g1	351	0	0	0	0	0	0	0	0	0	0	0	0.94	0	0	0	0	0	0
TRINITY_Unigene104861_c0_g1	422	0	0	0	0.6	0	0	0	0	0	0	0	0	0.62	0	0	0	0	0
TRINITY_Unigene10486_c0_g1	1712	42.22	31.68	34.41	33.15	22.4	16.25	17.26	14.42	10.41	25.88	25.81	23.62	20.19	21.01	21.17	12.26	16.6	21.04
TRINITY_Unigene10486_c1_g1	658	1.15	0	0	0	0	0	0	0	0	0.77	0.25	0	0	0	0	0	0	0.29
TRINITY_Unigene104870_c0_g1	409	0	0	0	0	0	1.85	0	0	0	1.57	0	1.71	0	0	0	0	0	0
TRINITY_Unigene104872_c0_g1	343	0	0	0	0	0	0	0	2.64	0	0	0	0	0	0	0	0	0	0
TRINITY_Unigene104873_c0_g1	3927	0	0.46	0.44	0	0.11	0.15	0.08	0.11	0.24	0.02	0.05	0.47	0.08	0.05	0.21	0.15	0.13	0.09
TRINITY_Unigene104873_c1_g1	777	0	0	0	0	0	0	0	0.38	0	0.44	0.58	1.12	0.75	1	0.19	0.23	0	0
TRINITY_Unigene10487_c0_g1	1449	29.67	18.3	25.51	12.41	16.85	24.4	24.24	23.62	8.49	11.96	15.32	2.22	12.3	23.73	22.61	12.99	13.92	16.19
TRINITY_Unigene104880_c0_g1	500	0	0	0	0	0	0	0	0	0	0.32	0	0.35	0.41	0	0	0	0	0
TRINITY_Unigene10488_c0_g1	990	0.75	1.98	8.36	0.66	2.82	0	2.24	2.95	0.45	1.14	0.68	0.91	0.66	1.18	0	0.16	0.34	1.09
TRINITY_Unigene104893_c0_g1	308	0	0	0	0	0	0	0	0	0	0	0	0	0	0	0	0	0	0
TRINITY_Unigene104894_c0_g1	440	0	0	1.23	0	0	0	0	0	0	0	0	1.41	0	0	0	0	0	0
TRINITY_Unigene104898_c0_g1	1017	0	0	0	0	0	0.18	0	0	0.29	0	0	0.11	0	0.23	0	0	0	0
TRINITY_Unigene10489_c0_g1	1083	1.55	1.28	2.12	22.17	1.67	7.72	0.36	50.14	20.5	0	0	0.3	0.35	0	0.24	0	2.73	22.97
TRINITY_Unigene1048_c0_g1	1394	0.16	0.69	0.19	0.43	0	0.6	1.16	0.94	0.19	2.4	2.62	1.6	2.04	1.13	2.65	2.52	1.64	1.89
TRINITY_Unigene104901_c0_g1	332	0	0	0	0	0	5.66	0	0	0	0	0	2.34	0	0	0	0	0	0
TRINITY_Unigene104905_c0_g1	319	0	0	0	0	0	0	0	0	0	0	0	0	1.67	5.78	0	0	0	0
[truncated: 110,911 more rows]
