# Supplementary material for: Transcriptome profiles reveal response mechanisms and key role of PsNAC1 in Pinus sylvestris var. mongolica to drought stress
Source: BMC Plant Biol. 2024 Apr 26;24:343. doi: 10.1186/s12870-024-05051-2 (PMC11046967; doi:10.1186/s12870-024-05051-2)
Supplement: Supplementary file 4 — Supplementary Material 4. [file 12870_2024_5051_MOESM4_ESM.xlsx]

## Sheet: Sheet1
Table S3-The annotations of all unigenes in Pinus sylvestris var. mongolica
query	seed_ortholog	evalue	score	eggNOG_OGs	max_annot_lvl	COG_category	Description	Preferred_name	GOs	EC	KEGG_ko	KEGG_Pathway	KEGG_Module	KEGG_Reaction	KEGG_rclass	BRITE	KEGG_TC	CAZy	BiGG_Reaction	PFAMs
TRINITY_Unigene4892_c0_g1_i1.p1	4432.XP_010261986.1	0.0	2670.0	COG5271@1|root,KOG1808@2759|Eukaryota,37M93@33090|Viridiplantae,3G73J@35493|Streptophyta	35493|Streptophyta	U	Nuclear chaperone required for maturation and nuclear export of pre-60S ribosome subunits	-	GO:0000027,GO:0003674,GO:0003824,GO:0005488,GO:0005509,GO:0005575,GO:0005622,GO:0005623,GO:0005737,GO:0005911,GO:0006139,GO:0006364,GO:0006396,GO:0006725,GO:0006807,GO:0006996,GO:0007275,GO:0008150,GO:0008152,GO:0009506,GO:0009507,GO:0009526,GO:0009536,GO:0009553,GO:0009941,GO:0009987,GO:0010467,GO:0016043,GO:0016070,GO:0016072,GO:0016462,GO:0016787,GO:0016817,GO:0016818,GO:0016887,GO:0017111,GO:…	-	ko:K14572	ko03008,map03008	-	-	-	ko00000,ko00001,ko03009	-	-	-	AAA_5
TRINITY_Unigene4892_c0_g1_i1.p2	3218.PP1S134_120V6.1	0.0	1867.0	COG5271@1|root,KOG1808@2759|Eukaryota,37M93@33090|Viridiplantae,3G73J@35493|Streptophyta	35493|Streptophyta	U	Nuclear chaperone required for maturation and nuclear export of pre-60S ribosome subunits	-	GO:0000027,GO:0003674,GO:0003824,GO:0005488,GO:0005509,GO:0005575,GO:0005622,GO:0005623,GO:0005737,GO:0005911,GO:0006139,GO:0006364,GO:0006396,GO:0006725,GO:0006807,GO:0006996,GO:0007275,GO:0008150,GO:0008152,GO:0009506,GO:0009507,GO:0009526,GO:0009536,GO:0009553,GO:0009941,GO:0009987,GO:0010467,GO:0016043,GO:0016070,GO:0016072,GO:0016462,GO:0016787,GO:0016817,GO:0016818,GO:0016887,GO:0017111,GO:…	-	ko:K14572	ko03008,map03008	-	-	-	ko00000,ko00001,ko03009	-	-	-	AAA_5
TRINITY_Unigene18041_c0_g1_i9.p1	4432.XP_010261096.1	0.0	5557.0	KOG1776@1|root,KOG1776@2759|Eukaryota,37NYR@33090|Viridiplantae,3G7MS@35493|Streptophyta	35493|Streptophyta	T	Auxin transport protein	-	GO:0000003,GO:0000902,GO:0003006,GO:0005575,GO:0005622,GO:0005623,GO:0005737,GO:0005829,GO:0005911,GO:0006810,GO:0007275,GO:0008150,GO:0009314,GO:0009416,GO:0009506,GO:0009605,GO:0009607,GO:0009620,GO:0009628,GO:0009639,GO:0009640,GO:0009653,GO:0009719,GO:0009725,GO:0009733,GO:0009791,GO:0009826,GO:0009914,GO:0009926,GO:0009987,GO:0010015,GO:0010016,GO:0010033,GO:0010101,GO:0010102,GO:0010229,GO:…	2.3.2.27	ko:K10691	ko05165,ko05203,map05165,map05203	-	-	-	ko00000,ko00001,ko01000,ko04121	-	-	-	E3_UbLigase_R4,ZZ
TRINITY_Unigene18041_c0_g1_i9.p2	3750.XP_008362224.1	2.93e-85	268.0	KOG1776@1|root,KOG1776@2759|Eukaryota,37NYR@33090|Viridiplantae,3G7MS@35493|Streptophyta,4JJE2@91835|fabids	35493|Streptophyta	T	Auxin transport protein	-	GO:0000003,GO:0000902,GO:0003006,GO:0005575,GO:0005622,GO:0005623,GO:0005737,GO:0005829,GO:0005911,GO:0006810,GO:0007275,GO:0008150,GO:0009314,GO:0009416,GO:0009506,GO:0009605,GO:0009607,GO:0009620,GO:0009628,GO:0009639,GO:0009640,GO:0009653,GO:0009719,GO:0009725,GO:0009733,GO:0009791,GO:0009826,GO:0009914,GO:0009926,GO:0009987,GO:0010015,GO:0010016,GO:0010033,GO:0010101,GO:0010102,GO:0010229,GO:…	2.3.2.27	ko:K10691	ko05165,ko05203,map05165,map05203	-	-	-	ko00000,ko00001,ko01000,ko04121	-	-	-	E3_UbLigase_R4,ZZ
TRINITY_Unigene12983_c0_g1_i3.p1	13333.ERN09446	0.0	5384.0	28IDA@1|root,2QQPY@2759|Eukaryota,37MBW@33090|Viridiplantae,3GEHS@35493|Streptophyta	35493|Streptophyta	O	negative regulation of inclusion body assembly	-	GO:0003674,GO:0005488,GO:0005515,GO:0005575,GO:0005622,GO:0005623,GO:0005634,GO:0005737,GO:0005739,GO:0006457,GO:0008150,GO:0009987,GO:0030424,GO:0030425,GO:0030544,GO:0031072,GO:0036477,GO:0042995,GO:0043005,GO:0043226,GO:0043227,GO:0043229,GO:0043231,GO:0044087,GO:0044424,GO:0044444,GO:0044463,GO:0044464,GO:0044877,GO:0048519,GO:0048523,GO:0050789,GO:0050794,GO:0051087,GO:0051128,GO:0051129,GO:…	-	ko:K17592	-	-	-	-	ko00000,ko01009	-	-	-	zf-C3HC4_3
TRINITY_Unigene8130_c0_g1_i22.p1	3218.PP1S314_26V6.1	0.0	4416.0	COG5043@1|root,KOG1809@2759|Eukaryota,37IJB@33090|Viridiplantae,3GAN0@35493|Streptophyta	35493|Streptophyta	U	Vacuolar protein sorting-associated protein	-	-	-	ko:K19525	-	-	-	-	ko00000	-	-	-	C2,Chorein_N,Pex24p,SHR-BD,VPS13,VPS13_C,VPS13_mid_rpt,Vps62
TRINITY_Unigene5084_c0_g1_i8.p2	13333.ERN17697	8.44e-316	906.0	COG0520@1|root,KOG2142@2759|Eukaryota,37PXD@33090|Viridiplantae,3G9N6@35493|Streptophyta	35493|Streptophyta	H	superfamily protein	-	-	2.8.1.9	ko:K15631	ko00790,map00790	-	R11583	-	ko00000,ko00001,ko01000	-	-	-	-
TRINITY_Unigene3394_c0_g1_i4.p1	88036.EFJ25093	1.06e-96	300.0	KOG0254@1|root,KOG0254@2759|Eukaryota,37HIS@33090|Viridiplantae,3G9PB@35493|Streptophyta	35493|Streptophyta	U	Belongs to the major facilitator superfamily. Sugar transporter (TC 2.A.1.1) family	INT3	GO:0003674,GO:0005215,GO:0005351,GO:0005355,GO:0005402,GO:0005575,GO:0005623,GO:0005886,GO:0006810,GO:0006811,GO:0006812,GO:0008150,GO:0008324,GO:0008643,GO:0008645,GO:0015075,GO:0015077,GO:0015078,GO:0015144,GO:0015145,GO:0015149,GO:0015291,GO:0015293,GO:0015294,GO:0015295,GO:0015318,GO:0015672,GO:0015749,GO:0016020,GO:0022804,GO:0022857,GO:0022890,GO:0034219,GO:0034220,GO:0044464,GO:0046323,GO:…	-	ko:K08150	-	-	-	-	ko00000,ko02000	2.A.1.1.25,2.A.1.1.62,2.A.1.1.63,2.A.1.1.66,2.A.1.8	-	-	Sugar_tr
TRINITY_Unigene3394_c0_g1_i4.p2	3827.XP_004515584.1	4.96e-71	228.0	KOG0254@1|root,KOG0254@2759|Eukaryota,37MDA@33090|Viridiplantae,3GB95@35493|Streptophyta,4JE4Q@91835|fabids	35493|Streptophyta	U	Belongs to the major facilitator superfamily. Sugar transporter (TC 2.A.1.1) family	-	GO:0000325,GO:0003674,GO:0005215,GO:0005365,GO:0005366,GO:0005575,GO:0005622,GO:0005623,GO:0005737,GO:0005773,GO:0005774,GO:0005886,GO:0005887,GO:0006810,GO:0006811,GO:0006812,GO:0008150,GO:0008324,GO:0009705,GO:0015075,GO:0015077,GO:0015078,GO:0015166,GO:0015291,GO:0015293,GO:0015294,GO:0015295,GO:0015318,GO:0015672,GO:0015791,GO:0015798,GO:0015850,GO:0016020,GO:0016021,GO:0022804,GO:0022857,GO:…	-	ko:K08150	-	-	-	-	ko00000,ko02000	2.A.1.1.25,2.A.1.1.62,2.A.1.1.63,2.A.1.1.66,2.A.1.8	-	-	Sugar_tr
TRINITY_Unigene16469_c0_g1_i1.p1	13333.ERN15489	0.0	4632.0	COG5043@1|root,KOG1809@2759|Eukaryota,37IJB@33090|Viridiplantae,3G9S2@35493|Streptophyta	35493|Streptophyta	U	Vacuolar protein sorting-associated protein	-	-	-	ko:K19525	-	-	-	-	ko00000	-	-	-	Chorein_N,PH,Pex24p,SHR-BD,VPS13,VPS13_C,VPS13_mid_rpt,Vps62
TRINITY_Unigene2002_c0_g2_i8.p1	3988.XP_002519791.1	1.65e-72	260.0	2CMQD@1|root,2QRDV@2759|Eukaryota,37QIN@33090|Viridiplantae,3GEA1@35493|Streptophyta,4JRAN@91835|fabids	35493|Streptophyta	C	function. Its presence in a non-photosynthetic plant (Epifagus virginiana) and experiments in tobacco indicate that it has an essential function which is probably not related to photosynthesis	ycf2	-	-	-	-	-	-	-	-	-	-	-	AAA,DUF825
TRINITY_Unigene2002_c0_g2_i8.p2	4081.Solyc12g035790.1.1	3.64e-38	157.0	COG0085@1|root,KOG0214@2759|Eukaryota,38A78@33090|Viridiplantae,3GXZQ@35493|Streptophyta	35493|Streptophyta	K	Plant protein of unknown function (DUF825)	-	-	-	-	-	-	-	-	-	-	-	-	DUF825
TRINITY_Unigene2002_c0_g2_i8.p4	4081.Solyc01g007670.2.1	2.34e-84	251.0	COG0049@1|root,KOG3291@2759|Eukaryota,37JZ5@33090|Viridiplantae,3GGCG@35493|Streptophyta,44NMZ@71274|asterids	35493|Streptophyta	J	One of the primary rRNA binding proteins, it binds directly to 16S rRNA where it nucleates assembly of the head domain of the 30S subunit	rps7-A	GO:0000028,GO:0003674,GO:0003676,GO:0003723,GO:0003729,GO:0003735,GO:0005198,GO:0005488,GO:0005575,GO:0005622,GO:0005623,GO:0005737,GO:0005840,GO:0006412,GO:0006518,GO:0006807,GO:0006996,GO:0008150,GO:0008152,GO:0009058,GO:0009059,GO:0009507,GO:0009536,GO:0009987,GO:0010467,GO:0016043,GO:0019538,GO:0019843,GO:0022607,GO:0022613,GO:0022618,GO:0032991,GO:0034622,GO:0034641,GO:0034645,GO:0042254,GO:…	-	ko:K02992	ko03010,map03010	M00178,M00179	-	-	br01610,ko00000,ko00001,ko00002,ko03011	-	-	-	Ribosom_S12_S23,Ribosomal_S7
TRINITY_Unigene11845_c0_g1_i7.p1	13333.ERN17677	0.0	3637.0	COG5032@1|root,KOG0891@2759|Eukaryota,37NBP@33090|Viridiplantae,3GCC5@35493|Streptophyta	35493|Streptophyta	L	Belongs to the PI3 PI4-kinase family	SMG1	GO:0000184,GO:0000956,GO:0003674,GO:0003676,GO:0003677,GO:0003824,GO:0004672,GO:0004674,GO:0005488,GO:0005575,GO:0005622,GO:0005623,GO:0005634,GO:0005654,GO:0005737,GO:0005829,GO:0006139,GO:0006259,GO:0006281,GO:0006401,GO:0006402,GO:0006403,GO:0006405,GO:0006406,GO:0006464,GO:0006468,GO:0006611,GO:0006629,GO:0006644,GO:0006650,GO:0006725,GO:0006793,GO:0006796,GO:0006807,GO:0006810,GO:0006886,GO:…	2.7.11.1	ko:K08873	ko03015,map03015	-	-	-	ko00000,ko00001,ko01000,ko01001,ko03019	-	-	-	FATC,PI3_PI4_kinase,SMG1,WD40
TRINITY_Unigene12542_c0_g1_i4.p1	13333.ERN01495	0.0	4564.0	KOG1786@1|root,KOG1788@1|root,KOG1786@2759|Eukaryota,KOG1788@2759|Eukaryota,37I21@33090|Viridiplantae,3GB4X@35493|Streptophyta	35493|Streptophyta	TU	domain-containing protein	-	GO:0000003,GO:0000902,GO:0000904,GO:0000932,GO:0001101,GO:0003006,GO:0005575,GO:0005622,GO:0005623,GO:0005737,GO:0006950,GO:0006970,GO:0006996,GO:0007033,GO:0007275,GO:0008150,GO:0009507,GO:0009536,GO:0009628,GO:0009651,GO:0009653,GO:0009719,GO:0009725,GO:0009737,GO:0009791,GO:0009825,GO:0009845,GO:0009888,GO:0009987,GO:0010026,GO:0010033,GO:0010090,GO:0010154,GO:0016043,GO:0016049,GO:0022414,GO:…	-	ko:K22262	-	-	-	-	ko00000,ko04131	-	-	-	Beach,Laminin_G_3,PH_BEACH,WD40
TRINITY_Unigene2498_c0_g3_i18.p1	37682.AFH89509	0.0	1452.0	28JJ8@1|root,2QRYE@2759|Eukaryota,37RH7@33090|Viridiplantae,3GCW8@35493|Streptophyta,3KYUR@4447|Liliopsida,3I7EE@38820|Poales	35493|Streptophyta	C	PsaA and PsaB bind P700, the primary electron donor of photosystem I (PSI), as well as the electron acceptors A0, A1 and FX. PSI is a plastocyanin-ferredoxin oxidoreductase, converting photonic excitation into a charge separation, which transfers an electron from the donor P700 chlorophyll pair to the spectroscopically characterized acceptors A0, A1, FX, FA and FB in turn. Oxidized P700 is reduce…	psaA	GO:0005575,GO:0005622,GO:0005623,GO:0005737,GO:0008150,GO:0008152,GO:0009507,GO:0009526,GO:0009532,GO:0009534,GO:0009535,GO:0009536,GO:0009570,GO:0009579,GO:0009941,GO:0009987,GO:0010287,GO:0015979,GO:0016020,GO:0031967,GO:0031975,GO:0031976,GO:0031984,GO:0034357,GO:0042651,GO:0043226,GO:0043227,GO:0043229,GO:0043231,GO:0044237,GO:0044422,GO:0044424,GO:0044434,GO:0044435,GO:0044436,GO:0044444,GO:…	-	ko:K02689	ko00195,ko01100,map00195,map01100	M00163	-	-	ko00000,ko00001,ko00002,ko00194	-	-	-	PsaA_PsaB
TRINITY_Unigene2498_c0_g3_i18.p2	37682.AFH89509	0.0	1452.0	28JJ8@1|root,2QRYE@2759|Eukaryota,37RH7@33090|Viridiplantae,3GCW8@35493|Streptophyta,3KYUR@4447|Liliopsida,3I7EE@38820|Poales	35493|Streptophyta	C	PsaA and PsaB bind P700, the primary electron donor of photosystem I (PSI), as well as the electron acceptors A0, A1 and FX. PSI is a plastocyanin-ferredoxin oxidoreductase, converting photonic excitation into a charge separation, which transfers an electron from the donor P700 chlorophyll pair to the spectroscopically characterized acceptors A0, A1, FX, FA and FB in turn. Oxidized P700 is reduce…	psaA	GO:0005575,GO:0005622,GO:0005623,GO:0005737,GO:0008150,GO:0008152,GO:0009507,GO:0009526,GO:0009532,GO:0009534,GO:0009535,GO:0009536,GO:0009570,GO:0009579,GO:0009941,GO:0009987,GO:0010287,GO:0015979,GO:0016020,GO:0031967,GO:0031975,GO:0031976,GO:0031984,GO:0034357,GO:0042651,GO:0043226,GO:0043227,GO:0043229,GO:0043231,GO:0044237,GO:0044422,GO:0044424,GO:0044434,GO:0044435,GO:0044436,GO:0044444,GO:…	-	ko:K02689	ko00195,ko01100,map00195,map01100	M00163	-	-	ko00000,ko00001,ko00002,ko00194	-	-	-	PsaA_PsaB
TRINITY_Unigene2498_c0_g3_i18.p3	4155.Migut.J01360.1.p	0.0	1456.0	28JJ8@1|root,2QRYE@2759|Eukaryota,37QY5@33090|Viridiplantae,3GH5Y@35493|Streptophyta,44Q5F@71274|asterids	35493|Streptophyta	C	Photosystem I psaA/psaB protein	psaB	GO:0003674,GO:0005488,GO:0005575,GO:0005622,GO:0005623,GO:0009579,GO:0016168,GO:0043167,GO:0043168,GO:0044424,GO:0044464,GO:0046906,GO:0048037,GO:0097159,GO:1901363	-	ko:K02690	ko00195,ko01100,map00195,map01100	M00163	-	-	ko00000,ko00001,ko00002,ko00194	-	-	-	PsaA_PsaB
TRINITY_Unigene2498_c0_g3_i18.p4	4155.Migut.J01360.1.p	0.0	1456.0	28JJ8@1|root,2QRYE@2759|Eukaryota,37QY5@33090|Viridiplantae,3GH5Y@35493|Streptophyta,44Q5F@71274|asterids	35493|Streptophyta	C	Photosystem I psaA/psaB protein	psaB	GO:0003674,GO:0005488,GO:0005575,GO:0005622,GO:0005623,GO:0009579,GO:0016168,GO:0043167,GO:0043168,GO:0044424,GO:0044464,GO:0046906,GO:0048037,GO:0097159,GO:1901363	-	ko:K02690	ko00195,ko01100,map00195,map01100	M00163	-	-	ko00000,ko00001,ko00002,ko00194	-	-	-	PsaA_PsaB
TRINITY_Unigene2498_c0_g3_i18.p5	37682.AFH89510	9.17e-76	229.0	COG0457@1|root,KOG1124@2759|Eukaryota,37TZH@33090|Viridiplantae,3GKZ9@35493|Streptophyta,3M1JE@4447|Liliopsida,3IPXG@38820|Poales	35493|Streptophyta	S	Essential for the assembly of the photosystem I (PSI) complex. May act as a chaperone-like factor to guide the assembly of the PSI subunits	ycf3	-	-	-	-	-	-	-	-	-	-	-	TPR_1
TRINITY_Unigene11395_c0_g1_i1.p1	3218.PP1S78_226V6.1	0.0	2859.0	COG5032@1|root,KOG0891@2759|Eukaryota,37V59@33090|Viridiplantae,3GNWR@35493|Streptophyta	35493|Streptophyta	L	FATC	-	-	2.7.11.1	ko:K06642	ko03450,ko04110,map03450,map04110	M00297	-	-	ko00000,ko00001,ko00002,ko01000,ko01001,ko03032,ko03400	-	-	-	FATC,PI3_PI4_kinase
TRINITY_Unigene2151_c0_g1_i1.p1	4432.XP_010268349.1	0.0	5768.0	COG5032@1|root,KOG0889@2759|Eukaryota,37KZ4@33090|Viridiplantae,3GEXY@35493|Streptophyta	35493|Streptophyta	BDLT	Belongs to the PI3 PI4-kinase family	TRRAP	-	2.7.11.1	ko:K08852,ko:K08874	ko04140,ko04141,ko04210,ko04932,ko05010,ko05166,map04140,map04141,map04210,map04932,map05010,map05166	-	-	-	ko00000,ko00001,ko01000,ko01001,ko03021,ko03036	-	-	-	FAT,FATC,PI3_PI4_kinase
TRINITY_Unigene320_c0_g1_i2.p1	3702.ATCG00280.1	0.0	951.0	28ISP@1|root,2QR3X@2759|Eukaryota,37T53@33090|Viridiplantae,3G7SE@35493|Streptophyta,3HVWC@3699|Brassicales	35493|Streptophyta	C	One of the components of the core complex of photosystem II (PSII). It binds chlorophyll and helps catalyze the primary light-induced photochemical processes of PSII. PSII is a light- driven water plastoquinone oxidoreductase, using light energy to abstract electrons from H(2)O, generating O(2) and a proton gradient subsequently used for ATP formation	psbC	GO:0005575,GO:0005622,GO:0005623,GO:0005737,GO:0009507,GO:0009521,GO:0009523,GO:0009532,GO:0009533,GO:0009534,GO:0009535,GO:0009536,GO:0009539,GO:0009570,GO:0009579,GO:0010287,GO:0016020,GO:0031976,GO:0031984,GO:0032991,GO:0034357,GO:0042651,GO:0043226,GO:0043227,GO:0043229,GO:0043231,GO:0044422,GO:0044424,GO:0044425,GO:0044434,GO:0044435,GO:0044436,GO:0044444,GO:0044446,GO:0044464,GO:0055035,GO:…	-	ko:K02705	ko00195,ko01100,map00195,map01100	M00161	-	-	ko00000,ko00001,ko00002,ko00194	-	-	-	PSII
TRINITY_Unigene320_c0_g1_i2.p2	15368.BRADI1G78076.1	3.7e-259	709.0	2CNIT@1|root,2QWJF@2759|Eukaryota,37RZQ@33090|Viridiplantae,3GF68@35493|Streptophyta,3M4GV@4447|Liliopsida,3I2NH@38820|Poales	35493|Streptophyta	C	Photosystem II (PSII) is a light-driven water plastoquinone oxidoreductase that uses light energy to abstract electrons from H(2)O, generating O(2) and a proton gradient subsequently used for ATP formation. It consists of a core antenna complex that captures photons, and an electron transfer chain that converts photonic excitation into a charge separation. The D1 D2 (PsbA PsbA) reaction center he…	-	-	1.10.3.9	ko:K02706	ko00195,ko01100,map00195,map01100	M00161	-	-	ko00000,ko00001,ko00002,ko00194,ko01000	-	-	-	Photo_RC
TRINITY_Unigene320_c0_g1_i2.p3	1032480.MLP_17290	6.13e-63	194.0	2AU0F@1|root,31JKB@2|Bacteria,2IT83@201174|Actinobacteria	201174|Actinobacteria	S	COG NOG14600 non supervised orthologous group	-	-	-	-	-	-	-	-	-	-	-	-	-
TRINITY_Unigene3102_c0_g2_i5.p1	13333.ERN02278	0.0	2555.0	COG5043@1|root,KOG1796@1|root,KOG1796@2759|Eukaryota,KOG1809@2759|Eukaryota,37R1X@33090|Viridiplantae,3GBSC@35493|Streptophyta	35493|Streptophyta	U	Vacuolar protein sorting-associated protein	-	GO:0000045,GO:0006810,GO:0006914,GO:0006996,GO:0007033,GO:0007034,GO:0008150,GO:0008152,GO:0009056,GO:0009987,GO:0016043,GO:0016192,GO:0016236,GO:0022607,GO:0030587,GO:0031154,GO:0032502,GO:0044085,GO:0044237,GO:0044248,GO:0045324,GO:0046907,GO:0048856,GO:0051179,GO:0051234,GO:0051641,GO:0051649,GO:0051703,GO:0051704,GO:0061919,GO:0070925,GO:0071840,GO:0090702,GO:0099120,GO:1905037	-	ko:K19525	-	-	-	-	ko00000	-	-	-	Chorein_N,SHR-BD,VPS13,VPS13_C,VPS13_mid_rpt
TRINITY_Unigene6637_c0_g1_i15.p1	13333.ERM94180	0.0	2251.0	KOG1806@1|root,KOG1806@2759|Eukaryota,37MCQ@33090|Viridiplantae,3GDBD@35493|Streptophyta	35493|Streptophyta	L	Intron-binding protein	AQR	-	-	ko:K12874	ko03040,map03040	M00355	-	-	ko00000,ko00001,ko00002,ko03041	-	-	-	AAA_11,AAA_12,Aquarius_N
TRINITY_Unigene6637_c0_g1_i15.p2	4432.XP_010250425.1	5.33e-256	756.0	2CM8V@1|root,2QPMZ@2759|Eukaryota,37HVW@33090|Viridiplantae,3GGJC@35493|Streptophyta	35493|Streptophyta	S	Forkhead-associated domain-containing protein FHA domain-containing protein	-	-	-	-	-	-	-	-	-	-	-	-	FHA,HIRAN,Tyr-UnigeneA_phospho
TRINITY_Unigene7231_c0_g1_i8.p1	4432.XP_010252790.1	0.0	2489.0	COG5021@1|root,KOG0939@2759|Eukaryota,37K9G@33090|Viridiplantae,3G8BM@35493|Streptophyta	35493|Streptophyta	O	E3 ubiquitin-protein ligase	UPL1	GO:0000151,GO:0003674,GO:0003824,GO:0004842,GO:0005575,GO:0005622,GO:0005623,GO:0005634,GO:0005737,GO:0005739,GO:0005829,GO:0005911,GO:0006464,GO:0006807,GO:0008150,GO:0008152,GO:0009506,GO:0009987,GO:0016020,GO:0016567,GO:0016740,GO:0019538,GO:0019787,GO:0030054,GO:0032446,GO:0032991,GO:0036211,GO:0043170,GO:0043226,GO:0043227,GO:0043229,GO:0043231,GO:0043412,GO:0044237,GO:0044238,GO:0044260,GO:…	2.3.2.26	ko:K10592	ko04120,map04120	-	-	-	ko00000,ko00001,ko01000,ko04121	-	-	-	DUF4414,DUF908,DUF913,HECT,UBA
TRINITY_Unigene7231_c0_g1_i8.p2	29760.VIT_19s0015g00680.t01	7.35e-256	751.0	COG5021@1|root,KOG0939@2759|Eukaryota,37K9G@33090|Viridiplantae,3G8BM@35493|Streptophyta	35493|Streptophyta	O	E3 ubiquitin-protein ligase	UPL1	GO:0000151,GO:0003674,GO:0003824,GO:0004842,GO:0005575,GO:0005622,GO:0005623,GO:0005634,GO:0005737,GO:0005739,GO:0005829,GO:0005911,GO:0006464,GO:0006807,GO:0008150,GO:0008152,GO:0009506,GO:0009987,GO:0016020,GO:0016567,GO:0016740,GO:0019538,GO:0019787,GO:0030054,GO:0032446,GO:0032991,GO:0036211,GO:0043170,GO:0043226,GO:0043227,GO:0043229,GO:0043231,GO:0043412,GO:0044237,GO:0044238,GO:0044260,GO:…	2.3.2.26	ko:K10592	ko04120,map04120	-	-	-	ko00000,ko00001,ko01000,ko04121	-	-	-	DUF4414,DUF908,DUF913,HECT,UBA
TRINITY_Unigene7231_c0_g1_i8.p3	4113.PGSC0003DMT400057371	9.29e-20	97.4	COG5021@1|root,KOG0939@2759|Eukaryota,37K9G@33090|Viridiplantae,3G8BM@35493|Streptophyta,44BWN@71274|asterids	35493|Streptophyta	O	HECT-domain (ubiquitin-transferase)	UPL1	GO:0000151,GO:0003674,GO:0003824,GO:0004842,GO:0005575,GO:0005622,GO:0005623,GO:0005634,GO:0005737,GO:0005739,GO:0005829,GO:0005911,GO:0006464,GO:0006807,GO:0008150,GO:0008152,GO:0009506,GO:0009987,GO:0016020,GO:0016567,GO:0016740,GO:0019538,GO:0019787,GO:0030054,GO:0032446,GO:0032991,GO:0036211,GO:0043170,GO:0043226,GO:0043227,GO:0043229,GO:0043231,GO:0043412,GO:0044237,GO:0044238,GO:0044260,GO:…	2.3.2.26	ko:K10592	ko04120,map04120	-	-	-	ko00000,ko00001,ko01000,ko04121	-	-	-	DUF4414,DUF908,DUF913,HECT,UBA
TRINITY_Unigene26908_c0_g1_i17.p2	13333.ERM95808	9.46e-158	511.0	2BYXR@1|root,2QTZX@2759|Eukaryota,37Q49@33090|Viridiplantae,3GAEG@35493|Streptophyta	35493|Streptophyta	-	-	-	-	-	-	-	-	-	-	-	-	-	-	-
TRINITY_Unigene98_c1_g1_i1.p1	13333.ERN14346	0.0	3361.0	COG5021@1|root,KOG0939@2759|Eukaryota,37K9G@33090|Viridiplantae,3GFIV@35493|Streptophyta	35493|Streptophyta	O	E3 ubiquitin-protein ligase	-	GO:0003674,GO:0003824,GO:0004842,GO:0005575,GO:0005622,GO:0005623,GO:0005634,GO:0005737,GO:0005739,GO:0005829,GO:0006464,GO:0006807,GO:0008150,GO:0008152,GO:0009987,GO:0016567,GO:0016740,GO:0019538,GO:0019787,GO:0032446,GO:0036211,GO:0043170,GO:0043226,GO:0043227,GO:0043229,GO:0043231,GO:0043412,GO:0044237,GO:0044238,GO:0044260,GO:0044267,GO:0044424,GO:0044444,GO:0044464,GO:0061630,GO:0061659,GO:…	2.3.2.26	ko:K10592	ko04120,map04120	-	-	-	ko00000,ko00001,ko01000,ko04121	-	-	-	DUF4414,DUF908,DUF913,HECT,UBA
TRINITY_Unigene14378_c0_g1_i1.p1	13333.ERN14372	0.0	3382.0	KOG1787@1|root,KOG1787@2759|Eukaryota,37PZV@33090|Viridiplantae,3GCTC@35493|Streptophyta	35493|Streptophyta	U	Beach domain-containing protein	-	GO:0005575,GO:0005622,GO:0005623,GO:0005737,GO:0005739,GO:0043226,GO:0043227,GO:0043229,GO:0043231,GO:0044424,GO:0044444,GO:0044464	-	-	-	-	-	-	-	-	-	-	Beach,DUF4704,DUF4800,Laminin_G_3,PH_BEACH,WD40
TRINITY_Unigene1052_c1_g1_i5.p1	4113.PGSC0003DMT400036532	7.67e-151	434.0	COG0202@1|root,2QRS7@2759|Eukaryota,37QVG@33090|Viridiplantae,3GHDB@35493|Streptophyta,44N87@71274|asterids	35493|Streptophyta	K	Bacterial RNA polymerase, alpha chain C terminal domain	rpoA	GO:0003674,GO:0003824,GO:0003899,GO:0005575,GO:0005622,GO:0005623,GO:0005737,GO:0006139,GO:0006351,GO:0006354,GO:0006725,GO:0006807,GO:0008150,GO:0008152,GO:0009058,GO:0009059,GO:0009295,GO:0009507,GO:0009532,GO:0009534,GO:0009536,GO:0009570,GO:0009579,GO:0009987,GO:0010467,GO:0016070,GO:0016740,GO:0016772,GO:0016779,GO:0018130,GO:0019438,GO:0031976,GO:0031984,GO:0032774,GO:0034062,GO:0034641,GO:…	2.7.7.6	ko:K03040	ko00230,ko00240,ko01100,ko03020,map00230,map00240,map01100,map03020	M00183	R00435,R00441,R00442,R00443	RC02795	br01611,ko00000,ko00001,ko00002,ko01000,ko03021,ko03400	-	-	-	RNA_pol_A_CTD,RNA_pol_A_bac,RNA_pol_L
TRINITY_Unigene1052_c1_g1_i5.p2	981085.XP_010089870.1	3.48e-154	434.0	COG1290@1|root,KOG4663@2759|Eukaryota,37QS7@33090|Viridiplantae,3GHBB@35493|Streptophyta,4JPQB@91835|fabids	35493|Streptophyta	C	cytochrome b6	petB	GO:0005575,GO:0005622,GO:0005623,GO:0005737,GO:0009507,GO:0009534,GO:0009535,GO:0009536,GO:0009579,GO:0016020,GO:0031976,GO:0031984,GO:0034357,GO:0042651,GO:0043226,GO:0043227,GO:0043229,GO:0043231,GO:0044422,GO:0044424,GO:0044434,GO:0044435,GO:0044436,GO:0044444,GO:0044446,GO:0044464,GO:0055035	-	ko:K02635,ko:K02704	ko00195,ko01100,map00195,map01100	M00161,M00162	-	-	ko00000,ko00001,ko00002,ko00194	-	-	-	Cytochrom_B_C,Cytochrome_B
TRINITY_Unigene1052_c1_g1_i5.p3	4572.TRIUR3_00331-P1	1.66e-91	274.0	COG0092@1|root,2SHG6@2759|Eukaryota,37YSR@33090|Viridiplantae,3GPD1@35493|Streptophyta,3KYHD@4447|Liliopsida,3IDGT@38820|Poales	4572.TRIUR3_00331-P1|-	J	30S ribosomal protein S3, chloroplastic	-	-	-	-	-	-	-	-	-	-	-	-	-
TRINITY_Unigene1052_c1_g1_i5.p4	3702.ATCG00770.1	1.64e-59	188.0	COG0096@1|root,KOG1754@2759|Eukaryota,37UMN@33090|Viridiplantae,3GIWP@35493|Streptophyta,3I0AU@3699|Brassicales	35493|Streptophyta	J	One of the primary rRNA binding proteins, it binds directly to 16S rRNA central domain where it helps coordinate assembly of the platform of the 30S subunit	rps8	GO:0003674,GO:0003735,GO:0005198,GO:0005575,GO:0005622,GO:0005623,GO:0005737,GO:0005829,GO:0005840,GO:0009507,GO:0009526,GO:0009532,GO:0009536,GO:0009570,GO:0009941,GO:0015935,GO:0016020,GO:0022626,GO:0022627,GO:0031967,GO:0031975,GO:0032991,GO:0043226,GO:0043227,GO:0043228,GO:0043229,GO:0043231,GO:0043232,GO:0044391,GO:0044422,GO:0044424,GO:0044434,GO:0044435,GO:0044444,GO:0044445,GO:0044446,GO:…	-	ko:K02994	ko03010,map03010	M00178,M00179	-	-	br01610,ko00000,ko00001,ko00002,ko03011	-	-	-	Ribosomal_L14,Ribosomal_L16,Ribosomal_S8
TRINITY_Unigene1052_c1_g1_i5.p5	4513.AGP50792	1.09e-82	246.0	COG0197@1|root,KOG3422@2759|Eukaryota,37UTS@33090|Viridiplantae,3GIPW@35493|Streptophyta,3M2GF@4447|Liliopsida,3II95@38820|Poales	35493|Streptophyta	J	50S ribosomal protein L16, chloroplastic	rpl16	GO:0003674,GO:0003676,GO:0003723,GO:0003735,GO:0005198,GO:0005488,GO:0005575,GO:0005622,GO:0005623,GO:0005737,GO:0005829,GO:0005840,GO:0009507,GO:0009526,GO:0009532,GO:0009536,GO:0009570,GO:0009941,GO:0015934,GO:0019843,GO:0022625,GO:0022626,GO:0031967,GO:0031975,GO:0032991,GO:0043226,GO:0043227,GO:0043228,GO:0043229,GO:0043231,GO:0043232,GO:0044391,GO:0044422,GO:0044424,GO:0044434,GO:0044435,GO:…	-	ko:K02878	ko03010,map03010	M00178	-	-	br01610,ko00000,ko00001,ko00002,ko03011	-	-	-	Ribosomal_L16
TRINITY_Unigene1052_c1_g1_i5.p6	3702.ATCG00810.1	1.22e-44	150.0	COG0091@1|root,KOG1711@2759|Eukaryota,37WS8@33090|Viridiplantae,3GJJC@35493|Streptophyta	35493|Streptophyta	J	50S ribosomal protein L22, chloroplastic	rpl22	GO:0000313,GO:0000315,GO:0005575,GO:0005622,GO:0005623,GO:0005737,GO:0005739,GO:0005759,GO:0005761,GO:0005762,GO:0005840,GO:0009507,GO:0009526,GO:0009532,GO:0009536,GO:0009570,GO:0009941,GO:0015934,GO:0031967,GO:0031974,GO:0031975,GO:0032991,GO:0043226,GO:0043227,GO:0043228,GO:0043229,GO:0043231,GO:0043232,GO:0043233,GO:0044391,GO:0044422,GO:0044424,GO:0044429,GO:0044434,GO:0044435,GO:0044444,GO:…	-	ko:K02890	ko03010,map03010	M00178,M00179	-	-	br01610,ko00000,ko00001,ko00002,ko03011	-	-	-	Ribosomal_L22
TRINITY_Unigene1052_c1_g1_i5.p7	4081.Solyc01g007630.2.1	8.82e-76	236.0	COG0090@1|root,KOG0438@2759|Eukaryota,37QJY@33090|Viridiplantae,3G9KA@35493|Streptophyta,44KYN@71274|asterids	35493|Streptophyta	J	Ribosomal Proteins L2, C-terminal domain	rpl2	GO:0002181,GO:0003674,GO:0003676,GO:0003723,GO:0003729,GO:0003735,GO:0005198,GO:0005488,GO:0005575,GO:0005622,GO:0005623,GO:0005737,GO:0005829,GO:0005840,GO:0006412,GO:0006518,GO:0006807,GO:0008150,GO:0008152,GO:0009058,GO:0009059,GO:0009507,GO:0009526,GO:0009532,GO:0009536,GO:0009570,GO:0009941,GO:0009987,GO:0010467,GO:0015934,GO:0016020,GO:0019538,GO:0022625,GO:0022626,GO:0031967,GO:0031975,GO:…	-	ko:K02886	ko03010,map03010	M00178,M00179	-	-	br01610,ko00000,ko00001,ko00002,ko03011	-	-	-	Ribosomal_L2,Ribosomal_L23,Ribosomal_L2_C
TRINITY_Unigene1052_c1_g1_i5.p8	4081.Solyc01g007540.2.1	3.56e-94	275.0	COG1290@1|root,KOG4663@2759|Eukaryota,37NKU@33090|Viridiplantae,3G85T@35493|Streptophyta,44QX6@71274|asterids	35493|Streptophyta	C	Cytochrome b(C-terminal)/b6/petD	-	GO:0005575,GO:0005622,GO:0005623,GO:0005737,GO:0009507,GO:0009534,GO:0009535,GO:0009536,GO:0009579,GO:0016020,GO:0031976,GO:0031984,GO:0034357,GO:0042651,GO:0043226,GO:0043227,GO:0043229,GO:0043231,GO:0044422,GO:0044424,GO:0044434,GO:0044435,GO:0044436,GO:0044444,GO:0044446,GO:0044464,GO:0055035	-	ko:K02637	ko00195,ko01100,map00195,map01100	M00162	-	-	ko00000,ko00001,ko00002,ko00194	-	-	-	Cytochrom_B_C
TRINITY_Unigene1052_c1_g1_i5.p9	3712.Bo9g056130.1	8.91e-61	190.0	COG0090@1|root,KOG0438@2759|Eukaryota,37QJY@33090|Viridiplantae,3G9KA@35493|Streptophyta,3I0ZF@3699|Brassicales	35493|Streptophyta	J	Ribosomal protein L2	rpl2	GO:0002181,GO:0003674,GO:0003676,GO:0003723,GO:0003729,GO:0003735,GO:0005198,GO:0005488,GO:0005575,GO:0005622,GO:0005623,GO:0005737,GO:0005829,GO:0005840,GO:0006412,GO:0006518,GO:0006807,GO:0008150,GO:0008152,GO:0009058,GO:0009059,GO:0009507,GO:0009526,GO:0009532,GO:0009536,GO:0009570,GO:0009941,GO:0009987,GO:0010467,GO:0015934,GO:0016020,GO:0019538,GO:0022625,GO:0022626,GO:0031967,GO:0031975,GO:…	-	ko:K02886	ko03010,map03010	M00178,M00179	-	-	br01610,ko00000,ko00001,ko00002,ko03011	-	-	-	Ribosomal_L2,Ribosomal_L23,Ribosomal_L2_C
TRINITY_Unigene1052_c1_g1_i5.p10	13333.ERM96121	3.71e-67	206.0	COG0100@1|root,KOG0408@2759|Eukaryota,37UVR@33090|Viridiplantae,3GJ9B@35493|Streptophyta	35493|Streptophyta	J	Belongs to the universal ribosomal protein uS11 family	rps11	GO:0000028,GO:0000313,GO:0000314,GO:0000462,GO:0003674,GO:0003676,GO:0003723,GO:0003729,GO:0003735,GO:0005198,GO:0005488,GO:0005575,GO:0005622,GO:0005623,GO:0005737,GO:0005739,GO:0005759,GO:0005761,GO:0005763,GO:0005840,GO:0006139,GO:0006364,GO:0006396,GO:0006412,GO:0006518,GO:0006725,GO:0006807,GO:0006996,GO:0008150,GO:0008152,GO:0009058,GO:0009059,GO:0009507,GO:0009532,GO:0009536,GO:0009570,GO:…	-	ko:K02948	ko03010,map03010	M00178,M00179	-	-	br01610,ko00000,ko00001,ko00002,ko03011	-	-	-	Ribosomal_S11
TRINITY_Unigene1052_c1_g1_i5.p11	4081.Solyc01g007590.2.1	2.44e-68	208.0	COG0093@1|root,KOG0901@2759|Eukaryota,37UWF@33090|Viridiplantae,3GIPC@35493|Streptophyta,44T3R@71274|asterids	35493|Streptophyta	J	Ribosomal protein L14p/L23e	rpl14	GO:0000313,GO:0000315,GO:0003674,GO:0003676,GO:0003723,GO:0003735,GO:0005198,GO:0005488,GO:0005575,GO:0005622,GO:0005623,GO:0005737,GO:0005739,GO:0005759,GO:0005761,GO:0005762,GO:0005840,GO:0009507,GO:0009536,GO:0015934,GO:0019843,GO:0031974,GO:0032991,GO:0043226,GO:0043227,GO:0043228,GO:0043229,GO:0043231,GO:0043232,GO:0043233,GO:0044391,GO:0044422,GO:0044424,GO:0044429,GO:0044444,GO:0044446,GO:…	-	ko:K02874	ko03010,map03010	M00178,M00179	-	-	br01610,ko00000,ko00001,ko00002,ko03011	-	-	-	Ribosomal_L14
TRINITY_Unigene1052_c1_g1_i5.p12	4538.ORGLA03G0395700.1	2.96e-29	107.0	COG0089@1|root,2S1Z9@2759|Eukaryota,37VSJ@33090|Viridiplantae,3GJY5@35493|Streptophyta,3M0JI@4447|Liliopsida,3IIKV@38820|Poales	35493|Streptophyta	J	ribosomal protein	rpl23	GO:0000027,GO:0003674,GO:0003676,GO:0003723,GO:0003735,GO:0005198,GO:0005488,GO:0005575,GO:0005622,GO:0005623,GO:0005737,GO:0005829,GO:0005840,GO:0006412,GO:0006518,GO:0006807,GO:0006996,GO:0008150,GO:0008152,GO:0009058,GO:0009059,GO:0009507,GO:0009536,GO:0009987,GO:0010467,GO:0015934,GO:0016043,GO:0019538,GO:0022607,GO:0022613,GO:0022618,GO:0022625,GO:0022626,GO:0032991,GO:0034622,GO:0034641,GO:…	-	ko:K02892	ko03010,map03010	M00178,M00179	-	-	br01610,ko00000,ko00001,ko00002,ko03011	-	-	-	Ribosomal_L23
TRINITY_Unigene19395_c0_g1_i1.p1	13333.ERN03875	0.0	2301.0	KOG1884@1|root,KOG2649@1|root,KOG1884@2759|Eukaryota,KOG2649@2759|Eukaryota,37RWH@33090|Viridiplantae,3GGZ5@35493|Streptophyta	35493|Streptophyta	M	maturation of SSU-rRNA from tricistronic rRNA transcript (SSU-rRNA, 5.8S rRNA, LSU-rRNA)	-	-	-	ko:K19026	-	-	-	-	ko00000,ko03400	-	-	-	Spatacsin_C
TRINITY_Unigene19395_c0_g1_i1.p2	4006.Lus10006814	1.84e-72	266.0	KOG1884@1|root,KOG1884@2759|Eukaryota,37RWH@33090|Viridiplantae,3GGZ5@35493|Streptophyta,4JKNB@91835|fabids	35493|Streptophyta	S	phagosome-lysosome fusion involved in apoptotic cell clearance	-	-	-	ko:K19026	-	-	-	-	ko00000,ko03400	-	-	-	Spatacsin_C
TRINITY_Unigene7985_c0_g1_i10.p2	3694.POPTR_0001s03330.1	4.47e-20	96.3	28IBU@1|root,2QQND@2759|Eukaryota,37NP0@33090|Viridiplantae,3G8IS@35493|Streptophyta,4JTDA@91835|fabids	35493|Streptophyta	-	-	-	-	-	-	-	-	-	-	-	-	-	-	-
TRINITY_Unigene7985_c0_g1_i10.p3	13333.ERN07072	1.17e-19	91.3	28IBU@1|root,2QQND@2759|Eukaryota,37NP0@33090|Viridiplantae,3G8IS@35493|Streptophyta	35493|Streptophyta	-	-	-	-	-	-	-	-	-	-	-	-	-	-	-
TRINITY_Unigene7985_c0_g1_i10.p4	161934.XP_010687332.1	4.55e-49	170.0	28IBU@1|root,2QQND@2759|Eukaryota,37NP0@33090|Viridiplantae,3G8IS@35493|Streptophyta	35493|Streptophyta	-	-	-	-	-	-	-	-	-	-	-	-	-	-	-
TRINITY_Unigene7636_c0_g1_i10.p1	4558.Sb05g005485.1	1.92e-31	126.0	2CU6P@1|root,2RJJK@2759|Eukaryota,37T0A@33090|Viridiplantae,3GFI7@35493|Streptophyta,3M911@4447|Liliopsida,3ISJB@38820|Poales	35493|Streptophyta	S	Protein of unknown function (DUF 659)	-	-	-	-	-	-	-	-	-	-	-	-	DUF659,Dimer_Tnp_hAT
TRINITY_Unigene7636_c0_g1_i10.p2	38727.Pavir.J04448.1.p	5.08e-34	134.0	2CU6P@1|root,2RJJK@2759|Eukaryota,37T0A@33090|Viridiplantae,3GFI7@35493|Streptophyta,3KZ9J@4447|Liliopsida,3IH6J@38820|Poales	35493|Streptophyta	S	source UniProtKB	-	-	-	-	-	-	-	-	-	-	-	-	DUF659,Dimer_Tnp_hAT
TRINITY_Unigene12672_c0_g1_i3.p1	13333.ERN02618	0.0	1220.0	COG0052@1|root,COG0356@1|root,KOG0832@2759|Eukaryota,KOG4665@2759|Eukaryota,38964@33090|Viridiplantae,3GY32@35493|Streptophyta	35493|Streptophyta	J	RNA polymerase Rpb1, domain 5	rpoC2	-	2.7.7.6	ko:K02108,ko:K03046	ko00190,ko00195,ko00230,ko00240,ko01100,ko03020,map00190,map00195,map00230,map00240,map01100,map03020	M00157,M00183	R00435,R00441,R00442,R00443	RC02795	br01611,ko00000,ko00001,ko00002,ko00194,ko01000,ko03021,ko03110,ko03400	3.A.2.1	-	-	RNA_pol_Rpb1_3,RNA_pol_Rpb1_4,RNA_pol_Rpb1_5,Ribosomal_S2
TRINITY_Unigene12672_c0_g1_i3.p2	3702.ATCG00190.1	0.0	1572.0	COG0085@1|root,KOG0214@2759|Eukaryota,37HVP@33090|Viridiplantae,3G72V@35493|Streptophyta,3I0YM@3699|Brassicales	35493|Streptophyta	K	rna polymerase	rpoB	GO:0000428,GO:0003674,GO:0003824,GO:0003899,GO:0005575,GO:0005622,GO:0005623,GO:0005737,GO:0006139,GO:0006351,GO:0006354,GO:0006725,GO:0006807,GO:0008150,GO:0008152,GO:0009058,GO:0009059,GO:0009295,GO:0009507,GO:0009536,GO:0009987,GO:0010467,GO:0016070,GO:0016740,GO:0016772,GO:0016779,GO:0018130,GO:0019438,GO:0030880,GO:0032774,GO:0032991,GO:0034062,GO:0034641,GO:0034645,GO:0034654,GO:0043170,GO:…	2.7.7.6	ko:K03043	ko00230,ko00240,ko01100,ko03020,map00230,map00240,map01100,map03020	M00183	R00435,R00441,R00442,R00443	RC02795	br01611,ko00000,ko00001,ko00002,ko01000,ko03021,ko03400	-	-	-	RNA_pol_Rpb1_1,RNA_pol_Rpb1_2,RNA_pol_Rpb1_3,RNA_pol_Rpb2_1,RNA_pol_Rpb2_2,RNA_pol_Rpb2_3,RNA_pol_Rpb2_6,RNA_pol_Rpb2_7
TRINITY_Unigene12672_c0_g1_i3.p3	50452.A0A087HE39	4.41e-215	612.0	COG0086@1|root,KOG0261@2759|Eukaryota,37JQB@33090|Viridiplantae,3GEEW@35493|Streptophyta,3HNE9@3699|Brassicales	35493|Streptophyta	K	UnigeneA-dependent RNA polymerase catalyzes the transcription of UnigeneA into RNA using the four ribonucleoside triphosphates as substrates	-	GO:0000428,GO:0001817,GO:0001819,GO:0002376,GO:0003674,GO:0003824,GO:0003899,GO:0005575,GO:0005622,GO:0005623,GO:0005634,GO:0005654,GO:0005666,GO:0005737,GO:0005829,GO:0006139,GO:0006351,GO:0006725,GO:0006807,GO:0006950,GO:0006952,GO:0006955,GO:0008150,GO:0008152,GO:0009058,GO:0009059,GO:0009987,GO:0010467,GO:0016070,GO:0016740,GO:0016772,GO:0016779,GO:0018130,GO:0019438,GO:0030880,GO:0031974,GO:…	2.7.7.6	ko:K03018	ko00230,ko00240,ko01100,ko03020,ko04623,ko05169,map00230,map00240,map01100,map03020,map04623,map05169	M00181	R00435,R00441,R00442,R00443	RC02795	br01611,ko00000,ko00001,ko00002,ko01000,ko03021	-	-	-	RNA_pol_Rpb1_1,RNA_pol_Rpb1_2,RNA_pol_Rpb1_3,RNA_pol_Rpb1_4,RNA_pol_Rpb1_5
TRINITY_Unigene12672_c0_g1_i3.p4	4572.TRIUR3_00080-P1	6.42e-123	355.0	COG0052@1|root,KOG0832@2759|Eukaryota,37S1B@33090|Viridiplantae,3GHIA@35493|Streptophyta,3KVFS@4447|Liliopsida,3I5FX@38820|Poales	35493|Streptophyta	J	30S ribosomal protein S2, chloroplastic	rps2	GO:0000313,GO:0000314,GO:0003674,GO:0003735,GO:0005198,GO:0005575,GO:0005622,GO:0005623,GO:0005737,GO:0005739,GO:0005759,GO:0005761,GO:0005763,GO:0005840,GO:0006412,GO:0006518,GO:0006807,GO:0008150,GO:0008152,GO:0009058,GO:0009059,GO:0009507,GO:0009536,GO:0009987,GO:0010467,GO:0015935,GO:0019538,GO:0031974,GO:0032991,GO:0034641,GO:0034645,GO:0043043,GO:0043170,GO:0043226,GO:0043227,GO:0043228,GO:…	-	ko:K02967	ko03010,map03010	M00178,M00179	-	-	br01610,ko00000,ko00001,ko00002,ko03011	-	-	-	Ribosomal_S2
TRINITY_Unigene12672_c0_g1_i3.p5	59689.fgenesh1_pm.C_scaffold_2000558	6.76e-81	258.0	COG0086@1|root,2QPYA@2759|Eukaryota,37HVM@33090|Viridiplantae,3GFWY@35493|Streptophyta	35493|Streptophyta	K	UnigeneA-directed RNA polymerase	-	GO:0005575,GO:0005622,GO:0005623,GO:0005737,GO:0009295,GO:0009507,GO:0009536,GO:0043226,GO:0043227,GO:0043229,GO:0043231,GO:0044424,GO:0044444,GO:0044464	2.7.7.6	ko:K03046	ko00230,ko00240,ko01100,ko03020,map00230,map00240,map01100,map03020	M00183	R00435,R00441,R00442,R00443	RC02795	br01611,ko00000,ko00001,ko00002,ko01000,ko03021,ko03400	-	-	-	RNA_pol_Rpb1_1,RNA_pol_Rpb1_2,RNA_pol_Rpb1_3
TRINITY_Unigene14381_c0_g1_i5.p1	3218.PP1S45_100V6.1	4.58e-66	204.0	COG0636@1|root,KOG0232@2759|Eukaryota,37J2Q@33090|Viridiplantae,3G8P4@35493|Streptophyta	35493|Streptophyta	C	Proton-conducting pore forming subunit of the membrane integral V0 complex of vacuolar ATPase. V-ATPase is responsible for acidifying a variety of intracellular compartments in eukaryotic cells	-	GO:0000220,GO:0003674,GO:0003824,GO:0005215,GO:0005575,GO:0005622,GO:0005623,GO:0005737,GO:0005773,GO:0005774,GO:0006810,GO:0006811,GO:0006812,GO:0006873,GO:0006885,GO:0007035,GO:0008150,GO:0008324,GO:0009507,GO:0009536,GO:0009987,GO:0015075,GO:0015077,GO:0015078,GO:0015318,GO:0015399,GO:0015405,GO:0015672,GO:0016020,GO:0016021,GO:0016462,GO:0016469,GO:0016787,GO:0016817,GO:0016818,GO:0016887,GO:…	-	ko:K02155,ko:K02834	ko00190,ko01100,ko04142,ko04145,ko04721,ko04966,ko05110,ko05120,ko05152,ko05323,map00190,map01100,map04142,map04145,map04721,map04966,map05110,map05120,map05152,map05323	M00160	-	-	ko00000,ko00001,ko00002,ko03009	3.A.2.2	-	-	ATP-synt_C,RBFA
TRINITY_Unigene14381_c0_g1_i5.p3	3711.Bra010407.1-P	3.39e-10	61.6	29TT0@1|root,2RXH2@2759|Eukaryota,37S0W@33090|Viridiplantae,3G9RP@35493|Streptophyta,3HWEF@3699|Brassicales	35493|Streptophyta	S	universal stress protein (USP) family protein	-	GO:0002238,GO:0008150,GO:0009605,GO:0009607,GO:0009620,GO:0010033,GO:0042221,GO:0043207,GO:0050896,GO:0051704,GO:0051707	-	-	-	-	-	-	-	-	-	-	Usp
TRINITY_Unigene425_c0_g1_i32.p1	42345.XP_008792017.1	4.88e-261	734.0	2CN3K@1|root,2QTQD@2759|Eukaryota,37MBJ@33090|Viridiplantae,3GGBX@35493|Streptophyta,3KTJW@4447|Liliopsida	35493|Streptophyta	S	indole-3-acetic acid-amido synthetase GH3.5	-	GO:0008150,GO:0009314,GO:0009416,GO:0009628,GO:0009719,GO:0009725,GO:0009733,GO:0010033,GO:0042221,GO:0050896	-	ko:K14487,ko:K14506	ko04075,map04075	-	-	-	ko00000,ko00001	-	-	-	GH3
TRINITY_Unigene425_c0_g1_i32.p3	3827.XP_004513853.1	1.51e-38	144.0	COG2801@1|root,KOG0017@2759|Eukaryota,37RRH@33090|Viridiplantae,3G8MV@35493|Streptophyta,4JM10@91835|fabids	35493|Streptophyta	H	transposition, RNA-mediated	-	-	-	-	-	-	-	-	-	-	-	-	RVP_2,RVT_1,Retrotrans_gag,rve,zf-CCHC
TRINITY_Unigene425_c0_g1_i32.p4	3641.EOX94090	1.97e-56	185.0	COG2801@1|root,KOG0017@2759|Eukaryota,37RRH@33090|Viridiplantae	33090|Viridiplantae	I	UnigeneA RNA polymerases superfamily protein	-	-	-	-	-	-	-	-	-	-	-	-	Asp_protease_2,RVP_2,RVT_1,Retrotrans_gag
TRINITY_Unigene3510_c0_g3_i1.p1	3218.PP1S25_350V6.1	1.42e-71	235.0	28HH8@1|root,2QPV5@2759|Eukaryota,37KF4@33090|Viridiplantae,3GFJV@35493|Streptophyta	35493|Streptophyta	-	-	-	GO:0001067,GO:0003674,GO:0003676,GO:0003677,GO:0003700,GO:0005488,GO:0005575,GO:0005622,GO:0005623,GO:0005634,GO:0006355,GO:0008150,GO:0009889,GO:0009891,GO:0009893,GO:0010468,GO:0010556,GO:0010557,GO:0010604,GO:0010628,GO:0019219,GO:0019222,GO:0031323,GO:0031325,GO:0031326,GO:0031328,GO:0043226,GO:0043227,GO:0043229,GO:0043231,GO:0043565,GO:0044212,GO:0044424,GO:0044464,GO:0045893,GO:0045935,GO:…	-	ko:K20799	-	-	-	-	ko00000,ko03036,ko04121	-	-	-	-
TRINITY_Unigene2928_c0_g1_i14.p1	13333.ERN12126	0.0	2481.0	COG1131@1|root,KOG0059@2759|Eukaryota,37JI7@33090|Viridiplantae,3GB22@35493|Streptophyta	35493|Streptophyta	I	ABC transporter A family member	-	GO:0003674,GO:0003824,GO:0005215,GO:0005575,GO:0005622,GO:0005623,GO:0005737,GO:0005773,GO:0005774,GO:0006810,GO:0006869,GO:0008150,GO:0010876,GO:0015399,GO:0015405,GO:0016020,GO:0016462,GO:0016787,GO:0016817,GO:0016818,GO:0016887,GO:0017111,GO:0022804,GO:0022857,GO:0031090,GO:0033036,GO:0042623,GO:0042626,GO:0043226,GO:0043227,GO:0043229,GO:0043231,GO:0043492,GO:0044422,GO:0044424,GO:0044437,GO:…	-	ko:K05643	ko02010,map02010	-	-	-	ko00000,ko00001,ko02000	3.A.1.211	-	-	ABC2_membrane_3,ABC_tran
TRINITY_Unigene2928_c0_g1_i14.p2	13333.ERN12126	0.0	1281.0	COG1131@1|root,KOG0059@2759|Eukaryota,37JI7@33090|Viridiplantae,3GB22@35493|Streptophyta	35493|Streptophyta	I	ABC transporter A family member	-	GO:0003674,GO:0003824,GO:0005215,GO:0005575,GO:0005622,GO:0005623,GO:0005737,GO:0005773,GO:0005774,GO:0006810,GO:0006869,GO:0008150,GO:0010876,GO:0015399,GO:0015405,GO:0016020,GO:0016462,GO:0016787,GO:0016817,GO:0016818,GO:0016887,GO:0017111,GO:0022804,GO:0022857,GO:0031090,GO:0033036,GO:0042623,GO:0042626,GO:0043226,GO:0043227,GO:0043229,GO:0043231,GO:0043492,GO:0044422,GO:0044424,GO:0044437,GO:…	-	ko:K05643	ko02010,map02010	-	-	-	ko00000,ko00001,ko02000	3.A.1.211	-	-	ABC2_membrane_3,ABC_tran
TRINITY_Unigene1373_c0_g1_i13.p1	42345.XP_008803890.1	0.0	1460.0	COG0553@1|root,KOG1181@1|root,KOG0386@2759|Eukaryota,KOG1181@2759|Eukaryota,37KHU@33090|Viridiplantae,3GGYY@35493|Streptophyta,3KMYK@4447|Liliopsida	35493|Streptophyta	BK	Chromatin structure-remodeling complex protein	-	GO:0000003,GO:0000166,GO:0000228,GO:0000785,GO:0000790,GO:0000988,GO:0000990,GO:0000991,GO:0002831,GO:0003006,GO:0003674,GO:0003676,GO:0003677,GO:0003678,GO:0003824,GO:0004003,GO:0004386,GO:0005488,GO:0005524,GO:0005575,GO:0005622,GO:0005623,GO:0005634,GO:0005694,GO:0005737,GO:0005829,GO:0006139,GO:0006325,GO:0006338,GO:0006351,GO:0006355,GO:0006357,GO:0006366,GO:0006725,GO:0006807,GO:0006950,GO:…	-	ko:K11647,ko:K11786	ko04714,ko05225,map04714,map05225	-	-	-	ko00000,ko00001,ko01000,ko03021,ko03036	-	-	-	Helicase_C,SNF2_N,SnAC
TRINITY_Unigene2596_c0_g1_i3.p1	29760.VIT_07s0255g00120.t01	0.0	1374.0	COG5043@1|root,KOG1809@2759|Eukaryota,37SI3@33090|Viridiplantae,3GF65@35493|Streptophyta	35493|Streptophyta	U	regulation of parkin-mediated stimulation of mitophagy in response to mitochondrial depolarization	-	-	-	-	-	-	-	-	-	-	-	-	SHR-BD,VPS13_C
TRINITY_Unigene11956_c0_g1_i28.p1	4432.XP_010243049.1	0.0	1709.0	KOG0892@1|root,KOG0892@2759|Eukaryota,37MQN@33090|Viridiplantae,3GBXV@35493|Streptophyta	35493|Streptophyta	BDLT	serine threonine-protein kinase	-	-	2.7.11.1	ko:K04728	ko01524,ko03440,ko04064,ko04068,ko04110,ko04115,ko04210,ko04214,ko04218,ko05165,ko05166,ko05202,ko05206,map01524,map03440,map04064,map04068,map04110,map04115,map04210,map04214,map04218,map05165,map05166,map05202,map05206	M00295,M00691	-	-	ko00000,ko00001,ko00002,ko01000,ko01001,ko03032,ko03400	-	-	-	FAT,FATC,PI3_PI4_kinase,PWWP
TRINITY_Unigene11956_c0_g1_i28.p2	4432.XP_010243049.1	0.0	1281.0	KOG0892@1|root,KOG0892@2759|Eukaryota,37MQN@33090|Viridiplantae,3GBXV@35493|Streptophyta	35493|Streptophyta	BDLT	serine threonine-protein kinase	-	-	2.7.11.1	ko:K04728	ko01524,ko03440,ko04064,ko04068,ko04110,ko04115,ko04210,ko04214,ko04218,ko05165,ko05166,ko05202,ko05206,map01524,map03440,map04064,map04068,map04110,map04115,map04210,map04214,map04218,map05165,map05166,map05202,map05206	M00295,M00691	-	-	ko00000,ko00001,ko00002,ko01000,ko01001,ko03032,ko03400	-	-	-	FAT,FATC,PI3_PI4_kinase,PWWP
TRINITY_Unigene897_c0_g1_i1.p1	161934.XP_010696534.1	2.29e-107	322.0	KOG1164@1|root,KOG1164@2759|Eukaryota,37IWJ@33090|Viridiplantae,3GD7N@35493|Streptophyta	35493|Streptophyta	T	belongs to the protein kinase superfamily	-	GO:0003674,GO:0003824,GO:0004672,GO:0004674,GO:0005575,GO:0005622,GO:0005623,GO:0005634,GO:0005737,GO:0005911,GO:0006464,GO:0006468,GO:0006793,GO:0006796,GO:0006807,GO:0006810,GO:0006897,GO:0008150,GO:0008152,GO:0008360,GO:0009506,GO:0009987,GO:0016192,GO:0016301,GO:0016310,GO:0016740,GO:0016772,GO:0016773,GO:0018105,GO:0018193,GO:0018209,GO:0019538,GO:0022603,GO:0022604,GO:0030054,GO:0036211,GO:…	2.7.11.1	ko:K02218	ko04011,ko04392,map04011,map04392	-	-	-	ko00000,ko00001,ko01000,ko01001	-	-	-	Pkinase
TRINITY_Unigene897_c0_g1_i1.p3	3218.PP1S430_12V6.1	6.51e-75	238.0	KOG1164@1|root,KOG1164@2759|Eukaryota,37IWJ@33090|Viridiplantae,3GD7N@35493|Streptophyta	35493|Streptophyta	T	belongs to the protein kinase superfamily	-	GO:0003674,GO:0003824,GO:0004672,GO:0004674,GO:0005575,GO:0005622,GO:0005623,GO:0005634,GO:0005737,GO:0005911,GO:0006464,GO:0006468,GO:0006793,GO:0006796,GO:0006807,GO:0006810,GO:0006897,GO:0008150,GO:0008152,GO:0008360,GO:0009506,GO:0009987,GO:0016192,GO:0016301,GO:0016310,GO:0016740,GO:0016772,GO:0016773,GO:0018105,GO:0018193,GO:0018209,GO:0019538,GO:0022603,GO:0022604,GO:0030054,GO:0036211,GO:…	2.7.11.1	ko:K02218	ko04011,ko04392,map04011,map04392	-	-	-	ko00000,ko00001,ko01000,ko01001	-	-	-	Pkinase
TRINITY_Unigene17658_c0_g1_i10.p1	4432.XP_010272634.1	0.0	3362.0	KOG1787@1|root,KOG1787@2759|Eukaryota,37PI6@33090|Viridiplantae,3GF4I@35493|Streptophyta	35493|Streptophyta	U	Beach domain-containing protein	-	GO:0005575,GO:0005623,GO:0005911,GO:0009506,GO:0012505,GO:0030054,GO:0044464,GO:0055044	-	-	-	-	-	-	-	-	-	-	Beach,DUF4704,PH_BEACH,WD40
TRINITY_Unigene4996_c1_g1_i93.p1	981085.XP_010105891.1	0.0	1123.0	COG1112@1|root,KOG1801@2759|Eukaryota,37K93@33090|Viridiplantae,3G9HR@35493|Streptophyta,4JD1V@91835|fabids	35493|Streptophyta	A	AAA domain	-	-	-	ko:K10706	-	-	-	-	ko00000,ko01000,ko03021	-	-	-	AAA_11,AAA_12,Cytochrom_B561
TRINITY_Unigene4996_c1_g1_i93.p2	42345.XP_008807629.1	7.51e-72	264.0	COG1112@1|root,KOG1801@2759|Eukaryota,37K93@33090|Viridiplantae,3G9HR@35493|Streptophyta,3KN2A@4447|Liliopsida	35493|Streptophyta	A	AAA domain	-	-	-	ko:K10706	-	-	-	-	ko00000,ko01000,ko03021	-	-	-	AAA_11,AAA_12,Cytochrom_B561
TRINITY_Unigene3872_c0_g1_i27.p1	13333.ERN08403	1.35e-219	745.0	COG0553@1|root,KOG0383@2759|Eukaryota,KOG0384@2759|Eukaryota,37JPI@33090|Viridiplantae,3GD01@35493|Streptophyta	35493|Streptophyta	KL	helicase protein	-	GO:0003674,GO:0005488,GO:0005515,GO:0005575,GO:0005622,GO:0005623,GO:0005634,GO:0006325,GO:0006342,GO:0006344,GO:0006355,GO:0006996,GO:0008150,GO:0009889,GO:0009890,GO:0009892,GO:0009987,GO:0010468,GO:0010556,GO:0010558,GO:0010605,GO:0010629,GO:0016043,GO:0016458,GO:0019219,GO:0019222,GO:0031323,GO:0031324,GO:0031326,GO:0031327,GO:0040029,GO:0042802,GO:0042803,GO:0043226,GO:0043227,GO:0043229,GO:…	3.6.4.12	ko:K11642,ko:K11643,ko:K20091	ko05165,ko05203,map05165,map05203	-	-	-	ko00000,ko00001,ko01000,ko03036	-	-	-	Chromo,Helicase_C,SNF2_N
TRINITY_Unigene11023_c0_g1_i1.p2	4538.ORGLA03G0394700.1	1.2e-120	356.0	COG0755@1|root,2QU0T@2759|Eukaryota,37NBU@33090|Viridiplantae,3GH1G@35493|Streptophyta,3KU46@4447|Liliopsida,3I4UG@38820|Poales	35493|Streptophyta	O	Cytochrome c biogenesis protein CcsA	ccsA	GO:0005575,GO:0005622,GO:0005623,GO:0005737,GO:0006810,GO:0008150,GO:0008152,GO:0009536,GO:0015886,GO:0043226,GO:0043227,GO:0043229,GO:0043231,GO:0044424,GO:0044444,GO:0044464,GO:0051179,GO:0051181,GO:0051234,GO:0055114,GO:0071702,GO:0071705,GO:1901678	-	-	-	-	-	-	-	-	-	-	Cytochrom_C_asm
TRINITY_Unigene3585_c0_g1_i12.p1	13333.ERN18690	3.11e-132	431.0	KOG1865@1|root,KOG1865@2759|Eukaryota,37P7W@33090|Viridiplantae,3GEIA@35493|Streptophyta	35493|Streptophyta	O	Belongs to the peptidase C19 family	-	-	3.4.19.12	ko:K11855	-	-	-	-	ko00000,ko01000,ko01002,ko04121	-	-	-	UCH
TRINITY_Unigene3585_c0_g1_i12.p2	4513.MLOC_35776.1	2.45e-19	88.6	KOG1865@1|root,KOG1865@2759|Eukaryota,37P7W@33090|Viridiplantae,3GEIA@35493|Streptophyta,3KS4V@4447|Liliopsida,3I2SX@38820|Poales	35493|Streptophyta	O	Belongs to the peptidase C19 family	-	-	3.4.19.12	ko:K11855	-	-	-	-	ko00000,ko01000,ko01002,ko04121	-	-	-	UCH
TRINITY_Unigene45928_c0_g1_i14.p1	13333.ERN03230	0.0	1840.0	2CMG1@1|root,2QQ90@2759|Eukaryota,37NRX@33090|Viridiplantae,3G8K7@35493|Streptophyta	35493|Streptophyta	S	Inositol hexakisphosphate	-	-	-	-	-	-	-	-	-	-	-	-	PTPlike_phytase
TRINITY_Unigene45928_c0_g1_i14.p2	13333.ERN03230	0.0	1190.0	2CMG1@1|root,2QQ90@2759|Eukaryota,37NRX@33090|Viridiplantae,3G8K7@35493|Streptophyta	35493|Streptophyta	S	Inositol hexakisphosphate	-	-	-	-	-	-	-	-	-	-	-	-	PTPlike_phytase
TRINITY_Unigene3977_c0_g2_i2.p1	4081.Solyc01g007340.2.1	7.6e-123	369.0	COG4799@1|root,KOG0540@2759|Eukaryota,37NPW@33090|Viridiplantae,3GG0Z@35493|Streptophyta,44QTN@71274|asterids	35493|Streptophyta	H	Component of the acetyl coenzyme A carboxylase (ACC) complex. Biotin carboxylase (BC) catalyzes the carboxylation of biotin on its carrier protein (BCCP) and then the CO(2) group is transferred by the transcarboxylase to acetyl-CoA to form malonyl- CoA	accD	-	2.1.3.15,6.4.1.2	ko:K01963,ko:K02696	ko00061,ko00195,ko00620,ko00640,ko00720,ko01100,ko01110,ko01120,ko01130,ko01200,ko01212,map00061,map00195,map00620,map00640,map00720,map01100,map01110,map01120,map01130,map01200,map01212	M00082,M00376	R00742,R04386	RC00040,RC00253,RC00367	ko00000,ko00001,ko00002,ko00194,ko01000	-	-	-	Carboxyl_trans,PSI_8
TRINITY_Unigene3977_c0_g2_i2.p2	15368.BRADI1G05770.1	1.62e-195	546.0	2CMAK@1|root,2QPT8@2759|Eukaryota,37MKA@33090|Viridiplantae,3GD5I@35493|Streptophyta,3KY9T@4447|Liliopsida,3IAPE@38820|Poales	35493|Streptophyta	C	Component of the cytochrome b6-f complex, which mediates electron transfer between photosystem II (PSII) and photosystem I (PSI), cyclic electron flow around PSI, and state transitions	petA	GO:0005575,GO:0005622,GO:0005623,GO:0005737,GO:0009536,GO:0043226,GO:0043227,GO:0043229,GO:0043231,GO:0044424,GO:0044444,GO:0044464	-	ko:K02634	ko00195,ko01100,map00195,map01100	M00162	-	-	ko00000,ko00001,ko00002,ko00194	-	-	-	Apocytochr_F_C,Apocytochr_F_N
TRINITY_Unigene3977_c0_g2_i2.p3	29760.VIT_08s0056g00590.t01	2.88e-88	268.0	28IB5@1|root,2QV51@2759|Eukaryota,37SP0@33090|Viridiplantae,3GHPJ@35493|Streptophyta	35493|Streptophyta	U	May be involved in proton extrusion. Indirectly promotes efficient inorganic carbon uptake	cemA	-	-	-	-	-	-	-	-	-	-	-	CemA
TRINITY_Unigene3977_c0_g2_i2.p4	4513.AGP50765	1.82e-93	276.0	2CNI2@1|root,2QWGG@2759|Eukaryota,37P4I@33090|Viridiplantae,3GGGH@35493|Streptophyta,3KV2J@4447|Liliopsida,3IEZX@38820|Poales	35493|Streptophyta	S	Photosystem I assembly protein Ycf4	ycf4	GO:0003674,GO:0005488,GO:0005515,GO:0005575,GO:0005622,GO:0005623,GO:0005737,GO:0006091,GO:0008150,GO:0008152,GO:0009507,GO:0009536,GO:0009987,GO:0015979,GO:0016043,GO:0019684,GO:0022607,GO:0034622,GO:0043226,GO:0043227,GO:0043229,GO:0043231,GO:0043933,GO:0044085,GO:0044237,GO:0044424,GO:0044444,GO:0044464,GO:0048564,GO:0051082,GO:0065003,GO:0071840	-	-	-	-	-	-	-	-	-	-	Ycf4
TRINITY_Unigene21150_c0_g1_i34.p1	4432.XP_010275129.1	3.8e-61	202.0	2CCID@1|root,2QW6U@2759|Eukaryota,37PBW@33090|Viridiplantae,3GH6I@35493|Streptophyta	35493|Streptophyta	S	isoform X1	-	-	-	-	-	-	-	-	-	-	-	-	TPR_9,Transglut_core2
TRINITY_Unigene2498_c0_g5_i3.p1	3880.AES69832	4.05e-127	387.0	28Q3A@1|root,2QWRZ@2759|Eukaryota,37IKA@33090|Viridiplantae,3GANT@35493|Streptophyta,4JV38@91835|fabids	35493|Streptophyta	J	Usually encoded in the trnK tRNA gene intron. Probably assists in splicing its own and other chloroplast group II introns	matK	GO:0005575,GO:0005622,GO:0005623,GO:0005737,GO:0009507,GO:0009536,GO:0043226,GO:0043227,GO:0043229,GO:0043231,GO:0044424,GO:0044444,GO:0044464	-	ko:K20000	-	-	-	-	ko00000,ko03016	-	-	-	Intron_maturas2,MatK_N
TRINITY_Unigene2498_c0_g5_i3.p2	3075.A0A023HHU5	2.01e-278	771.0	COG2710@1|root,2QUNZ@2759|Eukaryota,37TE8@33090|Viridiplantae,34K5K@3041|Chlorophyta	3041|Chlorophyta	Q	Component of the dark-operative protochlorophyllide reductase (DPOR) that uses Mg-ATP and reduced ferredoxin to reduce ring D of protochlorophyllide (Pchlide) to form chlorophyllide a (Chlide). This reaction is light-independent. The NB-protein (ChlN-ChlB) is the catalytic component of the complex	-	GO:0005575,GO:0005622,GO:0005623,GO:0005737,GO:0009507,GO:0009536,GO:0043226,GO:0043227,GO:0043229,GO:0043231,GO:0044424,GO:0044444,GO:0044464	1.3.7.7	ko:K04039	ko00860,ko01100,ko01110,map00860,map01100,map01110	-	R06282	RC01008	ko00000,ko00001,ko01000	-	-	-	Oxidored_nitro,PCP_red
TRINITY_Unigene2498_c0_g5_i3.p3	3880.AES88246	9.75e-255	698.0	28IP8@1|root,2QR09@2759|Eukaryota,37PUB@33090|Viridiplantae,3GEYD@35493|Streptophyta	35493|Streptophyta	C	Photosystem II (PSII) is a light-driven water plastoquinone oxidoreductase that uses light energy to abstract electrons from H(2)O, generating O(2) and a proton gradient subsequently used for ATP formation. It consists of a core antenna complex that captures photons, and an electron transfer chain that converts photonic excitation into a charge separation. The D1 D2 (PsbA PsbA) reaction center he…	psbA	GO:0003674,GO:0005488,GO:0005575,GO:0005622,GO:0005623,GO:0005737,GO:0009507,GO:0009532,GO:0009534,GO:0009535,GO:0009536,GO:0009570,GO:0009579,GO:0010287,GO:0016020,GO:0016168,GO:0031976,GO:0031984,GO:0034357,GO:0042651,GO:0043167,GO:0043168,GO:0043226,GO:0043227,GO:0043229,GO:0043231,GO:0044422,GO:0044424,GO:0044434,GO:0044435,GO:0044436,GO:0044444,GO:0044446,GO:0044464,GO:0046906,GO:0048037,GO:…	1.10.3.9	ko:K02703	ko00195,ko01100,map00195,map01100	M00161	-	-	ko00000,ko00001,ko00002,ko00194,ko01000	-	-	-	Photo_RC
TRINITY_Unigene2498_c0_g5_i3.p4	4155.Migut.D01333.1.p	1.5e-17	77.0	2E3TA@1|root,2SAFC@2759|Eukaryota,37XB0@33090|Viridiplantae,3GKW4@35493|Streptophyta	35493|Streptophyta	S	Photosystem II reaction center protein K	psbK	GO:0005575,GO:0005622,GO:0005623,GO:0005737,GO:0009536,GO:0043226,GO:0043227,GO:0043229,GO:0043231,GO:0044424,GO:0044444,GO:0044464	-	ko:K02710,ko:K02712	ko00195,ko01100,map00195,map01100	-	-	-	ko00000,ko00001,ko00194	-	-	-	PsbK
TRINITY_Unigene2839_c0_g1_i10.p1	13333.ERN01577	0.0	2261.0	KOG1823@1|root,KOG1823@2759|Eukaryota,37PER@33090|Viridiplantae,3GDW9@35493|Streptophyta	35493|Streptophyta	V	Small subunit processome component 20 homolog	-	-	-	ko:K14772	-	-	-	-	ko00000,ko03009	-	-	-	DRIM
TRINITY_Unigene7828_c0_g1_i3.p1	13333.ERN14359	0.0	3096.0	KOG1910@1|root,KOG1910@2759|Eukaryota,37JPT@33090|Viridiplantae,3GGGS@35493|Streptophyta	35493|Streptophyta	S	pollen tube development	-	GO:0000003,GO:0000902,GO:0000904,GO:0001558,GO:0003006,GO:0005575,GO:0005623,GO:0006950,GO:0007154,GO:0007275,GO:0008150,GO:0009267,GO:0009605,GO:0009653,GO:0009826,GO:0009856,GO:0009860,GO:0009888,GO:0009932,GO:0009966,GO:0009968,GO:0009987,GO:0009991,GO:0010015,GO:0010053,GO:0010054,GO:0010104,GO:0010105,GO:0010646,GO:0010648,GO:0016036,GO:0016043,GO:0016049,GO:0021700,GO:0022414,GO:0022622,GO:…	-	-	-	-	-	-	-	-	-	-	Apt1,Fmp27_GFWDK
TRINITY_Unigene15186_c0_g1_i1.p1	4432.XP_010249874.1	0.0	3604.0	KOG1789@1|root,KOG1789@2759|Eukaryota,37IXJ@33090|Viridiplantae,3GGCC@35493|Streptophyta	35493|Streptophyta	O	UnigeneaJ homolog subfamily C	-	-	-	ko:K09533	-	-	-	-	ko00000,ko03041,ko03110	-	-	-	DUF4339,UnigeneaJ
TRINITY_Unigene5094_c0_g1_i9.p1	13333.ERN08378	0.0	977.0	COG1914@1|root,KOG1291@2759|Eukaryota,37MMP@33090|Viridiplantae,3GA51@35493|Streptophyta	35493|Streptophyta	P	ethylene-insensitive protein	EIN2	GO:0000160,GO:0001736,GO:0001738,GO:0002009,GO:0002237,GO:0002376,GO:0003674,GO:0003676,GO:0003723,GO:0003729,GO:0005488,GO:0006810,GO:0006950,GO:0006952,GO:0006955,GO:0006970,GO:0007154,GO:0007164,GO:0007165,GO:0007275,GO:0007568,GO:0008150,GO:0009266,GO:0009408,GO:0009605,GO:0009607,GO:0009611,GO:0009617,GO:0009620,GO:0009628,GO:0009651,GO:0009653,GO:0009719,GO:0009723,GO:0009725,GO:0009743,GO:…	-	ko:K14513	ko04016,ko04075,map04016,map04075	-	-	-	ko00000,ko00001	2.A.55	-	-	Nramp
TRINITY_Unigene735_c0_g1_i4.p1	13333.ERN01072	6.85e-226	662.0	28J1K@1|root,2QRDT@2759|Eukaryota,37JV0@33090|Viridiplantae,3G9Q3@35493|Streptophyta	35493|Streptophyta	A	RNA recognition motif	-	GO:0003674,GO:0003676,GO:0003723,GO:0003729,GO:0003730,GO:0005488,GO:0005575,GO:0005622,GO:0005623,GO:0005634,GO:0005737,GO:0006417,GO:0007623,GO:0008150,GO:0009889,GO:0009891,GO:0009892,GO:0009893,GO:0010468,GO:0010556,GO:0010557,GO:0010604,GO:0010605,GO:0010608,GO:0010628,GO:0016020,GO:0019219,GO:0019222,GO:0030425,GO:0031323,GO:0031324,GO:0031325,GO:0031326,GO:0031328,GO:0032268,GO:0032270,GO:…	-	ko:K12885	ko03040,map03040	-	-	-	ko00000,ko00001,ko03041	-	-	-	RRM_1
TRINITY_Unigene20800_c0_g2_i1.p1	4432.XP_010269187.1	0.0	1860.0	COG0439@1|root,KOG0368@2759|Eukaryota,37HYK@33090|Viridiplantae,3G95X@35493|Streptophyta	35493|Streptophyta	I	acetyl-coa carboxylase	ACC2	GO:0000003,GO:0003006,GO:0003674,GO:0003824,GO:0003989,GO:0005575,GO:0005623,GO:0005886,GO:0006082,GO:0006629,GO:0006631,GO:0006633,GO:0007275,GO:0008150,GO:0008152,GO:0008610,GO:0009058,GO:0009653,GO:0009719,GO:0009725,GO:0009735,GO:0009790,GO:0009791,GO:0009793,GO:0009888,GO:0009933,GO:0009987,GO:0010014,GO:0010016,GO:0010033,GO:0010072,GO:0010154,GO:0016020,GO:0016053,GO:0016421,GO:0016874,GO:…	2.1.3.15,6.3.4.14,6.4.1.2	ko:K11262	ko00061,ko00254,ko00620,ko00640,ko01100,ko01110,ko01212,ko04152,ko04910,ko04922,map00061,map00254,map00620,map00640,map01100,map01110,map01212,map04152,map04910,map04922	M00082	R00742,R04385,R04386	RC00040,RC00253,RC00367	ko00000,ko00001,ko00002,ko01000	-	-	-	ACC_central,Biotin_carb_C,Biotin_carb_N,Biotin_lipoyl,CPSase_L_D2,Carboxyl_trans
TRINITY_Unigene20800_c0_g2_i1.p2	13333.ERM94222	0.0	1611.0	COG0439@1|root,KOG0368@2759|Eukaryota,37HYK@33090|Viridiplantae,3G95X@35493|Streptophyta	35493|Streptophyta	I	acetyl-coa carboxylase	ACC2	GO:0000003,GO:0003006,GO:0003674,GO:0003824,GO:0003989,GO:0005575,GO:0005623,GO:0005886,GO:0006082,GO:0006629,GO:0006631,GO:0006633,GO:0007275,GO:0008150,GO:0008152,GO:0008610,GO:0009058,GO:0009653,GO:0009719,GO:0009725,GO:0009735,GO:0009790,GO:0009791,GO:0009793,GO:0009888,GO:0009933,GO:0009987,GO:0010014,GO:0010016,GO:0010033,GO:0010072,GO:0010154,GO:0016020,GO:0016053,GO:0016421,GO:0016874,GO:…	2.1.3.15,6.3.4.14,6.4.1.2	ko:K11262	ko00061,ko00254,ko00620,ko00640,ko01100,ko01110,ko01212,ko04152,ko04910,ko04922,map00061,map00254,map00620,map00640,map01100,map01110,map01212,map04152,map04910,map04922	M00082	R00742,R04385,R04386	RC00040,RC00253,RC00367	ko00000,ko00001,ko00002,ko01000	-	-	-	ACC_central,Biotin_carb_C,Biotin_carb_N,Biotin_lipoyl,CPSase_L_D2,Carboxyl_trans
TRINITY_Unigene5970_c0_g1_i1.p1	13333.ERM94438	0.0	1988.0	COG5543@1|root,KOG1810@2759|Eukaryota,37J97@33090|Viridiplantae,3GCNV@35493|Streptophyta	35493|Streptophyta	D	Thyroid adenoma-associated protein homolog	-	-	-	-	-	-	-	-	-	-	-	-	DUF2428
TRINITY_Unigene11753_c0_g2_i1.p1	13333.ERM96276	0.0	2911.0	COG5032@1|root,KOG0890@2759|Eukaryota,37NWJ@33090|Viridiplantae,3G931@35493|Streptophyta	35493|Streptophyta	BDLT	serine threonine-protein kinase	-	GO:0000003,GO:0000723,GO:0000726,GO:0003674,GO:0003824,GO:0005575,GO:0005622,GO:0005623,GO:0005634,GO:0005911,GO:0006139,GO:0006259,GO:0006278,GO:0006281,GO:0006282,GO:0006302,GO:0006303,GO:0006725,GO:0006793,GO:0006796,GO:0006807,GO:0006950,GO:0006974,GO:0006996,GO:0007004,GO:0007049,GO:0008150,GO:0008152,GO:0009058,GO:0009059,GO:0009314,GO:0009506,GO:0009628,GO:0009987,GO:0010035,GO:0010038,GO:…	2.7.11.1	ko:K06640	ko03460,ko04110,ko04115,ko04214,ko04218,ko05165,ko05166,map03460,map04110,map04115,map04214,map04218,map05165,map05166	M00691	-	-	ko00000,ko00001,ko00002,ko01000,ko01001,ko03400	-	-	-	FAT,FATC,PI3_PI4_kinase,UME
TRINITY_Unigene11753_c0_g2_i1.p2	3885.XP_007142789.1	1.08e-68	229.0	COG5032@1|root,KOG0890@2759|Eukaryota,37NWJ@33090|Viridiplantae,3G931@35493|Streptophyta,4JKQ7@91835|fabids	35493|Streptophyta	BDLT	Serine threonine-protein kinase	-	GO:0000003,GO:0000723,GO:0000726,GO:0003674,GO:0003824,GO:0005575,GO:0005622,GO:0005623,GO:0005634,GO:0005911,GO:0006139,GO:0006259,GO:0006278,GO:0006281,GO:0006282,GO:0006302,GO:0006303,GO:0006725,GO:0006793,GO:0006796,GO:0006807,GO:0006950,GO:0006974,GO:0006996,GO:0007004,GO:0007049,GO:0008150,GO:0008152,GO:0009058,GO:0009059,GO:0009314,GO:0009506,GO:0009628,GO:0009987,GO:0010035,GO:0010038,GO:…	2.7.11.1	ko:K06640	ko03460,ko04110,ko04115,ko04214,ko04218,ko05165,ko05166,map03460,map04110,map04115,map04214,map04218,map05165,map05166	M00691	-	-	ko00000,ko00001,ko00002,ko01000,ko01001,ko03400	-	-	-	FAT,FATC,PI3_PI4_kinase,UME
TRINITY_Unigene6797_c0_g1_i1.p1	42345.XP_008801108.1	1.01e-119	351.0	COG0724@1|root,KOG0105@2759|Eukaryota,37QU8@33090|Viridiplantae,3GBN3@35493|Streptophyta,3KQKP@4447|Liliopsida	35493|Streptophyta	A	RNA recognition motif	-	-	-	ko:K12890	ko03040,ko04657,ko05168,map03040,map04657,map05168	-	-	-	ko00000,ko00001,ko03041	-	-	-	RRM_1
TRINITY_Unigene367_c0_g1_i23.p1	13333.ERN08791	0.0	2118.0	KOG0167@1|root,KOG0167@2759|Eukaryota,37IQG@33090|Viridiplantae,3G7WJ@35493|Streptophyta	35493|Streptophyta	S	domain-containing protein	-	GO:0000271,GO:0000902,GO:0002682,GO:0002683,GO:0003674,GO:0003824,GO:0004842,GO:0005102,GO:0005488,GO:0005515,GO:0005575,GO:0005622,GO:0005623,GO:0005634,GO:0005737,GO:0005829,GO:0005856,GO:0005874,GO:0005881,GO:0005886,GO:0005938,GO:0005975,GO:0005976,GO:0006073,GO:0006464,GO:0006807,GO:0006950,GO:0006952,GO:0008104,GO:0008150,GO:0008152,GO:0009058,GO:0009059,GO:0009250,GO:0009605,GO:0009607,GO:…	-	-	-	-	-	-	-	-	-	-	Arm,C2
TRINITY_Unigene367_c0_g1_i23.p2	3750.XP_008361514.1	1.44e-81	247.0	KOG0167@1|root,KOG0167@2759|Eukaryota,37IQG@33090|Viridiplantae,3G7WJ@35493|Streptophyta,4JDIG@91835|fabids	35493|Streptophyta	S	Protein kinase C conserved region 2 (CalB)	-	GO:0000271,GO:0000902,GO:0002682,GO:0002683,GO:0003674,GO:0003824,GO:0004842,GO:0005102,GO:0005488,GO:0005515,GO:0005575,GO:0005622,GO:0005623,GO:0005634,GO:0005737,GO:0005829,GO:0005856,GO:0005874,GO:0005881,GO:0005886,GO:0005938,GO:0005975,GO:0005976,GO:0006073,GO:0006464,GO:0006807,GO:0006950,GO:0006952,GO:0008104,GO:0008150,GO:0008152,GO:0009058,GO:0009059,GO:0009250,GO:0009605,GO:0009607,GO:…	-	-	-	-	-	-	-	-	-	-	Arm,C2
TRINITY_Unigene98_c0_g1_i4.p1	4432.XP_010252790.1	0.0	2718.0	COG5021@1|root,KOG0939@2759|Eukaryota,37K9G@33090|Viridiplantae,3G8BM@35493|Streptophyta	35493|Streptophyta	O	E3 ubiquitin-protein ligase	UPL1	GO:0000151,GO:0003674,GO:0003824,GO:0004842,GO:0005575,GO:0005622,GO:0005623,GO:0005634,GO:0005737,GO:0005739,GO:0005829,GO:0005911,GO:0006464,GO:0006807,GO:0008150,GO:0008152,GO:0009506,GO:0009987,GO:0016020,GO:0016567,GO:0016740,GO:0019538,GO:0019787,GO:0030054,GO:0032446,GO:0032991,GO:0036211,GO:0043170,GO:0043226,GO:0043227,GO:0043229,GO:0043231,GO:0043412,GO:0044237,GO:0044238,GO:0044260,GO:…	2.3.2.26	ko:K10592	ko04120,map04120	-	-	-	ko00000,ko00001,ko01000,ko04121	-	-	-	DUF4414,DUF908,DUF913,HECT,UBA
TRINITY_Unigene1205_c0_g1_i6.p1	4432.XP_010268486.1	0.0	1511.0	KOG1839@1|root,KOG1839@2759|Eukaryota,37HWS@33090|Viridiplantae,3G83W@35493|Streptophyta	35493|Streptophyta	L	Clustered mitochondria protein	-	GO:0001101,GO:0008150,GO:0009719,GO:0009725,GO:0009737,GO:0010033,GO:0033993,GO:0042221,GO:0050896,GO:0097305,GO:1901700	-	ko:K03255	-	-	-	-	ko00000,ko03012	-	-	-	CLU,CLU_N,TPR_12,eIF3_p135
TRINITY_Unigene14649_c0_g1_i20.p1	29760.VIT_18s0075g00220.t01	1.64e-95	298.0	KOG4628@1|root,KOG4628@2759|Eukaryota,37QFZ@33090|Viridiplantae,3G9AU@35493|Streptophyta	35493|Streptophyta	O	Receptor homology region, transmembrane domain- and RING domain-containing protein	-	GO:0000139,GO:0000209,GO:0000322,GO:0000325,GO:0000326,GO:0003674,GO:0003824,GO:0004842,GO:0005575,GO:0005622,GO:0005623,GO:0005737,GO:0005773,GO:0005794,GO:0006464,GO:0006807,GO:0008150,GO:0008152,GO:0009987,GO:0012505,GO:0016020,GO:0016567,GO:0016740,GO:0019538,GO:0019787,GO:0031090,GO:0031984,GO:0032446,GO:0036211,GO:0043170,GO:0043226,GO:0043227,GO:0043229,GO:0043231,GO:0043412,GO:0044237,GO:…	2.3.2.27	ko:K15692	-	-	-	-	ko00000,ko01000,ko04121	-	-	-	PA,zf-RING_2
TRINITY_Unigene109_c0_g1_i1.p2	4565.Traes_7AL_CF02EDFA5.1	1.91e-40	156.0	KOG1075@1|root,KOG1075@2759|Eukaryota,37TIF@33090|Viridiplantae,3G9IZ@35493|Streptophyta,3M564@4447|Liliopsida,3IM9J@38820|Poales	35493|Streptophyta	S	source UniProtKB	-	-	-	-	-	-	-	-	-	-	-	-	RVT_1,RVT_3,zf-RVT
TRINITY_Unigene6662_c0_g1_i3.p1	4432.XP_010257664.1	0.0	3202.0	KOG0045@1|root,KOG0045@2759|Eukaryota,37QPK@33090|Viridiplantae,3G82V@35493|Streptophyta	35493|Streptophyta	OT	Belongs to the peptidase C2 family	DEK1	GO:0000003,GO:0001558,GO:0001708,GO:0003006,GO:0003674,GO:0003824,GO:0004175,GO:0004197,GO:0004198,GO:0005198,GO:0005488,GO:0005509,GO:0005515,GO:0005575,GO:0005622,GO:0005623,GO:0005634,GO:0005737,GO:0005768,GO:0005783,GO:0005789,GO:0005829,GO:0005886,GO:0005887,GO:0006275,GO:0006355,GO:0006508,GO:0006807,GO:0006873,GO:0006874,GO:0006875,GO:0006950,GO:0006970,GO:0006996,GO:0007010,GO:0007204,GO:…	-	-	-	-	-	-	-	-	-	-	Calpain_III,Peptidase_C2
TRINITY_Unigene17370_c0_g1_i7.p1	13333.ERN12665	5.33e-82	260.0	COG5333@1|root,KOG0834@2759|Eukaryota,37HSU@33090|Viridiplantae,3GEUS@35493|Streptophyta	35493|Streptophyta	D	Belongs to the cyclin family	-	GO:0000079,GO:0000307,GO:0001932,GO:0001934,GO:0003674,GO:0005575,GO:0005622,GO:0005623,GO:0005634,GO:0006355,GO:0006357,GO:0008150,GO:0009889,GO:0009891,GO:0009893,GO:0010468,GO:0010556,GO:0010557,GO:0010562,GO:0010604,GO:0010628,GO:0016538,GO:0019207,GO:0019219,GO:0019220,GO:0019222,GO:0019887,GO:0030234,GO:0031323,GO:0031325,GO:0031326,GO:0031328,GO:0031399,GO:0031401,GO:0032268,GO:0032270,GO:…	-	ko:K15188	ko05202,map05202	-	-	-	ko00000,ko00001,ko03021	-	-	-	Cyclin_N
TRINITY_Unigene6753_c0_g1_i3.p1	3641.EOY18596	3.18e-69	265.0	KOG1878@1|root,KOG1878@2759|Eukaryota,37KDG@33090|Viridiplantae,3GE3W@35493|Streptophyta	35493|Streptophyta	K	SANT SWI3, ADA2, N-CoR and TFIIIB'' UnigeneA-binding domains	-	GO:0000122,GO:0000226,GO:0000228,GO:0000785,GO:0000790,GO:0000981,GO:0001067,GO:0001085,GO:0001102,GO:0001932,GO:0001933,GO:0003674,GO:0003676,GO:0003677,GO:0003700,GO:0003712,GO:0003714,GO:0005102,GO:0005488,GO:0005515,GO:0005575,GO:0005622,GO:0005623,GO:0005634,GO:0005654,GO:0005694,GO:0005737,GO:0005819,GO:0005829,GO:0005856,GO:0005874,GO:0005876,GO:0006109,GO:0006110,GO:0006139,GO:0006140,GO:…	-	ko:K04650	ko01522,ko04919,ko05202,map01522,map04919,map05202	-	-	-	ko00000,ko00001,ko01009	-	-	-	Myb_UnigeneA-binding
TRINITY_Unigene1264_c0_g1_i3.p1	4432.XP_010272298.1	0.0	1388.0	KOG1797@1|root,KOG1797@2759|Eukaryota,37PD8@33090|Viridiplantae,3GAMW@35493|Streptophyta	35493|Streptophyta	S	Secretory pathway protein Sec39	-	GO:0006508,GO:0006624,GO:0006807,GO:0008150,GO:0008152,GO:0009987,GO:0010467,GO:0016485,GO:0019538,GO:0043170,GO:0044237,GO:0044238,GO:0044260,GO:0044267,GO:0051604,GO:0071704,GO:1901564	-	ko:K20473	-	-	-	-	ko00000,ko04131	-	-	-	Sec39
TRINITY_Unigene1264_c0_g1_i3.p2	29760.VIT_03s0017g00320.t01	6.46e-50	168.0	KOG1797@1|root,KOG1797@2759|Eukaryota,37PD8@33090|Viridiplantae,3GAMW@35493|Streptophyta	35493|Streptophyta	S	Secretory pathway protein Sec39	-	GO:0006508,GO:0006624,GO:0006807,GO:0008150,GO:0008152,GO:0009987,GO:0010467,GO:0016485,GO:0019538,GO:0043170,GO:0044237,GO:0044238,GO:0044260,GO:0044267,GO:0051604,GO:0071704,GO:1901564	-	ko:K20473	-	-	-	-	ko00000,ko04131	-	-	-	Sec39
TRINITY_Unigene2648_c0_g1_i19.p1	3649.evm.TU.contig_29521.1	1.19e-83	293.0	KOG1064@1|root,KOG1064@2759|Eukaryota,37RTN@33090|Viridiplantae,3GDPN@35493|Streptophyta,3HMP4@3699|Brassicales	35493|Streptophyta	S	Transducin family protein WD-40 repeat family	-	GO:0005575,GO:0005622,GO:0005623,GO:0005737,GO:0006873,GO:0006885,GO:0007035,GO:0008150,GO:0009987,GO:0016043,GO:0019725,GO:0022607,GO:0030003,GO:0030004,GO:0030641,GO:0032991,GO:0034622,GO:0042592,GO:0043291,GO:0043933,GO:0044085,GO:0044424,GO:0044444,GO:0044464,GO:0045851,GO:0048878,GO:0050801,GO:0051452,GO:0051453,GO:0055067,GO:0055080,GO:0055082,GO:0065003,GO:0065007,GO:0065008,GO:0070070,GO:…	-	-	-	-	-	-	-	-	-	-	Rav1p_C,WD40
TRINITY_Unigene2648_c0_g1_i19.p2	225117.XP_009375416.1	2.32e-266	828.0	KOG1064@1|root,KOG1064@2759|Eukaryota,37RTN@33090|Viridiplantae,3GDPN@35493|Streptophyta,4JME5@91835|fabids	35493|Streptophyta	S	RAVE protein 1 C terminal	-	GO:0005575,GO:0005622,GO:0005623,GO:0005737,GO:0006873,GO:0006885,GO:0007035,GO:0008150,GO:0009987,GO:0016043,GO:0019725,GO:0022607,GO:0030003,GO:0030004,GO:0030641,GO:0032991,GO:0034622,GO:0042592,GO:0043291,GO:0043933,GO:0044085,GO:0044424,GO:0044444,GO:0044464,GO:0045851,GO:0048878,GO:0050801,GO:0051452,GO:0051453,GO:0055067,GO:0055080,GO:0055082,GO:0065003,GO:0065007,GO:0065008,GO:0070070,GO:…	-	-	-	-	-	-	-	-	-	-	Rav1p_C,WD40
TRINITY_Unigene16188_c0_g1_i3.p1	13333.ERN12516	0.0	1571.0	COG1112@1|root,KOG1801@2759|Eukaryota,37JSK@33090|Viridiplantae,3GEBM@35493|Streptophyta	35493|Streptophyta	A	AAA domain	-	-	-	ko:K10706	-	-	-	-	ko00000,ko01000,ko03021	-	-	-	AAA_11,AAA_12,SEN1_N
TRINITY_Unigene16188_c0_g1_i3.p2	2903.EOD36799	3.88e-09	67.0	COG1112@1|root,KOG1801@2759|Eukaryota	2759|Eukaryota	L	positive regulation of termination of RNA polymerase II transcription, poly(A)-coupled	-	-	-	ko:K10706	-	-	-	-	ko00000,ko01000,ko03021	-	-	-	AAA_12
TRINITY_Unigene16188_c0_g1_i3.p3	29760.VIT_09s0054g00770.t01	4.78e-46	159.0	COG1112@1|root,KOG1801@2759|Eukaryota,37JSK@33090|Viridiplantae,3GEBM@35493|Streptophyta	35493|Streptophyta	A	AAA domain	-	-	-	ko:K10706	-	-	-	-	ko00000,ko01000,ko03021	-	-	-	AAA_11,AAA_12,SEN1_N
TRINITY_Unigene14918_c0_g1_i39.p1	13333.ERN18684	1.07e-258	766.0	2CMI8@1|root,2QQEE@2759|Eukaryota,388IA@33090|Viridiplantae,3GXAT@35493|Streptophyta	35493|Streptophyta	S	Belongs to the formin-like family	-	-	-	-	-	-	-	-	-	-	-	-	FH2,PTEN_C2
TRINITY_Unigene14918_c0_g1_i39.p2	4641.GSMUA_Achr5P13600_001	1.11e-115	338.0	KOG1922@1|root,KOG1922@2759|Eukaryota,37M0R@33090|Viridiplantae,3GBSB@35493|Streptophyta,3KN48@4447|Liliopsida	35493|Streptophyta	S	Belongs to the formin-like family	-	GO:0000003,GO:0003006,GO:0003674,GO:0003779,GO:0005488,GO:0005515,GO:0005575,GO:0005622,GO:0005623,GO:0005737,GO:0005819,GO:0005856,GO:0006996,GO:0007010,GO:0007015,GO:0007049,GO:0007275,GO:0008017,GO:0008092,GO:0008150,GO:0009524,GO:0009555,GO:0009556,GO:0009574,GO:0009987,GO:0015630,GO:0015631,GO:0016043,GO:0019953,GO:0022402,GO:0022414,GO:0022607,GO:0030029,GO:0030036,GO:0032501,GO:0032502,GO:…	-	-	-	-	-	-	-	-	-	-	FH2,PTEN_C2
TRINITY_Unigene205_c0_g1_i8.p1	29760.VIT_00s0229g00110.t01	2.1e-137	488.0	KOG1181@1|root,KOG1181@2759|Eukaryota,37MMK@33090|Viridiplantae,3GBED@35493|Streptophyta	35493|Streptophyta	S	atg2484-1,g2484-1	-	-	-	-	-	-	-	-	-	-	-	-	Agenet
TRINITY_Unigene66_c0_g1_i30.p1	13333.ERM96047	0.0	1790.0	COG5253@1|root,KOG0230@2759|Eukaryota,37N2W@33090|Viridiplantae,3GFC0@35493|Streptophyta	35493|Streptophyta	T	1-phosphatidylinositol-3-phosphate 5-kinase	-	GO:0000285,GO:0000322,GO:0000323,GO:0000324,GO:0000329,GO:0003674,GO:0003824,GO:0005488,GO:0005543,GO:0005575,GO:0005622,GO:0005623,GO:0005737,GO:0005739,GO:0005768,GO:0005773,GO:0005774,GO:0005942,GO:0006629,GO:0006644,GO:0006650,GO:0006793,GO:0006796,GO:0006810,GO:0006996,GO:0007033,GO:0007275,GO:0008150,GO:0008152,GO:0008289,GO:0009555,GO:0009987,GO:0010008,GO:0010118,GO:0010256,GO:0012505,GO:…	2.7.1.150	ko:K00921	ko00562,ko04070,ko04145,ko04810,map00562,map04070,map04145,map04810	-	R05802,R10951	RC00002,RC00078	ko00000,ko00001,ko01000,ko04131	-	-	-	Cpn60_TCP1,FYVE,PIP5K
TRINITY_Unigene554_c0_g1_i4.p1	4432.XP_010247104.1	0.0	2046.0	2CMJI@1|root,2QQIR@2759|Eukaryota,37QQG@33090|Viridiplantae,3GDSV@35493|Streptophyta	35493|Streptophyta	-	-	-	-	-	-	-	-	-	-	-	-	-	-	DUF3883
TRINITY_Unigene936_c0_g1_i67.p1	42345.XP_008781153.1	8.82e-205	609.0	KOG0154@1|root,KOG0154@2759|Eukaryota,37RUnigene@33090|Viridiplantae,3GEY1@35493|Streptophyta,3KWRT@4447|Liliopsida	35493|Streptophyta	A	glycine rich nucleic binding domain	-	GO:0000245,GO:0000375,GO:0000377,GO:0000381,GO:0000398,GO:0003674,GO:0003676,GO:0003723,GO:0003729,GO:0005488,GO:0005575,GO:0005622,GO:0005623,GO:0005634,GO:0006139,GO:0006396,GO:0006397,GO:0006725,GO:0006807,GO:0008150,GO:0008152,GO:0008380,GO:0009987,GO:0010467,GO:0010468,GO:0010941,GO:0010942,GO:0016043,GO:0016070,GO:0016071,GO:0019219,GO:0019222,GO:0022607,GO:0022613,GO:0022618,GO:0031323,GO:…	-	ko:K13094	-	-	-	-	ko00000,ko03041	-	-	-	G-patch,RRM_1
TRINITY_Unigene936_c0_g1_i67.p3	3694.POPTR_0004s08020.1	1.54e-41	149.0	KOG0154@1|root,KOG0154@2759|Eukaryota,37RUnigene@33090|Viridiplantae,3GEY1@35493|Streptophyta,4JFW9@91835|fabids	35493|Streptophyta	A	RNA-binding protein	-	GO:0000245,GO:0000375,GO:0000377,GO:0000381,GO:0000398,GO:0003674,GO:0003676,GO:0003723,GO:0003729,GO:0005488,GO:0005575,GO:0005622,GO:0005623,GO:0005634,GO:0006139,GO:0006396,GO:0006397,GO:0006725,GO:0006807,GO:0008150,GO:0008152,GO:0008380,GO:0009987,GO:0010467,GO:0010468,GO:0010941,GO:0010942,GO:0016043,GO:0016070,GO:0016071,GO:0019219,GO:0019222,GO:0022607,GO:0022613,GO:0022618,GO:0031323,GO:…	-	ko:K13094	-	-	-	-	ko00000,ko03041	-	-	-	G-patch,RRM_1
TRINITY_Unigene6619_c0_g1_i8.p1	13333.ERM95018	0.0	1333.0	KOG4522@1|root,KOG4522@2759|Eukaryota,37MA3@33090|Viridiplantae,3G9T7@35493|Streptophyta	35493|Streptophyta	K	mediator of RNA polymerase II transcription subunit	-	GO:0005575,GO:0005622,GO:0005623,GO:0005634,GO:0005654,GO:0006139,GO:0006351,GO:0006352,GO:0006366,GO:0006367,GO:0006725,GO:0006807,GO:0008150,GO:0008152,GO:0009058,GO:0009059,GO:0009987,GO:0010467,GO:0016070,GO:0016592,GO:0018130,GO:0019438,GO:0031974,GO:0031981,GO:0032774,GO:0032991,GO:0034641,GO:0034645,GO:0034654,GO:0040034,GO:0043170,GO:0043226,GO:0043227,GO:0043229,GO:0043231,GO:0043233,GO:…	-	-	-	-	-	-	-	-	-	-	Med12
TRINITY_Unigene6619_c0_g1_i8.p2	13333.ERM95018	8.1e-171	543.0	KOG4522@1|root,KOG4522@2759|Eukaryota,37MA3@33090|Viridiplantae,3G9T7@35493|Streptophyta	35493|Streptophyta	K	mediator of RNA polymerase II transcription subunit	-	GO:0005575,GO:0005622,GO:0005623,GO:0005634,GO:0005654,GO:0006139,GO:0006351,GO:0006352,GO:0006366,GO:0006367,GO:0006725,GO:0006807,GO:0008150,GO:0008152,GO:0009058,GO:0009059,GO:0009987,GO:0010467,GO:0016070,GO:0016592,GO:0018130,GO:0019438,GO:0031974,GO:0031981,GO:0032774,GO:0032991,GO:0034641,GO:0034645,GO:0034654,GO:0040034,GO:0043170,GO:0043226,GO:0043227,GO:0043229,GO:0043231,GO:0043233,GO:…	-	-	-	-	-	-	-	-	-	-	Med12
TRINITY_Unigene6619_c0_g1_i8.p3	4577.GRMZM5G844080_P01	1.82e-34	130.0	KOG4522@1|root,KOG4522@2759|Eukaryota,37MA3@33090|Viridiplantae,3G9T7@35493|Streptophyta,3KNWF@4447|Liliopsida,3IDSY@38820|Poales	35493|Streptophyta	K	Transcription mediator complex subunit Med12	-	GO:0005575,GO:0005622,GO:0005623,GO:0005634,GO:0005654,GO:0006139,GO:0006351,GO:0006352,GO:0006366,GO:0006367,GO:0006725,GO:0006807,GO:0008150,GO:0008152,GO:0009058,GO:0009059,GO:0009987,GO:0010467,GO:0016070,GO:0016592,GO:0018130,GO:0019438,GO:0031974,GO:0031981,GO:0032774,GO:0032991,GO:0034641,GO:0034645,GO:0034654,GO:0040034,GO:0043170,GO:0043226,GO:0043227,GO:0043229,GO:0043231,GO:0043233,GO:…	-	-	-	-	-	-	-	-	-	-	Med12
TRINITY_Unigene5319_c0_g1_i25.p1	42345.XP_008796399.1	0.0	2641.0	KOG1242@1|root,KOG1242@2759|Eukaryota,37KQN@33090|Viridiplantae,3G7IM@35493|Streptophyta,3KMK8@4447|Liliopsida	35493|Streptophyta	J	Translational activator	GCN1L1	GO:0002376,GO:0005575,GO:0005622,GO:0005623,GO:0005634,GO:0005737,GO:0005829,GO:0006950,GO:0006952,GO:0006955,GO:0008150,GO:0009605,GO:0009607,GO:0009617,GO:0009682,GO:0016020,GO:0042742,GO:0043207,GO:0043226,GO:0043227,GO:0043229,GO:0043231,GO:0044424,GO:0044444,GO:0044464,GO:0045087,GO:0050896,GO:0051704,GO:0051707,GO:0098542	-	-	-	-	-	-	-	-	-	-	CLASP_N,HEAT,HEAT_2
TRINITY_Unigene5319_c0_g1_i25.p2	29760.VIT_04s0043g00570.t01	7.38e-231	696.0	KOG1242@1|root,KOG1242@2759|Eukaryota,37KQN@33090|Viridiplantae,3G7IM@35493|Streptophyta	35493|Streptophyta	J	Translational activator	GCN1L1	GO:0002376,GO:0005575,GO:0005622,GO:0005623,GO:0005634,GO:0005737,GO:0005829,GO:0006950,GO:0006952,GO:0006955,GO:0008150,GO:0009605,GO:0009607,GO:0009617,GO:0009682,GO:0016020,GO:0042742,GO:0043207,GO:0043226,GO:0043227,GO:0043229,GO:0043231,GO:0044424,GO:0044444,GO:0044464,GO:0045087,GO:0050896,GO:0051704,GO:0051707,GO:0098542	-	-	-	-	-	-	-	-	-	-	CLASP_N,HEAT,HEAT_2
TRINITY_Unigene4501_c1_g1_i4.p1	13333.ERN03920	0.0	2803.0	KOG1811@1|root,KOG1811@2759|Eukaryota,37JPE@33090|Viridiplantae,3GCKX@35493|Streptophyta	35493|Streptophyta	L	transposition, RNA-mediated	-	-	-	ko:K19027	-	-	-	-	ko00000,ko03400	-	-	-	-
TRINITY_Unigene1762_c0_g1_i17.p1	4432.XP_010245612.1	0.0	3878.0	COG5032@1|root,KOG0891@2759|Eukaryota,37JFK@33090|Viridiplantae,3GFWB@35493|Streptophyta	35493|Streptophyta	L	serine threonine-protein kinase	-	GO:0003674,GO:0003824,GO:0005575,GO:0005622,GO:0005623,GO:0005634,GO:0006139,GO:0006259,GO:0006281,GO:0006725,GO:0006793,GO:0006796,GO:0006807,GO:0006950,GO:0006974,GO:0008150,GO:0008152,GO:0009987,GO:0016301,GO:0016310,GO:0016740,GO:0016772,GO:0033554,GO:0034641,GO:0043170,GO:0043226,GO:0043227,GO:0043229,GO:0043231,GO:0044237,GO:0044238,GO:0044260,GO:0044424,GO:0044464,GO:0046483,GO:0050896,GO:…	2.7.11.1	ko:K07203	ko01521,ko01522,ko04012,ko04066,ko04072,ko04136,ko04138,ko04139,ko04140,ko04150,ko04151,ko04152,ko04211,ko04212,ko04213,ko04218,ko04371,ko04630,ko04659,ko04714,ko04910,ko04919,ko04920,ko04930,ko04931,ko05165,ko05167,ko05200,ko05205,ko05206,ko05210,ko05212,ko05214,ko05215,ko05221,ko05224,ko05225,ko05226,ko05230,ko05231,map01521,map01522,map04012,map04066,map04072,map04136,map04138,map04139,map0414…	-	-	-	ko00000,ko00001,ko01000,ko01001,ko04131	-	-	-	DUF3385,FAT,FATC,FRB_dom,PI3_PI4_kinase
TRINITY_Unigene11461_c0_g1_i10.p1	3218.PP1S171_14V6.1	0.0	2138.0	KOG1789@1|root,KOG1789@2759|Eukaryota,37ZBH@33090|Viridiplantae,3GPDY@35493|Streptophyta	35493|Streptophyta	OU	regulation of early endosome to recycling endosome transport	-	-	-	ko:K09533	-	-	-	-	ko00000,ko03041,ko03110	-	-	-	-
TRINITY_Unigene3433_c0_g1_i11.p1	88036.EFJ11300	0.0	2274.0	COG5077@1|root,KOG1866@2759|Eukaryota,389SX@33090|Viridiplantae,3GYWF@35493|Streptophyta	2759|Eukaryota	O	Belongs to the peptidase C19 family	USP24	GO:0000003,GO:0000122,GO:0000902,GO:0000904,GO:0001654,GO:0001700,GO:0001701,GO:0001745,GO:0001764,GO:0002682,GO:0003002,GO:0003674,GO:0003824,GO:0004175,GO:0004197,GO:0004843,GO:0005488,GO:0005515,GO:0005575,GO:0005622,GO:0005623,GO:0005634,GO:0005654,GO:0005737,GO:0005829,GO:0006355,GO:0006357,GO:0006464,GO:0006508,GO:0006511,GO:0006605,GO:0006625,GO:0006807,GO:0006810,GO:0006886,GO:0006897,GO:…	3.4.19.12	ko:K11840,ko:K11853	-	-	-	-	ko00000,ko01000,ko01002,ko04121	-	-	-	UCH
TRINITY_Unigene8963_c0_g1_i13.p1	13333.ERN01067	0.0	2324.0	KOG0392@1|root,KOG0392@2759|Eukaryota,37KEK@33090|Viridiplantae,3GGRG@35493|Streptophyta	35493|Streptophyta	K	TATA-binding protein-associated factor	BTAF1	GO:0003674,GO:0003700,GO:0005575,GO:0005622,GO:0005623,GO:0005634,GO:0005654,GO:0006355,GO:0008150,GO:0009889,GO:0009890,GO:0009892,GO:0010468,GO:0010556,GO:0010558,GO:0010605,GO:0010629,GO:0019219,GO:0019222,GO:0031323,GO:0031324,GO:0031326,GO:0031327,GO:0031974,GO:0031981,GO:0035561,GO:0035562,GO:0043226,GO:0043227,GO:0043229,GO:0043231,GO:0043233,GO:0044092,GO:0044422,GO:0044424,GO:0044428,GO:…	-	ko:K15192	-	-	-	-	ko00000,ko01000,ko03021	-	-	-	DUF3535,HEAT,HEAT_EZ,Helicase_C,SNF2_N
TRINITY_Unigene8963_c0_g1_i13.p2	3750.XP_008374031.1	2.44e-49	167.0	KOG0392@1|root,KOG0392@2759|Eukaryota,37KEK@33090|Viridiplantae,3GGRG@35493|Streptophyta,4JE9T@91835|fabids	35493|Streptophyta	K	TATA-binding protein-associated factor	BTAF1	GO:0008150,GO:0048509,GO:0048518,GO:0050789,GO:0050793,GO:0051094,GO:0065007,GO:1902183,GO:1902185	-	ko:K15192	-	-	-	-	ko00000,ko01000,ko03021	-	-	-	DUF3535,HEAT,HEAT_EZ,Helicase_C,SNF2_N
TRINITY_Unigene4562_c0_g1_i4.p1	13333.ERN12742	0.0	1008.0	COG2940@1|root,KOG1080@2759|Eukaryota,37KKP@33090|Viridiplantae,3GGG1@35493|Streptophyta	35493|Streptophyta	BK	Histone-lysine N-methyltransferase ATXR3	-	GO:0000003,GO:0003006,GO:0003674,GO:0003824,GO:0006325,GO:0006464,GO:0006479,GO:0006807,GO:0006996,GO:0007275,GO:0008150,GO:0008152,GO:0008168,GO:0008170,GO:0008213,GO:0008276,GO:0008757,GO:0009791,GO:0009908,GO:0009987,GO:0010228,GO:0016043,GO:0016278,GO:0016279,GO:0016569,GO:0016570,GO:0016571,GO:0016740,GO:0016741,GO:0018022,GO:0018024,GO:0018193,GO:0018205,GO:0019538,GO:0022414,GO:0032259,GO:…	-	-	-	-	-	-	-	-	-	-	SET
TRINITY_Unigene4562_c0_g1_i4.p4	38727.Pavir.J38560.1.p	4.76e-33	123.0	COG2940@1|root,KOG1080@2759|Eukaryota,37KKP@33090|Viridiplantae,3GGG1@35493|Streptophyta,3KXII@4447|Liliopsida,3ICIW@38820|Poales	35493|Streptophyta	BK	Histone-lysine N-methyltransferase ATXR3	-	GO:0000003,GO:0003006,GO:0003674,GO:0003824,GO:0006325,GO:0006464,GO:0006479,GO:0006807,GO:0006996,GO:0007275,GO:0008150,GO:0008152,GO:0008168,GO:0008170,GO:0008213,GO:0008276,GO:0008757,GO:0009791,GO:0009908,GO:0009987,GO:0010228,GO:0016043,GO:0016278,GO:0016279,GO:0016569,GO:0016570,GO:0016571,GO:0016740,GO:0016741,GO:0018022,GO:0018024,GO:0018193,GO:0018205,GO:0019538,GO:0022414,GO:0032259,GO:…	-	-	-	-	-	-	-	-	-	-	SET
TRINITY_Unigene275_c0_g1_i22.p1	218851.Aquca_001_00591.1	1.71e-132	441.0	2CMJ3@1|root,2QQH9@2759|Eukaryota,37Q4T@33090|Viridiplantae,3GBVZ@35493|Streptophyta	35493|Streptophyta	S	Enhancer of polycomb-like transcription factor protein	-	-	-	-	-	-	-	-	-	-	-	-	EPL1
TRINITY_Unigene13643_c0_g1_i8.p1	4432.XP_010251295.1	0.0	1118.0	2CMNF@1|root,2QQZG@2759|Eukaryota,37REE@33090|Viridiplantae,3GDDM@35493|Streptophyta	35493|Streptophyta	S	methyl-CpG-binding domain-containing protein	-	GO:0000003,GO:0000166,GO:0000228,GO:0000785,GO:0000790,GO:0000792,GO:0001763,GO:0003006,GO:0003674,GO:0003676,GO:0003677,GO:0003824,GO:0004402,GO:0004842,GO:0005488,GO:0005515,GO:0005575,GO:0005622,GO:0005623,GO:0005634,GO:0005694,GO:0005720,GO:0005911,GO:0006139,GO:0006259,GO:0006325,GO:0006355,GO:0006464,GO:0006473,GO:0006475,GO:0006725,GO:0006807,GO:0006996,GO:0007275,GO:0008080,GO:0008150,GO:…	-	-	-	-	-	-	-	-	-	-	Bromodomain,DDT,FYRC,FYRN,MBD,PHD,WHIM1,WSD
TRINITY_Unigene21401_c0_g1_i21.p1	3988.XP_002510980.1	1.12e-217	651.0	COG5176@1|root,KOG0119@2759|Eukaryota,37T9G@33090|Viridiplantae,3G8WX@35493|Streptophyta,4JJQN@91835|fabids	35493|Streptophyta	A	Splicing factor 1 helix-hairpin domain	-	GO:0001101,GO:0005575,GO:0005622,GO:0005623,GO:0005634,GO:0006139,GO:0006396,GO:0006725,GO:0006807,GO:0008150,GO:0008152,GO:0008380,GO:0009719,GO:0009725,GO:0009737,GO:0009987,GO:0010033,GO:0010467,GO:0016070,GO:0033993,GO:0034641,GO:0042221,GO:0043170,GO:0043226,GO:0043227,GO:0043229,GO:0043231,GO:0044237,GO:0044238,GO:0044424,GO:0044464,GO:0046483,GO:0050896,GO:0071704,GO:0090304,GO:0097305,GO:…	-	ko:K13095	-	-	-	-	ko00000,ko03041	-	-	-	KH_1,RRM_1,SF1-HH
TRINITY_Unigene9711_c0_g1_i5.p1	13333.ERN12445	0.0	2616.0	KOG1893@1|root,KOG1893@2759|Eukaryota,37KKQ@33090|Viridiplantae,3G726@35493|Streptophyta	35493|Streptophyta	U	piezo-type mechanosensitive ion channel homolog	-	GO:0003674,GO:0005215,GO:0005216,GO:0005261,GO:0005575,GO:0006810,GO:0006811,GO:0006812,GO:0008150,GO:0008324,GO:0008381,GO:0009581,GO:0009582,GO:0009605,GO:0009612,GO:0009628,GO:0009987,GO:0015075,GO:0015267,GO:0015318,GO:0016020,GO:0022803,GO:0022836,GO:0022838,GO:0022857,GO:0022890,GO:0034220,GO:0042391,GO:0050896,GO:0050982,GO:0051179,GO:0051234,GO:0051606,GO:0051716,GO:0055085,GO:0065007,GO:…	-	ko:K22128	-	-	-	-	ko00000,ko02000,ko04131	1.A.75.1	-	-	Piezo_RRas_bdg
TRINITY_Unigene1122_c0_g1_i3.p1	13333.ERN00963	0.0	1750.0	KOG4822@1|root,KOG4822@2759|Eukaryota,37NG8@33090|Viridiplantae,3GCM1@35493|Streptophyta	35493|Streptophyta	AT	transposition, RNA-mediated	-	-	-	-	-	-	-	-	-	-	-	-	VIR_N
TRINITY_Unigene5181_c0_g1_i21.p1	4513.MLOC_14488.3	1.46e-43	178.0	COG5141@1|root,KOG0954@2759|Eukaryota,37KHX@33090|Viridiplantae,3GF2K@35493|Streptophyta,3KNYA@4447|Liliopsida,3ID01@38820|Poales	35493|Streptophyta	J	PHD-zinc-finger like domain	-	GO:0000003,GO:0000785,GO:0001067,GO:0003002,GO:0003006,GO:0003674,GO:0003676,GO:0003677,GO:0003824,GO:0005488,GO:0005543,GO:0005575,GO:0005622,GO:0005623,GO:0005634,GO:0005694,GO:0005737,GO:0005886,GO:0006325,GO:0006355,GO:0006464,GO:0006479,GO:0006807,GO:0006996,GO:0007275,GO:0007389,GO:0008150,GO:0008152,GO:0008168,GO:0008170,GO:0008213,GO:0008276,GO:0008289,GO:0008757,GO:0009653,GO:0009791,GO:…	-	ko:K11380	-	-	-	-	ko00000,ko03036	-	-	-	PHD_2,zf-HC5HC2H_2
TRINITY_Unigene5181_c0_g1_i21.p2	13333.ERM97617	1.24e-152	484.0	COG5141@1|root,KOG0954@2759|Eukaryota,37KHX@33090|Viridiplantae,3GF2K@35493|Streptophyta	35493|Streptophyta	J	PHD finger family protein	-	GO:0000003,GO:0000785,GO:0001067,GO:0003002,GO:0003006,GO:0003674,GO:0003676,GO:0003677,GO:0003824,GO:0005488,GO:0005543,GO:0005575,GO:0005622,GO:0005623,GO:0005634,GO:0005694,GO:0005737,GO:0005886,GO:0006325,GO:0006355,GO:0006464,GO:0006479,GO:0006807,GO:0006996,GO:0007275,GO:0007389,GO:0008150,GO:0008152,GO:0008168,GO:0008170,GO:0008213,GO:0008276,GO:0008289,GO:0008757,GO:0009653,GO:0009791,GO:…	-	ko:K11380	-	-	-	-	ko00000,ko03036	-	-	-	PHD_2,zf-HC5HC2H_2
TRINITY_Unigene8031_c0_g1_i6.p1	4641.GSMUA_Achr7P17070_001	6.14e-191	641.0	COG2940@1|root,COG5141@1|root,KOG0954@2759|Eukaryota,KOG0955@2759|Eukaryota,KOG4443@2759|Eukaryota,37MQT@33090|Viridiplantae,3GFBJ@35493|Streptophyta,3KWJY@4447|Liliopsida	35493|Streptophyta	S	Histone-lysine N-methyltransferase	-	-	-	-	-	-	-	-	-	-	-	-	Jas,PHD_2,SET,zf-HC5HC2H_2
TRINITY_Unigene443_c0_g2_i1.p1	4432.XP_010257240.1	3.54e-204	602.0	KOG1595@1|root,KOG1595@2759|Eukaryota,37NJJ@33090|Viridiplantae,3GDI4@35493|Streptophyta	35493|Streptophyta	P	Zinc finger CCCH domain-containing protein	-	GO:0003674,GO:0003700,GO:0005575,GO:0005622,GO:0005623,GO:0005737,GO:0006355,GO:0008150,GO:0009889,GO:0010468,GO:0010556,GO:0019219,GO:0019222,GO:0031323,GO:0031326,GO:0044424,GO:0044464,GO:0050789,GO:0050794,GO:0051171,GO:0051252,GO:0060255,GO:0065007,GO:0080090,GO:0140110,GO:1903506,GO:2000112,GO:2001141	-	-	-	-	-	-	-	-	-	-	Ank,Ank_2,Ank_4,zf-CCCH
TRINITY_Unigene17806_c0_g1_i14.p2	225117.XP_009358572.1	2.61e-30	133.0	COG5213@1|root,KOG1049@2759|Eukaryota,37PVS@33090|Viridiplantae,3GETY@35493|Streptophyta,4JDZ6@91835|fabids	35493|Streptophyta	A	atfip1 v ,atfips5,fip1 v ,fips5	-	GO:0003674,GO:0003676,GO:0003723,GO:0005488,GO:0005515,GO:0042802,GO:0097159,GO:1901363	-	-	-	-	-	-	-	-	-	-	Fip1
TRINITY_Unigene9705_c0_g1_i14.p1	13333.ERN13187	8.49e-269	853.0	COG0177@1|root,2QQKH@2759|Eukaryota,37N2F@33090|Viridiplantae,3G94T@35493|Streptophyta	35493|Streptophyta	L	,transcriptional activator	-	GO:0000003,GO:0003006,GO:0003674,GO:0003824,GO:0003906,GO:0005575,GO:0005622,GO:0005623,GO:0005634,GO:0006139,GO:0006259,GO:0006304,GO:0006305,GO:0006306,GO:0006349,GO:0006725,GO:0006807,GO:0007275,GO:0008150,GO:0008152,GO:0009790,GO:0009791,GO:0009793,GO:0009987,GO:0010154,GO:0010468,GO:0016787,GO:0016798,GO:0016799,GO:0019104,GO:0019222,GO:0022414,GO:0032259,GO:0032501,GO:0032502,GO:0034641,GO:…	-	-	-	-	-	-	-	-	-	-	Perm-CXXC,RRM_DME
TRINITY_Unigene10897_c0_g1_i3.p1	13333.ERN00756	0.0	2324.0	COG5103@1|root,KOG1831@2759|Eukaryota,37KCN@33090|Viridiplantae,3GH64@35493|Streptophyta	35493|Streptophyta	K	Ccr4-not transcription complex	-	-	-	ko:K12604	ko03018,map03018	-	-	-	ko00000,ko00001,ko03019	-	-	-	CNOT1_CAF1_bind,CNOT1_HEAT,CNOT1_TTP_bind,DUF3819,Not1
TRINITY_Unigene10897_c0_g1_i3.p2	3649.evm.model.supercontig_587.1	9.5e-178	517.0	COG5103@1|root,KOG1831@2759|Eukaryota,37KCN@33090|Viridiplantae,3GH64@35493|Streptophyta,3HT7X@3699|Brassicales	35493|Streptophyta	K	Domain of unknown function (DUF3819)	-	-	-	ko:K12604	ko03018,map03018	-	-	-	ko00000,ko00001,ko03019	-	-	-	CNOT1_CAF1_bind,CNOT1_HEAT,CNOT1_TTP_bind,DUF3819,Not1
TRINITY_Unigene6_c0_g1_i22.p1	4432.XP_010271456.1	0.0	1439.0	COG1231@1|root,KOG0029@2759|Eukaryota,37KUS@33090|Viridiplantae,3GFTA@35493|Streptophyta	35493|Streptophyta	Q	Lysine-specific histone demethylase	-	GO:0005575,GO:0005622,GO:0005623,GO:0005634,GO:0006325,GO:0006464,GO:0006476,GO:0006479,GO:0006807,GO:0006996,GO:0007275,GO:0008150,GO:0008152,GO:0008213,GO:0009987,GO:0016043,GO:0016569,GO:0016570,GO:0016571,GO:0016575,GO:0018022,GO:0018193,GO:0018205,GO:0019538,GO:0022622,GO:0032259,GO:0032501,GO:0032502,GO:0034968,GO:0035601,GO:0036211,GO:0043170,GO:0043226,GO:0043227,GO:0043229,GO:0043231,GO:…	-	ko:K11450	ko04714,map04714	-	-	-	ko00000,ko00001,ko01000,ko03036	-	-	-	Amino_oxidase,SWIRM
TRINITY_Unigene11101_c0_g1_i3.p1	218851.Aquca_001_00602.1	0.0	975.0	2CN33@1|root,2QTMX@2759|Eukaryota,37JTR@33090|Viridiplantae,3GE3Z@35493|Streptophyta	35493|Streptophyta	-	-	-	-	-	-	-	-	-	-	-	-	-	-	TamB
TRINITY_Unigene11101_c0_g1_i3.p2	13333.ERN06068	0.0	1239.0	2CN33@1|root,2QTMX@2759|Eukaryota,37JTR@33090|Viridiplantae,3GE3Z@35493|Streptophyta	35493|Streptophyta	-	-	-	-	-	-	-	-	-	-	-	-	-	-	TamB
TRINITY_Unigene1248_c0_g1_i3.p1	4432.XP_010273845.1	0.0	1207.0	28IFU@1|root,2QQSP@2759|Eukaryota,37IPE@33090|Viridiplantae,3G9GW@35493|Streptophyta	35493|Streptophyta	E	Plant lipoxygenase may be involved in a number of diverse aspects of plant physiology including growth and development, pest resistance, and senescence or responses to wounding	-	GO:0000003,GO:0000302,GO:0001101,GO:0003006,GO:0003674,GO:0003824,GO:0005575,GO:0005622,GO:0005623,GO:0005737,GO:0006629,GO:0006950,GO:0006979,GO:0007275,GO:0008150,GO:0008152,GO:0009314,GO:0009416,GO:0009507,GO:0009532,GO:0009534,GO:0009536,GO:0009555,GO:0009570,GO:0009579,GO:0009605,GO:0009607,GO:0009611,GO:0009617,GO:0009620,GO:0009628,GO:0009642,GO:0009644,GO:0009719,GO:0009725,GO:0009753,GO:…	1.13.11.12	ko:K00454	ko00591,ko00592,ko01100,ko01110,map00591,map00592,map01100,map01110	M00113	R03626,R07864,R07869	RC00561	ko00000,ko00001,ko00002,ko01000	-	-	-	Lipoxygenase,PLAT
TRINITY_Unigene1248_c0_g1_i3.p2	3694.POPTR_0001s40180.1	3.07e-57	198.0	28PWS@1|root,2QWJD@2759|Eukaryota,37JJK@33090|Viridiplantae,3GBI6@35493|Streptophyta,4JJKG@91835|fabids	35493|Streptophyta	S	Epidermis-specific secreted glycoprotein	-	GO:0005575,GO:0005576,GO:0005618,GO:0005622,GO:0005623,GO:0005737,GO:0005773,GO:0005774,GO:0005794,GO:0005829,GO:0006810,GO:0006833,GO:0008150,GO:0009505,GO:0012505,GO:0016020,GO:0030312,GO:0031090,GO:0042044,GO:0043226,GO:0043227,GO:0043229,GO:0043231,GO:0044422,GO:0044424,GO:0044437,GO:0044444,GO:0044446,GO:0044464,GO:0048046,GO:0051179,GO:0051234,GO:0071944,GO:0098588,GO:0098805	-	-	-	-	-	-	-	-	-	-	B_lectin,PAN_2,S_locus_glycop
TRINITY_Unigene7432_c0_g1_i5.p1	13333.ERN09549	0.0	3129.0	KOG1825@1|root,KOG1825@2759|Eukaryota,37N4R@33090|Viridiplantae,3GBY0@35493|Streptophyta	35493|Streptophyta	L	Protein furry homolog-like	-	-	-	-	-	-	-	-	-	-	-	-	MOR2-PAG1_C,MOR2-PAG1_N,MOR2-PAG1_mid
TRINITY_Unigene3184_c0_g1_i4.p2	3218.PP1S13_264V6.1	1.32e-88	298.0	KOG4197@1|root,KOG4197@2759|Eukaryota,37M8J@33090|Viridiplantae,3GA8V@35493|Streptophyta	2759|Eukaryota	S	Pentatricopeptide repeat-containing protein	-	-	-	-	-	-	-	-	-	-	-	-	PPR_2
TRINITY_Unigene2022_c0_g1_i15.p1	13333.ERM94339	0.0	994.0	KOG2047@1|root,KOG2047@2759|Eukaryota,37JKA@33090|Viridiplantae,3GB53@35493|Streptophyta	35493|Streptophyta	A	Pre-mRNA-splicing factor	-	GO:0000349,GO:0000375,GO:0000377,GO:0000393,GO:0000398,GO:0000974,GO:0001701,GO:0001824,GO:0005575,GO:0005622,GO:0005623,GO:0005634,GO:0005681,GO:0005684,GO:0006139,GO:0006259,GO:0006281,GO:0006283,GO:0006289,GO:0006351,GO:0006396,GO:0006397,GO:0006725,GO:0006807,GO:0006950,GO:0006974,GO:0007275,GO:0008150,GO:0008152,GO:0008380,GO:0009058,GO:0009059,GO:0009790,GO:0009792,GO:0009987,GO:0010467,GO:…	-	ko:K12867	ko03040,map03040	M00355	-	-	ko00000,ko00001,ko00002,ko03019,ko03041	-	-	-	Suf
TRINITY_Unigene2022_c0_g1_i15.p2	13333.ERM94339	0.0	976.0	KOG2047@1|root,KOG2047@2759|Eukaryota,37JKA@33090|Viridiplantae,3GB53@35493|Streptophyta	35493|Streptophyta	A	Pre-mRNA-splicing factor	-	GO:0000349,GO:0000375,GO:0000377,GO:0000393,GO:0000398,GO:0000974,GO:0001701,GO:0001824,GO:0005575,GO:0005622,GO:0005623,GO:0005634,GO:0005681,GO:0005684,GO:0006139,GO:0006259,GO:0006281,GO:0006283,GO:0006289,GO:0006351,GO:0006396,GO:0006397,GO:0006725,GO:0006807,GO:0006950,GO:0006974,GO:0007275,GO:0008150,GO:0008152,GO:0008380,GO:0009058,GO:0009059,GO:0009790,GO:0009792,GO:0009987,GO:0010467,GO:…	-	ko:K12867	ko03040,map03040	M00355	-	-	ko00000,ko00001,ko00002,ko03019,ko03041	-	-	-	Suf
TRINITY_Unigene1174_c0_g2_i6.p1	13333.ERN04330	0.0	2622.0	KOG1820@1|root,KOG1820@2759|Eukaryota,37JUB@33090|Viridiplantae,3GFPI@35493|Streptophyta	35493|Streptophyta	Z	establishment or maintenance of cytoskeleton polarity	MOR1	GO:0000226,GO:0000278,GO:0000280,GO:0000281,GO:0000775,GO:0000776,GO:0000910,GO:0000911,GO:0000919,GO:0000922,GO:0003674,GO:0005488,GO:0005515,GO:0005575,GO:0005622,GO:0005623,GO:0005694,GO:0005737,GO:0005819,GO:0005856,GO:0005874,GO:0005911,GO:0005938,GO:0006996,GO:0007010,GO:0007017,GO:0007049,GO:0007051,GO:0007163,GO:0008017,GO:0008092,GO:0008150,GO:0009506,GO:0009524,GO:0009574,GO:0009832,GO:…	-	ko:K16803	-	-	-	-	ko00000,ko03036,ko04812	-	-	-	CLASP_N
TRINITY_Unigene1174_c0_g2_i6.p2	4513.MLOC_37273.8	9.24e-21	97.1	KOG1820@1|root,KOG1820@2759|Eukaryota,37JUB@33090|Viridiplantae,3GFPI@35493|Streptophyta,3KRT8@4447|Liliopsida,3I5K3@38820|Poales	35493|Streptophyta	Z	TOG	MOR1	GO:0000226,GO:0000278,GO:0000280,GO:0000281,GO:0000775,GO:0000776,GO:0000910,GO:0000911,GO:0000919,GO:0000922,GO:0003674,GO:0005488,GO:0005515,GO:0005575,GO:0005622,GO:0005623,GO:0005694,GO:0005737,GO:0005819,GO:0005856,GO:0005874,GO:0005911,GO:0005938,GO:0006996,GO:0007010,GO:0007017,GO:0007049,GO:0007051,GO:0007163,GO:0008017,GO:0008092,GO:0008150,GO:0009506,GO:0009524,GO:0009574,GO:0009832,GO:…	-	ko:K16803	-	-	-	-	ko00000,ko03036,ko04812	-	-	-	CLASP_N
TRINITY_Unigene12863_c0_g1_i3.p1	13333.ERM94966	0.0	1414.0	COG0553@1|root,KOG0386@2759|Eukaryota,37MWA@33090|Viridiplantae,3G9FJ@35493|Streptophyta	35493|Streptophyta	BK	ATP-dependent helicase	-	GO:0003674,GO:0003676,GO:0003677,GO:0003682,GO:0005488,GO:0005575,GO:0005622,GO:0005623,GO:0005634,GO:0005737,GO:0005829,GO:0006325,GO:0006338,GO:0006996,GO:0008150,GO:0009653,GO:0009987,GO:0010199,GO:0010468,GO:0016043,GO:0019219,GO:0019222,GO:0031323,GO:0032502,GO:0040029,GO:0043044,GO:0043226,GO:0043227,GO:0043229,GO:0043231,GO:0044424,GO:0044444,GO:0044464,GO:0048518,GO:0048522,GO:0048583,GO:…	-	ko:K11647	ko04714,ko05225,map04714,map05225	-	-	-	ko00000,ko00001,ko01000,ko03021,ko03036	-	-	-	Bromodomain,Helicase_C,QLQ,SNF2_N
TRINITY_Unigene12863_c0_g1_i3.p2	13333.ERM94966	9.75e-234	729.0	COG0553@1|root,KOG0386@2759|Eukaryota,37MWA@33090|Viridiplantae,3G9FJ@35493|Streptophyta	35493|Streptophyta	BK	ATP-dependent helicase	-	GO:0003674,GO:0003676,GO:0003677,GO:0003682,GO:0005488,GO:0005575,GO:0005622,GO:0005623,GO:0005634,GO:0005737,GO:0005829,GO:0006325,GO:0006338,GO:0006996,GO:0008150,GO:0009653,GO:0009987,GO:0010199,GO:0010468,GO:0016043,GO:0019219,GO:0019222,GO:0031323,GO:0032502,GO:0040029,GO:0043044,GO:0043226,GO:0043227,GO:0043229,GO:0043231,GO:0044424,GO:0044444,GO:0044464,GO:0048518,GO:0048522,GO:0048583,GO:…	-	ko:K11647	ko04714,ko05225,map04714,map05225	-	-	-	ko00000,ko00001,ko01000,ko03021,ko03036	-	-	-	Bromodomain,Helicase_C,QLQ,SNF2_N
TRINITY_Unigene9076_c0_g1_i11.p1	3649.evm.model.supercontig_62.21	1.02e-162	549.0	KOG2993@1|root,KOG2993@2759|Eukaryota,37I1Z@33090|Viridiplantae,3G7ZV@35493|Streptophyta,3HNZ5@3699|Brassicales	35493|Streptophyta	U	Autophagy-related protein 2 CAD motif	-	GO:0000045,GO:0002376,GO:0006914,GO:0006950,GO:0006952,GO:0006955,GO:0006996,GO:0007033,GO:0007275,GO:0007568,GO:0008150,GO:0008152,GO:0009056,GO:0009605,GO:0009607,GO:0009617,GO:0009620,GO:0009814,GO:0009816,GO:0009987,GO:0010150,GO:0016043,GO:0016236,GO:0022607,GO:0032501,GO:0032502,GO:0042742,GO:0043207,GO:0044085,GO:0044237,GO:0044248,GO:0045087,GO:0048366,GO:0048367,GO:0048731,GO:0048827,GO:…	-	ko:K17906	ko04136,ko04138,ko04140,map04136,map04138,map04140	-	-	-	ko00000,ko00001,ko02000,ko03029,ko04131	9.A.15.1	-	-	ATG2_CAD,ATG_C,Chorein_N
TRINITY_Unigene331_c0_g1_i42.p1	4432.XP_010257656.1	0.0	1831.0	COG0365@1|root,KOG1175@2759|Eukaryota,37R9M@33090|Viridiplantae,3GGMW@35493|Streptophyta	35493|Streptophyta	K	Component of the Mediator complex, a coactivator involved in regulated transcription of nearly all RNA polymerase II-dependent genes. Mediator functions as a bridge to convey information from gene-specific regulatory proteins to the basal RNA polymerase II transcription machinery. Mediator is recruited to promoters by direct interactions with regulatory proteins and serves as a scaffold for the a…	-	GO:0003674,GO:0005215,GO:0005575,GO:0006810,GO:0008150,GO:0008643,GO:0015144,GO:0016020,GO:0016021,GO:0022857,GO:0031224,GO:0034219,GO:0040034,GO:0044425,GO:0050789,GO:0050793,GO:0051119,GO:0051179,GO:0051234,GO:0051239,GO:0055085,GO:0065007,GO:0071702,GO:0090213,GO:2000026	-	ko:K15164	ko04919,map04919	-	-	-	ko00000,ko00001,ko03021	-	-	-	Med13_C
TRINITY_Unigene3365_c0_g1_i30.p1	4555.Si014074m	1.89e-12	72.4	28P7S@1|root,2QVUV@2759|Eukaryota,37R9W@33090|Viridiplantae,3GGIM@35493|Streptophyta,3KRU0@4447|Liliopsida,3ITDC@38820|Poales	35493|Streptophyta	A	RNA recognition motif	-	-	-	-	-	-	-	-	-	-	-	-	RRM_1
TRINITY_Unigene29843_c0_g1_i1.p1	225117.XP_009363312.1	0.0	1216.0	KOG4674@1|root,KOG4674@2759|Eukaryota,37S27@33090|Viridiplantae,3G8PW@35493|Streptophyta,4JN3V@91835|fabids	35493|Streptophyta	S	Nuclear-pore	-	GO:0000003,GO:0000075,GO:0000278,GO:0003006,GO:0005575,GO:0005622,GO:0005623,GO:0005634,GO:0005635,GO:0005643,GO:0005730,GO:0005737,GO:0005829,GO:0005911,GO:0006403,GO:0006405,GO:0006406,GO:0006611,GO:0006810,GO:0006886,GO:0006913,GO:0007049,GO:0007088,GO:0007093,GO:0007094,GO:0007275,GO:0007346,GO:0008104,GO:0008150,GO:0008152,GO:0009506,GO:0009507,GO:0009536,GO:0009791,GO:0009892,GO:0009908,GO:…	-	ko:K09291,ko:K10405,ko:K12472	ko03013,ko04144,ko05200,ko05216,map03013,map04144,map05200,map05216	M00427	-	-	ko00000,ko00001,ko00002,ko03019,ko03036,ko04131,ko04812	1.I.1	-	-	TPR_MLP1_2
TRINITY_Unigene3651_c0_g1_i7.p1	13333.ERN09819	1.26e-107	382.0	28KA9@1|root,2QSR0@2759|Eukaryota,37IP3@33090|Viridiplantae,3G828@35493|Streptophyta	35493|Streptophyta	-	-	-	-	-	-	-	-	-	-	-	-	-	-	HSA,Myb_UnigeneA-bind_6
TRINITY_Unigene13379_c0_g1_i13.p1	4432.XP_010272203.1	0.0	1528.0	KOG1887@1|root,KOG1887@2759|Eukaryota,37PN2@33090|Viridiplantae,3GCEH@35493|Streptophyta	35493|Streptophyta	O	BEST Arabidopsis thaliana protein match is Ubiquitin carboxyl-terminal hydrolase-related protein (TAIR	-	-	-	-	-	-	-	-	-	-	-	-	DUF627,DUF629,UCH
TRINITY_Unigene9555_c0_g1_i8.p1	4432.XP_010241558.1	0.0	2977.0	COG5178@1|root,KOG1795@2759|Eukaryota,37M6Q@33090|Viridiplantae,3GE28@35493|Streptophyta	35493|Streptophyta	A	pre-mRNA-processing-splicing factor	-	GO:0000244,GO:0000375,GO:0000377,GO:0000386,GO:0000387,GO:0000398,GO:0002237,GO:0003674,GO:0003676,GO:0003723,GO:0003824,GO:0005488,GO:0005515,GO:0005575,GO:0005622,GO:0005623,GO:0005634,GO:0005681,GO:0005682,GO:0005684,GO:0006139,GO:0006396,GO:0006397,GO:0006725,GO:0006807,GO:0008150,GO:0008152,GO:0008380,GO:0009605,GO:0009607,GO:0009617,GO:0009987,GO:0010033,GO:0010467,GO:0016043,GO:0016070,GO:…	-	ko:K12856	ko03040,map03040	M00354,M00355	-	-	ko00000,ko00001,ko00002,ko03041	-	-	-	JAB,PRO8NT,PROCN,PROCT,PRP8_domainIV,RRM_4,U5_2-snRNA_bdg,U6-snRNA_bdg
TRINITY_Unigene9555_c0_g1_i8.p2	29760.VIT_09s0002g07070.t01	0.0	1643.0	COG5178@1|root,KOG1795@2759|Eukaryota,37M6Q@33090|Viridiplantae,3GE28@35493|Streptophyta	35493|Streptophyta	A	pre-mRNA-processing-splicing factor	-	GO:0000244,GO:0000375,GO:0000377,GO:0000386,GO:0000387,GO:0000398,GO:0002237,GO:0003674,GO:0003676,GO:0003723,GO:0003824,GO:0005488,GO:0005515,GO:0005575,GO:0005622,GO:0005623,GO:0005634,GO:0005681,GO:0005682,GO:0005684,GO:0006139,GO:0006396,GO:0006397,GO:0006725,GO:0006807,GO:0008150,GO:0008152,GO:0008380,GO:0009605,GO:0009607,GO:0009617,GO:0009987,GO:0010033,GO:0010467,GO:0016043,GO:0016070,GO:…	-	ko:K12856	ko03040,map03040	M00354,M00355	-	-	ko00000,ko00001,ko00002,ko03041	-	-	-	JAB,PRO8NT,PROCN,PROCT,PRP8_domainIV,RRM_4,U5_2-snRNA_bdg,U6-snRNA_bdg
TRINITY_Unigene9555_c0_g1_i8.p5	264402.Cagra.1725s0132.1.p	4.64e-15	71.2	2EXIK@1|root,2SZ72@2759|Eukaryota,382XW@33090|Viridiplantae,3GRZI@35493|Streptophyta	35493|Streptophyta	-	-	-	-	-	-	-	-	-	-	-	-	-	-	-
TRINITY_Unigene5887_c0_g1_i4.p1	29730.Gorai.008G049300.1	0.0	1364.0	COG0553@1|root,KOG0383@2759|Eukaryota,37NVM@33090|Viridiplantae,3GB32@35493|Streptophyta	35493|Streptophyta	KL	chromatin remodeling	-	GO:0000003,GO:0000118,GO:0000228,GO:0000785,GO:0000790,GO:0000792,GO:0003006,GO:0003674,GO:0005488,GO:0005515,GO:0005575,GO:0005622,GO:0005623,GO:0005634,GO:0005654,GO:0005694,GO:0005737,GO:0005829,GO:0005911,GO:0006323,GO:0006325,GO:0006338,GO:0006355,GO:0006357,GO:0006464,GO:0006473,GO:0006475,GO:0006479,GO:0006807,GO:0006996,GO:0006997,GO:0007275,GO:0007276,GO:0007281,GO:0007283,GO:0007286,GO:…	3.6.4.12	ko:K03580,ko:K11643,ko:K14435	ko05165,ko05203,map05165,map05203	-	-	-	ko00000,ko00001,ko01000,ko03021,ko03036	-	-	-	Chromo,DUF1087,Helicase_C,PHD,SNF2_N
TRINITY_Unigene8552_c0_g1_i3.p1	4432.XP_010262878.1	6.21e-137	441.0	KOG0773@1|root,KOG0773@2759|Eukaryota,37HM9@33090|Viridiplantae,3G83B@35493|Streptophyta	35493|Streptophyta	K	BEL1-like homeodomain protein	-	GO:0000003,GO:0001763,GO:0003006,GO:0003674,GO:0003700,GO:0006355,GO:0007275,GO:0007389,GO:0008150,GO:0009653,GO:0009791,GO:0009888,GO:0009889,GO:0010016,GO:0010073,GO:0010074,GO:0010076,GO:0010077,GO:0010223,GO:0010228,GO:0010229,GO:0010346,GO:0010468,GO:0010556,GO:0019219,GO:0019222,GO:0019827,GO:0022414,GO:0031323,GO:0031326,GO:0032501,GO:0032502,GO:0048367,GO:0048507,GO:0048608,GO:0048646,GO:…	-	-	-	-	-	-	-	-	-	-	Homeobox_KN,POX
TRINITY_Unigene2337_c0_g1_i15.p1	13333.ERN14793	0.0	1139.0	KOG4524@1|root,KOG4524@2759|Eukaryota,37NDH@33090|Viridiplantae,3GFHB@35493|Streptophyta	35493|Streptophyta	S	ARM repeat superfamily protein	-	-	-	ko:K20403	ko04150,map04150	-	-	-	ko00000,ko00001	-	-	-	-
TRINITY_Unigene2337_c0_g1_i15.p2	4641.GSMUA_Achr2P20970_001	1.13e-62	228.0	COG5076@1|root,KOG1474@2759|Eukaryota,37NP6@33090|Viridiplantae,3G76T@35493|Streptophyta,3KYMQ@4447|Liliopsida	35493|Streptophyta	K	bromodomain domain containing protein, expressed	-	-	-	ko:K11724,ko:K22068	-	-	-	-	ko00000,ko01001,ko03029,ko03036	-	-	-	BET,Bromodomain
TRINITY_Unigene2863_c0_g1_i2.p1	4432.XP_010261570.1	0.0	3587.0	COG0069@1|root,KOG0399@2759|Eukaryota,37RTT@33090|Viridiplantae,3G7BE@35493|Streptophyta	35493|Streptophyta	E	glutamate synthase	-	GO:0003674,GO:0003824,GO:0005575,GO:0005622,GO:0005623,GO:0005737,GO:0006082,GO:0006520,GO:0006536,GO:0006537,GO:0006541,GO:0006807,GO:0008150,GO:0008152,GO:0008652,GO:0009058,GO:0009064,GO:0009084,GO:0009536,GO:0009987,GO:0015930,GO:0016053,GO:0016491,GO:0016638,GO:0019676,GO:0019740,GO:0019752,GO:0032502,GO:0040007,GO:0042221,GO:0043226,GO:0043227,GO:0043229,GO:0043231,GO:0043436,GO:0043648,GO:…	1.4.1.13,1.4.1.14	ko:K00264	ko00250,ko00910,ko01100,ko01110,ko01120,ko01130,ko01230,map00250,map00910,map01100,map01110,map01120,map01130,map01230	-	R00093,R00114,R00248	RC00006,RC00010,RC02799	ko00000,ko00001,ko01000	-	-	-	Fer4_20,GATase_2,GXGXG,Glu_syn_central,Glu_synthase,Pyr_redox_2
TRINITY_Unigene1771_c0_g1_i31.p1	4432.XP_010262151.1	0.0	1187.0	COG1003@1|root,KOG2040@2759|Eukaryota,37JTX@33090|Viridiplantae,3GEI5@35493|Streptophyta	35493|Streptophyta	E	The glycine cleavage system catalyzes the degradation of glycine	-	GO:0000166,GO:0001505,GO:0003674,GO:0005488,GO:0005524,GO:0005575,GO:0005576,GO:0005622,GO:0005623,GO:0005737,GO:0005739,GO:0006082,GO:0006520,GO:0006544,GO:0006546,GO:0006807,GO:0008144,GO:0008150,GO:0008152,GO:0009056,GO:0009063,GO:0009069,GO:0009071,GO:0009507,GO:0009526,GO:0009532,GO:0009534,GO:0009536,GO:0009570,GO:0009579,GO:0009941,GO:0009987,GO:0010035,GO:0010038,GO:0016054,GO:0017076,GO:…	1.4.4.2	ko:K00281	ko00260,ko00630,ko01100,ko01110,ko01130,ko01200,map00260,map00630,map01100,map01110,map01130,map01200	M00532	R01221,R03425	RC00022,RC00929,RC02834,RC02880	ko00000,ko00001,ko00002,ko01000	-	-	-	GDC-P
TRINITY_Unigene4240_c0_g1_i55.p1	42345.XP_008792190.1	0.0	1474.0	KOG1517@1|root,KOG1517@2759|Eukaryota,37PUI@33090|Viridiplantae,3G8NN@35493|Streptophyta,3KWBG@4447|Liliopsida	35493|Streptophyta	D	Regulatory-associated protein of	RAPTOR1	GO:0000003,GO:0000151,GO:0001101,GO:0001558,GO:0001932,GO:0001934,GO:0003006,GO:0003674,GO:0005488,GO:0005515,GO:0005575,GO:0005622,GO:0005623,GO:0005737,GO:0006950,GO:0007154,GO:0007165,GO:0007275,GO:0008150,GO:0008361,GO:0009267,GO:0009605,GO:0009719,GO:0009790,GO:0009791,GO:0009793,GO:0009888,GO:0009893,GO:0009894,GO:0009987,GO:0009991,GO:0010033,GO:0010073,GO:0010074,GO:0010154,GO:0010243,GO:…	-	ko:K07204	ko04136,ko04138,ko04140,ko04150,ko04151,ko04152,ko04211,ko04213,ko04714,ko04910,ko05206,map04136,map04138,map04140,map04150,map04151,map04152,map04211,map04213,map04714,map04910,map05206	-	-	-	ko00000,ko00001,ko04131	-	-	-	HEAT,Raptor_N,WD40
TRINITY_Unigene4240_c0_g1_i55.p2	102107.XP_008245299.1	1.89e-56	194.0	KOG1517@1|root,KOG1517@2759|Eukaryota,37PUI@33090|Viridiplantae,3G8NN@35493|Streptophyta,4JHEU@91835|fabids	35493|Streptophyta	D	Regulatory-associated protein of TOR	RAPTOR1	GO:0000003,GO:0000151,GO:0001101,GO:0001558,GO:0001932,GO:0001934,GO:0003006,GO:0003674,GO:0005488,GO:0005515,GO:0005575,GO:0005622,GO:0005623,GO:0005737,GO:0006950,GO:0007154,GO:0007165,GO:0007275,GO:0008150,GO:0008361,GO:0009267,GO:0009605,GO:0009719,GO:0009790,GO:0009791,GO:0009793,GO:0009888,GO:0009893,GO:0009894,GO:0009987,GO:0009991,GO:0010033,GO:0010073,GO:0010074,GO:0010154,GO:0010243,GO:…	-	ko:K07204	ko04136,ko04138,ko04140,ko04150,ko04151,ko04152,ko04211,ko04213,ko04714,ko04910,ko05206,map04136,map04138,map04140,map04150,map04151,map04152,map04211,map04213,map04714,map04910,map05206	-	-	-	ko00000,ko00001,ko04131	-	-	-	HEAT,Raptor_N,WD40
TRINITY_Unigene26916_c0_g1_i3.p1	13333.ERM93630	1.15e-293	898.0	COG5059@1|root,KOG4280@2759|Eukaryota,37JMW@33090|Viridiplantae,3G7WW@35493|Streptophyta	35493|Streptophyta	Z	Belongs to the TRAFAC class myosin-kinesin ATPase superfamily. Kinesin family	-	GO:0000278,GO:0002376,GO:0002478,GO:0002495,GO:0002504,GO:0003674,GO:0003676,GO:0003677,GO:0003774,GO:0003777,GO:0003824,GO:0005488,GO:0005575,GO:0005622,GO:0005623,GO:0005737,GO:0005813,GO:0005815,GO:0005819,GO:0005829,GO:0005856,GO:0005871,GO:0005873,GO:0005875,GO:0006810,GO:0006890,GO:0006928,GO:0007017,GO:0007018,GO:0007049,GO:0008150,GO:0008283,GO:0009987,GO:0015630,GO:0016192,GO:0016462,GO:…	-	ko:K10400	-	-	-	-	ko00000,ko04812	-	-	-	Kinesin
TRINITY_Unigene38235_c0_g1_i13.p1	4432.XP_010249744.1	0.0	1713.0	COG0749@1|root,KOG0950@2759|Eukaryota,37KZP@33090|Viridiplantae,3G7AS@35493|Streptophyta	35493|Streptophyta	A	Helicase and polymerase-containing protein	-	GO:0000018,GO:0000724,GO:0000725,GO:0000726,GO:0002200,GO:0002376,GO:0002377,GO:0002440,GO:0002520,GO:0002566,GO:0003674,GO:0003676,GO:0003677,GO:0003682,GO:0003684,GO:0003824,GO:0003887,GO:0004518,GO:0004527,GO:0005488,GO:0005515,GO:0005575,GO:0005622,GO:0005623,GO:0005634,GO:0005654,GO:0005737,GO:0006139,GO:0006259,GO:0006260,GO:0006261,GO:0006281,GO:0006282,GO:0006284,GO:0006302,GO:0006303,GO:…	2.7.7.7	ko:K02349	-	-	-	-	ko00000,ko01000,ko03400	-	-	-	DEAD,UnigeneA_pol_A,Helicase_C
TRINITY_Unigene38235_c0_g1_i13.p2	218851.Aquca_001_00487.1	1.32e-114	394.0	COG0749@1|root,KOG0950@2759|Eukaryota,37KZP@33090|Viridiplantae,3G7AS@35493|Streptophyta	35493|Streptophyta	A	Helicase and polymerase-containing protein	-	GO:0000018,GO:0000724,GO:0000725,GO:0000726,GO:0002200,GO:0002376,GO:0002377,GO:0002440,GO:0002520,GO:0002566,GO:0003674,GO:0003676,GO:0003677,GO:0003682,GO:0003684,GO:0003824,GO:0003887,GO:0004518,GO:0004527,GO:0005488,GO:0005515,GO:0005575,GO:0005622,GO:0005623,GO:0005634,GO:0005654,GO:0005737,GO:0006139,GO:0006259,GO:0006260,GO:0006261,GO:0006281,GO:0006282,GO:0006284,GO:0006302,GO:0006303,GO:…	2.7.7.7	ko:K02349	-	-	-	-	ko00000,ko01000,ko03400	-	-	-	DEAD,UnigeneA_pol_A,Helicase_C
TRINITY_Unigene1426_c0_g1_i11.p1	13333.ERN09443	3.1e-101	368.0	KOG1904@1|root,KOG1904@2759|Eukaryota,37R1U@33090|Viridiplantae,3GESW@35493|Streptophyta	35493|Streptophyta	K	ENHANCER OF AG-4 protein	HUA2	GO:0000003,GO:0003006,GO:0003674,GO:0003700,GO:0005575,GO:0005622,GO:0005623,GO:0005634,GO:0005911,GO:0006139,GO:0006355,GO:0006396,GO:0006397,GO:0006725,GO:0006807,GO:0007275,GO:0008150,GO:0008152,GO:0009314,GO:0009411,GO:0009416,GO:0009506,GO:0009605,GO:0009628,GO:0009791,GO:0009889,GO:0009908,GO:0009909,GO:0009910,GO:0009987,GO:0010467,GO:0010468,GO:0010556,GO:0016070,GO:0016071,GO:0019219,GO:…	-	-	-	-	-	-	-	-	-	-	CTD_bind,PWWP
TRINITY_Unigene8040_c0_g1_i5.p1	57918.XP_004287391.1	1.16e-68	224.0	COG3884@1|root,2QQHW@2759|Eukaryota,37I5Y@33090|Viridiplantae,3G74Z@35493|Streptophyta,4JE9A@91835|fabids	35493|Streptophyta	I	Plays an essential role in chain termination during de novo fatty acid synthesis	FATB	GO:0000036,GO:0003674,GO:0003824,GO:0004312,GO:0005488,GO:0005575,GO:0005622,GO:0005623,GO:0005737,GO:0006082,GO:0006629,GO:0006631,GO:0006633,GO:0008150,GO:0008152,GO:0008610,GO:0009058,GO:0009507,GO:0009536,GO:0009987,GO:0016053,GO:0016297,GO:0016740,GO:0016746,GO:0016747,GO:0016787,GO:0016788,GO:0016790,GO:0019752,GO:0032787,GO:0043226,GO:0043227,GO:0043229,GO:0043231,GO:0043436,GO:0044237,GO:…	3.1.2.14,3.1.2.21	ko:K10781	ko00061,ko01100,ko01212,map00061,map01100,map01212	-	R01706,R04014,R08157,R08158,R08159	RC00014,RC00039	ko00000,ko00001,ko01000,ko01004	-	-	-	Acyl-ACP_TE,Acyl-thio_N
TRINITY_Unigene6790_c0_g1_i33.p1	13333.ERN15126	5.07e-302	844.0	KOG1164@1|root,KOG1164@2759|Eukaryota,37NP2@33090|Viridiplantae,3GCUU@35493|Streptophyta	2759|Eukaryota	T	Casein Kinase	-	GO:0000166,GO:0003674,GO:0003824,GO:0004672,GO:0004674,GO:0005488,GO:0005524,GO:0005575,GO:0005622,GO:0005623,GO:0005634,GO:0005737,GO:0006464,GO:0006468,GO:0006793,GO:0006796,GO:0006807,GO:0006810,GO:0006897,GO:0008144,GO:0008150,GO:0008152,GO:0009987,GO:0016192,GO:0016301,GO:0016310,GO:0016740,GO:0016772,GO:0016773,GO:0017076,GO:0018105,GO:0018193,GO:0018209,GO:0019538,GO:0023052,GO:0030100,GO:…	-	-	-	-	-	-	-	-	-	-	Pkinase
TRINITY_Unigene15639_c0_g1_i1.p1	13333.ERM94246	0.0	2635.0	KOG0167@1|root,KOG0167@2759|Eukaryota,37PV3@33090|Viridiplantae,3GFFV@35493|Streptophyta	35493|Streptophyta	S	regulation of multicellular organismal development	-	GO:0000003,GO:0000226,GO:0000271,GO:0000278,GO:0000281,GO:0000910,GO:0001101,GO:0002682,GO:0002683,GO:0003006,GO:0003674,GO:0003824,GO:0004842,GO:0005102,GO:0005488,GO:0005515,GO:0005575,GO:0005622,GO:0005623,GO:0005634,GO:0005737,GO:0005794,GO:0005829,GO:0005856,GO:0005874,GO:0005881,GO:0005886,GO:0005911,GO:0005938,GO:0005975,GO:0005976,GO:0006073,GO:0006464,GO:0006807,GO:0006950,GO:0006952,GO:…	-	-	-	-	-	-	-	-	-	-	Arm,C2
TRINITY_Unigene3977_c1_g3_i2.p1	4432.XP_010274538.1	2.04e-230	748.0	KOG0401@1|root,KOG0401@2759|Eukaryota,37IB8@33090|Viridiplantae,3G8BN@35493|Streptophyta	35493|Streptophyta	J	eukaryotic translation initiation factor	-	GO:0001101,GO:0003674,GO:0003676,GO:0003723,GO:0003729,GO:0005488,GO:0005575,GO:0005622,GO:0005623,GO:0005634,GO:0005737,GO:0005829,GO:0008150,GO:0009605,GO:0009607,GO:0009615,GO:0009719,GO:0009725,GO:0009737,GO:0010033,GO:0033993,GO:0042221,GO:0043207,GO:0043226,GO:0043227,GO:0043229,GO:0043231,GO:0044424,GO:0044444,GO:0044464,GO:0050896,GO:0051704,GO:0051707,GO:0097159,GO:0097305,GO:1901363,GO:…	-	ko:K03260	ko03013,ko05416,map03013,map05416	M00428	-	-	ko00000,ko00001,ko00002,ko03012,ko03019	-	-	-	MA3,MIF4G
TRINITY_Unigene18675_c0_g1_i1.p1	4432.XP_010265191.1	0.0	2012.0	KOG1822@1|root,KOG1822@2759|Eukaryota,37RFK@33090|Viridiplantae,3G7S4@35493|Streptophyta	35493|Streptophyta	P	HEAT repeat-containing protein	-	-	-	-	-	-	-	-	-	-	-	-	-
TRINITY_Unigene16120_c0_g1_i1.p1	161934.XP_010675373.1	5.28e-24	110.0	28JKS@1|root,2QS00@2759|Eukaryota,37HFZ@33090|Viridiplantae,3GBTQ@35493|Streptophyta	35493|Streptophyta	-	-	-	-	-	-	-	-	-	-	-	-	-	-	-
TRINITY_Unigene62515_c0_g1_i6.p2	4155.Migut.N01988.1.p	1.16e-54	204.0	28IK4@1|root,2QQX0@2759|Eukaryota,37KRN@33090|Viridiplantae,3GC60@35493|Streptophyta,44D6M@71274|asterids	35493|Streptophyta	S	Tudor PWWP MBT superfamily protein	-	-	2.1.1.37	ko:K17398	ko00270,ko01100,ko05206,map00270,map01100,map05206	M00035	R04858	RC00003,RC00332	ko00000,ko00001,ko00002,ko01000,ko03032,ko03036	-	-	-	PWWP
TRINITY_Unigene8420_c0_g1_i10.p1	13333.ERN00195	0.0	1013.0	KOG1837@1|root,KOG1837@2759|Eukaryota,37MKW@33090|Viridiplantae,3GBK5@35493|Streptophyta	35493|Streptophyta	J	rRNA processing	-	GO:0000462,GO:0003674,GO:0003676,GO:0003723,GO:0005488,GO:0005575,GO:0005622,GO:0005623,GO:0005634,GO:0005730,GO:0006139,GO:0006355,GO:0006356,GO:0006364,GO:0006396,GO:0006725,GO:0006807,GO:0008150,GO:0008152,GO:0009889,GO:0009891,GO:0009893,GO:0009987,GO:0010467,GO:0010468,GO:0010556,GO:0010557,GO:0010604,GO:0010628,GO:0016070,GO:0016072,GO:0019219,GO:0019222,GO:0022613,GO:0030490,GO:0030515,GO:…	-	ko:K14550	ko03008,map03008	-	-	-	ko00000,ko00001,ko03009	-	-	-	BP28CT,U3snoRNP10
TRINITY_Unigene8420_c0_g1_i10.p2	218851.Aquca_013_00820.1	3.44e-185	592.0	KOG1837@1|root,KOG1837@2759|Eukaryota,37MKW@33090|Viridiplantae,3GBK5@35493|Streptophyta	35493|Streptophyta	J	rRNA processing	-	GO:0000462,GO:0003674,GO:0003676,GO:0003723,GO:0005488,GO:0005575,GO:0005622,GO:0005623,GO:0005634,GO:0005730,GO:0006139,GO:0006355,GO:0006356,GO:0006364,GO:0006396,GO:0006725,GO:0006807,GO:0008150,GO:0008152,GO:0009889,GO:0009891,GO:0009893,GO:0009987,GO:0010467,GO:0010468,GO:0010556,GO:0010557,GO:0010604,GO:0010628,GO:0016070,GO:0016072,GO:0019219,GO:0019222,GO:0022613,GO:0030490,GO:0030515,GO:…	-	ko:K14550	ko03008,map03008	-	-	-	ko00000,ko00001,ko03009	-	-	-	BP28CT,U3snoRNP10
TRINITY_Unigene27217_c0_g1_i16.p1	29760.VIT_19s0014g02080.t01	5.66e-307	928.0	COG0554@1|root,KOG0732@2759|Eukaryota,37KWK@33090|Viridiplantae,3GB6Y@35493|Streptophyta	35493|Streptophyta	O	PHD-like zinc-binding domain	-	GO:0000122,GO:0003674,GO:0003682,GO:0003824,GO:0005488,GO:0005515,GO:0005575,GO:0005622,GO:0005623,GO:0005634,GO:0005737,GO:0005783,GO:0005789,GO:0005829,GO:0006355,GO:0006357,GO:0008150,GO:0009889,GO:0009890,GO:0009891,GO:0009892,GO:0009893,GO:0010468,GO:0010556,GO:0010557,GO:0010558,GO:0010570,GO:0010604,GO:0010605,GO:0010628,GO:0010629,GO:0010639,GO:0012505,GO:0016020,GO:0016462,GO:0016787,GO:…	-	-	-	-	-	-	-	-	-	-	AAA,zf-HC5HC2H
TRINITY_Unigene3703_c0_g1_i17.p1	3641.EOY16451	4.43e-125	442.0	COG5084@1|root,KOG1492@2759|Eukaryota,37MZV@33090|Viridiplantae,3GA3K@35493|Streptophyta	35493|Streptophyta	S	zinc finger	-	GO:0003674,GO:0003676,GO:0003723,GO:0003824,GO:0004518,GO:0004519,GO:0004521,GO:0004540,GO:0005488,GO:0005575,GO:0005622,GO:0005623,GO:0005634,GO:0005654,GO:0005847,GO:0005849,GO:0006139,GO:0006378,GO:0006379,GO:0006396,GO:0006397,GO:0006403,GO:0006405,GO:0006406,GO:0006611,GO:0006725,GO:0006807,GO:0006810,GO:0006886,GO:0006913,GO:0008104,GO:0008150,GO:0008152,GO:0009987,GO:0010467,GO:0015031,GO:…	-	-	-	-	-	-	-	-	-	-	-
TRINITY_Unigene6101_c0_g1_i2.p1	3711.Bra004084.1-P	8.46e-85	313.0	COG0417@1|root,KOG0968@2759|Eukaryota,37RRF@33090|Viridiplantae,3GCAV@35493|Streptophyta,3HMB2@3699|Brassicales	35493|Streptophyta	L	UnigeneA polymerase	-	GO:0000731,GO:0005575,GO:0005622,GO:0005623,GO:0005634,GO:0006139,GO:0006259,GO:0006281,GO:0006301,GO:0006725,GO:0006807,GO:0006950,GO:0006974,GO:0008150,GO:0008152,GO:0009058,GO:0009059,GO:0009314,GO:0009411,GO:0009416,GO:0009628,GO:0009987,GO:0010225,GO:0016035,GO:0018130,GO:0019438,GO:0019985,GO:0032991,GO:0033554,GO:0034641,GO:0034644,GO:0034645,GO:0034654,GO:0042276,GO:0042575,GO:0043170,GO:…	2.7.7.7	ko:K02350	ko01100,ko01524,ko03460,map01100,map01524,map03460	M00293	-	-	ko00000,ko00001,ko00002,ko01000,ko03400	-	-	-	UnigeneA_pol_B,UnigeneA_pol_B_exo1,RVT_2,zf-C4pol,zf-RanBP
TRINITY_Unigene6101_c0_g1_i2.p2	4432.XP_010243556.1	0.0	1259.0	COG0417@1|root,KOG0968@2759|Eukaryota,37RRF@33090|Viridiplantae,3GCAV@35493|Streptophyta	35493|Streptophyta	L	UnigeneA polymerase	-	GO:0000731,GO:0005575,GO:0005622,GO:0005623,GO:0005634,GO:0006139,GO:0006259,GO:0006281,GO:0006301,GO:0006725,GO:0006807,GO:0006950,GO:0006974,GO:0008150,GO:0008152,GO:0009058,GO:0009059,GO:0009314,GO:0009411,GO:0009416,GO:0009628,GO:0009987,GO:0010225,GO:0016035,GO:0018130,GO:0019438,GO:0019985,GO:0032991,GO:0033554,GO:0034641,GO:0034644,GO:0034645,GO:0034654,GO:0042276,GO:0042575,GO:0043170,GO:…	2.7.7.7	ko:K02350	ko01100,ko01524,ko03460,map01100,map01524,map03460	M00293	-	-	ko00000,ko00001,ko00002,ko01000,ko03400	-	-	-	UnigeneA_pol_B,UnigeneA_pol_B_exo1,zf-C4pol,zf-RanBP
TRINITY_Unigene2214_c0_g2_i2.p1	13333.ERM95873	0.0	2004.0	COG5308@1|root,KOG1900@2759|Eukaryota,37MYC@33090|Viridiplantae,3G84G@35493|Streptophyta	35493|Streptophyta	UY	Nuclear pore complex protein	-	GO:0000972,GO:0003674,GO:0005198,GO:0005215,GO:0005575,GO:0005622,GO:0005623,GO:0005634,GO:0005635,GO:0005643,GO:0005730,GO:0005737,GO:0005886,GO:0005911,GO:0006403,GO:0006405,GO:0006406,GO:0006606,GO:0006611,GO:0006810,GO:0006886,GO:0006913,GO:0006996,GO:0006997,GO:0006998,GO:0008104,GO:0008150,GO:0008152,GO:0009506,GO:0009507,GO:0009536,GO:0009987,GO:0010256,GO:0010467,GO:0012505,GO:0015031,GO:…	-	ko:K14312	ko03013,map03013	M00427	-	-	ko00000,ko00001,ko00002,ko03019	1.I.1	-	-	Nucleoporin_C,Nucleoporin_N
TRINITY_Unigene2214_c0_g2_i2.p2	3659.XP_004160162.1	7.75e-15	85.9	28MQS@1|root,2QU8R@2759|Eukaryota,37S91@33090|Viridiplantae,3GFV0@35493|Streptophyta,4JG8W@91835|fabids	35493|Streptophyta	S	CPR-5-like	-	GO:0000003,GO:0000902,GO:0000904,GO:0002376,GO:0003006,GO:0005575,GO:0005622,GO:0005623,GO:0005634,GO:0006950,GO:0006952,GO:0006955,GO:0007154,GO:0007165,GO:0007275,GO:0007568,GO:0008150,GO:0009314,GO:0009416,GO:0009605,GO:0009607,GO:0009627,GO:0009628,GO:0009648,GO:0009653,GO:0009743,GO:0009756,GO:0009791,GO:0009814,GO:0009888,GO:0009987,GO:0010026,GO:0010033,GO:0010090,GO:0010150,GO:0010182,GO:…	-	-	-	-	-	-	-	-	-	-	-
TRINITY_Unigene2214_c0_g2_i2.p3	4098.XP_009593331.1	6.64e-42	155.0	28MQS@1|root,2QU8R@2759|Eukaryota,37S91@33090|Viridiplantae,3GFV0@35493|Streptophyta,44C8T@71274|asterids	35493|Streptophyta	-	-	-	GO:0000003,GO:0000902,GO:0000904,GO:0002376,GO:0003006,GO:0005575,GO:0005622,GO:0005623,GO:0005634,GO:0006950,GO:0006952,GO:0006955,GO:0007154,GO:0007165,GO:0007275,GO:0007568,GO:0008150,GO:0009314,GO:0009416,GO:0009605,GO:0009607,GO:0009627,GO:0009628,GO:0009648,GO:0009653,GO:0009743,GO:0009756,GO:0009791,GO:0009814,GO:0009888,GO:0009987,GO:0010026,GO:0010033,GO:0010090,GO:0010150,GO:0010182,GO:…	-	-	-	-	-	-	-	-	-	-	-
TRINITY_Unigene1186_c0_g1_i11.p1	29760.VIT_11s0016g00490.t01	0.0	1078.0	COG0429@1|root,KOG1838@2759|Eukaryota,37KC4@33090|Viridiplantae,3GE4A@35493|Streptophyta	35493|Streptophyta	S	CAAX amino terminal protease family protein	-	-	-	ko:K07052,ko:K13696	-	-	-	-	ko00000	-	-	-	Abi
TRINITY_Unigene4703_c0_g1_i25.p3	4081.Solyc07g054850.2.1	8.44e-64	207.0	2CJM8@1|root,2QR43@2759|Eukaryota,37JWR@33090|Viridiplantae,3GAYW@35493|Streptophyta,44E29@71274|asterids	35493|Streptophyta	S	GPI-anchored protein	-	GO:0005575,GO:0005623,GO:0005886,GO:0016020,GO:0031224,GO:0031225,GO:0031226,GO:0044425,GO:0044459,GO:0044464,GO:0046658,GO:0071944	-	-	-	-	-	-	-	-	-	-	-
TRINITY_Unigene4703_c0_g1_i25.p4	4565.Traes_7AS_A847FA24F.2	1.54e-26	106.0	2CCP5@1|root,2QPP1@2759|Eukaryota,37SYA@33090|Viridiplantae,3GD97@35493|Streptophyta,3KMIS@4447|Liliopsida,3I71M@38820|Poales	35493|Streptophyta	-	-	-	-	-	-	-	-	-	-	-	-	-	-	-
TRINITY_Unigene4703_c0_g1_i25.p5	225117.XP_009353209.1	2.16e-24	102.0	2CJM8@1|root,2QR43@2759|Eukaryota,37JWR@33090|Viridiplantae,3GAYW@35493|Streptophyta,4JJG6@91835|fabids	35493|Streptophyta	S	GPI-anchored protein	-	GO:0005575,GO:0005623,GO:0005886,GO:0016020,GO:0031224,GO:0031225,GO:0031226,GO:0044425,GO:0044459,GO:0044464,GO:0046658,GO:0071944	-	-	-	-	-	-	-	-	-	-	-
TRINITY_Unigene9311_c0_g1_i2.p1	13333.ERN02674	0.0	1873.0	COG0553@1|root,KOG0391@2759|Eukaryota,37HY1@33090|Viridiplantae,3GF7W@35493|Streptophyta	35493|Streptophyta	KL	Protein PHOTOPERIOD-INDEPENDENT EARLY FLOWERING	PIE1	GO:0000228,GO:0000785,GO:0000790,GO:0005575,GO:0005618,GO:0005622,GO:0005623,GO:0005634,GO:0005694,GO:0006950,GO:0006952,GO:0008150,GO:0009605,GO:0009607,GO:0009617,GO:0010035,GO:0010038,GO:0016514,GO:0030312,GO:0031974,GO:0031981,GO:0032991,GO:0042221,GO:0042742,GO:0043207,GO:0043226,GO:0043227,GO:0043228,GO:0043229,GO:0043231,GO:0043232,GO:0043233,GO:0044422,GO:0044424,GO:0044427,GO:0044428,GO:…	-	ko:K11320	-	-	-	-	ko00000,ko01000,ko03036	-	-	-	HSA,Helicase_C,Myb_UnigeneA-bind_6,SNF2_N
TRINITY_Unigene534_c0_g1_i3.p1	4432.XP_010241374.1	0.0	1013.0	28KA9@1|root,2QSR0@2759|Eukaryota,37IP3@33090|Viridiplantae,3G828@35493|Streptophyta	35493|Streptophyta	-	-	-	GO:0000123,GO:0000228,GO:0000785,GO:0000790,GO:0000812,GO:0005575,GO:0005622,GO:0005623,GO:0005634,GO:0005654,GO:0005694,GO:0006325,GO:0006464,GO:0006473,GO:0006475,GO:0006807,GO:0006996,GO:0008150,GO:0008152,GO:0009987,GO:0016043,GO:0016569,GO:0016570,GO:0016573,GO:0016604,GO:0016607,GO:0018193,GO:0018205,GO:0018393,GO:0018394,GO:0019538,GO:0031248,GO:0031974,GO:0031981,GO:0032991,GO:0035267,GO:…	-	-	-	-	-	-	-	-	-	-	HSA,Myb_UnigeneA-bind_6
TRINITY_Unigene728_c0_g1_i11.p1	29760.VIT_12s0059g00530.t01	1.35e-100	341.0	2C6W2@1|root,2RUDE@2759|Eukaryota,388E3@33090|Viridiplantae,3GNS8@35493|Streptophyta	35493|Streptophyta	O	PHD zinc finger	-	-	-	-	-	-	-	-	-	-	-	-	-
TRINITY_Unigene728_c0_g1_i11.p2	29760.VIT_19s0090g01430.t01	7.57e-196	595.0	2C6W2@1|root,2QPIX@2759|Eukaryota,37J24@33090|Viridiplantae,3G8ME@35493|Streptophyta	35493|Streptophyta	S	metal ion binding	-	GO:0000003,GO:0003006,GO:0003674,GO:0003676,GO:0003677,GO:0003700,GO:0005488,GO:0005575,GO:0005622,GO:0005623,GO:0005634,GO:0006325,GO:0006355,GO:0006950,GO:0006952,GO:0006996,GO:0007154,GO:0007165,GO:0007275,GO:0008150,GO:0009605,GO:0009607,GO:0009620,GO:0009791,GO:0009889,GO:0009893,GO:0009909,GO:0009911,GO:0009987,GO:0010228,GO:0010468,GO:0010556,GO:0010604,GO:0010638,GO:0016043,GO:0019219,GO:…	-	-	-	-	-	-	-	-	-	-	UnigeneMT1-RFD
TRINITY_Unigene15052_c0_g1_i83.p1	13333.ERN11024	6.75e-134	413.0	28SQZ@1|root,2QZEX@2759|Eukaryota,37RVH@33090|Viridiplantae,3GA9E@35493|Streptophyta	35493|Streptophyta	S	Poly (ADP-ribose) polymerase	-	GO:0000003,GO:0000160,GO:0000302,GO:0000303,GO:0000305,GO:0001101,GO:0001505,GO:0002376,GO:0003006,GO:0005575,GO:0005622,GO:0005623,GO:0005634,GO:0005737,GO:0006807,GO:0006809,GO:0006950,GO:0006952,GO:0006955,GO:0006970,GO:0006979,GO:0007154,GO:0007165,GO:0007275,GO:0008150,GO:0008152,GO:0008219,GO:0009058,GO:0009314,GO:0009414,GO:0009415,GO:0009416,GO:0009605,GO:0009607,GO:0009617,GO:0009628,GO:…	-	-	-	-	-	-	-	-	-	-	PARP,RST
TRINITY_Unigene15052_c0_g1_i83.p2	13333.ERN06674	8.77e-14	75.9	28M3S@1|root,2QTKK@2759|Eukaryota,37SCV@33090|Viridiplantae,3GGV9@35493|Streptophyta	35493|Streptophyta	S	inactive poly ADP-ribose polymerase	-	GO:0005575,GO:0005622,GO:0005623,GO:0005737,GO:0005739,GO:0006950,GO:0006970,GO:0008150,GO:0008152,GO:0009628,GO:0009651,GO:0009987,GO:0043226,GO:0043227,GO:0043229,GO:0043231,GO:0044237,GO:0044424,GO:0044444,GO:0044464,GO:0050896,GO:0072593	-	-	-	-	-	-	-	-	-	-	PARP,RST
TRINITY_Unigene1174_c0_g1_i1.p1	218851.Aquca_054_00041.1	0.0	2702.0	KOG1820@1|root,KOG1820@2759|Eukaryota,37JUB@33090|Viridiplantae,3GFPI@35493|Streptophyta	35493|Streptophyta	Z	establishment or maintenance of cytoskeleton polarity	MOR1	GO:0000226,GO:0000278,GO:0000280,GO:0000281,GO:0000775,GO:0000776,GO:0000910,GO:0000911,GO:0000919,GO:0000922,GO:0003674,GO:0005488,GO:0005515,GO:0005575,GO:0005622,GO:0005623,GO:0005694,GO:0005737,GO:0005819,GO:0005856,GO:0005874,GO:0005911,GO:0005938,GO:0006996,GO:0007010,GO:0007017,GO:0007049,GO:0007051,GO:0007163,GO:0008017,GO:0008092,GO:0008150,GO:0009506,GO:0009524,GO:0009574,GO:0009832,GO:…	-	ko:K16803	-	-	-	-	ko00000,ko03036,ko04812	-	-	-	CLASP_N
TRINITY_Unigene10143_c1_g1_i5.p1	4432.XP_010241057.1	0.0	2746.0	COG0571@1|root,KOG0701@2759|Eukaryota,37KGS@33090|Viridiplantae,3G89J@35493|Streptophyta	35493|Streptophyta	A	Belongs to the helicase family. Dicer subfamily	DCL1	GO:0003674,GO:0003676,GO:0003723,GO:0003824,GO:0004518,GO:0004519,GO:0004521,GO:0004525,GO:0004540,GO:0005488,GO:0005575,GO:0005622,GO:0005623,GO:0005634,GO:0005737,GO:0006139,GO:0006396,GO:0006725,GO:0006807,GO:0007275,GO:0008150,GO:0008152,GO:0009892,GO:0009987,GO:0010033,GO:0010467,GO:0010468,GO:0010605,GO:0010608,GO:0010629,GO:0014070,GO:0016070,GO:0016246,GO:0016441,GO:0016442,GO:0016458,GO:…	-	ko:K11592	ko05206,map05206	-	-	-	ko00000,ko00001,ko01000,ko03036	-	-	-	DEAD,UnigeneD1_DSRM,Dicer_dimer,Helicase_C,PAZ,ResIII,Ribonuclease_3,dsrm
TRINITY_Unigene3977_c1_g1_i2.p1	218851.Aquca_044_00011.1	5.58e-238	771.0	KOG0401@1|root,KOG0401@2759|Eukaryota,37IB8@33090|Viridiplantae,3G8BN@35493|Streptophyta	35493|Streptophyta	J	eukaryotic translation initiation factor	-	GO:0001101,GO:0003674,GO:0003676,GO:0003723,GO:0003729,GO:0005488,GO:0005575,GO:0005622,GO:0005623,GO:0005634,GO:0005737,GO:0005829,GO:0008150,GO:0009605,GO:0009607,GO:0009615,GO:0009719,GO:0009725,GO:0009737,GO:0010033,GO:0033993,GO:0042221,GO:0043207,GO:0043226,GO:0043227,GO:0043229,GO:0043231,GO:0044424,GO:0044444,GO:0044464,GO:0050896,GO:0051704,GO:0051707,GO:0097159,GO:0097305,GO:1901363,GO:…	-	ko:K03260	ko03013,ko05416,map03013,map05416	M00428	-	-	ko00000,ko00001,ko00002,ko03012,ko03019	-	-	-	MA3,MIF4G
TRINITY_Unigene11208_c1_g1_i11.p1	13333.ERN07860	0.0	1824.0	KOG1139@1|root,KOG1140@1|root,KOG1139@2759|Eukaryota,KOG1140@2759|Eukaryota,37K90@33090|Viridiplantae,3GAE7@35493|Streptophyta	35493|Streptophyta	O	E3 ubiquitin-protein ligase	-	GO:0000003,GO:0000151,GO:0000280,GO:0001101,GO:0003674,GO:0003824,GO:0004842,GO:0005488,GO:0005575,GO:0005622,GO:0005623,GO:0005737,GO:0006139,GO:0006259,GO:0006310,GO:0006325,GO:0006342,GO:0006355,GO:0006464,GO:0006508,GO:0006511,GO:0006725,GO:0006807,GO:0006950,GO:0006952,GO:0006996,GO:0007049,GO:0007127,GO:0007131,GO:0007140,GO:0007141,GO:0007276,GO:0007283,GO:0008150,GO:0008152,GO:0009056,GO:…	2.3.2.27	ko:K11978	-	-	-	-	ko00000,ko01000,ko04121	-	-	-	zf-UBR
TRINITY_Unigene6512_c0_g1_i1.p1	4432.XP_010273229.1	0.0	1462.0	2C7IV@1|root,2QPUA@2759|Eukaryota,37KJ5@33090|Viridiplantae,3G8BT@35493|Streptophyta	35493|Streptophyta	-	-	-	-	-	ko:K15199	-	-	-	-	ko00000,ko03021	-	-	-	B-block_TFIIIC
TRINITY_Unigene15898_c0_g1_i10.p1	42345.XP_008781619.1	4e-181	608.0	COG2940@1|root,KOG4442@2759|Eukaryota,37JP7@33090|Viridiplantae,3GD45@35493|Streptophyta,3KVIQ@4447|Liliopsida	35493|Streptophyta	U	Histone-lysine N-methyltransferase ASHH2-like	-	GO:0000003,GO:0001763,GO:0002682,GO:0003006,GO:0003674,GO:0003824,GO:0005575,GO:0005622,GO:0005623,GO:0005634,GO:0006325,GO:0006464,GO:0006479,GO:0006629,GO:0006720,GO:0006721,GO:0006807,GO:0006996,GO:0007275,GO:0008150,GO:0008152,GO:0008168,GO:0008170,GO:0008213,GO:0008276,GO:0008757,GO:0009553,GO:0009555,GO:0009653,GO:0009791,GO:0009893,GO:0009908,GO:0009909,GO:0009910,GO:0009987,GO:0010016,GO:…	2.1.1.43	ko:K11423	ko00310,map00310	-	R03875,R03938,R04866,R04867	RC00003,RC00060,RC00181,RC00496	ko00000,ko00001,ko01000,ko03036	-	-	-	SET,zf-CW
TRINITY_Unigene171_c0_g1_i6.p1	13333.ERN16235	0.0	1249.0	COG5184@1|root,2QSCJ@2759|Eukaryota,37PHB@33090|Viridiplantae,3GB62@35493|Streptophyta	35493|Streptophyta	DZ	guanyl-nucleotide exchange factor activity	-	GO:0000726,GO:0003674,GO:0003824,GO:0004842,GO:0005085,GO:0005086,GO:0005488,GO:0005515,GO:0005575,GO:0005622,GO:0005623,GO:0005634,GO:0005654,GO:0005737,GO:0005794,GO:0005814,GO:0005815,GO:0005829,GO:0005856,GO:0006139,GO:0006259,GO:0006281,GO:0006302,GO:0006303,GO:0006464,GO:0006508,GO:0006511,GO:0006725,GO:0006807,GO:0006810,GO:0006886,GO:0006950,GO:0006974,GO:0008104,GO:0008150,GO:0008152,GO:…	-	-	-	-	-	-	-	-	-	-	BRX,BRX_N,BRX_assoc,FYVE,PH_12,RCC1
TRINITY_Unigene171_c0_g1_i6.p2	42345.XP_008783045.1	4.01e-244	677.0	2C7J1@1|root,2QU4A@2759|Eukaryota,37MGU@33090|Viridiplantae,3GAET@35493|Streptophyta,3KTPB@4447|Liliopsida	35493|Streptophyta	S	F-box kelch-repeat protein	-	GO:0003674,GO:0003824,GO:0004842,GO:0006464,GO:0006508,GO:0006511,GO:0006807,GO:0008150,GO:0008152,GO:0009056,GO:0009057,GO:0009987,GO:0010498,GO:0016567,GO:0016740,GO:0019538,GO:0019787,GO:0019941,GO:0030163,GO:0031146,GO:0032446,GO:0036211,GO:0043161,GO:0043170,GO:0043412,GO:0043632,GO:0044237,GO:0044238,GO:0044248,GO:0044257,GO:0044260,GO:0044265,GO:0044267,GO:0051603,GO:0070647,GO:0071704,GO:…	-	-	-	-	-	-	-	-	-	-	F-box
TRINITY_Unigene1945_c0_g1_i4.p1	13333.ERN06574	0.0	1334.0	28IMP@1|root,2QQYM@2759|Eukaryota,37HUA@33090|Viridiplantae,3GBUF@35493|Streptophyta	35493|Streptophyta	K	isoform X1	-	GO:0000003,GO:0000976,GO:0000977,GO:0000978,GO:0000981,GO:0000982,GO:0000987,GO:0001012,GO:0001067,GO:0001077,GO:0001228,GO:0001525,GO:0001568,GO:0001944,GO:0003006,GO:0003674,GO:0003676,GO:0003677,GO:0003690,GO:0003700,GO:0005488,GO:0005575,GO:0005622,GO:0005623,GO:0005634,GO:0006139,GO:0006351,GO:0006355,GO:0006357,GO:0006366,GO:0006725,GO:0006807,GO:0007275,GO:0008150,GO:0008152,GO:0009058,GO:…	-	-	-	-	-	-	-	-	-	-	DDT,HARE-HTH,Homeobox,WHIM1,WSD
TRINITY_Unigene3437_c0_g2_i14.p1	42345.XP_008781619.1	2e-176	604.0	COG2940@1|root,KOG4442@2759|Eukaryota,37JP7@33090|Viridiplantae,3GD45@35493|Streptophyta,3KVIQ@4447|Liliopsida	35493|Streptophyta	U	Histone-lysine N-methyltransferase ASHH2-like	-	GO:0000003,GO:0001763,GO:0002682,GO:0003006,GO:0003674,GO:0003824,GO:0005575,GO:0005622,GO:0005623,GO:0005634,GO:0006325,GO:0006464,GO:0006479,GO:0006629,GO:0006720,GO:0006721,GO:0006807,GO:0006996,GO:0007275,GO:0008150,GO:0008152,GO:0008168,GO:0008170,GO:0008213,GO:0008276,GO:0008757,GO:0009553,GO:0009555,GO:0009653,GO:0009791,GO:0009893,GO:0009908,GO:0009909,GO:0009910,GO:0009987,GO:0010016,GO:…	2.1.1.43	ko:K11423	ko00310,map00310	-	R03875,R03938,R04866,R04867	RC00003,RC00060,RC00181,RC00496	ko00000,ko00001,ko01000,ko03036	-	-	-	SET,zf-CW
TRINITY_Unigene15859_c0_g1_i6.p1	3847.GLYMA10G02526.1	1.79e-25	110.0	2C7QK@1|root,2QUNQ@2759|Eukaryota,37QB2@33090|Viridiplantae,3GCE5@35493|Streptophyta,4JRQZ@91835|fabids	35493|Streptophyta	S	source UniProtKB	-	-	-	-	-	-	-	-	-	-	-	-	DUF659,Dimer_Tnp_hAT,zf-BED
TRINITY_Unigene4909_c0_g1_i6.p1	218851.Aquca_005_00556.1	6.75e-223	673.0	COG0055@1|root,KOG1246@2759|Eukaryota,37Q2B@33090|Viridiplantae,3GAN5@35493|Streptophyta	35493|Streptophyta	K	lysine-specific demethylase	-	GO:0000003,GO:0000785,GO:0000792,GO:0000902,GO:0003006,GO:0003674,GO:0003824,GO:0005575,GO:0005622,GO:0005623,GO:0005634,GO:0005694,GO:0006325,GO:0006464,GO:0006482,GO:0006807,GO:0006996,GO:0007275,GO:0008150,GO:0008152,GO:0008214,GO:0009653,GO:0009719,GO:0009725,GO:0009741,GO:0009791,GO:0009826,GO:0009892,GO:0009893,GO:0009908,GO:0009987,GO:0010016,GO:0010033,GO:0010228,GO:0010468,GO:0010604,GO:…	-	ko:K11446	-	-	-	-	ko00000,ko01000,ko01009,ko03036	-	-	-	JmjC,JmjN,zf-C5HC2
TRINITY_Unigene4416_c0_g1_i29.p1	13333.ERN16745	0.0	1665.0	COG2319@1|root,KOG0644@2759|Eukaryota,37PIW@33090|Viridiplantae,3G90P@35493|Streptophyta	35493|Streptophyta	L	Bromodomain and WD repeat-containing protein	-	GO:0005575,GO:0005622,GO:0005623,GO:0005634,GO:0005654,GO:0005730,GO:0005737,GO:0005829,GO:0006325,GO:0006355,GO:0006357,GO:0006996,GO:0007010,GO:0007154,GO:0007165,GO:0007166,GO:0008150,GO:0008360,GO:0009889,GO:0009987,GO:0010033,GO:0010468,GO:0010556,GO:0016043,GO:0019219,GO:0019221,GO:0019222,GO:0022603,GO:0022604,GO:0023052,GO:0031323,GO:0031326,GO:0031974,GO:0031981,GO:0034097,GO:0038111,GO:…	-	ko:K11797	-	-	-	-	ko00000,ko04121	-	-	-	Bromodomain,WD40
TRINITY_Unigene4367_c0_g2_i17.p1	186497.PF0212	0.0	1558.0	COG0417@1|root,arCOG00328@2157|Archaea,2XU1K@28890|Euryarchaeota,242Z2@183968|Thermococci	183968|Thermococci	L	UnigeneA polymerase	pol	-	2.7.7.7	ko:K02319	ko00230,ko00240,ko01100,ko03030,map00230,map00240,map01100,map03030	-	R00375,R00376,R00377,R00378	RC02795	ko00000,ko00001,ko01000,ko03032	-	-	-	UnigeneA_pol_B,UnigeneA_pol_B_exo1,Intein_splicing,LAGLIDADG_3
TRINITY_Unigene4367_c0_g2_i17.p2	1116472.MGMO_218c00030	2.44e-218	605.0	COG1609@1|root,COG1609@2|Bacteria,1MVZ4@1224|Proteobacteria,1RMGU@1236|Gammaproteobacteria	1236|Gammaproteobacteria	K	binds specific sites in lac operon resulting in UnigeneA looping between the operators	lacI	GO:0000976,GO:0000984,GO:0000986,GO:0000987,GO:0001017,GO:0001067,GO:0001130,GO:0001131,GO:0001141,GO:0001217,GO:0003674,GO:0003676,GO:0003677,GO:0003690,GO:0003700,GO:0005488,GO:0005515,GO:0006355,GO:0008150,GO:0009889,GO:0009890,GO:0009892,GO:0010468,GO:0010556,GO:0010558,GO:0010605,GO:0010629,GO:0019219,GO:0019222,GO:0031323,GO:0031324,GO:0031326,GO:0031327,GO:0042802,GO:0043565,GO:0044212,GO:…	-	-	-	-	-	-	-	-	-	-	LacI,Peripla_BP_3
TRINITY_Unigene4367_c0_g2_i17.p3	1035839.AFNK01000044_gene985	1.03e-204	566.0	COG2367@1|root,COG2367@2|Bacteria,1NMW4@1224|Proteobacteria,1RWGW@1236|Gammaproteobacteria,1Y9Q6@135625|Pasteurellales	135625|Pasteurellales	V	Beta-lactamase	-	-	3.5.2.6	ko:K17836	ko00311,ko01130,ko01501,map00311,map01130,map01501	M00627,M00628	R06363	RC01499	ko00000,ko00001,ko00002,ko01000,ko01504	-	-	-	Beta-lactamase2
TRINITY_Unigene4367_c0_g2_i17.p4	411471.SUBVAR_07439	4.17e-27	107.0	COG0477@1|root,COG2814@2|Bacteria,1TS6K@1239|Firmicutes,24AKU@186801|Clostridia,3WQ70@541000|Ruminococcaceae	186801|Clostridia	EGP	Sugar (and other) transporter	tetA	-	-	ko:K08151,ko:K08153	-	M00668,M00717	-	-	ko00000,ko00002,ko01504,ko02000	2.A.1.2.38,2.A.1.2.39,2.A.1.2.4,2.A.1.2.41,2.A.1.2.68,2.A.1.2.75,2.A.1.2.8	-	-	MFS_1,Sugar_tr
TRINITY_Unigene4367_c0_g2_i17.p5	1423814.HMPREF0549_0569	1.12e-82	244.0	2DBZB@1|root,2ZC0C@2|Bacteria,1V1RE@1239|Firmicutes,4HM5D@91061|Bacilli	91061|Bacilli	S	Psort location Cytoplasmic, score	mbeC	-	-	-	-	-	-	-	-	-	-	-	-
TRINITY_Unigene4367_c0_g2_i17.p6	414996.IL38_24375	2.59e-77	230.0	COG0477@1|root,COG2814@2|Bacteria	2|Bacteria	EGP	Major facilitator Superfamily	tetA	-	-	ko:K08151,ko:K08153	-	M00668,M00717	-	-	ko00000,ko00002,ko01504,ko02000	2.A.1.2.38,2.A.1.2.39,2.A.1.2.4,2.A.1.2.41,2.A.1.2.68,2.A.1.2.75,2.A.1.2.8	-	-	MFS_1,Sugar_tr
TRINITY_Unigene4367_c0_g2_i17.p7	4641.GSMUA_AchrUn_randomP25800_001	4.82e-69	211.0	2C410@1|root,2SQ9Y@2759|Eukaryota	2759|Eukaryota	-	-	-	-	-	-	-	-	-	-	-	-	-	-	-
TRINITY_Unigene3332_c0_g1_i27.p1	29760.VIT_08s0007g05530.t01	2.61e-71	224.0	KOG2824@1|root,KOG2824@2759|Eukaryota,37QA2@33090|Viridiplantae,3GBIM@35493|Streptophyta	35493|Streptophyta	O	At5g39865-like	-	GO:0005575,GO:0005623,GO:0005886,GO:0016020,GO:0044464,GO:0071944	-	ko:K17479	-	-	-	-	ko00000,ko01009,ko03110	-	-	-	Glutaredoxin
TRINITY_Unigene5652_c1_g1_i4.p1	4432.XP_010251520.1	3.83e-316	952.0	KOG2079@1|root,KOG2079@2759|Eukaryota,37QG8@33090|Viridiplantae,3GER6@35493|Streptophyta	35493|Streptophyta	U	Vacuolar protein sorting-associated protein 8 homolog	-	GO:0005575,GO:0005622,GO:0005623,GO:0005737,GO:0005768,GO:0005769,GO:0006810,GO:0006906,GO:0006996,GO:0008150,GO:0009987,GO:0012505,GO:0016043,GO:0016050,GO:0016192,GO:0031410,GO:0031982,GO:0032991,GO:0033263,GO:0034058,GO:0043226,GO:0043227,GO:0043229,GO:0044422,GO:0044424,GO:0044433,GO:0044440,GO:0044444,GO:0044446,GO:0044464,GO:0048284,GO:0051179,GO:0051234,GO:0061024,GO:0061025,GO:0071840,GO:…	-	ko:K20178	ko04138,map04138	-	-	-	ko00000,ko00001,ko04131	-	-	-	ANAPC4_WD40,Clathrin,Vps8
TRINITY_Unigene5652_c1_g1_i4.p2	13333.ERN00439	1.04e-279	827.0	KOG2079@1|root,KOG2079@2759|Eukaryota,37QG8@33090|Viridiplantae,3GER6@35493|Streptophyta	35493|Streptophyta	U	Vacuolar protein sorting-associated protein 8 homolog	-	-	-	ko:K20178	ko04138,map04138	-	-	-	ko00000,ko00001,ko04131	-	-	-	Clathrin,Vps8
TRINITY_Unigene2141_c0_g1_i17.p1	13333.ERN11506	0.0	3576.0	COG1204@1|root,KOG0951@2759|Eukaryota,37JMG@33090|Viridiplantae,3GG15@35493|Streptophyta	35493|Streptophyta	A	U5 small nuclear ribonucleoprotein 200 kDa	SNRNP200	GO:0005575,GO:0005911,GO:0009506,GO:0030054,GO:0055044	3.6.4.13	ko:K12854	ko03040,map03040	M00354,M00355	-	-	ko00000,ko00001,ko00002,ko01000,ko03041	-	-	-	DEAD,Helicase_C,Sec63
TRINITY_Unigene562_c0_g1_i14.p2	4641.GSMUA_Achr3P06620_001	1.67e-30	116.0	KOG0483@1|root,KOG0483@2759|Eukaryota,37Q86@33090|Viridiplantae,3GC8N@35493|Streptophyta,3KZ13@4447|Liliopsida	35493|Streptophyta	K	Homeobox associated leucine zipper	-	-	-	ko:K09338	-	-	-	-	ko00000,ko03000	-	-	-	HALZ,Homeobox
TRINITY_Unigene2989_c0_g1_i20.p1	71139.XP_010062897.1	0.0	927.0	COG0515@1|root,KOG1187@2759|Eukaryota,37QD0@33090|Viridiplantae,3G81B@35493|Streptophyta	35493|Streptophyta	T	receptor-like protein kinase	-	GO:0002376,GO:0003674,GO:0003824,GO:0004672,GO:0005575,GO:0005623,GO:0005886,GO:0005911,GO:0006464,GO:0006468,GO:0006793,GO:0006796,GO:0006807,GO:0006950,GO:0006952,GO:0006955,GO:0008150,GO:0008152,GO:0009506,GO:0009605,GO:0009607,GO:0009620,GO:0009814,GO:0009817,GO:0009987,GO:0016020,GO:0016301,GO:0016310,GO:0016740,GO:0016772,GO:0016773,GO:0019538,GO:0030054,GO:0036211,GO:0043170,GO:0043207,GO:…	-	-	-	-	-	-	-	-	-	-	Malectin_like,Pkinase_Tyr
TRINITY_Unigene2989_c0_g1_i20.p2	71139.XP_010062897.1	0.0	932.0	COG0515@1|root,KOG1187@2759|Eukaryota,37QD0@33090|Viridiplantae,3G81B@35493|Streptophyta	35493|Streptophyta	T	receptor-like protein kinase	-	GO:0002376,GO:0003674,GO:0003824,GO:0004672,GO:0005575,GO:0005623,GO:0005886,GO:0005911,GO:0006464,GO:0006468,GO:0006793,GO:0006796,GO:0006807,GO:0006950,GO:0006952,GO:0006955,GO:0008150,GO:0008152,GO:0009506,GO:0009605,GO:0009607,GO:0009620,GO:0009814,GO:0009817,GO:0009987,GO:0016020,GO:0016301,GO:0016310,GO:0016740,GO:0016772,GO:0016773,GO:0019538,GO:0030054,GO:0036211,GO:0043170,GO:0043207,GO:…	-	-	-	-	-	-	-	-	-	-	Malectin_like,Pkinase_Tyr
TRINITY_Unigene79_c0_g2_i2.p1	2711.XP_006484748.1	6.36e-76	241.0	28NZ8@1|root,2QVJT@2759|Eukaryota,37QXN@33090|Viridiplantae,3G83U@35493|Streptophyta	35493|Streptophyta	S	BEST Arabidopsis thaliana protein match is Protein of	-	-	-	-	-	-	-	-	-	-	-	-	DUF1005
TRINITY_Unigene79_c0_g2_i2.p2	4432.XP_010275162.1	6.72e-81	254.0	28NZ8@1|root,2QVJT@2759|Eukaryota,37QXN@33090|Viridiplantae,3G83U@35493|Streptophyta	35493|Streptophyta	S	BEST Arabidopsis thaliana protein match is Protein of	-	-	-	-	-	-	-	-	-	-	-	-	DUF1005
TRINITY_Unigene7186_c0_g1_i11.p1	13333.ERM99405	0.0	2395.0	COG5307@1|root,KOG0929@2759|Eukaryota,37J3N@33090|Viridiplantae,3GCSK@35493|Streptophyta	35493|Streptophyta	U	Brefeldin A-inhibited guanine nucleotide-exchange protein	-	GO:0000139,GO:0002376,GO:0003674,GO:0005085,GO:0005086,GO:0005488,GO:0005515,GO:0005575,GO:0005622,GO:0005623,GO:0005634,GO:0005654,GO:0005730,GO:0005737,GO:0005768,GO:0005769,GO:0005794,GO:0005802,GO:0005829,GO:0006810,GO:0006887,GO:0006950,GO:0006952,GO:0006955,GO:0006996,GO:0007030,GO:0008064,GO:0008092,GO:0008150,GO:0009605,GO:0009607,GO:0009617,GO:0009889,GO:0009891,GO:0009893,GO:0009987,GO:…	-	ko:K13462	-	-	-	-	ko00000	-	-	-	DCB,DUF1981,Mon2_C,Sec7,Sec7_N
TRINITY_Unigene3901_c0_g1_i3.p1	4432.XP_010244188.1	0.0	1680.0	28INW@1|root,2QQZW@2759|Eukaryota,37SXZ@33090|Viridiplantae,3GA4B@35493|Streptophyta	35493|Streptophyta	S	isoform X1	-	-	-	-	-	-	-	-	-	-	-	-	-
TRINITY_Unigene3901_c0_g1_i3.p2	3885.XP_007134344.1	2.42e-76	240.0	28INW@1|root,2QQZW@2759|Eukaryota,37SXZ@33090|Viridiplantae,3GA4B@35493|Streptophyta,4JFS4@91835|fabids	35493|Streptophyta	S	isoform X1	-	-	-	-	-	-	-	-	-	-	-	-	-
TRINITY_Unigene9467_c0_g1_i1.p1	88036.EFJ11729	1.2e-33	151.0	2CN8V@1|root,2QUIY@2759|Eukaryota,37QKX@33090|Viridiplantae,3GEHB@35493|Streptophyta	35493|Streptophyta	S	Protein MODIFIER OF SNC1	-	-	-	-	-	-	-	-	-	-	-	-	BAT2_N
TRINITY_Unigene68550_c0_g1_i8.p1	29760.VIT_07s0031g00250.t01	1.4e-197	613.0	28I8T@1|root,2QSY7@2759|Eukaryota,37S85@33090|Viridiplantae,3GBZ1@35493|Streptophyta	35493|Streptophyta	S	Filament-like plant protein	-	-	-	-	-	-	-	-	-	-	-	-	FPP
TRINITY_Unigene57_c0_g1_i6.p1	4432.XP_010247926.1	2.11e-179	549.0	KOG2253@1|root,KOG2253@2759|Eukaryota,37J8S@33090|Viridiplantae,3GCRK@35493|Streptophyta	35493|Streptophyta	A	RNA-binding protein	-	GO:0000381,GO:0003674,GO:0003676,GO:0003723,GO:0003729,GO:0005488,GO:0005575,GO:0005622,GO:0005623,GO:0005634,GO:0005654,GO:0005681,GO:0005737,GO:0008150,GO:0010468,GO:0010941,GO:0016604,GO:0016607,GO:0019219,GO:0019222,GO:0031323,GO:0031974,GO:0031981,GO:0032991,GO:0042981,GO:0043067,GO:0043226,GO:0043227,GO:0043229,GO:0043231,GO:0043233,GO:0043484,GO:0044422,GO:0044424,GO:0044428,GO:0044446,GO:…	-	ko:K12822	ko03040,map03040	-	-	-	ko00000,ko00001,ko03041	-	-	-	PWI,RRM_1
TRINITY_Unigene19877_c0_g1_i8.p1	71139.XP_010054717.1	7.15e-61	215.0	KOG1075@1|root,KOG1075@2759|Eukaryota,37TIF@33090|Viridiplantae,3G9IZ@35493|Streptophyta	35493|Streptophyta	L	ribonuclease H protein	-	-	-	-	-	-	-	-	-	-	-	-	RVT_1,RVT_3,zf-RVT
TRINITY_Unigene19877_c0_g1_i8.p2	3656.XP_008444035.1	1.53e-09	65.5	KOG1075@1|root,KOG1075@2759|Eukaryota,37ZE7@33090|Viridiplantae,3GPEQ@35493|Streptophyta	35493|Streptophyta	S	zinc-binding in reverse transcriptase	-	-	-	-	-	-	-	-	-	-	-	-	RVT_1,RVT_3,zf-RVT
TRINITY_Unigene9810_c0_g1_i8.p1	3218.PP1S245_50V6.1	2.02e-312	960.0	COG0553@1|root,KOG0383@2759|Eukaryota,37PHX@33090|Viridiplantae,3GHGF@35493|Streptophyta	35493|Streptophyta	KL	Chromatin organization modifier domain	-	-	3.6.4.12	ko:K11643	ko05165,ko05203,map05165,map05203	-	-	-	ko00000,ko00001,ko01000,ko03036	-	-	-	Chromo,Helicase_C,PHD,SNF2_N
TRINITY_Unigene9434_c0_g1_i7.p1	29760.VIT_01s0011g02120.t01	2.68e-108	384.0	KOG1904@1|root,KOG1904@2759|Eukaryota,37R1U@33090|Viridiplantae,3GESW@35493|Streptophyta	35493|Streptophyta	K	ENHANCER OF AG-4 protein	HUA2	GO:0000003,GO:0003006,GO:0003674,GO:0003700,GO:0005575,GO:0005622,GO:0005623,GO:0005634,GO:0005911,GO:0006139,GO:0006355,GO:0006396,GO:0006397,GO:0006725,GO:0006807,GO:0007275,GO:0008150,GO:0008152,GO:0009314,GO:0009411,GO:0009416,GO:0009506,GO:0009605,GO:0009628,GO:0009791,GO:0009889,GO:0009908,GO:0009909,GO:0009910,GO:0009987,GO:0010467,GO:0010468,GO:0010556,GO:0016070,GO:0016071,GO:0019219,GO:…	-	-	-	-	-	-	-	-	-	-	CTD_bind,PWWP
TRINITY_Unigene12155_c0_g1_i2.p1	4432.XP_010244392.1	0.0	957.0	2BW70@1|root,2QPUI@2759|Eukaryota,37NUS@33090|Viridiplantae,3GB2Y@35493|Streptophyta	35493|Streptophyta	S	Calcineurin-binding protein	-	GO:0003674,GO:0004857,GO:0004864,GO:0005488,GO:0005515,GO:0005575,GO:0005622,GO:0005623,GO:0005634,GO:0006323,GO:0006325,GO:0006333,GO:0006334,GO:0006336,GO:0006996,GO:0008150,GO:0009892,GO:0009987,GO:0010563,GO:0010605,GO:0010921,GO:0010923,GO:0010941,GO:0014823,GO:0016043,GO:0019208,GO:0019212,GO:0019220,GO:0019222,GO:0019888,GO:0019899,GO:0019902,GO:0019903,GO:0019904,GO:0022607,GO:0030234,GO:…	-	ko:K17613	-	-	-	-	ko00000,ko01009	-	-	-	-
TRINITY_Unigene12155_c0_g1_i2.p2	13333.ERN03626	1.13e-302	897.0	2BW70@1|root,2QPUI@2759|Eukaryota,37NUS@33090|Viridiplantae,3GB2Y@35493|Streptophyta	35493|Streptophyta	S	Calcineurin-binding protein	-	GO:0003674,GO:0004857,GO:0004864,GO:0005488,GO:0005515,GO:0005575,GO:0005622,GO:0005623,GO:0005634,GO:0006323,GO:0006325,GO:0006333,GO:0006334,GO:0006336,GO:0006996,GO:0008150,GO:0009892,GO:0009987,GO:0010563,GO:0010605,GO:0010921,GO:0010923,GO:0010941,GO:0014823,GO:0016043,GO:0019208,GO:0019212,GO:0019220,GO:0019222,GO:0019888,GO:0019899,GO:0019902,GO:0019903,GO:0019904,GO:0022607,GO:0030234,GO:…	-	ko:K17613	-	-	-	-	ko00000,ko01009	-	-	-	-
TRINITY_Unigene11893_c0_g1_i7.p1	4432.XP_010242612.1	0.0	3279.0	COG0417@1|root,KOG1798@2759|Eukaryota,37RK5@33090|Viridiplantae,3GCMP@35493|Streptophyta	35493|Streptophyta	L	UnigeneA polymerase epsilon catalytic subunit	POLE	GO:0000082,GO:0000228,GO:0000278,GO:0000731,GO:0003674,GO:0003676,GO:0003677,GO:0003682,GO:0003824,GO:0003887,GO:0004518,GO:0004527,GO:0004529,GO:0004536,GO:0005488,GO:0005575,GO:0005576,GO:0005622,GO:0005623,GO:0005634,GO:0005654,GO:0005694,GO:0005886,GO:0006139,GO:0006259,GO:0006260,GO:0006261,GO:0006271,GO:0006272,GO:0006281,GO:0006284,GO:0006287,GO:0006289,GO:0006297,GO:0006725,GO:0006807,GO:…	2.7.7.7	ko:K02324	ko00230,ko00240,ko01100,ko03030,ko03410,ko03420,ko05166,map00230,map00240,map01100,map03030,map03410,map03420,map05166	M00263	R00375,R00376,R00377,R00378	RC02795	ko00000,ko00001,ko00002,ko01000,ko03032,ko03400	-	-	-	UnigeneA_pol_B,UnigeneA_pol_B_exo1,DUF1744
TRINITY_Unigene46162_c0_g1_i99.p1	3760.EMJ09585	3.72e-92	334.0	KOG1473@1|root,KOG1473@2759|Eukaryota,37HQH@33090|Viridiplantae,3G87E@35493|Streptophyta,4JN29@91835|fabids	35493|Streptophyta	BK	WSTF, HB1, Itc1p, MBD9 motif 1	-	GO:0000122,GO:0000228,GO:0000785,GO:0000790,GO:0003674,GO:0003676,GO:0003677,GO:0005488,GO:0005515,GO:0005575,GO:0005622,GO:0005623,GO:0005634,GO:0005654,GO:0005694,GO:0005737,GO:0006139,GO:0006325,GO:0006338,GO:0006351,GO:0006355,GO:0006357,GO:0006725,GO:0006807,GO:0006996,GO:0007154,GO:0007165,GO:0007275,GO:0007399,GO:0007417,GO:0007420,GO:0008134,GO:0008150,GO:0008152,GO:0009058,GO:0009059,GO:…	-	-	-	-	-	-	-	-	-	-	DDT,PHD,WHIM1
TRINITY_Unigene46162_c0_g1_i99.p2	4098.XP_009627043.1	2e-83	288.0	KOG1473@1|root,KOG1473@2759|Eukaryota,37HQH@33090|Viridiplantae,3G87E@35493|Streptophyta	35493|Streptophyta	BK	embryonic placenta development	-	GO:0000122,GO:0000228,GO:0000785,GO:0000790,GO:0003674,GO:0003676,GO:0003677,GO:0005488,GO:0005515,GO:0005575,GO:0005622,GO:0005623,GO:0005634,GO:0005654,GO:0005694,GO:0005737,GO:0006139,GO:0006325,GO:0006338,GO:0006351,GO:0006355,GO:0006357,GO:0006725,GO:0006807,GO:0006996,GO:0007154,GO:0007165,GO:0007275,GO:0007399,GO:0007417,GO:0007420,GO:0008134,GO:0008150,GO:0008152,GO:0009058,GO:0009059,GO:…	-	-	-	-	-	-	-	-	-	-	DDT,PHD,WHIM1
TRINITY_Unigene1043_c0_g1_i12.p1	3649.evm.model.supercontig_33.92	6.2e-307	846.0	COG5184@1|root,KOG1426@2759|Eukaryota,37P12@33090|Viridiplantae,3GB7E@35493|Streptophyta,3HMB0@3699|Brassicales	35493|Streptophyta	DZ	regulator of chromosome condensation (RCC1) family protein	-	-	-	-	-	-	-	-	-	-	-	-	RCC1
TRINITY_Unigene11_c0_g1_i3.p1	4432.XP_010255402.1	0.0	1648.0	COG0055@1|root,KOG1246@2759|Eukaryota,37KV3@33090|Viridiplantae,3G92M@35493|Streptophyta	35493|Streptophyta	C	lysine-specific demethylase	-	GO:0000122,GO:0000976,GO:0001046,GO:0001047,GO:0001067,GO:0003674,GO:0003676,GO:0003677,GO:0003682,GO:0003690,GO:0003700,GO:0003712,GO:0003713,GO:0003824,GO:0005488,GO:0005515,GO:0005575,GO:0005622,GO:0005623,GO:0005634,GO:0006325,GO:0006355,GO:0006357,GO:0006464,GO:0006482,GO:0006807,GO:0006996,GO:0007623,GO:0008150,GO:0008152,GO:0008214,GO:0008270,GO:0009889,GO:0009890,GO:0009891,GO:0009892,GO:…	-	ko:K11446	-	-	-	-	ko00000,ko01000,ko01009,ko03036	-	-	-	ARID,JmjC,JmjN,PHD,PLU-1,zf-C5HC2
TRINITY_Unigene11433_c0_g1_i14.p1	88036.EFJ20109	3.39e-126	400.0	COG0642@1|root,KOG0519@2759|Eukaryota,37YRE@33090|Viridiplantae,3GNK7@35493|Streptophyta	35493|Streptophyta	T	His Kinase A (phospho-acceptor) domain	-	-	2.7.13.3	ko:K19691	ko02020,map02020	M00516	-	-	ko00000,ko00001,ko00002,ko01000,ko01001,ko02022	-	-	-	HATPase_c,HisKA,MASE1,Response_reg
TRINITY_Unigene11433_c0_g1_i14.p2	3218.PP1S16_175V6.1	8.39e-84	281.0	COG0642@1|root,KOG0519@2759|Eukaryota,37YRE@33090|Viridiplantae,3GNK7@35493|Streptophyta	35493|Streptophyta	T	His Kinase A (phospho-acceptor) domain	-	-	2.7.13.3	ko:K19691	ko02020,map02020	M00516	-	-	ko00000,ko00001,ko00002,ko01000,ko01001,ko02022	-	-	-	HATPase_c,HisKA,MASE1,Response_reg
TRINITY_Unigene11433_c0_g1_i14.p3	3218.PP1S44_240V6.1	4.9e-66	231.0	COG0642@1|root,KOG0519@2759|Eukaryota,37YRE@33090|Viridiplantae,3GNK7@35493|Streptophyta	35493|Streptophyta	T	His Kinase A (phospho-acceptor) domain	-	-	2.7.13.3	ko:K19691	ko02020,map02020	M00516	-	-	ko00000,ko00001,ko00002,ko01000,ko01001,ko02022	-	-	-	HATPase_c,HisKA,MASE1,Response_reg
TRINITY_Unigene9774_c0_g1_i11.p1	218851.Aquca_027_00259.1	0.0	2247.0	COG1132@1|root,KOG0055@2759|Eukaryota,37IYS@33090|Viridiplantae,3GBJS@35493|Streptophyta	35493|Streptophyta	Q	ABC transporter B family member	-	-	3.6.3.44	ko:K05658	ko02010,ko04976,ko05206,ko05226,map02010,map04976,map05206,map05226	-	-	-	ko00000,ko00001,ko01000,ko02000,ko04090,ko04147	3.A.1.201	-	-	ABC_membrane,ABC_tran
TRINITY_Unigene2429_c0_g1_i103.p1	78898.MVEG_08830T0	5.22e-21	100.0	COG0652@1|root,KOG0546@2759|Eukaryota,38D8M@33154|Opisthokonta,3NXZR@4751|Fungi,1GT0R@112252|Fungi incertae sedis	4751|Fungi	O	Cyclophilin type peptidyl-prolyl cis-trans isomerase/CLD	CPR6	GO:0000413,GO:0003674,GO:0003755,GO:0003824,GO:0005488,GO:0005515,GO:0005575,GO:0005622,GO:0005623,GO:0005737,GO:0006457,GO:0006464,GO:0006807,GO:0008150,GO:0008152,GO:0009987,GO:0016853,GO:0016859,GO:0018193,GO:0018208,GO:0019538,GO:0032991,GO:0036211,GO:0042026,GO:0043021,GO:0043022,GO:0043170,GO:0043412,GO:0044237,GO:0044238,GO:0044260,GO:0044267,GO:0044424,GO:0044464,GO:0044877,GO:0051082,GO:…	5.2.1.8	ko:K05864	ko04217,ko04218,map04217,map04218	-	-	-	ko00000,ko00001,ko01000,ko03110	-	-	-	Pro_isomerase,TPR_2
TRINITY_Unigene2429_c0_g1_i103.p2	13333.ERN01482	2.17e-36	145.0	COG0652@1|root,KOG0865@2759|Eukaryota,37PSB@33090|Viridiplantae,3GAVD@35493|Streptophyta	35493|Streptophyta	O	Peptidyl-prolyl cis-trans isomerase	-	GO:0000413,GO:0003674,GO:0003755,GO:0003824,GO:0006464,GO:0006807,GO:0008150,GO:0008152,GO:0009987,GO:0016853,GO:0016859,GO:0018193,GO:0018208,GO:0019538,GO:0036211,GO:0043170,GO:0043412,GO:0044237,GO:0044238,GO:0044260,GO:0044267,GO:0071704,GO:0140096,GO:1901564	5.2.1.8	ko:K01802,ko:K09566	-	-	-	-	ko00000,ko01000,ko03041,ko03110	-	-	-	Pro_isomerase
TRINITY_Unigene294_c0_g1_i14.p1	13333.ERN15575	0.0	888.0	KOG1278@1|root,KOG1277@2759|Eukaryota,37JU6@33090|Viridiplantae,3GC6Y@35493|Streptophyta	35493|Streptophyta	U	Belongs to the nonaspanin (TM9SF) (TC 9.A.2) family	-	-	-	ko:K17085	-	-	-	-	ko00000	-	-	-	EMP70
TRINITY_Unigene9118_c0_g1_i5.p1	3218.PP1S30_104V6.3	6.15e-72	252.0	28K09@1|root,2QSEQ@2759|Eukaryota,37JHA@33090|Viridiplantae,3GD53@35493|Streptophyta	35493|Streptophyta	S	Poly (ADP-ribose) polymerase	-	GO:0000003,GO:0003006,GO:0006950,GO:0006970,GO:0006979,GO:0007275,GO:0008150,GO:0009314,GO:0009416,GO:0009628,GO:0009648,GO:0009651,GO:0009653,GO:0009790,GO:0009791,GO:0009793,GO:0010015,GO:0010101,GO:0010102,GO:0010154,GO:0010228,GO:0022414,GO:0022622,GO:0032501,GO:0032502,GO:0048316,GO:0048364,GO:0048527,GO:0048528,GO:0048573,GO:0048608,GO:0048731,GO:0048856,GO:0050896,GO:0061458,GO:0090696,GO:…	-	-	-	-	-	-	-	-	-	-	PARP,RST,WWE
TRINITY_Unigene25040_c0_g1_i16.p1	13333.ERN05058	0.0	1877.0	COG0553@1|root,KOG0384@2759|Eukaryota,37PNQ@33090|Viridiplantae,3GAEV@35493|Streptophyta	35493|Streptophyta	K	chromodomain-helicase-UnigeneA-binding protein	-	GO:0005575,GO:0005911,GO:0009506,GO:0030054,GO:0055044	3.6.4.12	ko:K11367	-	-	-	-	ko00000,ko01000,ko03021,ko03036	-	-	-	Chromo,DUF4208,Helicase_C,SLIDE,SNF2_N
TRINITY_Unigene25040_c0_g1_i16.p2	13333.ERN05059	2.22e-27	111.0	COG0553@1|root,KOG0384@2759|Eukaryota,37PNQ@33090|Viridiplantae,3GAEV@35493|Streptophyta	35493|Streptophyta	K	chromodomain-helicase-UnigeneA-binding protein	-	GO:0005575,GO:0005911,GO:0009506,GO:0030054,GO:0055044	3.6.4.12	ko:K11367	-	-	-	-	ko00000,ko01000,ko03021,ko03036	-	-	-	Chromo,DUF4208,Helicase_C,SNF2_N
TRINITY_Unigene26045_c0_g1_i3.p1	13333.ERN19792	0.0	2336.0	COG5032@1|root,KOG0902@2759|Eukaryota,37Q6R@33090|Viridiplantae,3GD9S@35493|Streptophyta	35493|Streptophyta	T	Belongs to the PI3 PI4-kinase family	-	GO:0003674,GO:0003779,GO:0003824,GO:0004430,GO:0005488,GO:0005515,GO:0005543,GO:0005546,GO:0005575,GO:0005622,GO:0005623,GO:0005737,GO:0005886,GO:0005911,GO:0006464,GO:0006468,GO:0006629,GO:0006644,GO:0006650,GO:0006793,GO:0006796,GO:0006807,GO:0006996,GO:0007010,GO:0007154,GO:0007165,GO:0008092,GO:0008150,GO:0008152,GO:0008289,GO:0009506,GO:0009507,GO:0009536,GO:0009987,GO:0016020,GO:0016043,GO:…	2.7.1.67	ko:K00888	ko00562,ko01100,ko04011,ko04070,map00562,map01100,map04011,map04070	M00130	R03361	RC00002,RC00078	ko00000,ko00001,ko00002,ko01000,ko04131	-	-	-	PI3Ka,PI3_PI4_kinase
TRINITY_Unigene26045_c0_g1_i3.p2	13333.ERN19792	2.33e-140	454.0	COG5032@1|root,KOG0902@2759|Eukaryota,37Q6R@33090|Viridiplantae,3GD9S@35493|Streptophyta	35493|Streptophyta	T	Belongs to the PI3 PI4-kinase family	-	GO:0003674,GO:0003779,GO:0003824,GO:0004430,GO:0005488,GO:0005515,GO:0005543,GO:0005546,GO:0005575,GO:0005622,GO:0005623,GO:0005737,GO:0005886,GO:0005911,GO:0006464,GO:0006468,GO:0006629,GO:0006644,GO:0006650,GO:0006793,GO:0006796,GO:0006807,GO:0006996,GO:0007010,GO:0007154,GO:0007165,GO:0008092,GO:0008150,GO:0008152,GO:0008289,GO:0009506,GO:0009507,GO:0009536,GO:0009987,GO:0016020,GO:0016043,GO:…	2.7.1.67	ko:K00888	ko00562,ko01100,ko04011,ko04070,map00562,map01100,map04011,map04070	M00130	R03361	RC00002,RC00078	ko00000,ko00001,ko00002,ko01000,ko04131	-	-	-	PI3Ka,PI3_PI4_kinase
TRINITY_Unigene9701_c0_g1_i1.p1	13333.ERM97189	0.0	2138.0	KOG1997@1|root,KOG1997@2759|Eukaryota,37QIM@33090|Viridiplantae,3G8RK@35493|Streptophyta	35493|Streptophyta	T	Belongs to the DOCK family	-	GO:0003674,GO:0005085,GO:0005088,GO:0005089,GO:0005488,GO:0005515,GO:0005575,GO:0005622,GO:0005623,GO:0005634,GO:0005737,GO:0005783,GO:0005829,GO:0005886,GO:0006810,GO:0008064,GO:0008150,GO:0008360,GO:0009605,GO:0009606,GO:0009628,GO:0009629,GO:0009630,GO:0009958,GO:0009966,GO:0009987,GO:0010646,GO:0010928,GO:0012505,GO:0016020,GO:0016043,GO:0016192,GO:0017016,GO:0017048,GO:0019898,GO:0019899,GO:…	-	ko:K21852	-	-	-	-	ko00000,ko04131	-	-	-	DHR-2,DOCK-C2
TRINITY_Unigene9701_c0_g1_i1.p2	13333.ERM97189	1.02e-295	860.0	KOG1997@1|root,KOG1997@2759|Eukaryota,37QIM@33090|Viridiplantae,3G8RK@35493|Streptophyta	35493|Streptophyta	T	Belongs to the DOCK family	-	GO:0003674,GO:0005085,GO:0005088,GO:0005089,GO:0005488,GO:0005515,GO:0005575,GO:0005622,GO:0005623,GO:0005634,GO:0005737,GO:0005783,GO:0005829,GO:0005886,GO:0006810,GO:0008064,GO:0008150,GO:0008360,GO:0009605,GO:0009606,GO:0009628,GO:0009629,GO:0009630,GO:0009958,GO:0009966,GO:0009987,GO:0010646,GO:0010928,GO:0012505,GO:0016020,GO:0016043,GO:0016192,GO:0017016,GO:0017048,GO:0019898,GO:0019899,GO:…	-	ko:K21852	-	-	-	-	ko00000,ko04131	-	-	-	DHR-2,DOCK-C2
TRINITY_Unigene29120_c0_g1_i6.p1	4432.XP_010241523.1	0.0	1672.0	COG5179@1|root,KOG0008@2759|Eukaryota,37M67@33090|Viridiplantae,3GFWH@35493|Streptophyta	35493|Streptophyta	K	Transcription initiation factor TFIID subunit	-	GO:0000428,GO:0000988,GO:0000989,GO:0001076,GO:0001129,GO:0001132,GO:0003674,GO:0003676,GO:0003677,GO:0003712,GO:0003824,GO:0004402,GO:0005488,GO:0005515,GO:0005575,GO:0005622,GO:0005623,GO:0005634,GO:0005654,GO:0005667,GO:0005669,GO:0006139,GO:0006325,GO:0006351,GO:0006352,GO:0006355,GO:0006357,GO:0006366,GO:0006367,GO:0006464,GO:0006473,GO:0006475,GO:0006725,GO:0006807,GO:0006996,GO:0008080,GO:…	-	ko:K03125	ko03022,map03022	-	-	-	ko00000,ko00001,ko01001,ko03021,ko03036	-	-	-	Bromodomain,DUF3591,TBP-binding,ubiquitin,zf-CCHC_6
TRINITY_Unigene11745_c0_g1_i3.p1	3847.GLYMA11G10471.1	3.07e-91	309.0	KOG4833@1|root,KOG4833@2759|Eukaryota,37JTU@33090|Viridiplantae,3G8YF@35493|Streptophyta,4JE59@91835|fabids	35493|Streptophyta	S	glomerular visceral epithelial cell migration	-	-	-	ko:K14311	ko03013,map03013	M00427	-	-	ko00000,ko00001,ko00002,ko03019	1.I.1	-	-	Nup188
TRINITY_Unigene11745_c0_g1_i3.p2	4432.XP_010261283.1	4.16e-210	654.0	KOG4833@1|root,KOG4833@2759|Eukaryota,37JTU@33090|Viridiplantae,3G8YF@35493|Streptophyta	35493|Streptophyta	S	glomerular visceral epithelial cell migration	-	-	-	ko:K14311	ko03013,map03013	M00427	-	-	ko00000,ko00001,ko00002,ko03019	1.I.1	-	-	Nup188
TRINITY_Unigene9221_c0_g1_i5.p1	4432.XP_010274499.1	0.0	1395.0	COG0566@1|root,KOG0839@2759|Eukaryota,37QVZ@33090|Viridiplantae,3G9J8@35493|Streptophyta	35493|Streptophyta	A	tRNA rRNA methyltransferase (SpoU) family protein	-	GO:0000154,GO:0000451,GO:0000453,GO:0001510,GO:0003674,GO:0003676,GO:0003723,GO:0003824,GO:0005488,GO:0005575,GO:0005622,GO:0005623,GO:0005634,GO:0006139,GO:0006355,GO:0006357,GO:0006364,GO:0006396,GO:0006399,GO:0006400,GO:0006725,GO:0006807,GO:0008033,GO:0008150,GO:0008152,GO:0008168,GO:0008171,GO:0008173,GO:0008175,GO:0008649,GO:0008757,GO:0009451,GO:0009889,GO:0009987,GO:0010467,GO:0010468,GO:…	2.1.1.34	ko:K15333	-	-	-	-	ko00000,ko01000,ko03016,ko03036	-	-	-	SpoU_methylase
TRINITY_Unigene35826_c0_g2_i5.p1	42345.XP_008785560.1	1.98e-92	289.0	KOG0800@1|root,KOG0800@2759|Eukaryota,37NKN@33090|Viridiplantae,3GD8C@35493|Streptophyta,3KP8E@4447|Liliopsida	35493|Streptophyta	O	zinc finger	-	-	2.3.2.27	ko:K11982	-	-	-	-	ko00000,ko01000,ko04121,ko04131	-	-	-	DUF1117,zf-RING_2,zinc_ribbon_9
TRINITY_Unigene2520_c0_g2_i2.p1	4432.XP_010253924.1	1.91e-205	663.0	COG0055@1|root,KOG1721@1|root,KOG1246@2759|Eukaryota,KOG1721@2759|Eukaryota,37HNB@33090|Viridiplantae,3GC9N@35493|Streptophyta	35493|Streptophyta	K	lysine-specific demethylase	-	GO:0000902,GO:0003674,GO:0003700,GO:0003824,GO:0005575,GO:0005622,GO:0005623,GO:0005634,GO:0006325,GO:0006355,GO:0006464,GO:0006482,GO:0006807,GO:0006996,GO:0008150,GO:0008152,GO:0008214,GO:0009653,GO:0009719,GO:0009725,GO:0009741,GO:0009826,GO:0009889,GO:0009892,GO:0009987,GO:0010033,GO:0010468,GO:0010556,GO:0010605,GO:0010629,GO:0014070,GO:0016043,GO:0016049,GO:0016569,GO:0016570,GO:0016577,GO:…	-	-	-	-	-	-	-	-	-	-	JmjC,JmjN,zf-C2H2
TRINITY_Unigene4577_c1_g1_i2.p2	4432.XP_010268967.1	8.33e-164	472.0	COG1473@1|root,2QQEM@2759|Eukaryota,37SB1@33090|Viridiplantae,3GDFQ@35493|Streptophyta	35493|Streptophyta	S	IAA-amino acid hydrolase ILR1-like 6	ILL6	GO:0001101,GO:0002682,GO:0002831,GO:0003674,GO:0003824,GO:0006082,GO:0008150,GO:0008152,GO:0009694,GO:0009719,GO:0009725,GO:0009753,GO:0009987,GO:0010033,GO:0010112,GO:0010817,GO:0016787,GO:0016810,GO:0019752,GO:0031347,GO:0032101,GO:0032787,GO:0042221,GO:0042445,GO:0043436,GO:0043900,GO:0044237,GO:0044281,GO:0045088,GO:0048583,GO:0050776,GO:0050789,GO:0050896,GO:0065007,GO:0065008,GO:0071704,GO:…	3.5.1.127	ko:K14664,ko:K21604	-	-	-	-	ko00000,ko01000,ko01002	-	-	-	M20_dimer,Peptidase_M20
TRINITY_Unigene4577_c1_g1_i2.p3	4432.XP_010272050.1	2.85e-37	140.0	COG1473@1|root,2QQEM@2759|Eukaryota,37JVC@33090|Viridiplantae,3GE17@35493|Streptophyta	35493|Streptophyta	G	IAA-amino acid hydrolase ILR1-like	-	-	-	ko:K14664	-	-	-	-	ko00000,ko01000,ko01002	-	-	-	M20_dimer,Peptidase_M20
TRINITY_Unigene3629_c0_g1_i7.p1	3218.PP1S104_102V6.1	0.0	1288.0	KOG1020@1|root,KOG1020@2759|Eukaryota,37IYX@33090|Viridiplantae,3GBSW@35493|Streptophyta	35493|Streptophyta	K	Sister chromatid cohesion protein	-	GO:0000003,GO:0000070,GO:0000122,GO:0000278,GO:0000280,GO:0000428,GO:0000819,GO:0001654,GO:0001655,GO:0001656,GO:0001822,GO:0003006,GO:0003007,GO:0003008,GO:0003151,GO:0003674,GO:0005488,GO:0005515,GO:0005575,GO:0005622,GO:0005623,GO:0005634,GO:0005654,GO:0006355,GO:0006357,GO:0006950,GO:0006974,GO:0006996,GO:0007049,GO:0007059,GO:0007062,GO:0007064,GO:0007135,GO:0007275,GO:0007399,GO:0007417,GO:…	-	ko:K06672	ko04111,map04111	-	-	-	ko00000,ko00001,ko03036	-	-	-	Cohesin_HEAT,Nipped-B_C,PHD
TRINITY_Unigene3629_c0_g1_i7.p2	3218.PP1S104_102V6.1	5.78e-166	521.0	KOG1020@1|root,KOG1020@2759|Eukaryota,37IYX@33090|Viridiplantae,3GBSW@35493|Streptophyta	35493|Streptophyta	K	Sister chromatid cohesion protein	-	GO:0000003,GO:0000070,GO:0000122,GO:0000278,GO:0000280,GO:0000428,GO:0000819,GO:0001654,GO:0001655,GO:0001656,GO:0001822,GO:0003006,GO:0003007,GO:0003008,GO:0003151,GO:0003674,GO:0005488,GO:0005515,GO:0005575,GO:0005622,GO:0005623,GO:0005634,GO:0005654,GO:0006355,GO:0006357,GO:0006950,GO:0006974,GO:0006996,GO:0007049,GO:0007059,GO:0007062,GO:0007064,GO:0007135,GO:0007275,GO:0007399,GO:0007417,GO:…	-	ko:K06672	ko04111,map04111	-	-	-	ko00000,ko00001,ko03036	-	-	-	Cohesin_HEAT,Nipped-B_C,PHD
TRINITY_Unigene13362_c0_g1_i2.p1	4432.XP_010246916.1	0.0	1952.0	KOG1832@1|root,KOG1832@2759|Eukaryota,37IPC@33090|Viridiplantae,3G87U@35493|Streptophyta	35493|Streptophyta	D	DDB1- and CUL4-associated factor homolog	-	GO:0000003,GO:0003006,GO:0005575,GO:0005622,GO:0005623,GO:0005634,GO:0007275,GO:0008150,GO:0009790,GO:0009791,GO:0009793,GO:0009908,GO:0010154,GO:0022414,GO:0032501,GO:0032502,GO:0043226,GO:0043227,GO:0043229,GO:0043231,GO:0044424,GO:0044464,GO:0048316,GO:0048366,GO:0048367,GO:0048608,GO:0048731,GO:0048827,GO:0048856,GO:0061458,GO:0090567,GO:0099402	-	ko:K11789	-	-	-	-	ko00000,ko04121	-	-	-	LisH
TRINITY_Unigene941_c0_g1_i4.p1	4432.XP_010258153.1	0.0	1070.0	KOG4722@1|root,KOG4722@2759|Eukaryota,37Q0I@33090|Viridiplantae,3GC3T@35493|Streptophyta	35493|Streptophyta	-	-	-	-	-	-	-	-	-	-	-	-	-	-	SCAPER_N
TRINITY_Unigene443_c2_g1_i7.p1	13333.ERN14089	1.78e-313	941.0	KOG1913@1|root,KOG1913@2759|Eukaryota,37P4X@33090|Viridiplantae,3G994@35493|Streptophyta	35493|Streptophyta	U	Protein transport protein sec16	-	-	-	ko:K20353	-	-	-	-	ko00000,ko04131	-	-	-	Sec16,Sec16_C
TRINITY_Unigene4842_c0_g1_i8.p1	3649.evm.model.supercontig_49.147	7.54e-60	216.0	COG5260@1|root,KOG1906@2759|Eukaryota,37QP1@33090|Viridiplantae,3GD6A@35493|Streptophyta,3HZ9F@3699|Brassicales	35493|Streptophyta	L	Nucleotidyltransferase domain	-	-	-	-	-	-	-	-	-	-	-	-	NTP_transf_2,PAP_assoc
TRINITY_Unigene4842_c0_g1_i8.p2	4432.XP_010264288.1	1.5e-150	470.0	COG5260@1|root,KOG1906@2759|Eukaryota,37QP1@33090|Viridiplantae,3GD6A@35493|Streptophyta	35493|Streptophyta	L	Nucleotidyltransferase domain	-	-	-	-	-	-	-	-	-	-	-	-	NTP_transf_2,PAP_assoc
TRINITY_Unigene8481_c0_g1_i1.p1	42345.XP_008788414.1	3.28e-231	687.0	KOG1947@1|root,KOG1947@2759|Eukaryota,37KJM@33090|Viridiplantae,3GFEJ@35493|Streptophyta,3KM6C@4447|Liliopsida	35493|Streptophyta	J	BTB POZ domain-containing protein	-	-	-	ko:K10268	-	-	-	-	ko00000,ko04121	-	-	-	BACK,BTB
TRINITY_Unigene8481_c0_g1_i1.p2	42345.XP_008788414.1	3.57e-233	692.0	KOG1947@1|root,KOG1947@2759|Eukaryota,37KJM@33090|Viridiplantae,3GFEJ@35493|Streptophyta,3KM6C@4447|Liliopsida	35493|Streptophyta	J	BTB POZ domain-containing protein	-	-	-	ko:K10268	-	-	-	-	ko00000,ko04121	-	-	-	BACK,BTB
TRINITY_Unigene4488_c0_g1_i9.p1	13333.ERN15528	1.01e-235	719.0	COG0055@1|root,KOG1246@2759|Eukaryota,37Q2B@33090|Viridiplantae,3GAN5@35493|Streptophyta	35493|Streptophyta	K	lysine-specific demethylase	-	GO:0000003,GO:0000785,GO:0000792,GO:0000902,GO:0003006,GO:0003674,GO:0003824,GO:0005575,GO:0005622,GO:0005623,GO:0005634,GO:0005694,GO:0006325,GO:0006464,GO:0006482,GO:0006807,GO:0006996,GO:0007275,GO:0008150,GO:0008152,GO:0008214,GO:0009653,GO:0009719,GO:0009725,GO:0009741,GO:0009791,GO:0009826,GO:0009892,GO:0009893,GO:0009908,GO:0009987,GO:0010016,GO:0010033,GO:0010228,GO:0010468,GO:0010604,GO:…	-	ko:K11446	-	-	-	-	ko00000,ko01000,ko01009,ko03036	-	-	-	JmjC,JmjN,zf-C5HC2
TRINITY_Unigene403_c0_g2_i1.p1	13333.ERN13278	0.0	1253.0	COG5307@1|root,KOG0929@2759|Eukaryota,37K42@33090|Viridiplantae,3GEGX@35493|Streptophyta	35493|Streptophyta	U	Brefeldin A-inhibited guanine nucleotide-exchange protein	-	GO:0000139,GO:0001817,GO:0001819,GO:0001881,GO:0003674,GO:0005085,GO:0005086,GO:0005102,GO:0005488,GO:0005515,GO:0005575,GO:0005622,GO:0005623,GO:0005634,GO:0005737,GO:0005768,GO:0005794,GO:0005802,GO:0005815,GO:0005829,GO:0005856,GO:0005874,GO:0005879,GO:0005881,GO:0005929,GO:0005930,GO:0006810,GO:0006887,GO:0006892,GO:0006893,GO:0006996,GO:0007032,GO:0007154,GO:0007165,GO:0007275,GO:0008104,GO:…	-	ko:K18442	ko04144,map04144	-	-	-	ko00000,ko00001,ko04131	-	-	-	DCB,DUF1981,Mon2_C,Sec7,Sec7_N
TRINITY_Unigene403_c0_g2_i1.p2	13333.ERN13278	2.05e-164	514.0	COG5307@1|root,KOG0929@2759|Eukaryota,37K42@33090|Viridiplantae,3GEGX@35493|Streptophyta	35493|Streptophyta	U	Brefeldin A-inhibited guanine nucleotide-exchange protein	-	GO:0000139,GO:0001817,GO:0001819,GO:0001881,GO:0003674,GO:0005085,GO:0005086,GO:0005102,GO:0005488,GO:0005515,GO:0005575,GO:0005622,GO:0005623,GO:0005634,GO:0005737,GO:0005768,GO:0005794,GO:0005802,GO:0005815,GO:0005829,GO:0005856,GO:0005874,GO:0005879,GO:0005881,GO:0005929,GO:0005930,GO:0006810,GO:0006887,GO:0006892,GO:0006893,GO:0006996,GO:0007032,GO:0007154,GO:0007165,GO:0007275,GO:0008104,GO:…	-	ko:K18442	ko04144,map04144	-	-	-	ko00000,ko00001,ko04131	-	-	-	DCB,DUF1981,Mon2_C,Sec7,Sec7_N
TRINITY_Unigene403_c0_g2_i1.p3	3649.evm.model.supercontig_18.121	4.34e-162	499.0	COG5307@1|root,KOG0929@2759|Eukaryota,37K42@33090|Viridiplantae,3GEGX@35493|Streptophyta,3HQ0U@3699|Brassicales	35493|Streptophyta	U	Guanine nucleotide exchange family protein	-	GO:0000139,GO:0001817,GO:0001819,GO:0001881,GO:0003674,GO:0005085,GO:0005086,GO:0005102,GO:0005488,GO:0005515,GO:0005575,GO:0005622,GO:0005623,GO:0005634,GO:0005737,GO:0005768,GO:0005794,GO:0005802,GO:0005815,GO:0005829,GO:0005856,GO:0005874,GO:0005879,GO:0005881,GO:0005929,GO:0005930,GO:0006810,GO:0006887,GO:0006892,GO:0006893,GO:0006996,GO:0007032,GO:0007154,GO:0007165,GO:0007275,GO:0008104,GO:…	-	ko:K18442	ko04144,map04144	-	-	-	ko00000,ko00001,ko04131	-	-	-	DCB,DUF1981,Mon2_C,Sec7,Sec7_N
TRINITY_Unigene2294_c0_g1_i8.p1	3988.XP_002510240.1	7.39e-187	591.0	COG5083@1|root,KOG2116@2759|Eukaryota,37KT7@33090|Viridiplantae,3GEVD@35493|Streptophyta,4JMBW@91835|fabids	35493|Streptophyta	IN	Phosphatidate phosphatase	-	GO:0005575,GO:0005576,GO:0005622,GO:0005623,GO:0005737,GO:0005829,GO:0006629,GO:0006643,GO:0006644,GO:0006664,GO:0006793,GO:0006796,GO:0008150,GO:0008152,GO:0008610,GO:0008654,GO:0009058,GO:0009247,GO:0009987,GO:0016020,GO:0019374,GO:0019375,GO:0019637,GO:0044237,GO:0044238,GO:0044249,GO:0044255,GO:0044424,GO:0044444,GO:0044464,GO:0046467,GO:0048046,GO:0071704,GO:0090407,GO:1901135,GO:1901137,GO:…	3.1.3.4	ko:K15728	ko00561,ko00564,ko01100,ko01110,map00561,map00564,map01100,map01110	-	R02239	RC00017	ko00000,ko00001,ko01000,ko01009	-	-	-	LNS2,Lipin_N,Lipin_mid
TRINITY_Unigene2294_c0_g1_i8.p2	4432.XP_010261178.1	5.29e-43	145.0	2C450@1|root,2S2V5@2759|Eukaryota,37VKZ@33090|Viridiplantae,3GJIJ@35493|Streptophyta	35493|Streptophyta	S	May serve as docking site to facilitate the association of other proteins to the plasma membrane	-	-	-	-	-	-	-	-	-	-	-	-	Rad60-SLD_2
TRINITY_Unigene26320_c0_g1_i3.p1	29760.VIT_00s0531g00010.t01	2.54e-65	246.0	KOG1525@1|root,KOG1525@2759|Eukaryota,37KXZ@33090|Viridiplantae,3G77Y@35493|Streptophyta	35493|Streptophyta	D	Sister chromatid cohesion protein PDS5 homolog	-	-	-	ko:K11267	-	-	-	-	ko00000,ko03036	-	-	-	-
TRINITY_Unigene26320_c0_g1_i3.p2	4432.XP_010252783.1	3.38e-261	780.0	KOG1525@1|root,KOG1525@2759|Eukaryota,37KXZ@33090|Viridiplantae,3G77Y@35493|Streptophyta	35493|Streptophyta	D	Sister chromatid cohesion protein PDS5 homolog	-	-	-	ko:K11267	-	-	-	-	ko00000,ko03036	-	-	-	-
TRINITY_Unigene3306_c0_g1_i9.p1	13333.ERN16482	8.92e-280	832.0	2C29V@1|root,2QQJ5@2759|Eukaryota,37JVA@33090|Viridiplantae,3GF5V@35493|Streptophyta	35493|Streptophyta	S	isoform X1	-	-	-	-	-	-	-	-	-	-	-	-	Ada3
TRINITY_Unigene3306_c0_g1_i9.p2	3847.GLYMA09G07640.1	4.79e-58	207.0	2C29V@1|root,2QQJ5@2759|Eukaryota,37JVA@33090|Viridiplantae,3GF5V@35493|Streptophyta,4JF43@91835|fabids	35493|Streptophyta	S	isoform X1	-	-	-	-	-	-	-	-	-	-	-	-	Ada3
TRINITY_Unigene3713_c0_g1_i2.p1	29760.VIT_03s0038g02340.t01	0.0	2251.0	COG5021@1|root,KOG0168@2759|Eukaryota,KOG0170@2759|Eukaryota,37IGM@33090|Viridiplantae,3GAK1@35493|Streptophyta	35493|Streptophyta	O	E3 ubiquitin-protein ligase	-	GO:0000902,GO:0000904,GO:0003674,GO:0003824,GO:0004842,GO:0005575,GO:0005622,GO:0005623,GO:0005737,GO:0005886,GO:0006139,GO:0006259,GO:0006260,GO:0006261,GO:0006464,GO:0006725,GO:0006807,GO:0007049,GO:0008150,GO:0008152,GO:0009058,GO:0009059,GO:0009653,GO:0009888,GO:0009987,GO:0010026,GO:0010090,GO:0010091,GO:0016020,GO:0016043,GO:0016567,GO:0016740,GO:0019538,GO:0019787,GO:0022402,GO:0030154,GO:…	2.3.2.26	ko:K10590	ko04120,map04120	-	-	-	ko00000,ko00001,ko01000,ko04121	-	-	-	HECT
TRINITY_Unigene11208_c0_g1_i6.p1	15368.BRADI1G58725.1	9.6e-253	770.0	COG2801@1|root,KOG0017@2759|Eukaryota,37V5Q@33090|Viridiplantae,3GFFK@35493|Streptophyta,3M7B5@4447|Liliopsida,3IKJW@38820|Poales	35493|Streptophyta	L	transposition, RNA-mediated	-	-	-	-	-	-	-	-	-	-	-	-	DUF4219,RVT_2,Retrotran_gag_2,Retrotran_gag_3,gag_pre-integrs,rve,zf-CCHC
TRINITY_Unigene28774_c0_g1_i9.p1	13333.ERN19075	0.0	1244.0	KOG1851@1|root,KOG1851@2759|Eukaryota,37PGX@33090|Viridiplantae,3GB3P@35493|Streptophyta	35493|Streptophyta	G	Proteasome activator subunit	-	GO:0000502,GO:0003674,GO:0005488,GO:0005515,GO:0005575,GO:0005622,GO:0005623,GO:0005634,GO:0005737,GO:0005829,GO:0005839,GO:0006508,GO:0006807,GO:0008047,GO:0008150,GO:0008152,GO:0009056,GO:0009057,GO:0009893,GO:0009987,GO:0010498,GO:0010499,GO:0010604,GO:0010952,GO:0016504,GO:0019222,GO:0019538,GO:0030162,GO:0030163,GO:0030234,GO:0031323,GO:0031325,GO:0032268,GO:0032270,GO:0032991,GO:0042393,GO:…	-	ko:K06699	ko03050,map03050	-	-	-	ko00000,ko00001,ko03051	-	-	-	BLM10_mid,DUF3437
TRINITY_Unigene28774_c0_g1_i9.p2	225117.XP_009348786.1	6.41e-260	781.0	KOG1851@1|root,KOG1851@2759|Eukaryota,37PGX@33090|Viridiplantae,3GB3P@35493|Streptophyta,4JG30@91835|fabids	35493|Streptophyta	S	Proteasome activator subunit	-	GO:0000502,GO:0003674,GO:0005488,GO:0005515,GO:0005575,GO:0005622,GO:0005623,GO:0005634,GO:0005737,GO:0005829,GO:0005839,GO:0006508,GO:0006807,GO:0008047,GO:0008150,GO:0008152,GO:0009056,GO:0009057,GO:0009893,GO:0009987,GO:0010498,GO:0010499,GO:0010604,GO:0010952,GO:0016504,GO:0019222,GO:0019538,GO:0030162,GO:0030163,GO:0030234,GO:0031323,GO:0031325,GO:0032268,GO:0032270,GO:0032991,GO:0042393,GO:…	-	ko:K06699	ko03050,map03050	-	-	-	ko00000,ko00001,ko03051	-	-	-	BLM10_mid,DUF3437
TRINITY_Unigene1187_c0_g1_i4.p1	29760.VIT_06s0004g01270.t01	0.0	2716.0	KOG0916@1|root,KOG0916@2759|Eukaryota,37QVK@33090|Viridiplantae,3GE33@35493|Streptophyta	35493|Streptophyta	M	callose synthase	-	GO:0005575,GO:0005623,GO:0005886,GO:0016020,GO:0044464,GO:0071944	-	ko:K11000	-	-	-	-	ko00000,ko01000,ko01003	-	GT48	-	FKS1_dom1,Glucan_synthase,Vta1
TRINITY_Unigene3727_c0_g1_i13.p1	4155.Migut.N00723.1.p	5.51e-46	183.0	2C248@1|root,2QQTB@2759|Eukaryota,37IRJ@33090|Viridiplantae,3GGHG@35493|Streptophyta,44HMF@71274|asterids	35493|Streptophyta	S	KIP1-like protein	-	GO:0005575,GO:0005622,GO:0005623,GO:0005737,GO:0005773,GO:0005774,GO:0016020,GO:0031090,GO:0043226,GO:0043227,GO:0043229,GO:0043231,GO:0044422,GO:0044424,GO:0044437,GO:0044444,GO:0044446,GO:0044464,GO:0098588,GO:0098805	-	ko:K10352	ko04530,map04530	-	-	-	ko00000,ko00001,ko04147,ko04812	-	-	-	KIP1
TRINITY_Unigene4174_c0_g1_i2.p1	13333.ERN06519	0.0	2208.0	COG5022@1|root,KOG0160@2759|Eukaryota,37MUF@33090|Viridiplantae,3G8Q6@35493|Streptophyta	35493|Streptophyta	Z	Belongs to the TRAFAC class myosin-kinesin ATPase superfamily. Myosin family	-	GO:0000003,GO:0000146,GO:0000166,GO:0000331,GO:0000902,GO:0000904,GO:0003006,GO:0003674,GO:0003774,GO:0003779,GO:0003824,GO:0005488,GO:0005515,GO:0005524,GO:0005575,GO:0005622,GO:0005623,GO:0005737,GO:0005773,GO:0005856,GO:0006928,GO:0006996,GO:0007010,GO:0007015,GO:0008092,GO:0008144,GO:0008150,GO:0009653,GO:0009826,GO:0009856,GO:0009860,GO:0009932,GO:0009987,GO:0015629,GO:0016043,GO:0016049,GO:…	-	ko:K10357	-	-	-	-	ko00000,ko03019,ko03029,ko04131,ko04812	-	-	-	DIL,IQ,Myosin_N,Myosin_head
TRINITY_Unigene7295_c0_g1_i3.p1	4432.XP_010258070.1	0.0	1461.0	COG1204@1|root,KOG0952@2759|Eukaryota,37HZZ@33090|Viridiplantae,3GB1G@35493|Streptophyta	35493|Streptophyta	A	Activating signal cointegrator 1 complex subunit	ASCC3	GO:0003674,GO:0003676,GO:0003723,GO:0003729,GO:0005488,GO:0097159,GO:1901363	3.6.4.12	ko:K18663	-	-	-	-	ko00000,ko01000,ko03400	-	-	-	DEAD,Helicase_C,Sec63
TRINITY_Unigene7295_c0_g1_i3.p2	71139.XP_010030606.1	0.0	1483.0	COG1204@1|root,KOG0952@2759|Eukaryota,37HZZ@33090|Viridiplantae,3GB1G@35493|Streptophyta	35493|Streptophyta	A	Activating signal cointegrator 1 complex subunit	ASCC3	GO:0003674,GO:0003676,GO:0003723,GO:0003729,GO:0005488,GO:0097159,GO:1901363	3.6.4.12	ko:K18663	-	-	-	-	ko00000,ko01000,ko03400	-	-	-	DEAD,Helicase_C,Sec63
TRINITY_Unigene55046_c0_g2_i9.p1	4432.XP_010265247.1	5.92e-45	166.0	COG5147@1|root,KOG0048@2759|Eukaryota,37MP6@33090|Viridiplantae,3GDKV@35493|Streptophyta	35493|Streptophyta	K	Transcription factor	-	GO:0000793,GO:0000981,GO:0000988,GO:0000989,GO:0001067,GO:0001076,GO:0001101,GO:0001134,GO:0001135,GO:0002682,GO:0003002,GO:0003674,GO:0003676,GO:0003677,GO:0003700,GO:0005488,GO:0005515,GO:0005575,GO:0005622,GO:0005623,GO:0005634,GO:0005694,GO:0005730,GO:0006355,GO:0006357,GO:0006950,GO:0006952,GO:0006970,GO:0007275,GO:0007389,GO:0008150,GO:0008356,GO:0009605,GO:0009607,GO:0009615,GO:0009617,GO:…	-	ko:K09422	-	-	-	-	ko00000,ko03000	-	-	-	Myb_UnigeneA-binding
TRINITY_Unigene29863_c0_g1_i4.p1	38727.Pavir.J37291.1.p	1.8e-145	460.0	KOG1019@1|root,KOG1019@2759|Eukaryota,37KSW@33090|Viridiplantae,3G9MC@35493|Streptophyta,3KTWI@4447|Liliopsida,3IAA4@38820|Poales	35493|Streptophyta	BDT	DIRP	-	-	-	ko:K21773	ko04218,map04218	-	-	-	ko00000,ko00001	-	-	-	DIRP,Myb_UnigeneA-binding
TRINITY_Unigene29863_c0_g1_i4.p2	38727.Pavir.J37291.1.p	9.89e-69	247.0	KOG1019@1|root,KOG1019@2759|Eukaryota,37KSW@33090|Viridiplantae,3G9MC@35493|Streptophyta,3KTWI@4447|Liliopsida,3IAA4@38820|Poales	35493|Streptophyta	BDT	DIRP	-	-	-	ko:K21773	ko04218,map04218	-	-	-	ko00000,ko00001	-	-	-	DIRP,Myb_UnigeneA-binding
TRINITY_Unigene11511_c0_g1_i3.p1	218851.Aquca_014_00370.1	6.2e-160	481.0	28K9J@1|root,2QPVN@2759|Eukaryota,37IEC@33090|Viridiplantae,3GERQ@35493|Streptophyta	35493|Streptophyta	K	Belongs to the GRAS family	-	-	-	-	-	-	-	-	-	-	-	-	GRAS
TRINITY_Unigene11511_c0_g1_i3.p2	218851.Aquca_014_00370.1	2.2e-160	482.0	28K9J@1|root,2QPVN@2759|Eukaryota,37IEC@33090|Viridiplantae,3GERQ@35493|Streptophyta	35493|Streptophyta	K	Belongs to the GRAS family	-	-	-	-	-	-	-	-	-	-	-	-	GRAS
TRINITY_Unigene9841_c0_g1_i10.p1	13333.ERN13772	0.0	1670.0	KOG1833@1|root,KOG1833@2759|Eukaryota,37JU7@33090|Viridiplantae,3G9GS@35493|Streptophyta	35493|Streptophyta	UY	Nuclear pore membrane glycoprotein	-	GO:0005575,GO:0005622,GO:0005623,GO:0005634,GO:0005635,GO:0005737,GO:0005783,GO:0012505,GO:0031967,GO:0031975,GO:0043226,GO:0043227,GO:0043229,GO:0043231,GO:0044422,GO:0044424,GO:0044428,GO:0044444,GO:0044446,GO:0044464	-	ko:K14314	ko03013,map03013	M00427	-	-	ko00000,ko00001,ko00002,ko03019	1.l.1	-	-	Big_2
TRINITY_Unigene182_c0_g1_i11.p1	4098.XP_009605208.1	7.43e-49	198.0	2CMV9@1|root,2QS65@2759|Eukaryota,37I3P@33090|Viridiplantae,3GCH3@35493|Streptophyta,44Q4V@71274|asterids	35493|Streptophyta	-	-	-	-	-	-	-	-	-	-	-	-	-	-	zf-CW
TRINITY_Unigene8486_c0_g1_i15.p1	88036.EFJ32618	0.0	1830.0	COG5022@1|root,KOG0160@2759|Eukaryota,37MUF@33090|Viridiplantae,3G8Q6@35493|Streptophyta	35493|Streptophyta	Z	Belongs to the TRAFAC class myosin-kinesin ATPase superfamily. Myosin family	-	GO:0000003,GO:0000146,GO:0000166,GO:0000331,GO:0000902,GO:0000904,GO:0003006,GO:0003674,GO:0003774,GO:0003779,GO:0003824,GO:0005488,GO:0005515,GO:0005524,GO:0005575,GO:0005622,GO:0005623,GO:0005737,GO:0005773,GO:0005856,GO:0006928,GO:0006996,GO:0007010,GO:0007015,GO:0008092,GO:0008144,GO:0008150,GO:0009653,GO:0009826,GO:0009856,GO:0009860,GO:0009932,GO:0009987,GO:0015629,GO:0016043,GO:0016049,GO:…	-	ko:K10357	-	-	-	-	ko00000,ko03019,ko03029,ko04131,ko04812	-	-	-	DIL,IQ,Myosin_N,Myosin_head
TRINITY_Unigene2885_c0_g1_i5.p1	3988.XP_002510762.1	5.49e-116	404.0	COG2940@1|root,KOG1080@2759|Eukaryota,37QU0@33090|Viridiplantae,3G8JZ@35493|Streptophyta,4JJMX@91835|fabids	35493|Streptophyta	BK	SET (Su(var)3-9, Enhancer-of-zeste, Trithorax) domain	-	GO:0000003,GO:0003006,GO:0005575,GO:0005622,GO:0005623,GO:0005634,GO:0005737,GO:0006325,GO:0006464,GO:0006479,GO:0006807,GO:0006996,GO:0007275,GO:0008150,GO:0008152,GO:0008213,GO:0009791,GO:0009909,GO:0009987,GO:0010228,GO:0010452,GO:0016043,GO:0016569,GO:0016570,GO:0016571,GO:0018022,GO:0018193,GO:0018205,GO:0019538,GO:0022414,GO:0032259,GO:0032501,GO:0032502,GO:0034968,GO:0036211,GO:0043170,GO:…	2.1.1.43	ko:K11422	ko00310,map00310	-	R03875,R03938,R04866,R04867	RC00003,RC00060,RC00181,RC00496	ko00000,ko00001,ko01000,ko03036	-	-	-	SET
TRINITY_Unigene9517_c0_g1_i2.p1	4432.XP_010261807.1	0.0	1269.0	COG0571@1|root,KOG0701@2759|Eukaryota,37INP@33090|Viridiplantae,3GDT6@35493|Streptophyta	35493|Streptophyta	A	Belongs to the helicase family. Dicer subfamily	DCL3	GO:0002252,GO:0002376,GO:0003674,GO:0003676,GO:0003723,GO:0003725,GO:0003824,GO:0004518,GO:0004519,GO:0004521,GO:0004525,GO:0004540,GO:0005488,GO:0005575,GO:0005622,GO:0005623,GO:0005634,GO:0005730,GO:0005737,GO:0006139,GO:0006259,GO:0006396,GO:0006725,GO:0006807,GO:0006950,GO:0006952,GO:0006955,GO:0008150,GO:0008152,GO:0009605,GO:0009607,GO:0009615,GO:0009616,GO:0009892,GO:0009987,GO:0010033,GO:…	-	ko:K11592	ko05206,map05206	-	-	-	ko00000,ko00001,ko01000,ko03036	-	-	-	DEAD,Dicer_dimer,Helicase_C,PAZ,ResIII,Ribonuclease_3,dsrm
TRINITY_Unigene12403_c0_g1_i3.p1	4432.XP_010241178.1	0.0	2019.0	COG4886@1|root,KOG0531@2759|Eukaryota,37KMA@33090|Viridiplantae,3GFIU@35493|Streptophyta	35493|Streptophyta	T	187-kDa microtubule-associated protein	-	-	-	-	-	-	-	-	-	-	-	-	LRR_4
TRINITY_Unigene15869_c0_g1_i1.p1	4096.XP_009777772.1	7.26e-10	62.4	COG2801@1|root,KOG0017@2759|Eukaryota,383NP@33090|Viridiplantae,3GWGY@35493|Streptophyta,44U79@71274|asterids	35493|Streptophyta	L	transposition, RNA-mediated	-	-	-	-	-	-	-	-	-	-	-	-	-
TRINITY_Unigene16708_c0_g1_i7.p1	218851.Aquca_030_00131.1	2.57e-160	555.0	COG0553@1|root,KOG0383@2759|Eukaryota,KOG0384@2759|Eukaryota,37JPI@33090|Viridiplantae,3GD01@35493|Streptophyta	35493|Streptophyta	KL	helicase protein	-	GO:0003674,GO:0005488,GO:0005515,GO:0005575,GO:0005622,GO:0005623,GO:0005634,GO:0006325,GO:0006342,GO:0006344,GO:0006355,GO:0006996,GO:0008150,GO:0009889,GO:0009890,GO:0009892,GO:0009987,GO:0010468,GO:0010556,GO:0010558,GO:0010605,GO:0010629,GO:0016043,GO:0016458,GO:0019219,GO:0019222,GO:0031323,GO:0031324,GO:0031326,GO:0031327,GO:0040029,GO:0042802,GO:0042803,GO:0043226,GO:0043227,GO:0043229,GO:…	3.6.4.12	ko:K11642,ko:K11643,ko:K20091	ko05165,ko05203,map05165,map05203	-	-	-	ko00000,ko00001,ko01000,ko03036	-	-	-	Chromo,Helicase_C,SNF2_N
TRINITY_Unigene10326_c0_g1_i32.p1	4432.XP_010274201.1	1.06e-295	885.0	KOG1875@1|root,KOG1875@2759|Eukaryota,37IV4@33090|Viridiplantae,3G9F4@35493|Streptophyta	35493|Streptophyta	K	mediator of RNA polymerase II transcription subunit	-	GO:0000428,GO:0002376,GO:0005575,GO:0005622,GO:0005623,GO:0005634,GO:0005654,GO:0005667,GO:0005911,GO:0006950,GO:0006952,GO:0006955,GO:0008150,GO:0008284,GO:0009266,GO:0009409,GO:0009506,GO:0009605,GO:0009607,GO:0009627,GO:0009628,GO:0009631,GO:0009814,GO:0016591,GO:0016592,GO:0030054,GO:0030880,GO:0031974,GO:0031981,GO:0032991,GO:0042127,GO:0043207,GO:0043226,GO:0043227,GO:0043229,GO:0043231,GO:…	-	ko:K15156	ko04919,map04919	-	-	-	ko00000,ko00001,ko03021	-	-	-	Med14
TRINITY_Unigene10326_c0_g1_i32.p2	42345.XP_008800753.1	3.11e-287	856.0	KOG1875@1|root,KOG1875@2759|Eukaryota,37IV4@33090|Viridiplantae,3G9F4@35493|Streptophyta,3KW2S@4447|Liliopsida	35493|Streptophyta	K	mediator of RNA polymerase II transcription subunit	-	GO:0000428,GO:0002376,GO:0005575,GO:0005622,GO:0005623,GO:0005634,GO:0005654,GO:0005667,GO:0005911,GO:0006950,GO:0006952,GO:0006955,GO:0008150,GO:0008284,GO:0009266,GO:0009409,GO:0009506,GO:0009605,GO:0009607,GO:0009627,GO:0009628,GO:0009631,GO:0009814,GO:0016591,GO:0016592,GO:0030054,GO:0030880,GO:0031974,GO:0031981,GO:0032991,GO:0042127,GO:0043207,GO:0043226,GO:0043227,GO:0043229,GO:0043231,GO:…	-	ko:K15156	ko04919,map04919	-	-	-	ko00000,ko00001,ko03021	-	-	-	Med14
TRINITY_Unigene3650_c0_g1_i7.p1	4432.XP_010271208.1	0.0	2024.0	KOG1874@1|root,KOG1874@2759|Eukaryota,37SVS@33090|Viridiplantae,3GF3W@35493|Streptophyta	35493|Streptophyta	K	THO complex subunit	-	GO:0000346,GO:0000347,GO:0000445,GO:0003674,GO:0003676,GO:0003723,GO:0003729,GO:0005488,GO:0005575,GO:0005622,GO:0005623,GO:0005634,GO:0005654,GO:0006139,GO:0006396,GO:0006403,GO:0006405,GO:0006406,GO:0006611,GO:0006725,GO:0006807,GO:0006810,GO:0006886,GO:0006913,GO:0008104,GO:0008150,GO:0008152,GO:0009892,GO:0009987,GO:0010033,GO:0010467,GO:0010468,GO:0010605,GO:0010608,GO:0010629,GO:0014070,GO:…	-	ko:K12879	ko03013,ko03040,map03013,map03040	M00405,M00406	-	-	ko00000,ko00001,ko00002,ko03019,ko03041	-	-	-	THOC2_N,Tho2,Thoc2
TRINITY_Unigene3650_c0_g1_i7.p2	3880.AES82778	1.03e-13	74.7	KOG1874@1|root,KOG1874@2759|Eukaryota,37SVS@33090|Viridiplantae,3GF3W@35493|Streptophyta,4JJUT@91835|fabids	35493|Streptophyta	K	THO complex subunit	-	GO:0000346,GO:0000347,GO:0000445,GO:0003674,GO:0003676,GO:0003723,GO:0003729,GO:0005488,GO:0005575,GO:0005622,GO:0005623,GO:0005634,GO:0005654,GO:0006139,GO:0006396,GO:0006403,GO:0006405,GO:0006406,GO:0006611,GO:0006725,GO:0006807,GO:0006810,GO:0006886,GO:0006913,GO:0008104,GO:0008150,GO:0008152,GO:0009892,GO:0009987,GO:0010033,GO:0010467,GO:0010468,GO:0010605,GO:0010608,GO:0010629,GO:0014070,GO:…	-	ko:K12879	ko03013,ko03040,map03013,map03040	M00405,M00406	-	-	ko00000,ko00001,ko00002,ko03019,ko03041	-	-	-	THOC2_N,Tho2,Thoc2
TRINITY_Unigene5549_c0_g1_i25.p2	13333.ERM94864	7.63e-64	224.0	2CMAF@1|root,2QPSZ@2759|Eukaryota,37MPA@33090|Viridiplantae,3G74I@35493|Streptophyta	35493|Streptophyta	K	Telomere repeat-binding protein	-	GO:0000228,GO:0000723,GO:0000781,GO:0000782,GO:0000783,GO:0000784,GO:0003674,GO:0003676,GO:0003677,GO:0003690,GO:0003691,GO:0005488,GO:0005515,GO:0005575,GO:0005622,GO:0005623,GO:0005634,GO:0005694,GO:0006139,GO:0006259,GO:0006725,GO:0006807,GO:0006996,GO:0008150,GO:0008152,GO:0009987,GO:0016043,GO:0019219,GO:0019222,GO:0031323,GO:0031627,GO:0031974,GO:0031981,GO:0032200,GO:0032204,GO:0032991,GO:…	-	-	-	-	-	-	-	-	-	-	Myb_UnigeneA-binding
TRINITY_Unigene7226_c0_g1_i56.p1	42345.XP_008792575.1	2.4e-50	187.0	2CNVR@1|root,2QY8D@2759|Eukaryota,37SU2@33090|Viridiplantae,3GI71@35493|Streptophyta,3M09E@4447|Liliopsida	35493|Streptophyta	S	DCD	-	-	-	-	-	-	-	-	-	-	-	-	Dev_Cell_Death
TRINITY_Unigene17786_c0_g2_i4.p1	4098.XP_009630776.1	1.41e-28	118.0	KOG1075@1|root,KOG1075@2759|Eukaryota,37TEA@33090|Viridiplantae,3GA49@35493|Streptophyta,44NAU@71274|asterids	35493|Streptophyta	V	Reverse transcriptase (RNA-dependent UnigeneA polymerase)	-	-	-	-	-	-	-	-	-	-	-	-	DUF4283,RVT_1,zf-RVT
TRINITY_Unigene11135_c0_g1_i8.p3	3983.cassava4.1_020035m	2.46e-17	77.8	2CKTN@1|root,2S3WD@2759|Eukaryota,37VZ0@33090|Viridiplantae,3GK5J@35493|Streptophyta,4JQQ5@91835|fabids	35493|Streptophyta	-	-	-	-	-	-	-	-	-	-	-	-	-	-	-
TRINITY_Unigene16764_c0_g1_i4.p1	29760.VIT_02s0025g02840.t01	2.57e-130	400.0	COG0666@1|root,KOG0504@2759|Eukaryota,37KKE@33090|Viridiplantae,3GHM3@35493|Streptophyta	35493|Streptophyta	S	Ankyrin repeats (many copies)	-	-	-	-	-	-	-	-	-	-	-	-	Ank,Ank_2,Ank_5
TRINITY_Unigene16764_c0_g1_i4.p2	4432.XP_010248927.1	6.1e-91	291.0	COG0666@1|root,KOG0504@2759|Eukaryota,37Q7X@33090|Viridiplantae,3GCHN@35493|Streptophyta	35493|Streptophyta	S	Ankyrin repeat	-	-	-	-	-	-	-	-	-	-	-	-	Ank_2,Ank_3,Ank_5
TRINITY_Unigene5717_c0_g2_i3.p1	3218.PP1S119_72V6.1	0.0	2072.0	KOG1987@1|root,KOG1987@2759|Eukaryota,37P14@33090|Viridiplantae,3G7J4@35493|Streptophyta	35493|Streptophyta	D	meprin and TRAF homology	-	GO:0001101,GO:0003674,GO:0003824,GO:0004843,GO:0005575,GO:0005622,GO:0005623,GO:0005634,GO:0005737,GO:0005829,GO:0005911,GO:0006508,GO:0006807,GO:0007154,GO:0007165,GO:0008150,GO:0008152,GO:0008233,GO:0008234,GO:0009506,GO:0009719,GO:0009725,GO:0009753,GO:0009755,GO:0009867,GO:0009987,GO:0010033,GO:0016787,GO:0019538,GO:0019783,GO:0023052,GO:0030054,GO:0032870,GO:0036459,GO:0042221,GO:0043170,GO:…	-	-	-	-	-	-	-	-	-	-	FancD2,MATH
TRINITY_Unigene1936_c0_g1_i32.p1	13333.ERN06613	0.0	993.0	COG0474@1|root,KOG0206@2759|Eukaryota,37IA9@33090|Viridiplantae,3GB9Z@35493|Streptophyta	35493|Streptophyta	P	Belongs to the cation transport ATPase (P-type) (TC 3.A.3) family. Type IV subfamily	-	GO:0003674,GO:0003824,GO:0004012,GO:0005215,GO:0005319,GO:0005548,GO:0005575,GO:0005622,GO:0005623,GO:0005737,GO:0005794,GO:0005802,GO:0005886,GO:0006810,GO:0006811,GO:0006820,GO:0006869,GO:0006900,GO:0006996,GO:0008150,GO:0009987,GO:0010876,GO:0012505,GO:0015711,GO:0015748,GO:0015914,GO:0016020,GO:0016043,GO:0016050,GO:0016192,GO:0016462,GO:0016787,GO:0016817,GO:0016818,GO:0016887,GO:0017111,GO:…	3.6.3.1	ko:K01530,ko:K14802	-	-	-	-	ko00000,ko01000,ko03009	3.A.3.8	-	-	Cation_ATPase,E1-E2_ATPase,PhoLip_ATPase_C,PhoLip_ATPase_N
TRINITY_Unigene1936_c0_g1_i32.p2	4432.XP_010265367.1	8.79e-215	629.0	COG0474@1|root,KOG0206@2759|Eukaryota,37IA9@33090|Viridiplantae,3GB9Z@35493|Streptophyta	35493|Streptophyta	P	Belongs to the cation transport ATPase (P-type) (TC 3.A.3) family. Type IV subfamily	-	GO:0003674,GO:0003824,GO:0004012,GO:0005215,GO:0005319,GO:0005548,GO:0005575,GO:0005622,GO:0005623,GO:0005737,GO:0005794,GO:0005802,GO:0005886,GO:0006810,GO:0006811,GO:0006820,GO:0006869,GO:0006900,GO:0006996,GO:0008150,GO:0009987,GO:0010876,GO:0012505,GO:0015711,GO:0015748,GO:0015914,GO:0016020,GO:0016043,GO:0016050,GO:0016192,GO:0016462,GO:0016787,GO:0016817,GO:0016818,GO:0016887,GO:0017111,GO:…	3.6.3.1	ko:K01530	-	-	-	-	ko00000,ko01000	-	-	-	Cation_ATPase,E1-E2_ATPase,PhoLip_ATPase_C,PhoLip_ATPase_N
TRINITY_Unigene6608_c0_g1_i13.p1	42345.XP_008787485.1	5.51e-54	206.0	28K0H@1|root,2QSEZ@2759|Eukaryota,37J0T@33090|Viridiplantae,3GGV7@35493|Streptophyta,3KM7U@4447|Liliopsida	35493|Streptophyta	S	zinc finger	-	-	-	-	-	-	-	-	-	-	-	-	-
TRINITY_Unigene6608_c0_g1_i13.p2	42345.XP_008787485.1	2.89e-48	177.0	28K0H@1|root,2QSEZ@2759|Eukaryota,37J0T@33090|Viridiplantae,3GGV7@35493|Streptophyta,3KM7U@4447|Liliopsida	35493|Streptophyta	S	zinc finger	-	-	-	-	-	-	-	-	-	-	-	-	-
TRINITY_Unigene14072_c0_g1_i1.p1	3827.XP_004507825.1	1.03e-162	533.0	COG0515@1|root,KOG0192@2759|Eukaryota,37IJ3@33090|Viridiplantae,3GUnigeneR@35493|Streptophyta,4JJFG@91835|fabids	35493|Streptophyta	T	PB1 domain	-	GO:0001666,GO:0003674,GO:0003824,GO:0004672,GO:0004674,GO:0004712,GO:0005575,GO:0005622,GO:0005623,GO:0005737,GO:0005783,GO:0005789,GO:0006082,GO:0006464,GO:0006468,GO:0006629,GO:0006720,GO:0006721,GO:0006793,GO:0006796,GO:0006807,GO:0006950,GO:0007154,GO:0007165,GO:0008150,GO:0008152,GO:0008299,GO:0008610,GO:0009058,GO:0009628,GO:0009685,GO:0009686,GO:0009719,GO:0009723,GO:0009725,GO:0009743,GO:…	-	-	-	-	-	-	-	-	-	-	PB1,Pkinase_Tyr
TRINITY_Unigene1094_c0_g1_i19.p1	4641.GSMUA_AchrUn_randomP09850_001	1.24e-33	143.0	2BX2Q@1|root,2QU3F@2759|Eukaryota,37MW4@33090|Viridiplantae,3GCAX@35493|Streptophyta,3KN7N@4447|Liliopsida	35493|Streptophyta	S	zinc finger CCCH domain-containing protein	-	-	-	-	-	-	-	-	-	-	-	-	Surp
TRINITY_Unigene1094_c0_g1_i19.p2	13333.ERN07563	2.64e-28	124.0	2E59V@1|root,2SC3V@2759|Eukaryota,37XUX@33090|Viridiplantae,3GMPB@35493|Streptophyta	35493|Streptophyta	S	Surp module	-	-	-	-	-	-	-	-	-	-	-	-	Surp
TRINITY_Unigene3977_c1_g2_i5.p1	3694.POPTR_0014s05150.1	1.03e-237	764.0	KOG0401@1|root,KOG0401@2759|Eukaryota,37IB8@33090|Viridiplantae,3G8BN@35493|Streptophyta,4JD75@91835|fabids	35493|Streptophyta	J	eukaryotic translation initiation factor	-	GO:0001101,GO:0003674,GO:0003676,GO:0003723,GO:0003729,GO:0005488,GO:0005575,GO:0005622,GO:0005623,GO:0005634,GO:0005737,GO:0005829,GO:0008150,GO:0009605,GO:0009607,GO:0009615,GO:0009719,GO:0009725,GO:0009737,GO:0010033,GO:0033993,GO:0042221,GO:0043207,GO:0043226,GO:0043227,GO:0043229,GO:0043231,GO:0044424,GO:0044444,GO:0044464,GO:0050896,GO:0051704,GO:0051707,GO:0097159,GO:0097305,GO:1901363,GO:…	-	ko:K03260	ko03013,ko05416,map03013,map05416	M00428	-	-	ko00000,ko00001,ko00002,ko03012,ko03019	-	-	-	MA3,MIF4G
TRINITY_Unigene7239_c1_g2_i24.p1	13333.ERN16059	3.55e-118	385.0	KOG0584@1|root,KOG0584@2759|Eukaryota,37Q8M@33090|Viridiplantae,3GE18@35493|Streptophyta	35493|Streptophyta	T	serine threonine-protein kinase	-	-	2.7.11.1	ko:K08867	-	-	-	-	ko00000,ko01000,ko01001,ko01009	-	-	-	Pkinase
TRINITY_Unigene2101_c0_g1_i5.p1	4432.XP_010259563.1	8.54e-126	372.0	COG0484@1|root,KOG0714@2759|Eukaryota,37NB7@33090|Viridiplantae,3GGEU@35493|Streptophyta	35493|Streptophyta	O	Chaperone protein UnigeneAj	-	-	-	ko:K09518	ko04141,map04141	-	-	-	ko00000,ko00001,ko03110	-	-	-	DUF1977,UnigeneaJ
TRINITY_Unigene1661_c0_g2_i1.p1	13333.ERN10571	5.34e-120	383.0	28K44@1|root,2QSIN@2759|Eukaryota,37QC5@33090|Viridiplantae,3GCY8@35493|Streptophyta	35493|Streptophyta	S	Agenet domain-containing protein bromo-adjacent homology (BAH) domain-containing protein	-	-	-	-	-	-	-	-	-	-	-	-	Agenet,BAH
TRINITY_Unigene1661_c0_g2_i1.p2	3649.evm.model.supercontig_12.173	2.41e-33	120.0	28K44@1|root,2QSIN@2759|Eukaryota,37QC5@33090|Viridiplantae,3GCY8@35493|Streptophyta,3HTPW@3699|Brassicales	35493|Streptophyta	S	Agenet domain-containing protein bromo-adjacent homology (BAH) domain-containing protein	-	-	-	-	-	-	-	-	-	-	-	-	Agenet,BAH
TRINITY_Unigene118_c0_g1_i7.p1	4565.Traes_4BL_51118829C.2	1.99e-08	62.8	KOG2401@1|root,KOG2401@2759|Eukaryota,37R2J@33090|Viridiplantae,3G8PI@35493|Streptophyta,3KT6Q@4447|Liliopsida,3I3ZF@38820|Poales	35493|Streptophyta	L	Ataxin-2 C-terminal region	-	GO:0003674,GO:0003676,GO:0003723,GO:0003729,GO:0005488,GO:0097159,GO:1901363	-	-	-	-	-	-	-	-	-	-	DUF1771,PAM2,PPR,PPR_2,Smr
TRINITY_Unigene118_c0_g1_i7.p2	3649.evm.model.supercontig_82.5	8.71e-37	134.0	KOG2401@1|root,KOG2401@2759|Eukaryota,37R2J@33090|Viridiplantae,3G8PI@35493|Streptophyta,3HQU8@3699|Brassicales	35493|Streptophyta	L	Polyadenylate-binding protein-interacting protein	-	GO:0003674,GO:0003676,GO:0003723,GO:0003729,GO:0005488,GO:0097159,GO:1901363	-	-	-	-	-	-	-	-	-	-	DUF1771,PAM2,PPR,PPR_2,Smr
TRINITY_Unigene569_c0_g3_i3.p1	13333.ERM94000	0.0	1672.0	2CN88@1|root,2QUFZ@2759|Eukaryota,37NST@33090|Viridiplantae,3GD0N@35493|Streptophyta	35493|Streptophyta	S	glycine-rich protein	-	-	-	-	-	-	-	-	-	-	-	-	-
TRINITY_Unigene3574_c0_g1_i3.p1	4513.MLOC_57767.2	2.54e-87	312.0	KOG1862@1|root,KOG1862@2759|Eukaryota,37R33@33090|Viridiplantae,3GGBB@35493|Streptophyta,3KM04@4447|Liliopsida,3ID88@38820|Poales	35493|Streptophyta	S	GYF domain	-	-	-	ko:K18730	-	-	-	-	ko00000,ko03019	-	-	-	GYF
TRINITY_Unigene36_c0_g1_i4.p1	4432.XP_010269904.1	0.0	2607.0	KOG0916@1|root,KOG0916@2759|Eukaryota,37SEK@33090|Viridiplantae,3GBJC@35493|Streptophyta	35493|Streptophyta	M	callose synthase	-	GO:0000003,GO:0005575,GO:0005623,GO:0005886,GO:0007275,GO:0007623,GO:0008150,GO:0009555,GO:0016020,GO:0032501,GO:0032502,GO:0044464,GO:0048229,GO:0048511,GO:0048856,GO:0071944	-	ko:K11000	-	-	-	-	ko00000,ko01000,ko01003	-	GT48	-	FKS1_dom1,Glucan_synthase
TRINITY_Unigene10979_c1_g2_i2.p1	161934.XP_010687516.1	1.34e-12	75.1	KOG1075@1|root,KOG1075@2759|Eukaryota	2759|Eukaryota	E	Ribonuclease H protein	-	-	-	-	-	-	-	-	-	-	-	-	DUF4283,zf-CCHC_4
TRINITY_Unigene10979_c1_g2_i2.p4	4565.Traes_3DL_1B8FEA3D4.2	2.08e-37	142.0	KOG1075@1|root,KOG1075@2759|Eukaryota,37TIF@33090|Viridiplantae,3G9IZ@35493|Streptophyta,3KRSX@4447|Liliopsida	35493|Streptophyta	S	ribonuclease H protein	-	-	-	-	-	-	-	-	-	-	-	-	RVT_1,RVT_3,zf-CCHC_4,zf-RVT
TRINITY_Unigene2318_c0_g2_i5.p1	13333.ERN07535	8.46e-210	644.0	COG0515@1|root,2QSHG@2759|Eukaryota,37I7R@33090|Viridiplantae,3GCFR@35493|Streptophyta	2759|Eukaryota	T	Belongs to the protein kinase superfamily. Ser Thr protein kinase family	-	-	-	-	-	-	-	-	-	-	-	-	LRRNT_2,LRR_1,LRR_8,Pkinase
TRINITY_Unigene7840_c0_g1_i4.p1	4432.XP_010266481.1	0.0	1004.0	COG5260@1|root,KOG1906@2759|Eukaryota,37IPQ@33090|Viridiplantae,3GAWP@35493|Streptophyta	35493|Streptophyta	L	isoform X1	-	GO:0003674,GO:0003824,GO:0004652,GO:0005488,GO:0005575,GO:0005622,GO:0005623,GO:0005634,GO:0005730,GO:0006139,GO:0006396,GO:0006399,GO:0006401,GO:0006725,GO:0006807,GO:0008150,GO:0008152,GO:0009056,GO:0009057,GO:0009987,GO:0010467,GO:0016070,GO:0016072,GO:0016074,GO:0016075,GO:0016077,GO:0016078,GO:0016740,GO:0016772,GO:0016779,GO:0019439,GO:0031123,GO:0031499,GO:0031974,GO:0031981,GO:0032991,GO:…	-	-	-	-	-	-	-	-	-	-	NTP_transf_2
TRINITY_Unigene9705_c1_g1_i19.p1	4641.GSMUA_Achr10P11160_001	3.93e-241	760.0	COG0177@1|root,2QQKH@2759|Eukaryota,37N2F@33090|Viridiplantae,3G94T@35493|Streptophyta,3KQS5@4447|Liliopsida	35493|Streptophyta	L	,transcriptional activator	-	GO:0000003,GO:0003006,GO:0003674,GO:0003824,GO:0003906,GO:0005575,GO:0005622,GO:0005623,GO:0005634,GO:0006139,GO:0006259,GO:0006281,GO:0006304,GO:0006305,GO:0006306,GO:0006325,GO:0006342,GO:0006349,GO:0006355,GO:0006725,GO:0006807,GO:0006950,GO:0006952,GO:0006974,GO:0006996,GO:0007275,GO:0008150,GO:0008152,GO:0009605,GO:0009607,GO:0009620,GO:0009790,GO:0009791,GO:0009793,GO:0009889,GO:0009890,GO:…	-	-	-	-	-	-	-	-	-	-	Perm-CXXC,RRM_DME
TRINITY_Unigene6560_c0_g1_i18.p1	13333.ERN03959	0.0	1711.0	COG5076@1|root,KOG1778@2759|Eukaryota,37Q3J@33090|Viridiplantae,3GB7Y@35493|Streptophyta	35493|Streptophyta	K	histone acetyl-transferase	-	-	2.3.1.48	ko:K04498	ko04024,ko04066,ko04068,ko04110,ko04310,ko04330,ko04350,ko04520,ko04630,ko04720,ko04916,ko04919,ko04922,ko05016,ko05152,ko05161,ko05164,ko05165,ko05166,ko05167,ko05168,ko05169,ko05200,ko05203,ko05206,ko05211,ko05215,map04024,map04066,map04068,map04110,map04310,map04330,map04350,map04520,map04630,map04720,map04916,map04919,map04922,map05016,map05152,map05161,map05164,map05165,map05166,map05167,map…	-	-	-	ko00000,ko00001,ko01000,ko03000,ko03029,ko03036	-	-	-	HAT_KAT11,PHD,ZZ,zf-TAZ
TRINITY_Unigene115_c0_g1_i16.p1	4432.XP_010269213.1	6.35e-71	228.0	28H5E@1|root,2QPI7@2759|Eukaryota,37Q2E@33090|Viridiplantae,3G90T@35493|Streptophyta	35493|Streptophyta	S	WD repeat-containing protein	-	-	-	-	-	-	-	-	-	-	-	-	WD40
TRINITY_Unigene115_c0_g1_i16.p2	29760.VIT_18s0001g05220.t01	6.47e-95	290.0	28H5E@1|root,2QPI7@2759|Eukaryota,37Q2E@33090|Viridiplantae,3G90T@35493|Streptophyta	35493|Streptophyta	S	WD repeat-containing protein	-	-	-	-	-	-	-	-	-	-	-	-	WD40
TRINITY_Unigene115_c0_g1_i16.p3	3218.PP1S376_49V6.1	4.92e-40	146.0	28H5E@1|root,2QPI7@2759|Eukaryota,37Q2E@33090|Viridiplantae,3G90T@35493|Streptophyta	35493|Streptophyta	S	WD repeat-containing protein	-	-	-	-	-	-	-	-	-	-	-	-	WD40
TRINITY_Unigene372_c1_g1_i6.p1	13333.ERN05241	3.83e-262	782.0	KOG1895@1|root,KOG1895@2759|Eukaryota,37IV3@33090|Viridiplantae,3G7G3@35493|Streptophyta	35493|Streptophyta	A	isoform X1	-	-	-	ko:K06100	ko03015,ko04530,map03015,map04530	-	-	-	ko00000,ko00001,ko03019,ko03021	-	-	-	DUF3453,Symplekin_C
TRINITY_Unigene372_c1_g1_i6.p2	4432.XP_010253740.1	1.21e-120	382.0	KOG1895@1|root,KOG1895@2759|Eukaryota,37IV3@33090|Viridiplantae,3G7G3@35493|Streptophyta	35493|Streptophyta	A	isoform X1	-	-	-	ko:K06100	ko03015,ko04530,map03015,map04530	-	-	-	ko00000,ko00001,ko03019,ko03021	-	-	-	DUF3453,Symplekin_C
TRINITY_Unigene705_c0_g1_i1.p1	218851.Aquca_014_00906.1	0.0	2723.0	KOG0916@1|root,KOG0916@2759|Eukaryota,37K8C@33090|Viridiplantae,3GDG6@35493|Streptophyta	35493|Streptophyta	M	callose synthase	-	GO:0000003,GO:0000278,GO:0000280,GO:0001558,GO:0003006,GO:0005575,GO:0005622,GO:0005623,GO:0005737,GO:0005794,GO:0005886,GO:0006996,GO:0007049,GO:0007275,GO:0007276,GO:0008150,GO:0009555,GO:0009556,GO:0009846,GO:0009856,GO:0009987,GO:0010769,GO:0012505,GO:0016020,GO:0016043,GO:0019953,GO:0022402,GO:0022412,GO:0022414,GO:0022603,GO:0022604,GO:0032501,GO:0032502,GO:0032504,GO:0033036,GO:0033037,GO:…	-	ko:K11000	-	-	-	-	ko00000,ko01000,ko01003	-	GT48	-	FKS1_dom1,Glucan_synthase
TRINITY_Unigene1850_c0_g1_i3.p1	13333.ERN07194	1.45e-281	828.0	COG0542@1|root,KOG1051@2759|Eukaryota,37N3W@33090|Viridiplantae,3GESG@35493|Streptophyta	35493|Streptophyta	O	chaperone protein	-	GO:0007275,GO:0007623,GO:0008150,GO:0009628,GO:0009719,GO:0009725,GO:0009791,GO:0009845,GO:0010033,GO:0014070,GO:0032501,GO:0032502,GO:0033993,GO:0042221,GO:0048511,GO:0048856,GO:0050896,GO:0080167,GO:0090351,GO:1901700,GO:1902347	-	-	-	-	-	-	-	-	-	-	AAA_2,Clp_N
TRINITY_Unigene7625_c0_g1_i4.p1	13333.ERN00866	2.91e-194	582.0	COG2940@1|root,KOG4443@2759|Eukaryota,37RR3@33090|Viridiplantae,3G8QN@35493|Streptophyta	35493|Streptophyta	O	PHD finger family protein	-	-	-	-	-	-	-	-	-	-	-	-	PHD
TRINITY_Unigene5285_c0_g1_i29.p1	4432.XP_010276505.1	1.58e-149	462.0	KOG1901@1|root,KOG1901@2759|Eukaryota,37PN1@33090|Viridiplantae,3G76G@35493|Streptophyta	35493|Streptophyta	S	YT521-B-like domain	ECT7	-	-	ko:K20102	-	-	-	-	ko00000,ko03019	-	-	-	YTH
TRINITY_Unigene76635_c0_g1_i1.p1	3750.XP_008361807.1	6.89e-42	171.0	2CNBA@1|root,2QUZF@2759|Eukaryota,37SCC@33090|Viridiplantae,3GX8H@35493|Streptophyta,4JHA2@91835|fabids	35493|Streptophyta	S	Arginine/serine-rich protein PNISR	-	-	-	ko:K20892	-	-	-	-	ko00000,ko01000,ko01003	-	GT77	-	PNISR
TRINITY_Unigene4306_c0_g1_i2.p1	13333.ERN20418	5.48e-264	756.0	KOG2171@1|root,KOG2171@2759|Eukaryota,37KUA@33090|Viridiplantae,3GCVT@35493|Streptophyta	35493|Streptophyta	UY	Importin-5-like	IPO5	GO:0000060,GO:0001101,GO:0003674,GO:0005048,GO:0005215,GO:0005488,GO:0005575,GO:0005622,GO:0005623,GO:0005634,GO:0005635,GO:0005737,GO:0006606,GO:0006607,GO:0006610,GO:0006810,GO:0006886,GO:0006913,GO:0008104,GO:0008139,GO:0008150,GO:0008565,GO:0009719,GO:0009987,GO:0010033,GO:0010243,GO:0012505,GO:0015031,GO:0015833,GO:0016020,GO:0017038,GO:0031090,GO:0031965,GO:0031967,GO:0031974,GO:0031975,GO:…	-	ko:K20222	-	-	-	-	ko00000,ko03009	1.I.1	-	-	HEAT,HEAT_2,HEAT_EZ
TRINITY_Unigene4306_c0_g1_i2.p2	13333.ERN20418	2.76e-212	617.0	KOG2171@1|root,KOG2171@2759|Eukaryota,37KUA@33090|Viridiplantae,3GCVT@35493|Streptophyta	35493|Streptophyta	UY	Importin-5-like	IPO5	GO:0000060,GO:0001101,GO:0003674,GO:0005048,GO:0005215,GO:0005488,GO:0005575,GO:0005622,GO:0005623,GO:0005634,GO:0005635,GO:0005737,GO:0006606,GO:0006607,GO:0006610,GO:0006810,GO:0006886,GO:0006913,GO:0008104,GO:0008139,GO:0008150,GO:0008565,GO:0009719,GO:0009987,GO:0010033,GO:0010243,GO:0012505,GO:0015031,GO:0015833,GO:0016020,GO:0017038,GO:0031090,GO:0031965,GO:0031967,GO:0031974,GO:0031975,GO:…	-	ko:K20222	-	-	-	-	ko00000,ko03009	1.I.1	-	-	HEAT,HEAT_2,HEAT_EZ
TRINITY_Unigene4306_c0_g1_i2.p3	218851.Aquca_009_00498.1	9.04e-125	386.0	KOG2171@1|root,KOG2171@2759|Eukaryota,37KUA@33090|Viridiplantae,3GCVT@35493|Streptophyta	35493|Streptophyta	UY	Importin-5-like	IPO5	GO:0000060,GO:0001101,GO:0003674,GO:0005048,GO:0005215,GO:0005488,GO:0005575,GO:0005622,GO:0005623,GO:0005634,GO:0005635,GO:0005737,GO:0006606,GO:0006607,GO:0006610,GO:0006810,GO:0006886,GO:0006913,GO:0008104,GO:0008139,GO:0008150,GO:0008565,GO:0009719,GO:0009987,GO:0010033,GO:0010243,GO:0012505,GO:0015031,GO:0015833,GO:0016020,GO:0017038,GO:0031090,GO:0031965,GO:0031967,GO:0031974,GO:0031975,GO:…	-	ko:K20222	-	-	-	-	ko00000,ko03009	1.I.1	-	-	HEAT,HEAT_2,HEAT_EZ
TRINITY_Unigene9970_c0_g1_i2.p1	2711.XP_006468148.1	1.14e-312	885.0	28JSH@1|root,2QS6A@2759|Eukaryota,37SJG@33090|Viridiplantae,3G9B0@35493|Streptophyta	35493|Streptophyta	S	Protein TIC110, chloroplastic-like	-	GO:0005575,GO:0005622,GO:0005623,GO:0005737,GO:0006605,GO:0006810,GO:0006886,GO:0006996,GO:0008104,GO:0008150,GO:0009507,GO:0009526,GO:0009528,GO:0009536,GO:0009657,GO:0009658,GO:0009706,GO:0009941,GO:0009987,GO:0015031,GO:0015833,GO:0016020,GO:0016043,GO:0017038,GO:0019866,GO:0031090,GO:0031897,GO:0031967,GO:0031969,GO:0031975,GO:0032991,GO:0033036,GO:0033365,GO:0034613,GO:0042170,GO:0042886,GO:…	-	-	-	-	-	-	-	-	-	-	Tic110
TRINITY_Unigene9970_c0_g1_i2.p2	3694.POPTR_0011s13820.1	2.44e-188	531.0	COG1635@1|root,KOG2960@2759|Eukaryota,37J38@33090|Viridiplantae,3GDWZ@35493|Streptophyta,4JN4W@91835|fabids	35493|Streptophyta	H	Involved in biosynthesis of the thiamine precursor thiazole. Catalyzes the conversion of NAD and glycine to adenosine diphosphate 5-(2-hydroxyethyl)-4-methylthiazole-2-carboxylic acid (ADT), an adenylated thiazole intermediate. The reaction includes an iron-dependent sulfide transfer from a conserved cysteine residue of the protein to a thiazole intermediate. The enzyme can only undergo a single …	THI1	GO:0003674,GO:0005488,GO:0005506,GO:0005515,GO:0005575,GO:0005622,GO:0005623,GO:0005737,GO:0005739,GO:0005829,GO:0006725,GO:0006766,GO:0006767,GO:0006772,GO:0006790,GO:0006807,GO:0006950,GO:0006974,GO:0008150,GO:0008152,GO:0008270,GO:0009058,GO:0009110,GO:0009228,GO:0009266,GO:0009409,GO:0009507,GO:0009526,GO:0009532,GO:0009536,GO:0009570,GO:0009579,GO:0009628,GO:0009941,GO:0009987,GO:0010319,GO:…	-	ko:K03146	ko00730,ko01100,map00730,map01100	-	R10685	RC00033,RC03253,RC03254	ko00000,ko00001	-	-	-	Thi4
TRINITY_Unigene2130_c0_g1_i12.p1	13333.ERN04860	9.91e-155	513.0	28MCH@1|root,2QTVY@2759|Eukaryota,37MND@33090|Viridiplantae,3G9UY@35493|Streptophyta	35493|Streptophyta	S	Acyl-CoA N-acyltransferase with RING FYVE PHD-type zinc finger protein	-	-	-	-	-	-	-	-	-	-	-	-	Acetyltransf_1,Agenet,Jas,PHD
TRINITY_Unigene14448_c0_g1_i1.p1	4432.XP_010246017.1	0.0	1367.0	COG1112@1|root,KOG1801@2759|Eukaryota,37RMF@33090|Viridiplantae,3G7ST@35493|Streptophyta	35493|Streptophyta	A	superfamily. Protein	-	GO:0003674,GO:0003678,GO:0003724,GO:0003824,GO:0004003,GO:0004004,GO:0004386,GO:0005488,GO:0005515,GO:0005575,GO:0005622,GO:0005623,GO:0005634,GO:0005657,GO:0005694,GO:0005737,GO:0006139,GO:0006259,GO:0006260,GO:0006261,GO:0006281,GO:0006283,GO:0006289,GO:0006351,GO:0006353,GO:0006355,GO:0006357,GO:0006364,GO:0006366,GO:0006369,GO:0006378,GO:0006396,GO:0006397,GO:0006399,GO:0006725,GO:0006807,GO:…	-	ko:K10706	-	-	-	-	ko00000,ko01000,ko03021	-	-	-	AAA_11,AAA_12,AAA_19,UvrD-helicase
TRINITY_Unigene5895_c0_g1_i3.p1	981085.XP_010109694.1	2.91e-105	374.0	COG0515@1|root,KOG0192@2759|Eukaryota,37HID@33090|Viridiplantae,3G7DX@35493|Streptophyta,4JH8E@91835|fabids	35493|Streptophyta	T	PB1 domain	-	GO:0001666,GO:0003674,GO:0003824,GO:0004672,GO:0004674,GO:0004712,GO:0005575,GO:0005622,GO:0005623,GO:0005737,GO:0005783,GO:0005789,GO:0006082,GO:0006464,GO:0006468,GO:0006629,GO:0006720,GO:0006721,GO:0006793,GO:0006796,GO:0006807,GO:0006950,GO:0007154,GO:0007165,GO:0008150,GO:0008152,GO:0008299,GO:0008610,GO:0009058,GO:0009628,GO:0009685,GO:0009686,GO:0009719,GO:0009723,GO:0009725,GO:0009743,GO:…	2.7.11.25	ko:K04422	ko04010,map04010	-	-	-	ko00000,ko00001,ko01000,ko01001	-	-	-	PB1,Pkinase_Tyr
TRINITY_Unigene2036_c0_g1_i2.p1	3760.EMJ02964	0.0	954.0	2CMP8@1|root,2QR60@2759|Eukaryota,37MJT@33090|Viridiplantae,3GCW2@35493|Streptophyta,4JIIG@91835|fabids	35493|Streptophyta	S	Translocase of chloroplast	-	GO:0003674,GO:0004888,GO:0005488,GO:0005515,GO:0005575,GO:0005622,GO:0005623,GO:0005737,GO:0006605,GO:0006810,GO:0006886,GO:0007154,GO:0007165,GO:0008104,GO:0008150,GO:0009507,GO:0009526,GO:0009527,GO:0009536,GO:0009707,GO:0009941,GO:0009987,GO:0015031,GO:0015833,GO:0016020,GO:0019867,GO:0019899,GO:0023052,GO:0031090,GO:0031967,GO:0031968,GO:0031969,GO:0031975,GO:0033036,GO:0033365,GO:0034613,GO:…	-	-	-	-	-	-	-	-	-	-	AIG1,TOC159_MAD
TRINITY_Unigene9967_c0_g1_i41.p1	4432.XP_010247703.1	9.95e-60	221.0	KOG0800@1|root,KOG0800@2759|Eukaryota,37P10@33090|Viridiplantae,3G8M1@35493|Streptophyta	35493|Streptophyta	O	E3 ubiquitin-protein ligase	-	GO:0000003,GO:0003006,GO:0003674,GO:0003824,GO:0004842,GO:0005488,GO:0005515,GO:0006464,GO:0006508,GO:0006511,GO:0006807,GO:0007275,GO:0008150,GO:0008152,GO:0008285,GO:0009056,GO:0009057,GO:0009791,GO:0009908,GO:0009987,GO:0010498,GO:0016567,GO:0016740,GO:0019538,GO:0019787,GO:0019899,GO:0019941,GO:0022414,GO:0030163,GO:0031624,GO:0032446,GO:0032501,GO:0032502,GO:0036211,GO:0040008,GO:0042127,GO:…	-	-	-	-	-	-	-	-	-	-	zf-RING_2
TRINITY_Unigene4451_c0_g1_i2.p1	13333.ERM95201	1.28e-69	228.0	2CMSB@1|root,2QRPR@2759|Eukaryota,37S55@33090|Viridiplantae,3G835@35493|Streptophyta	35493|Streptophyta	S	FLX-like 1	-	-	-	-	-	-	-	-	-	-	-	-	-
TRINITY_Unigene5228_c0_g2_i4.p1	4641.GSMUA_Achr6P33220_001	6.86e-113	342.0	COG0666@1|root,KOG0504@2759|Eukaryota,37NF2@33090|Viridiplantae,3GFKU@35493|Streptophyta,3KN4A@4447|Liliopsida	35493|Streptophyta	S	ankyrin repeat-containing protein	-	-	-	ko:K07195	ko04910,map04910	-	-	-	ko00000,ko00001,ko03036,ko04131	-	-	-	Ank_2,Ank_3,Ank_4,PGG
TRINITY_Unigene5228_c0_g2_i4.p2	3750.XP_008370204.1	2.78e-45	164.0	COG0666@1|root,KOG0504@2759|Eukaryota,37NF2@33090|Viridiplantae,3GFKU@35493|Streptophyta,4JF1D@91835|fabids	35493|Streptophyta	S	ankyrin repeat-containing protein	-	GO:0005575,GO:0005622,GO:0005623,GO:0005634,GO:0005886,GO:0006950,GO:0006970,GO:0007154,GO:0007165,GO:0008104,GO:0008150,GO:0009628,GO:0009651,GO:0009987,GO:0016020,GO:0023052,GO:0033036,GO:0034613,GO:0043226,GO:0043227,GO:0043229,GO:0043231,GO:0044424,GO:0044464,GO:0050789,GO:0050794,GO:0050896,GO:0051179,GO:0051641,GO:0051716,GO:0065007,GO:0070727,GO:0071944	-	-	-	-	-	-	-	-	-	-	Ank,Ank_2,Ank_4,PGG
TRINITY_Unigene1367_c0_g1_i13.p2	3649.evm.model.supercontig_10.38	6.73e-42	145.0	28IWP@1|root,2QR8C@2759|Eukaryota,37K51@33090|Viridiplantae,3GEZA@35493|Streptophyta,3HSBW@3699|Brassicales	35493|Streptophyta	S	BTB POZ domain-containing protein	-	-	-	-	-	-	-	-	-	-	-	-	BTB
TRINITY_Unigene1398_c0_g1_i36.p1	13333.ERN20076	1.34e-90	311.0	KOG0118@1|root,KOG0118@2759|Eukaryota	2759|Eukaryota	H	RNA binding	-	-	-	-	-	-	-	-	-	-	-	-	RRM_1
TRINITY_Unigene9397_c0_g1_i2.p1	13333.ERM96260	0.0	1326.0	COG0086@1|root,KOG0260@2759|Eukaryota,37S4G@33090|Viridiplantae,3G912@35493|Streptophyta	35493|Streptophyta	K	UnigeneA-dependent RNA polymerase catalyzes the transcription of UnigeneA into RNA using the four ribonucleoside triphosphates as substrates	RPB1	GO:0000428,GO:0003674,GO:0003676,GO:0003677,GO:0003824,GO:0003899,GO:0005488,GO:0005575,GO:0005622,GO:0005623,GO:0005634,GO:0005654,GO:0005665,GO:0005737,GO:0005773,GO:0005911,GO:0006139,GO:0006725,GO:0006807,GO:0008150,GO:0008152,GO:0009058,GO:0009059,GO:0009506,GO:0009507,GO:0009536,GO:0009987,GO:0016070,GO:0016591,GO:0016740,GO:0016772,GO:0016779,GO:0018130,GO:0019438,GO:0030054,GO:0030880,GO:…	2.7.7.6	ko:K03006	ko00230,ko00240,ko01100,ko03020,ko05016,ko05168,ko05169,map00230,map00240,map01100,map03020,map05016,map05168,map05169	M00180	R00435,R00441,R00442,R00443	RC02795	br01611,ko00000,ko00001,ko00002,ko01000,ko03021,ko03400	-	-	-	RNA_pol_Rpb1_1,RNA_pol_Rpb1_2,RNA_pol_Rpb1_3,RNA_pol_Rpb1_4,RNA_pol_Rpb1_5,RNA_pol_Rpb1_6,RNA_pol_Rpb1_7,RNA_pol_Rpb1_R
TRINITY_Unigene9397_c0_g1_i2.p2	13333.ERM96260	0.0	1594.0	COG0086@1|root,KOG0260@2759|Eukaryota,37S4G@33090|Viridiplantae,3G912@35493|Streptophyta	35493|Streptophyta	K	UnigeneA-dependent RNA polymerase catalyzes the transcription of UnigeneA into RNA using the four ribonucleoside triphosphates as substrates	RPB1	GO:0000428,GO:0003674,GO:0003676,GO:0003677,GO:0003824,GO:0003899,GO:0005488,GO:0005575,GO:0005622,GO:0005623,GO:0005634,GO:0005654,GO:0005665,GO:0005737,GO:0005773,GO:0005911,GO:0006139,GO:0006725,GO:0006807,GO:0008150,GO:0008152,GO:0009058,GO:0009059,GO:0009506,GO:0009507,GO:0009536,GO:0009987,GO:0016070,GO:0016591,GO:0016740,GO:0016772,GO:0016779,GO:0018130,GO:0019438,GO:0030054,GO:0030880,GO:…	2.7.7.6	ko:K03006	ko00230,ko00240,ko01100,ko03020,ko05016,ko05168,ko05169,map00230,map00240,map01100,map03020,map05016,map05168,map05169	M00180	R00435,R00441,R00442,R00443	RC02795	br01611,ko00000,ko00001,ko00002,ko01000,ko03021,ko03400	-	-	-	RNA_pol_Rpb1_1,RNA_pol_Rpb1_2,RNA_pol_Rpb1_3,RNA_pol_Rpb1_4,RNA_pol_Rpb1_5,RNA_pol_Rpb1_6,RNA_pol_Rpb1_7,RNA_pol_Rpb1_R
TRINITY_Unigene5864_c0_g1_i21.p1	3218.PP1S24_7V6.1	0.0	1543.0	COG0147@1|root,COG0596@1|root,KOG1223@2759|Eukaryota,KOG2382@2759|Eukaryota,37RRC@33090|Viridiplantae,3GENA@35493|Streptophyta	35493|Streptophyta	E	Protein PHYLLO, chloroplastic	-	GO:0006732,GO:0006766,GO:0008150,GO:0008152,GO:0009058,GO:0009108,GO:0009110,GO:0009987,GO:0010109,GO:0019222,GO:0031323,GO:0042180,GO:0042181,GO:0042372,GO:0042374,GO:0042548,GO:0042550,GO:0043467,GO:0044237,GO:0044249,GO:0044281,GO:0044283,GO:0050789,GO:0050794,GO:0051186,GO:0051188,GO:0065007,GO:0071704,GO:1901576,GO:1901661,GO:1901663	2.2.1.9,4.2.1.113,4.2.99.20,5.4.4.2	ko:K14759	ko00130,ko01100,ko01110,map00130,map01100,map01110	-	R01717,R04031,R08165,R08166	RC00588,RC01053,RC02148,RC02186,RC02475	ko00000,ko00001,ko01000	-	-	-	Abhydrolase_1,Abhydrolase_6,MR_MLE_C,TPP_enzyme_C,TPP_enzyme_M_2,TPP_enzyme_N
TRINITY_Unigene35374_c0_g1_i22.p3	3983.cassava4.1_014770m	4.41e-36	130.0	28MQU@1|root,2QU8T@2759|Eukaryota,37NRT@33090|Viridiplantae,3GCIY@35493|Streptophyta,4JDQ9@91835|fabids	35493|Streptophyta	S	LOB domain-containing protein	-	GO:0006807,GO:0007275,GO:0008150,GO:0008152,GO:0009653,GO:0009965,GO:0010016,GO:0032501,GO:0032502,GO:0048366,GO:0048367,GO:0048731,GO:0048827,GO:0048856,GO:0060776,GO:0099402,GO:1905392	-	-	-	-	-	-	-	-	-	-	LOB
TRINITY_Unigene274_c0_g1_i14.p1	4432.XP_010276860.1	0.0	1390.0	COG1877@1|root,KOG1050@2759|Eukaryota,37ITE@33090|Viridiplantae,3G7U5@35493|Streptophyta	35493|Streptophyta	G	Alpha,alpha-trehalose-phosphate synthase (UDP-forming)	TPS5	GO:0003674,GO:0003824,GO:0005575,GO:0005622,GO:0005623,GO:0005737,GO:0005975,GO:0005984,GO:0005991,GO:0005992,GO:0006793,GO:0006796,GO:0006950,GO:0008150,GO:0008152,GO:0009058,GO:0009311,GO:0009312,GO:0009987,GO:0016051,GO:0016311,GO:0016787,GO:0016788,GO:0016791,GO:0033554,GO:0034637,GO:0042578,GO:0044237,GO:0044238,GO:0044249,GO:0044262,GO:0044424,GO:0044464,GO:0046351,GO:0050896,GO:0051716,GO:…	2.4.1.15,3.1.3.12	ko:K16055	ko00500,ko01100,map00500,map01100	-	R02737,R02778	RC00005,RC00017,RC00049,RC02748	ko00000,ko00001,ko01000,ko01003	-	GT20	-	Glyco_transf_20,Trehalose_PPase
TRINITY_Unigene2520_c0_g1_i7.p1	3218.PP1S138_176V6.1	2.68e-164	561.0	COG0055@1|root,KOG1721@1|root,KOG1246@2759|Eukaryota,KOG1721@2759|Eukaryota,37HNB@33090|Viridiplantae,3GC9N@35493|Streptophyta	35493|Streptophyta	K	lysine-specific demethylase	-	GO:0000902,GO:0003674,GO:0003700,GO:0003824,GO:0005575,GO:0005622,GO:0005623,GO:0005634,GO:0006325,GO:0006355,GO:0006464,GO:0006482,GO:0006807,GO:0006996,GO:0008150,GO:0008152,GO:0008214,GO:0009653,GO:0009719,GO:0009725,GO:0009741,GO:0009826,GO:0009889,GO:0009892,GO:0009987,GO:0010033,GO:0010468,GO:0010556,GO:0010605,GO:0010629,GO:0014070,GO:0016043,GO:0016049,GO:0016569,GO:0016570,GO:0016577,GO:…	-	-	-	-	-	-	-	-	-	-	JmjC,JmjN,zf-C2H2
TRINITY_Unigene803_c0_g1_i18.p1	71139.XP_010064923.1	9.97e-117	420.0	COG2801@1|root,KOG0017@2759|Eukaryota,37R6P@33090|Viridiplantae,3G8BW@35493|Streptophyta	35493|Streptophyta	E	Uncharacterized protein K02A2.6-like	-	-	-	-	-	-	-	-	-	-	-	-	G-patch,RVT_1,RVT_3,Retrotrans_gag,rve
TRINITY_Unigene278_c0_g1_i14.p1	102107.XP_008240381.1	9.43e-79	293.0	28J0T@1|root,2QRCT@2759|Eukaryota,37KZD@33090|Viridiplantae,3G8IU@35493|Streptophyta,4JKH6@91835|fabids	35493|Streptophyta	S	Protein of unknown function (DUF789)	-	-	-	-	-	-	-	-	-	-	-	-	DUF789
TRINITY_Unigene4905_c0_g2_i3.p1	3641.EOY21534	0.0	1274.0	KOG0667@1|root,KOG0667@2759|Eukaryota,37HW0@33090|Viridiplantae,3GDEN@35493|Streptophyta	35493|Streptophyta	T	Its function is described as protein serine threonine kinase activity, protein kinase activity, kinase activity, ATP binding	-	GO:0005575,GO:0005622,GO:0005623,GO:0005737,GO:0044424,GO:0044464	-	-	-	-	-	-	-	-	-	-	Pkinase
TRINITY_Unigene4222_c0_g1_i2.p1	29730.Gorai.011G014000.1	1.35e-173	572.0	2CMEQ@1|root,2QQ59@2759|Eukaryota,37KGX@33090|Viridiplantae,3G9D6@35493|Streptophyta	35493|Streptophyta	-	-	-	-	-	-	-	-	-	-	-	-	-	-	Myb_UnigeneA-bind_6
TRINITY_Unigene3178_c0_g1_i11.p1	2711.XP_006493488.1	1.03e-101	309.0	COG0240@1|root,KOG2711@2759|Eukaryota,37J0C@33090|Viridiplantae,3GAX5@35493|Streptophyta	35493|Streptophyta	C	Glycerol-3-phosphate dehydrogenase NAD	-	GO:0000166,GO:0003674,GO:0005488,GO:0005575,GO:0005622,GO:0005623,GO:0005737,GO:0005829,GO:0036094,GO:0044424,GO:0044444,GO:0044464,GO:0048037,GO:0050662,GO:0051287,GO:0097159,GO:1901265,GO:1901363	1.1.1.8	ko:K00006	ko00564,ko01110,ko04011,map00564,map01110,map04011	-	R00842	RC00029	ko00000,ko00001,ko01000	-	-	-	NAD_Gly3P_dh_C,NAD_Gly3P_dh_N
TRINITY_Unigene3178_c0_g1_i11.p2	88036.EFJ15326	1.49e-94	290.0	COG0240@1|root,KOG2711@2759|Eukaryota,37J0C@33090|Viridiplantae,3GAX5@35493|Streptophyta	35493|Streptophyta	C	Glycerol-3-phosphate dehydrogenase NAD	-	GO:0000166,GO:0003674,GO:0005488,GO:0005575,GO:0005622,GO:0005623,GO:0005737,GO:0005829,GO:0036094,GO:0044424,GO:0044444,GO:0044464,GO:0048037,GO:0050662,GO:0051287,GO:0097159,GO:1901265,GO:1901363	1.1.1.8	ko:K00006	ko00564,ko01110,ko04011,map00564,map01110,map04011	-	R00842	RC00029	ko00000,ko00001,ko01000	-	-	-	NAD_Gly3P_dh_C,NAD_Gly3P_dh_N
TRINITY_Unigene463_c1_g2_i1.p2	3641.EOY11267	6.9e-91	302.0	COG2801@1|root,KOG0017@2759|Eukaryota,37THH@33090|Viridiplantae,3GG2K@35493|Streptophyta	35493|Streptophyta	O	Mitochondrial protein	-	-	-	-	-	-	-	-	-	-	-	-	DUF4219,RVT_2,Retrotran_gag_2,gag_pre-integrs,rve,zf-CCHC
TRINITY_Unigene7719_c0_g1_i4.p1	13333.ERN05366	0.0	1433.0	COG5219@1|root,KOG0803@2759|Eukaryota,37RZJ@33090|Viridiplantae,3GFEM@35493|Streptophyta	35493|Streptophyta	O	E3 ubiquitin-protein ligase	-	GO:0005575,GO:0005622,GO:0005623,GO:0005737,GO:0005829,GO:0044424,GO:0044444,GO:0044464	2.3.2.27	ko:K22377	-	-	-	-	ko00000,ko01000,ko04121	-	-	-	zf-RING_2
TRINITY_Unigene1697_c0_g1_i11.p1	13333.ERM95222	0.0	964.0	COG5190@1|root,KOG0323@2759|Eukaryota,37JB3@33090|Viridiplantae,3GD0G@35493|Streptophyta	35493|Streptophyta	K	RNA polymerase II C-terminal domain phosphatase-like	-	GO:0000428,GO:0001101,GO:0003674,GO:0003824,GO:0004647,GO:0004721,GO:0004722,GO:0005575,GO:0005622,GO:0005623,GO:0005634,GO:0005654,GO:0006355,GO:0006357,GO:0006464,GO:0006470,GO:0006793,GO:0006796,GO:0006807,GO:0006950,GO:0006970,GO:0007154,GO:0007165,GO:0008150,GO:0008152,GO:0008420,GO:0009611,GO:0009628,GO:0009651,GO:0009719,GO:0009725,GO:0009737,GO:0009738,GO:0009755,GO:0009889,GO:0009890,GO:…	3.1.3.16	ko:K18998	-	-	-	-	ko00000,ko01000,ko01009,ko03021	-	-	-	NIF,dsrm
TRINITY_Unigene0_c0_g3_i6.p1	2711.XP_006494466.1	2.32e-114	349.0	28UNB@1|root,2R1D7@2759|Eukaryota,37IQU@33090|Viridiplantae,3GXDI@35493|Streptophyta	35493|Streptophyta	K	Floral homeotic protein APETALA 2	-	-	-	ko:K09284	-	-	-	-	ko00000,ko03000	-	-	-	AP2
TRINITY_Unigene0_c0_g3_i6.p3	42345.XP_008785895.1	1.43e-18	89.0	2CA21@1|root,2S37N@2759|Eukaryota,37UZN@33090|Viridiplantae,3GI6U@35493|Streptophyta,3M6IQ@4447|Liliopsida	35493|Streptophyta	S	VQ motif	-	GO:0001558,GO:0008150,GO:0010769,GO:0022603,GO:0022604,GO:0040008,GO:0043900,GO:0045595,GO:0048638,GO:0050789,GO:0050793,GO:0050794,GO:0051128,GO:0051239,GO:0051510,GO:0060284,GO:0065007,GO:0080092,GO:2000241	-	ko:K20725	ko04016,map04016	-	-	-	ko00000,ko00001	-	-	-	VQ
TRINITY_Unigene5325_c2_g1_i3.p1	13333.ERN16094	1.08e-217	638.0	KOG0773@1|root,KOG0773@2759|Eukaryota,37MAS@33090|Viridiplantae,3G8FZ@35493|Streptophyta	35493|Streptophyta	K	BEL1-like homeodomain protein	-	GO:0000741,GO:0001101,GO:0003674,GO:0003676,GO:0003677,GO:0003700,GO:0005488,GO:0005515,GO:0005575,GO:0005622,GO:0005623,GO:0005634,GO:0005737,GO:0006355,GO:0006996,GO:0006997,GO:0007275,GO:0008150,GO:0009314,GO:0009416,GO:0009553,GO:0009559,GO:0009561,GO:0009605,GO:0009607,GO:0009608,GO:0009610,GO:0009620,GO:0009628,GO:0009639,GO:0009719,GO:0009725,GO:0009737,GO:0009889,GO:0009987,GO:0010033,GO:…	-	-	-	-	-	-	-	-	-	-	Homeobox_KN,POX
TRINITY_Unigene8698_c0_g1_i3.p1	13333.ERN18801	1.23e-93	341.0	28N43@1|root,2QUP9@2759|Eukaryota,37JYP@33090|Viridiplantae,3G7X1@35493|Streptophyta	35493|Streptophyta	-	-	-	-	-	-	-	-	-	-	-	-	-	-	-
TRINITY_Unigene4168_c0_g1_i2.p1	4006.Lus10007623	2.88e-47	181.0	KOG1818@1|root,KOG1818@2759|Eukaryota,37QID@33090|Viridiplantae,3G88U@35493|Streptophyta,4JMAJ@91835|fabids	35493|Streptophyta	TU	Protein present in Fab1, YOTB, Vac1, and EEA1	-	GO:0000003,GO:0000322,GO:0000323,GO:0000324,GO:0000329,GO:0003006,GO:0003674,GO:0003824,GO:0005488,GO:0005543,GO:0005575,GO:0005622,GO:0005623,GO:0005628,GO:0005737,GO:0005768,GO:0005773,GO:0005774,GO:0006464,GO:0006508,GO:0006511,GO:0006807,GO:0006810,GO:0006886,GO:0006897,GO:0007034,GO:0007049,GO:0008104,GO:0008150,GO:0008152,GO:0008289,GO:0009056,GO:0009057,GO:0009653,GO:0009987,GO:0010927,GO:…	-	-	-	-	-	-	-	-	-	-	FYVE
TRINITY_Unigene813_c0_g2_i3.p1	42345.XP_008795450.1	0.0	2070.0	COG1131@1|root,KOG0065@2759|Eukaryota,37P62@33090|Viridiplantae,3GB0P@35493|Streptophyta,3KS91@4447|Liliopsida	35493|Streptophyta	Q	Belongs to the ABC transporter superfamily. ABCG family. PDR (TC 3.A.1.205) subfamily	-	-	-	-	-	-	-	-	-	-	-	-	ABC2_membrane,ABC_tran,ABC_trans_N,PDR_assoc
TRINITY_Unigene813_c0_g2_i3.p2	4432.XP_010252076.1	1.7e-147	419.0	28JEF@1|root,2QUZN@2759|Eukaryota,37JJB@33090|Viridiplantae,3GXCJ@35493|Streptophyta	35493|Streptophyta	S	atexp8,atexpa8,athexp alpha 1.11,exp8,expa8	EXP2	GO:0005575,GO:0005618,GO:0005623,GO:0006949,GO:0008150,GO:0009653,GO:0009987,GO:0016020,GO:0030312,GO:0032502,GO:0044464,GO:0048646,GO:0048856,GO:0071944	-	ko:K20628	-	-	-	-	ko00000	-	-	-	DPBB_1,Pollen_allerg_1
TRINITY_Unigene813_c0_g2_i3.p4	4641.GSMUA_AchrUn_randomP24350_001	1.72e-14	73.9	28JEF@1|root,2QPUJ@2759|Eukaryota,37QDG@33090|Viridiplantae,3G7UW@35493|Streptophyta	35493|Streptophyta	S	Belongs to the expansin family	EXPA8	GO:0005575,GO:0005618,GO:0005623,GO:0006949,GO:0008150,GO:0009653,GO:0009987,GO:0016020,GO:0030312,GO:0032502,GO:0044464,GO:0048646,GO:0048856,GO:0071944	-	ko:K20628	-	-	-	-	ko00000	-	-	-	DPBB_1,Pollen_allerg_1
TRINITY_Unigene3839_c0_g1_i23.p1	38727.Pavir.J28222.1.p	1.89e-24	111.0	KOG2037@1|root,KOG2037@2759|Eukaryota,37NHW@33090|Viridiplantae,3G7UP@35493|Streptophyta,3KVFN@4447|Liliopsida,3I4J3@38820|Poales	35493|Streptophyta	S	Guanylate-binding protein, N-terminal domain	-	-	-	ko:K20899	ko04621,map04621	-	-	-	ko00000,ko00001	-	-	-	GBP,GBP_C
TRINITY_Unigene3839_c0_g1_i23.p2	42345.XP_008797738.1	9.2e-112	337.0	KOG1880@1|root,KOG1880@2759|Eukaryota,37SKY@33090|Viridiplantae,3G7E4@35493|Streptophyta,3KN2H@4447|Liliopsida	35493|Streptophyta	S	FHA domain	-	GO:0003674,GO:0003676,GO:0003723,GO:0003729,GO:0004857,GO:0004864,GO:0004865,GO:0005488,GO:0005575,GO:0005622,GO:0005623,GO:0005634,GO:0005654,GO:0008150,GO:0009892,GO:0010563,GO:0010605,GO:0010921,GO:0010923,GO:0016604,GO:0016607,GO:0019208,GO:0019212,GO:0019220,GO:0019222,GO:0019888,GO:0030234,GO:0031323,GO:0031324,GO:0031399,GO:0031400,GO:0031974,GO:0031981,GO:0032268,GO:0032269,GO:0032515,GO:…	-	ko:K13216	-	-	-	-	ko00000,ko01000,ko01009,ko03041	-	-	-	FHA
TRINITY_Unigene3839_c0_g1_i23.p3	3827.XP_004486373.1	7.8e-54	182.0	KOG1880@1|root,KOG1880@2759|Eukaryota,37SKY@33090|Viridiplantae,3G7E4@35493|Streptophyta,4JFIT@91835|fabids	35493|Streptophyta	S	Nuclear inhibitor of protein	-	GO:0003674,GO:0003676,GO:0003723,GO:0003729,GO:0004857,GO:0004864,GO:0004865,GO:0005488,GO:0005575,GO:0005622,GO:0005623,GO:0005634,GO:0005654,GO:0008150,GO:0009892,GO:0010563,GO:0010605,GO:0010921,GO:0010923,GO:0016604,GO:0016607,GO:0019208,GO:0019212,GO:0019220,GO:0019222,GO:0019888,GO:0030234,GO:0031323,GO:0031324,GO:0031399,GO:0031400,GO:0031974,GO:0031981,GO:0032268,GO:0032269,GO:0032515,GO:…	-	ko:K13216	-	-	-	-	ko00000,ko01000,ko01009,ko03041	-	-	-	FHA
TRINITY_Unigene2793_c1_g1_i9.p1	4081.Solyc03g122040.2.1	4.57e-66	248.0	2CMHJ@1|root,2QQCY@2759|Eukaryota,37IAY@33090|Viridiplantae,3GCKT@35493|Streptophyta,44HYR@71274|asterids	35493|Streptophyta	S	BEST Arabidopsis thaliana protein match is COP1-interacting protein-related (TAIR AT1G72410.1)	-	-	-	-	-	-	-	-	-	-	-	-	-
TRINITY_Unigene2793_c1_g1_i9.p2	4432.XP_010261736.1	1.86e-98	337.0	2CMHJ@1|root,2QQCY@2759|Eukaryota,37IAY@33090|Viridiplantae,3GCKT@35493|Streptophyta	35493|Streptophyta	S	BEST Arabidopsis thaliana protein match is COP1-interacting protein-related (TAIR AT1G72410.1)	-	-	-	-	-	-	-	-	-	-	-	-	-
TRINITY_Unigene6387_c0_g1_i2.p1	3218.PP1S201_65V6.1	0.0	2263.0	KOG1835@1|root,KOG1835@2759|Eukaryota,37IXG@33090|Viridiplantae,3G92H@35493|Streptophyta	35493|Streptophyta	S	Nuclear pore complex protein	-	GO:0003674,GO:0005198,GO:0005575,GO:0005622,GO:0005623,GO:0005634,GO:0005635,GO:0005643,GO:0005737,GO:0006810,GO:0006913,GO:0006996,GO:0006997,GO:0006999,GO:0008150,GO:0009507,GO:0009536,GO:0009987,GO:0012505,GO:0016043,GO:0017056,GO:0031967,GO:0031975,GO:0032991,GO:0043226,GO:0043227,GO:0043229,GO:0043231,GO:0043933,GO:0044422,GO:0044424,GO:0044428,GO:0044444,GO:0044446,GO:0044464,GO:0044611,GO:…	-	ko:K14310	ko03013,map03013	M00427	-	-	ko00000,ko00001,ko00002,ko03019,ko03036	1.I.1	-	-	Nup192
TRINITY_Unigene8585_c0_g2_i7.p1	4432.XP_010264592.1	0.0	3131.0	KOG0985@1|root,KOG0985@2759|Eukaryota,37KUU@33090|Viridiplantae,3GGGA@35493|Streptophyta	35493|Streptophyta	U	Clathrin is the major protein of the polyhedral coat of coated pits and vesicles	-	GO:0003674,GO:0005488,GO:0005515,GO:0005575,GO:0005622,GO:0005623,GO:0005737,GO:0005773,GO:0005774,GO:0005794,GO:0005829,GO:0005886,GO:0005911,GO:0006810,GO:0006897,GO:0006898,GO:0008150,GO:0009506,GO:0009507,GO:0009536,GO:0009987,GO:0010118,GO:0012505,GO:0016020,GO:0016192,GO:0030054,GO:0031090,GO:0042802,GO:0043226,GO:0043227,GO:0043229,GO:0043231,GO:0044422,GO:0044424,GO:0044437,GO:0044444,GO:…	-	ko:K04646	ko04142,ko04144,ko04721,ko04961,ko05016,ko05100,map04142,map04144,map04721,map04961,map05016,map05100	-	-	-	ko00000,ko00001,ko04131,ko04147	-	-	-	Clathrin,Clathrin-link,Clathrin_H_link,Clathrin_propel
TRINITY_Unigene3735_c0_g1_i7.p1	3760.EMJ12396	1.33e-18	89.4	KOG1719@1|root,KOG1719@2759|Eukaryota,37NQ3@33090|Viridiplantae,3GHAU@35493|Streptophyta,4JJNT@91835|fabids	35493|Streptophyta	V	dual specificity protein phosphatase	-	GO:0003674,GO:0003824,GO:0004439,GO:0004721,GO:0005575,GO:0005622,GO:0005623,GO:0005737,GO:0005739,GO:0006464,GO:0006470,GO:0006793,GO:0006796,GO:0006807,GO:0008138,GO:0008150,GO:0008152,GO:0009987,GO:0016311,GO:0016787,GO:0016788,GO:0016791,GO:0019538,GO:0034593,GO:0034595,GO:0036211,GO:0042578,GO:0043170,GO:0043226,GO:0043227,GO:0043229,GO:0043231,GO:0043412,GO:0044237,GO:0044238,GO:0044260,GO:…	3.1.3.16,3.1.3.48	ko:K14165	-	-	-	-	ko00000,ko01000,ko01009	-	-	-	DSPc
TRINITY_Unigene2554_c0_g1_i3.p1	3641.EOY05159	3.02e-26	120.0	2C1KR@1|root,2QS3H@2759|Eukaryota,37NWK@33090|Viridiplantae,3GG10@35493|Streptophyta	35493|Streptophyta	S	Myb-like protein X	-	-	-	-	-	-	-	-	-	-	-	-	-
TRINITY_Unigene7705_c0_g1_i2.p1	4096.XP_009804260.1	5.21e-74	278.0	COG0515@1|root,KOG0192@2759|Eukaryota,37IJ3@33090|Viridiplantae,3GUnigeneR@35493|Streptophyta,44BJG@71274|asterids	35493|Streptophyta	T	PB1 domain	-	-	-	-	-	-	-	-	-	-	-	-	PB1,Pkinase_Tyr
TRINITY_Unigene7705_c0_g1_i2.p3	2711.XP_006470685.1	2.04e-61	193.0	COG0515@1|root,KOG0192@2759|Eukaryota,37QUA@33090|Viridiplantae,3GH37@35493|Streptophyta	35493|Streptophyta	T	Protein kinase superfamily protein with octicosapeptide Phox Bem1p domain	-	GO:0001666,GO:0003674,GO:0003824,GO:0004672,GO:0004674,GO:0004712,GO:0005575,GO:0005622,GO:0005623,GO:0005737,GO:0005783,GO:0005789,GO:0006082,GO:0006464,GO:0006468,GO:0006629,GO:0006720,GO:0006721,GO:0006793,GO:0006796,GO:0006807,GO:0006950,GO:0007154,GO:0007165,GO:0008150,GO:0008152,GO:0008299,GO:0008610,GO:0009058,GO:0009628,GO:0009685,GO:0009686,GO:0009719,GO:0009723,GO:0009725,GO:0009743,GO:…	2.7.11.25	ko:K04422	ko04010,map04010	-	-	-	ko00000,ko00001,ko01000,ko01001	-	-	-	PB1,Pkinase_Tyr
TRINITY_Unigene20195_c0_g1_i28.p1	29760.VIT_19s0085g01200.t01	1.68e-72	234.0	COG0504@1|root,KOG2387@2759|Eukaryota,37IAM@33090|Viridiplantae,3GBDT@35493|Streptophyta	35493|Streptophyta	F	Catalyzes the ATP-dependent amination of UTP to CTP with either L-glutamine or ammonia as the source of nitrogen	-	GO:0003674,GO:0003824,GO:0003883,GO:0006139,GO:0006206,GO:0006213,GO:0006220,GO:0006221,GO:0006241,GO:0006629,GO:0006644,GO:0006725,GO:0006753,GO:0006793,GO:0006796,GO:0006807,GO:0008150,GO:0008152,GO:0008610,GO:0008654,GO:0009058,GO:0009112,GO:0009116,GO:0009117,GO:0009119,GO:0009141,GO:0009142,GO:0009147,GO:0009148,GO:0009163,GO:0009165,GO:0009199,GO:0009201,GO:0009208,GO:0009209,GO:0009218,GO:…	6.3.4.2	ko:K01937	ko00240,ko01100,map00240,map01100	M00052	R00571,R00573	RC00010,RC00074	ko00000,ko00001,ko00002,ko01000	-	-	-	CTP_synth_N,GATase
TRINITY_Unigene20195_c0_g1_i28.p3	3649.evm.TU.contig_31283.1	3.56e-58	188.0	COG0504@1|root,KOG2387@2759|Eukaryota,37IAM@33090|Viridiplantae,3GBDT@35493|Streptophyta,3HY09@3699|Brassicales	35493|Streptophyta	F	Catalyzes the ATP-dependent amination of UTP to CTP with either L-glutamine or ammonia as the source of nitrogen	-	GO:0003674,GO:0003824,GO:0003883,GO:0006139,GO:0006206,GO:0006213,GO:0006220,GO:0006221,GO:0006241,GO:0006629,GO:0006644,GO:0006725,GO:0006753,GO:0006793,GO:0006796,GO:0006807,GO:0008150,GO:0008152,GO:0008610,GO:0008654,GO:0009058,GO:0009112,GO:0009116,GO:0009117,GO:0009119,GO:0009141,GO:0009142,GO:0009147,GO:0009148,GO:0009163,GO:0009165,GO:0009199,GO:0009201,GO:0009208,GO:0009209,GO:0009218,GO:…	6.3.4.2	ko:K01937	ko00240,ko01100,map00240,map01100	M00052	R00571,R00573	RC00010,RC00074	ko00000,ko00001,ko00002,ko01000	-	-	-	CTP_synth_N,GATase
TRINITY_Unigene20195_c0_g1_i28.p4	15368.BRADI2G25660.1	1.26e-10	63.2	2CQFY@1|root,2R4P3@2759|Eukaryota,385J2@33090|Viridiplantae,3GTHU@35493|Streptophyta,3M8TD@4447|Liliopsida,3ISJE@38820|Poales	35493|Streptophyta	-	-	-	-	-	-	-	-	-	-	-	-	-	-	-
TRINITY_Unigene12685_c0_g1_i1.p1	13333.ERM98732	0.0	1085.0	2C769@1|root,2QQKG@2759|Eukaryota,37K0F@33090|Viridiplantae,3G8P8@35493|Streptophyta	35493|Streptophyta	S	Encoded by	-	-	-	-	-	-	-	-	-	-	-	-	DUF3730
TRINITY_Unigene12685_c0_g1_i1.p2	42345.XP_008787229.1	2.53e-49	177.0	2C769@1|root,2QQKG@2759|Eukaryota,37K0F@33090|Viridiplantae,3G8P8@35493|Streptophyta,3KPVX@4447|Liliopsida	35493|Streptophyta	S	Encoded by	-	-	-	-	-	-	-	-	-	-	-	-	DUF3730
TRINITY_Unigene30677_c0_g1_i18.p1	3218.PP1S24_72V6.2	3.31e-141	422.0	COG5369@1|root,KOG1293@2759|Eukaryota,37IQT@33090|Viridiplantae,3G81F@35493|Streptophyta	35493|Streptophyta	S	Armadillo repeat-containing protein	-	-	-	-	-	-	-	-	-	-	-	-	Arm,DUF4220
TRINITY_Unigene30677_c0_g1_i18.p2	3750.XP_008361526.1	1.12e-27	108.0	COG5369@1|root,KOG1293@2759|Eukaryota,37IQT@33090|Viridiplantae,3G81F@35493|Streptophyta,4JGJM@91835|fabids	35493|Streptophyta	S	Armadillo repeat-containing protein	-	-	-	-	-	-	-	-	-	-	-	-	Arm,DUF4220
TRINITY_Unigene12924_c0_g1_i11.p1	42345.XP_008807324.1	1.2e-94	322.0	KOG0431@1|root,KOG0431@2759|Eukaryota,37KUM@33090|Viridiplantae,3GEMP@35493|Streptophyta,3KVZ5@4447|Liliopsida	35493|Streptophyta	S	Auxilin-related protein 2	-	GO:0005575,GO:0005622,GO:0005623,GO:0005737,GO:0005829,GO:0005886,GO:0006810,GO:0006897,GO:0006898,GO:0008150,GO:0009504,GO:0016020,GO:0016192,GO:0031982,GO:0043226,GO:0043227,GO:0044424,GO:0044444,GO:0044464,GO:0051179,GO:0051234,GO:0071944,GO:0072583,GO:0098657	-	-	-	-	-	-	-	-	-	-	-
TRINITY_Unigene7139_c0_g1_i11.p1	13333.ERN02231	0.0	1620.0	COG1132@1|root,KOG0054@2759|Eukaryota,37KV9@33090|Viridiplantae,3GA2M@35493|Streptophyta	35493|Streptophyta	Q	ABC transporter C family member	-	GO:0000325,GO:0001101,GO:0003674,GO:0003824,GO:0005215,GO:0005575,GO:0005622,GO:0005623,GO:0005737,GO:0005773,GO:0005774,GO:0005794,GO:0005886,GO:0005911,GO:0006810,GO:0006855,GO:0006950,GO:0008150,GO:0009414,GO:0009415,GO:0009506,GO:0009605,GO:0009607,GO:0009611,GO:0009624,GO:0009628,GO:0009987,GO:0010035,GO:0010118,GO:0012505,GO:0015399,GO:0015405,GO:0015893,GO:0016020,GO:0016462,GO:0016787,GO:…	-	ko:K05665,ko:K05666	ko01523,ko01524,ko02010,ko04071,ko04976,ko04977,ko05206,map01523,map01524,map02010,map04071,map04976,map04977,map05206	-	-	-	ko00000,ko00001,ko02000	3.A.1.208.2,3.A.1.208.8	-	-	ABC_membrane,ABC_tran
TRINITY_Unigene7139_c0_g1_i11.p2	4565.Traes_5AL_54CBC7523.1	2.2e-68	213.0	COG1132@1|root,KOG0054@2759|Eukaryota,37KV9@33090|Viridiplantae,3GA2M@35493|Streptophyta,3KT2M@4447|Liliopsida,3IEGV@38820|Poales	35493|Streptophyta	Q	ABC transporter transmembrane region	-	-	-	ko:K05665	ko01523,ko02010,ko04071,ko04977,ko05206,map01523,map02010,map04071,map04977,map05206	-	-	-	ko00000,ko00001,ko02000	3.A.1.208.8	-	-	ABC_membrane,ABC_tran
TRINITY_Unigene8351_c0_g1_i1.p1	13333.ERN13176	2.35e-265	776.0	COG0515@1|root,KOG0192@2759|Eukaryota,37JYB@33090|Viridiplantae,3GEAB@35493|Streptophyta	35493|Streptophyta	T	serine threonine-protein kinase	CTR1	GO:0001666,GO:0003674,GO:0003824,GO:0004672,GO:0004674,GO:0004712,GO:0005575,GO:0005622,GO:0005623,GO:0005737,GO:0005783,GO:0005789,GO:0006082,GO:0006464,GO:0006468,GO:0006629,GO:0006720,GO:0006721,GO:0006793,GO:0006796,GO:0006807,GO:0006950,GO:0007154,GO:0007165,GO:0008150,GO:0008152,GO:0008299,GO:0008610,GO:0009058,GO:0009628,GO:0009685,GO:0009686,GO:0009719,GO:0009723,GO:0009725,GO:0009743,GO:…	2.7.11.1	ko:K14510	ko04016,ko04075,map04016,map04075	-	-	-	ko00000,ko00001,ko01000,ko01001	-	-	-	EDR1,Pkinase_Tyr
TRINITY_Unigene8780_c0_g1_i1.p1	4432.XP_010276680.1	0.0	2448.0	COG0666@1|root,KOG0198@1|root,KOG4185@1|root,KOG0198@2759|Eukaryota,KOG0504@2759|Eukaryota,KOG4185@2759|Eukaryota,37JXQ@33090|Viridiplantae,3GD4B@35493|Streptophyta	35493|Streptophyta	T	E3 ubiquitin-protein ligase	-	GO:0001101,GO:0003674,GO:0003824,GO:0004672,GO:0004674,GO:0004842,GO:0005488,GO:0005515,GO:0005575,GO:0005622,GO:0005623,GO:0005737,GO:0005768,GO:0005769,GO:0005794,GO:0005802,GO:0006464,GO:0006468,GO:0006793,GO:0006796,GO:0006807,GO:0006810,GO:0006950,GO:0006952,GO:0007034,GO:0007154,GO:0007165,GO:0008150,GO:0008152,GO:0009719,GO:0009725,GO:0009737,GO:0009738,GO:0009755,GO:0009787,GO:0009788,GO:…	2.3.2.27,2.7.11.1	ko:K16279	-	-	-	-	ko00000,ko01000,ko01001,ko04121	-	-	-	Ank_2,Ank_4,Pkinase,zf-C3HC4,zf-RING_2,zf-RING_5
TRINITY_Unigene1387_c0_g1_i30.p1	13333.ERM94329	0.0	1214.0	KOG2242@1|root,KOG4692@1|root,KOG2242@2759|Eukaryota,KOG4692@2759|Eukaryota,37KFB@33090|Viridiplantae,3GB7T@35493|Streptophyta	35493|Streptophyta	O	E3 ubiquitin-protein ligase	-	GO:0003674,GO:0003824,GO:0004842,GO:0006464,GO:0006807,GO:0008150,GO:0008152,GO:0009056,GO:0009057,GO:0009605,GO:0009607,GO:0009615,GO:0009987,GO:0016567,GO:0016740,GO:0019538,GO:0019787,GO:0030163,GO:0032446,GO:0036211,GO:0043170,GO:0043207,GO:0043412,GO:0044237,GO:0044238,GO:0044260,GO:0044267,GO:0050789,GO:0050794,GO:0050896,GO:0051704,GO:0051707,GO:0051726,GO:0060154,GO:0065007,GO:0070647,GO:…	2.3.2.27	ko:K12169	-	-	-	-	ko00000,ko01000,ko04121	-	-	-	SPRY,Ufd2P_core,zf-C3HC4_3
TRINITY_Unigene1387_c0_g1_i30.p2	3649.evm.model.supercontig_196.6	3.48e-68	219.0	KOG4692@1|root,KOG4692@2759|Eukaryota,37KFB@33090|Viridiplantae,3GB7T@35493|Streptophyta,3HRDX@3699|Brassicales	35493|Streptophyta	O	Domain in SPla and the RYanodine Receptor.	-	GO:0003674,GO:0003824,GO:0004842,GO:0006464,GO:0006807,GO:0008150,GO:0008152,GO:0009056,GO:0009057,GO:0009605,GO:0009607,GO:0009615,GO:0009987,GO:0016567,GO:0016740,GO:0019538,GO:0019787,GO:0030163,GO:0032446,GO:0036211,GO:0043170,GO:0043207,GO:0043412,GO:0044237,GO:0044238,GO:0044260,GO:0044267,GO:0050789,GO:0050794,GO:0050896,GO:0051704,GO:0051707,GO:0051726,GO:0060154,GO:0065007,GO:0070647,GO:…	2.3.2.27	ko:K12169	-	-	-	-	ko00000,ko01000,ko04121	-	-	-	SPRY,Ufd2P_core,zf-C3HC4_3
TRINITY_Unigene3818_c0_g1_i2.p1	13333.ERM99116	0.0	2065.0	KOG0915@1|root,KOG0915@2759|Eukaryota,37SMR@33090|Viridiplantae,3G89K@35493|Streptophyta	35493|Streptophyta	L	Proteasome-associated protein ECM29 homolog	-	-	-	ko:K11886	-	-	-	-	ko00000,ko03051	-	-	-	Ecm29
TRINITY_Unigene2018_c0_g1_i4.p1	4098.XP_009605526.1	4.51e-187	548.0	28K9J@1|root,2QRZD@2759|Eukaryota,37KEC@33090|Viridiplantae,3GDVW@35493|Streptophyta,44CRA@71274|asterids	35493|Streptophyta	K	Belongs to the GRAS family	PAT1	GO:0003674,GO:0003676,GO:0003677,GO:0003700,GO:0005488,GO:0005575,GO:0005622,GO:0005623,GO:0005634,GO:0005737,GO:0006355,GO:0007154,GO:0007165,GO:0007275,GO:0007602,GO:0008150,GO:0009314,GO:0009416,GO:0009581,GO:0009582,GO:0009583,GO:0009585,GO:0009605,GO:0009628,GO:0009639,GO:0009640,GO:0009791,GO:0009889,GO:0009987,GO:0010017,GO:0010468,GO:0010556,GO:0019219,GO:0019222,GO:0023052,GO:0031323,GO:…	-	-	-	-	-	-	-	-	-	-	GRAS
TRINITY_Unigene4_c1_g1_i1.p1	72664.XP_006408838.1	2.94e-24	113.0	KOG1676@1|root,KOG1676@2759|Eukaryota,37MQR@33090|Viridiplantae,3GFES@35493|Streptophyta,3HT2K@3699|Brassicales	35493|Streptophyta	A	Far upstream element-binding protein	-	-	-	ko:K13210	-	-	-	-	ko00000,ko03019,ko03041	-	-	-	KH_1
TRINITY_Unigene4_c1_g1_i1.p2	13333.ERN10135	2.64e-106	332.0	KOG1676@1|root,KOG1676@2759|Eukaryota,37MQR@33090|Viridiplantae,3GFES@35493|Streptophyta	35493|Streptophyta	A	Far upstream element-binding protein	-	GO:0001505,GO:0003674,GO:0003676,GO:0003723,GO:0003729,GO:0003730,GO:0005488,GO:0005575,GO:0005622,GO:0005623,GO:0005634,GO:0005654,GO:0005737,GO:0005829,GO:0006139,GO:0006401,GO:0006402,GO:0006417,GO:0006725,GO:0006807,GO:0008150,GO:0008152,GO:0009056,GO:0009057,GO:0009889,GO:0009890,GO:0009892,GO:0009893,GO:0009894,GO:0009896,GO:0009987,GO:0010033,GO:0010468,GO:0010494,GO:0010556,GO:0010558,GO:…	-	ko:K13210	-	-	-	-	ko00000,ko03019,ko03041	-	-	-	KH_1
TRINITY_Unigene2182_c0_g1_i12.p1	13333.ERN16013	0.0	1184.0	KOG2347@1|root,KOG2347@2759|Eukaryota,37KDQ@33090|Viridiplantae,3G773@35493|Streptophyta	35493|Streptophyta	U	exocyst complex component	-	GO:0000003,GO:0000145,GO:0001927,GO:0005575,GO:0005576,GO:0005615,GO:0005622,GO:0005623,GO:0005737,GO:0005829,GO:0005886,GO:0005911,GO:0005938,GO:0006810,GO:0006887,GO:0006904,GO:0007154,GO:0008037,GO:0008150,GO:0009506,GO:0009856,GO:0009875,GO:0009987,GO:0016020,GO:0016043,GO:0016192,GO:0022406,GO:0022414,GO:0022607,GO:0030054,GO:0031982,GO:0032501,GO:0032940,GO:0032991,GO:0034622,GO:0043226,GO:…	-	ko:K17637	ko04014,map04014	-	-	-	ko00000,ko00001,ko04131	-	-	-	Sec5
TRINITY_Unigene956_c0_g1_i26.p1	13333.ERN00581	0.0	1148.0	KOG0606@1|root,KOG0606@2759|Eukaryota,37JGQ@33090|Viridiplantae,3G8FJ@35493|Streptophyta	35493|Streptophyta	T	serine threonine protein kinase IREH1	-	GO:0003674,GO:0003824,GO:0004672,GO:0004674,GO:0005575,GO:0005622,GO:0005623,GO:0005737,GO:0005829,GO:0005886,GO:0006464,GO:0006468,GO:0006793,GO:0006796,GO:0006807,GO:0007154,GO:0007165,GO:0008150,GO:0008152,GO:0009987,GO:0016020,GO:0016301,GO:0016310,GO:0016740,GO:0016772,GO:0016773,GO:0018105,GO:0018193,GO:0018209,GO:0019538,GO:0023052,GO:0035556,GO:0036211,GO:0043170,GO:0043412,GO:0044237,GO:…	2.7.11.1	ko:K08789	-	-	-	-	ko00000,ko01000,ko01001	-	-	-	Pkinase
TRINITY_Unigene956_c0_g1_i26.p2	102107.XP_008240125.1	8.78e-95	322.0	KOG0606@1|root,KOG0606@2759|Eukaryota,37JGQ@33090|Viridiplantae,3G8FJ@35493|Streptophyta,4JDG9@91835|fabids	35493|Streptophyta	T	Protein kinase domain	-	GO:0003674,GO:0003824,GO:0004672,GO:0004674,GO:0005575,GO:0005622,GO:0005623,GO:0005737,GO:0005829,GO:0005886,GO:0006464,GO:0006468,GO:0006793,GO:0006796,GO:0006807,GO:0007154,GO:0007165,GO:0008150,GO:0008152,GO:0009987,GO:0016020,GO:0016301,GO:0016310,GO:0016740,GO:0016772,GO:0016773,GO:0018105,GO:0018193,GO:0018209,GO:0019538,GO:0023052,GO:0035556,GO:0036211,GO:0043170,GO:0043412,GO:0044237,GO:…	2.7.11.1	ko:K08789	-	-	-	-	ko00000,ko01000,ko01001	-	-	-	Pkinase
TRINITY_Unigene10127_c0_g1_i2.p1	13333.ERM93505	0.0	1939.0	KOG1848@1|root,KOG1848@2759|Eukaryota,37IZJ@33090|Viridiplantae,3GB0W@35493|Streptophyta	35493|Streptophyta	S	Protein MON2 homolog	-	-	-	-	-	-	-	-	-	-	-	-	DCB,DUF1981,Mon2_C,Sec7_N
TRINITY_Unigene361_c0_g1_i5.p1	4432.XP_010279584.1	8.49e-209	666.0	COG0484@1|root,KOG0550@2759|Eukaryota,37HFU@33090|Viridiplantae,3G9NB@35493|Streptophyta	35493|Streptophyta	O	UnigeneaJ homolog, subfamily C, member	-	GO:0003674,GO:0005488,GO:0005515,GO:0005575,GO:0005622,GO:0005623,GO:0005634,GO:0005654,GO:0005737,GO:0005829,GO:0006457,GO:0006458,GO:0008150,GO:0009987,GO:0031072,GO:0031974,GO:0031981,GO:0043226,GO:0043227,GO:0043229,GO:0043231,GO:0043233,GO:0044422,GO:0044424,GO:0044428,GO:0044444,GO:0044446,GO:0044464,GO:0051084,GO:0051085,GO:0061077,GO:0070013	-	ko:K09527	-	-	-	-	ko00000,ko03110	-	-	-	UnigeneaJ,TPR_8
TRINITY_Unigene4174_c0_g2_i1.p1	13333.ERN11261	0.0	1771.0	COG5022@1|root,KOG0160@2759|Eukaryota,37J7U@33090|Viridiplantae,3G789@35493|Streptophyta	35493|Streptophyta	Z	Belongs to the TRAFAC class myosin-kinesin ATPase superfamily. Myosin family	-	GO:0000146,GO:0000166,GO:0000331,GO:0003674,GO:0003774,GO:0003779,GO:0003824,GO:0005488,GO:0005515,GO:0005524,GO:0005575,GO:0005622,GO:0005623,GO:0005634,GO:0005635,GO:0005737,GO:0005773,GO:0005856,GO:0006810,GO:0006928,GO:0007097,GO:0008092,GO:0008144,GO:0008150,GO:0008360,GO:0009987,GO:0012505,GO:0015629,GO:0016020,GO:0016462,GO:0016787,GO:0016817,GO:0016818,GO:0016887,GO:0017076,GO:0017111,GO:…	-	ko:K10357	-	-	-	-	ko00000,ko03019,ko03029,ko04131,ko04812	-	-	-	DIL,IQ,Myosin_N,Myosin_head
TRINITY_Unigene892_c1_g1_i4.p1	4641.GSMUA_Achr6P03590_001	1.47e-150	509.0	KOG1886@1|root,KOG1886@2759|Eukaryota,37NNT@33090|Viridiplantae,3GAJY@35493|Streptophyta,3KX2A@4447|Liliopsida	35493|Streptophyta	K	TFIIS helical bundle-like domain	-	-	2.7.11.1	ko:K04733	ko04010,ko04064,ko04620,ko04621,ko04624,ko04722,ko05133,ko05140,ko05142,ko05145,ko05152,ko05162,ko05164,map04010,map04064,map04620,map04621,map04624,map04722,map05133,map05140,map05142,map05145,map05152,map05162,map05164	M00686	-	-	ko00000,ko00001,ko00002,ko01000,ko01001	-	-	-	BAH,Med26
TRINITY_Unigene3516_c0_g1_i11.p1	4432.XP_010260836.1	0.0	1181.0	COG1241@1|root,KOG0480@2759|Eukaryota,37SEV@33090|Viridiplantae,3GGZJ@35493|Streptophyta	35493|Streptophyta	L	Belongs to the MCM family	MCM6	GO:0000347,GO:0005575,GO:0005622,GO:0005623,GO:0005634,GO:0006139,GO:0006259,GO:0006260,GO:0006261,GO:0006268,GO:0006725,GO:0006807,GO:0006996,GO:0008150,GO:0008152,GO:0009058,GO:0009059,GO:0009987,GO:0016043,GO:0032392,GO:0032508,GO:0032991,GO:0034641,GO:0034645,GO:0043170,GO:0043226,GO:0043227,GO:0043229,GO:0043231,GO:0044237,GO:0044238,GO:0044249,GO:0044260,GO:0044422,GO:0044424,GO:0044428,GO:…	3.6.4.12	ko:K02542	ko03030,ko04110,ko04111,ko04113,map03030,map04110,map04111,map04113	M00285	-	-	ko00000,ko00001,ko00002,ko01000,ko03032	-	-	-	MCM,MCM_N,MCM_OB
TRINITY_Unigene3516_c0_g1_i11.p2	4081.Solyc01g020120.1.1	2.29e-15	74.7	COG1241@1|root,KOG0480@2759|Eukaryota,37SEV@33090|Viridiplantae,3GGZJ@35493|Streptophyta,44C8W@71274|asterids	35493|Streptophyta	L	Belongs to the MCM family	MCM6	GO:0000347,GO:0005575,GO:0005622,GO:0005623,GO:0005634,GO:0006139,GO:0006259,GO:0006260,GO:0006261,GO:0006268,GO:0006725,GO:0006807,GO:0006996,GO:0008150,GO:0008152,GO:0009058,GO:0009059,GO:0009987,GO:0016043,GO:0032392,GO:0032508,GO:0032991,GO:0034641,GO:0034645,GO:0043170,GO:0043226,GO:0043227,GO:0043229,GO:0043231,GO:0044237,GO:0044238,GO:0044249,GO:0044260,GO:0044422,GO:0044424,GO:0044428,GO:…	3.6.4.12	ko:K02542	ko03030,ko04110,ko04111,ko04113,map03030,map04110,map04111,map04113	M00285	-	-	ko00000,ko00001,ko00002,ko01000,ko03032	-	-	-	MCM,MCM_N,MCM_OB
TRINITY_Unigene36489_c0_g1_i2.p1	42345.XP_008788443.1	0.0	1614.0	COG5021@1|root,KOG0168@2759|Eukaryota,KOG0170@2759|Eukaryota,37IGM@33090|Viridiplantae,3GAK1@35493|Streptophyta,3KPTA@4447|Liliopsida	35493|Streptophyta	O	E3 ubiquitin-protein ligase	-	GO:0000902,GO:0000904,GO:0003674,GO:0003824,GO:0004842,GO:0005575,GO:0005622,GO:0005623,GO:0005737,GO:0005886,GO:0006139,GO:0006259,GO:0006260,GO:0006261,GO:0006464,GO:0006725,GO:0006807,GO:0007049,GO:0008150,GO:0008152,GO:0009058,GO:0009059,GO:0009653,GO:0009888,GO:0009987,GO:0010026,GO:0010090,GO:0010091,GO:0016020,GO:0016043,GO:0016567,GO:0016740,GO:0019538,GO:0019787,GO:0022402,GO:0030154,GO:…	2.3.2.26	ko:K10590	ko04120,map04120	-	-	-	ko00000,ko00001,ko01000,ko04121	-	-	-	HECT
TRINITY_Unigene27186_c0_g1_i1.p1	13333.ERN05300	0.0	1870.0	KOG1858@1|root,KOG1858@2759|Eukaryota,37JDT@33090|Viridiplantae,3G76K@35493|Streptophyta	35493|Streptophyta	DO	Anaphase-promoting complex subunit	-	GO:0000003,GO:0003006,GO:0007275,GO:0008150,GO:0009553,GO:0009790,GO:0009791,GO:0009793,GO:0009908,GO:0010154,GO:0010252,GO:0022414,GO:0032501,GO:0032502,GO:0035670,GO:0042592,GO:0048229,GO:0048316,GO:0048367,GO:0048437,GO:0048438,GO:0048440,GO:0048467,GO:0048481,GO:0048608,GO:0048731,GO:0048827,GO:0048856,GO:0048878,GO:0061458,GO:0065007,GO:0065008,GO:0090567,GO:0099402	-	ko:K03348	ko04110,ko04111,ko04113,ko04114,ko04120,ko04914,ko05166,map04110,map04111,map04113,map04114,map04120,map04914,map05166	M00389	-	-	ko00000,ko00001,ko00002,ko03036,ko04121	-	-	-	ANAPC1,PC_rep
TRINITY_Unigene6775_c0_g1_i35.p1	13333.ERN02066	8.25e-70	249.0	2CNCU@1|root,2QV9I@2759|Eukaryota,37NBF@33090|Viridiplantae,3GCC0@35493|Streptophyta	35493|Streptophyta	K	transcription factor	-	-	-	ko:K12126,ko:K16189	ko04075,ko04712,map04075,map04712	-	-	-	ko00000,ko00001,ko03000	-	-	-	HLH
TRINITY_Unigene6001_c0_g1_i49.p1	29760.VIT_02s0025g02750.t01	2.87e-60	233.0	2CNBT@1|root,2QV2I@2759|Eukaryota,37HRC@33090|Viridiplantae,3GH4B@35493|Streptophyta	35493|Streptophyta	-	-	-	-	-	-	-	-	-	-	-	-	-	-	PHD
TRINITY_Unigene6001_c0_g1_i49.p2	81985.XP_006306791.1	1.22e-71	245.0	2E1NN@1|root,2S8YW@2759|Eukaryota,38A76@33090|Viridiplantae,3GXZK@35493|Streptophyta,3HSW7@3699|Brassicales	35493|Streptophyta	S	PHD zinc finger	-	-	-	-	-	-	-	-	-	-	-	-	-
TRINITY_Unigene1531_c0_g1_i3.p1	3218.PP1S196_106V6.1	1.64e-286	802.0	28JGM@1|root,2QRVR@2759|Eukaryota,37SCB@33090|Viridiplantae,3GA3C@35493|Streptophyta	35493|Streptophyta	S	ankyrin repeat protein	-	-	-	-	-	-	-	-	-	-	-	-	-
TRINITY_Unigene6174_c0_g1_i7.p1	13333.ERN15299	2.21e-274	824.0	COG0515@1|root,KOG1187@2759|Eukaryota,37R9N@33090|Viridiplantae,3GANM@35493|Streptophyta	35493|Streptophyta	T	receptor-like serine threonine-protein kinase	-	GO:0000003,GO:0003006,GO:0003674,GO:0003824,GO:0004672,GO:0004674,GO:0004675,GO:0004888,GO:0005575,GO:0005623,GO:0005886,GO:0006464,GO:0006468,GO:0006793,GO:0006796,GO:0006807,GO:0007154,GO:0007165,GO:0007166,GO:0007167,GO:0007178,GO:0007275,GO:0008150,GO:0008152,GO:0009653,GO:0009790,GO:0009791,GO:0009793,GO:0009888,GO:0009987,GO:0010065,GO:0010068,GO:0010154,GO:0016020,GO:0016301,GO:0016310,GO:…	-	-	-	-	-	-	-	-	-	-	Pkinase_Tyr
TRINITY_Unigene10954_c1_g1_i2.p1	3218.PP1S60_100V6.1	3.32e-258	713.0	COG0515@1|root,KOG0658@2759|Eukaryota,37IWS@33090|Viridiplantae,3G7U0@35493|Streptophyta	35493|Streptophyta	T	Belongs to the protein kinase superfamily	-	-	2.7.11.26	ko:K03083	ko01521,ko04012,ko04062,ko04110,ko04150,ko04151,ko04310,ko04340,ko04341,ko04360,ko04390,ko04510,ko04550,ko04657,ko04660,ko04662,ko04711,ko04722,ko04728,ko04910,ko04916,ko04917,ko04919,ko04931,ko04932,ko04934,ko05010,ko05160,ko05162,ko05164,ko05165,ko05166,ko05167,ko05169,ko05200,ko05210,ko05213,ko05215,ko05217,ko05224,ko05225,ko05226,map01521,map04012,map04062,map04110,map04150,map04151,map04310,…	M00677	-	-	ko00000,ko00001,ko00002,ko01000,ko01001,ko03036	-	-	-	Pkinase
TRINITY_Unigene10954_c1_g1_i2.p2	3218.PP1S60_100V6.1	3.32e-258	713.0	COG0515@1|root,KOG0658@2759|Eukaryota,37IWS@33090|Viridiplantae,3G7U0@35493|Streptophyta	35493|Streptophyta	T	Belongs to the protein kinase superfamily	-	-	2.7.11.26	ko:K03083	ko01521,ko04012,ko04062,ko04110,ko04150,ko04151,ko04310,ko04340,ko04341,ko04360,ko04390,ko04510,ko04550,ko04657,ko04660,ko04662,ko04711,ko04722,ko04728,ko04910,ko04916,ko04917,ko04919,ko04931,ko04932,ko04934,ko05010,ko05160,ko05162,ko05164,ko05165,ko05166,ko05167,ko05169,ko05200,ko05210,ko05213,ko05215,ko05217,ko05224,ko05225,ko05226,map01521,map04012,map04062,map04110,map04150,map04151,map04310,…	M00677	-	-	ko00000,ko00001,ko00002,ko01000,ko01001,ko03036	-	-	-	Pkinase
TRINITY_Unigene4695_c0_g1_i2.p1	4432.XP_010249185.1	7.04e-235	726.0	COG5190@1|root,KOG0323@2759|Eukaryota,37HKK@33090|Viridiplantae,3GAG1@35493|Streptophyta	35493|Streptophyta	K	RNA polymerase II C-terminal domain phosphatase-like	-	GO:0000428,GO:0003674,GO:0003824,GO:0004721,GO:0004722,GO:0005488,GO:0005515,GO:0005575,GO:0005622,GO:0005623,GO:0005634,GO:0005654,GO:0006355,GO:0006357,GO:0006464,GO:0006470,GO:0006793,GO:0006796,GO:0006807,GO:0006950,GO:0006970,GO:0008022,GO:0008150,GO:0008152,GO:0008420,GO:0009628,GO:0009651,GO:0009787,GO:0009788,GO:0009889,GO:0009966,GO:0009968,GO:0009987,GO:0010468,GO:0010556,GO:0010646,GO:…	3.1.3.16	ko:K18999	-	-	-	-	ko00000,ko01000,ko01009,ko03021	-	-	-	BRCT,NIF,PTCB-BRCT
TRINITY_Unigene403_c0_g1_i1.p1	13333.ERN13278	0.0	2620.0	COG5307@1|root,KOG0929@2759|Eukaryota,37K42@33090|Viridiplantae,3GEGX@35493|Streptophyta	35493|Streptophyta	U	Brefeldin A-inhibited guanine nucleotide-exchange protein	-	GO:0000139,GO:0001817,GO:0001819,GO:0001881,GO:0003674,GO:0005085,GO:0005086,GO:0005102,GO:0005488,GO:0005515,GO:0005575,GO:0005622,GO:0005623,GO:0005634,GO:0005737,GO:0005768,GO:0005794,GO:0005802,GO:0005815,GO:0005829,GO:0005856,GO:0005874,GO:0005879,GO:0005881,GO:0005929,GO:0005930,GO:0006810,GO:0006887,GO:0006892,GO:0006893,GO:0006996,GO:0007032,GO:0007154,GO:0007165,GO:0007275,GO:0008104,GO:…	-	ko:K18442	ko04144,map04144	-	-	-	ko00000,ko00001,ko04131	-	-	-	DCB,DUF1981,Mon2_C,Sec7,Sec7_N
TRINITY_Unigene5372_c0_g1_i2.p1	4432.XP_010276587.1	0.0	1431.0	COG0553@1|root,KOG1001@2759|Eukaryota,37R8X@33090|Viridiplantae,3G8R4@35493|Streptophyta	35493|Streptophyta	KL	F-Box protein	-	GO:0005575,GO:0005911,GO:0009506,GO:0030054,GO:0055044	-	-	-	-	-	-	-	-	-	-	F-box,F-box-like,Helicase_C,SNF2_N,zf-CW
TRINITY_Unigene5372_c0_g1_i2.p2	4006.Lus10024158	6.33e-50	174.0	COG0553@1|root,KOG1001@2759|Eukaryota,37R8X@33090|Viridiplantae,3G8R4@35493|Streptophyta,4JGT6@91835|fabids	35493|Streptophyta	KL	f-box protein	-	GO:0005575,GO:0005911,GO:0009506,GO:0030054,GO:0055044	-	-	-	-	-	-	-	-	-	-	F-box,F-box-like,Helicase_C,SNF2_N,zf-CW
TRINITY_Unigene769_c0_g1_i7.p1	13333.ERN20003	0.0	1516.0	KOG1879@1|root,KOG1879@2759|Eukaryota,37KVS@33090|Viridiplantae,3G8N2@35493|Streptophyta	35493|Streptophyta	G	UDP-glucose glycoprotein	-	GO:0001101,GO:0002218,GO:0002253,GO:0002376,GO:0002682,GO:0002684,GO:0003674,GO:0003824,GO:0003980,GO:0005488,GO:0005515,GO:0005575,GO:0005622,GO:0005623,GO:0005737,GO:0005783,GO:0006011,GO:0006139,GO:0006457,GO:0006458,GO:0006464,GO:0006486,GO:0006487,GO:0006508,GO:0006515,GO:0006725,GO:0006793,GO:0006807,GO:0006950,GO:0006952,GO:0006955,GO:0006986,GO:0007154,GO:0007165,GO:0008150,GO:0008152,GO:…	-	ko:K11718	ko04141,map04141	-	-	-	ko00000,ko00001,ko01000,ko01003	-	GT24	-	Glyco_transf_8,UDP-g_GGTase
TRINITY_Unigene769_c0_g1_i7.p2	3750.XP_008339491.1	3.64e-192	582.0	KOG1879@1|root,KOG1879@2759|Eukaryota,37KVS@33090|Viridiplantae,3G8N2@35493|Streptophyta,4JFN5@91835|fabids	35493|Streptophyta	G	UDP-glucose glycoprotein	-	GO:0001101,GO:0002218,GO:0002253,GO:0002376,GO:0002682,GO:0002684,GO:0003674,GO:0003824,GO:0003980,GO:0005488,GO:0005515,GO:0005575,GO:0005622,GO:0005623,GO:0005737,GO:0005783,GO:0006011,GO:0006139,GO:0006457,GO:0006458,GO:0006464,GO:0006486,GO:0006487,GO:0006508,GO:0006515,GO:0006725,GO:0006793,GO:0006807,GO:0006950,GO:0006952,GO:0006955,GO:0006986,GO:0007154,GO:0007165,GO:0008150,GO:0008152,GO:…	-	ko:K11718	ko04141,map04141	-	-	-	ko00000,ko00001,ko01000,ko01003	-	GT24	-	Glyco_transf_8,UDP-g_GGTase
TRINITY_Unigene4238_c0_g1_i16.p1	3218.PP1S142_80V6.1	5.54e-93	281.0	28MFW@1|root,2QTZA@2759|Eukaryota,37M43@33090|Viridiplantae,3GAHS@35493|Streptophyta	35493|Streptophyta	S	TRAM, LAG1 and CLN8 homology domains.	-	-	-	-	-	-	-	-	-	-	-	-	DUF573,TRAM_LAG1_CLN8
TRINITY_Unigene4238_c0_g1_i16.p2	981085.XP_010100575.1	3.26e-17	82.0	2CXI7@1|root,2RXQV@2759|Eukaryota,37TRI@33090|Viridiplantae,3GID2@35493|Streptophyta,4JNZ1@91835|fabids	35493|Streptophyta	S	TMV resistance protein	-	-	-	-	-	-	-	-	-	-	-	-	TIR,TIR_2
TRINITY_Unigene837_c0_g1_i10.p1	28532.XP_010536927.1	2.99e-151	498.0	COG0515@1|root,KOG0192@2759|Eukaryota,37IJ3@33090|Viridiplantae,3GUnigeneR@35493|Streptophyta,3HSG7@3699|Brassicales	35493|Streptophyta	T	PB1 domain	-	GO:0001666,GO:0003674,GO:0003824,GO:0004672,GO:0004674,GO:0004712,GO:0005575,GO:0005622,GO:0005623,GO:0005737,GO:0005783,GO:0005789,GO:0006082,GO:0006464,GO:0006468,GO:0006629,GO:0006720,GO:0006721,GO:0006793,GO:0006796,GO:0006807,GO:0006950,GO:0007154,GO:0007165,GO:0008150,GO:0008152,GO:0008299,GO:0008610,GO:0009058,GO:0009628,GO:0009685,GO:0009686,GO:0009719,GO:0009723,GO:0009725,GO:0009743,GO:…	-	-	-	-	-	-	-	-	-	-	PB1,Pkinase_Tyr
TRINITY_Unigene7647_c0_g1_i4.p1	4432.XP_010252280.1	3.77e-259	780.0	COG0470@1|root,KOG0989@2759|Eukaryota,37NWA@33090|Viridiplantae,3GGUM@35493|Streptophyta	35493|Streptophyta	L	AAA-type ATPase family protein	-	GO:0000902,GO:0000904,GO:0005575,GO:0005622,GO:0005623,GO:0005634,GO:0005657,GO:0005663,GO:0005694,GO:0005886,GO:0006139,GO:0006259,GO:0006260,GO:0006261,GO:0006281,GO:0006725,GO:0006807,GO:0006950,GO:0006974,GO:0008150,GO:0008152,GO:0009058,GO:0009059,GO:0009653,GO:0009888,GO:0009987,GO:0010026,GO:0010090,GO:0010091,GO:0016020,GO:0016043,GO:0030154,GO:0032502,GO:0032989,GO:0032991,GO:0033554,GO:…	-	-	-	-	-	-	-	-	-	-	UnigeneA_pol3_delta2,UnigeneA_pol3_gamma3
TRINITY_Unigene493_c0_g1_i3.p1	13333.ERN07734	0.0	2004.0	COG0145@1|root,KOG1939@2759|Eukaryota,37JQ4@33090|Viridiplantae,3G86T@35493|Streptophyta	35493|Streptophyta	E	5-oxoprolinase	-	GO:0003674,GO:0003824,GO:0005575,GO:0005622,GO:0005623,GO:0005737,GO:0005829,GO:0005911,GO:0006518,GO:0006575,GO:0006749,GO:0006751,GO:0006790,GO:0006807,GO:0008150,GO:0008152,GO:0009056,GO:0009506,GO:0009987,GO:0016787,GO:0016810,GO:0016812,GO:0017168,GO:0030054,GO:0034641,GO:0042219,GO:0043171,GO:0043603,GO:0044237,GO:0044248,GO:0044273,GO:0044424,GO:0044444,GO:0044464,GO:0051186,GO:0051187,GO:…	3.5.2.9	ko:K01469	ko00480,map00480	-	R00251	RC00553	ko00000,ko00001,ko01000	-	-	-	Hydant_A_N,Hydantoinase_A,Hydantoinase_B
TRINITY_Unigene9349_c0_g1_i6.p1	13333.ERN20150	0.0	1424.0	COG0554@1|root,KOG0732@2759|Eukaryota,37S8S@33090|Viridiplantae,3GEI9@35493|Streptophyta	35493|Streptophyta	O	ATPase family AAA domain-containing protein	-	GO:0003674,GO:0003682,GO:0003824,GO:0005488,GO:0005515,GO:0005575,GO:0005622,GO:0005623,GO:0005634,GO:0006139,GO:0006259,GO:0006304,GO:0006355,GO:0006357,GO:0006725,GO:0006807,GO:0008150,GO:0008152,GO:0009889,GO:0009891,GO:0009893,GO:0009987,GO:0010468,GO:0010556,GO:0010557,GO:0010604,GO:0010628,GO:0010639,GO:0016462,GO:0016787,GO:0016817,GO:0016818,GO:0016887,GO:0017111,GO:0019219,GO:0019222,GO:…	-	-	-	-	-	-	-	-	-	-	AAA,Bromodomain
TRINITY_Unigene4560_c0_g2_i12.p1	57918.XP_004309817.1	0.0	1387.0	COG1132@1|root,KOG0054@2759|Eukaryota,37RWP@33090|Viridiplantae,3GA69@35493|Streptophyta,4JN52@91835|fabids	35493|Streptophyta	Q	ABC transporter C family member	-	GO:0000325,GO:0003674,GO:0003824,GO:0005215,GO:0005575,GO:0005576,GO:0005622,GO:0005623,GO:0005737,GO:0005773,GO:0005774,GO:0005911,GO:0006810,GO:0008150,GO:0009506,GO:0009605,GO:0009607,GO:0010290,GO:0015399,GO:0015405,GO:0015431,GO:0016020,GO:0016462,GO:0016787,GO:0016817,GO:0016818,GO:0016887,GO:0017111,GO:0022804,GO:0022857,GO:0030054,GO:0031090,GO:0042623,GO:0042626,GO:0043207,GO:0043226,GO:…	-	ko:K05666	ko01523,ko01524,ko02010,ko04976,map01523,map01524,map02010,map04976	-	-	-	ko00000,ko00001,ko02000	3.A.1.208.2	-	-	ABC_membrane,ABC_tran
TRINITY_Unigene4560_c0_g2_i12.p3	3983.cassava4.1_014664m	1.06e-29	113.0	COG1132@1|root,KOG0054@2759|Eukaryota,37PA2@33090|Viridiplantae,3G99H@35493|Streptophyta,4JJCK@91835|fabids	35493|Streptophyta	Q	ABC transporter C family member	ABCC5	GO:0000325,GO:0001101,GO:0003674,GO:0003824,GO:0004888,GO:0005215,GO:0005575,GO:0005622,GO:0005623,GO:0005737,GO:0005773,GO:0005774,GO:0006810,GO:0006873,GO:0006875,GO:0006950,GO:0006970,GO:0007154,GO:0007165,GO:0008150,GO:0008281,GO:0009628,GO:0009651,GO:0009719,GO:0009725,GO:0009737,GO:0009738,GO:0009755,GO:0009987,GO:0010033,GO:0010118,GO:0015399,GO:0015405,GO:0016020,GO:0016462,GO:0016787,GO:…	-	-	-	-	-	-	-	-	-	-	ABC_membrane,ABC_tran
TRINITY_Unigene6668_c0_g1_i7.p1	4432.XP_010264828.1	0.0	1377.0	COG1132@1|root,KOG0054@2759|Eukaryota,37PA2@33090|Viridiplantae,3G99H@35493|Streptophyta	35493|Streptophyta	Q	ABC transporter C family member	ABCC5	GO:0000325,GO:0001101,GO:0003674,GO:0003824,GO:0004888,GO:0005215,GO:0005575,GO:0005622,GO:0005623,GO:0005737,GO:0005773,GO:0005774,GO:0006810,GO:0006873,GO:0006875,GO:0006950,GO:0006970,GO:0007154,GO:0007165,GO:0008150,GO:0008281,GO:0009628,GO:0009651,GO:0009719,GO:0009725,GO:0009737,GO:0009738,GO:0009755,GO:0009987,GO:0010033,GO:0010118,GO:0015399,GO:0015405,GO:0016020,GO:0016462,GO:0016787,GO:…	-	-	-	-	-	-	-	-	-	-	ABC_membrane,ABC_tran
TRINITY_Unigene6668_c0_g1_i7.p2	13333.ERN15836	1.49e-221	657.0	COG1132@1|root,KOG0054@2759|Eukaryota,37PA2@33090|Viridiplantae,3G99H@35493|Streptophyta	35493|Streptophyta	Q	ABC transporter C family member	ABCC5	GO:0000325,GO:0001101,GO:0003674,GO:0003824,GO:0004888,GO:0005215,GO:0005575,GO:0005622,GO:0005623,GO:0005737,GO:0005773,GO:0005774,GO:0006810,GO:0006873,GO:0006875,GO:0006950,GO:0006970,GO:0007154,GO:0007165,GO:0008150,GO:0008281,GO:0009628,GO:0009651,GO:0009719,GO:0009725,GO:0009737,GO:0009738,GO:0009755,GO:0009987,GO:0010033,GO:0010118,GO:0015399,GO:0015405,GO:0016020,GO:0016462,GO:0016787,GO:…	-	-	-	-	-	-	-	-	-	-	ABC_membrane,ABC_tran
TRINITY_Unigene10148_c0_g1_i8.p1	2711.XP_006486983.1	7.71e-308	899.0	COG0389@1|root,KOG2093@2759|Eukaryota,37SKB@33090|Viridiplantae,3G7WE@35493|Streptophyta	35493|Streptophyta	L	Deoxycytidyl transferase involved in UnigeneA repair. Transfers a dCMP residue from dCTP to the 3'-end of a UnigeneA primer in a template-dependent reaction. May assist in the first step in the bypass of abasic lesions by the insertion of a nucleotide opposite the lesion. Required for normal induction of mutations by physical and chemical agents	-	GO:0003674,GO:0003824,GO:0003887,GO:0006139,GO:0006259,GO:0006725,GO:0006807,GO:0006950,GO:0006974,GO:0008150,GO:0008152,GO:0009058,GO:0009059,GO:0009314,GO:0009411,GO:0009416,GO:0009628,GO:0009987,GO:0010224,GO:0016740,GO:0016772,GO:0016779,GO:0018130,GO:0019438,GO:0033554,GO:0034061,GO:0034641,GO:0034645,GO:0034654,GO:0043170,GO:0044237,GO:0044238,GO:0044249,GO:0044260,GO:0044271,GO:0046483,GO:…	-	ko:K03515	ko03460,map03460	-	-	-	ko00000,ko00001,ko01000,ko03400	-	-	-	BRCT_2,IMS,IMS_C,IMS_HHH,LIG3_BRCT
TRINITY_Unigene7305_c0_g1_i23.p1	13333.ERM95536	2.93e-232	731.0	KOG4751@1|root,KOG4751@2759|Eukaryota,37R53@33090|Viridiplantae,3G7EW@35493|Streptophyta	35493|Streptophyta	L	Protein BREAST CANCER SUSCEPTIBILITY 2 homolog	-	GO:0000003,GO:0000226,GO:0000228,GO:0000278,GO:0000280,GO:0000281,GO:0000722,GO:0000723,GO:0000724,GO:0000725,GO:0000781,GO:0000784,GO:0000793,GO:0000794,GO:0000795,GO:0000800,GO:0000910,GO:0001556,GO:0001701,GO:0001824,GO:0001832,GO:0001833,GO:0002020,GO:0002376,GO:0002520,GO:0003006,GO:0003674,GO:0003676,GO:0003677,GO:0003697,GO:0003824,GO:0004402,GO:0005488,GO:0005515,GO:0005575,GO:0005622,GO:…	-	ko:K08775	ko03440,ko03460,ko05200,ko05212,ko05224,map03440,map03460,map05200,map05212,map05224	-	-	-	ko00000,ko00001,ko03036,ko03400,ko04121	-	-	-	BRCA-2_OB1,BRCA-2_helical,BRCA2
TRINITY_Unigene711_c0_g2_i2.p1	4432.XP_010269670.1	0.0	1771.0	COG0553@1|root,KOG0388@2759|Eukaryota,37P6A@33090|Viridiplantae,3GCME@35493|Streptophyta	35493|Streptophyta	L	UnigeneA helicase	-	-	3.6.4.12	ko:K11665	-	-	-	-	ko00000,ko01000,ko03036	-	-	-	DBINO,Helicase_C,SNF2_N
TRINITY_Unigene7204_c0_g1_i1.p1	218851.Aquca_015_00152.1	2.41e-283	834.0	2CD2S@1|root,2QPK8@2759|Eukaryota,37SUN@33090|Viridiplantae,3GEKM@35493|Streptophyta	35493|Streptophyta	S	Transducin WD40 repeat-like superfamily protein	-	-	-	-	-	-	-	-	-	-	-	-	COPI_C
TRINITY_Unigene7204_c0_g1_i1.p2	13333.ERM93857	0.0	1018.0	2CD2S@1|root,2QPK8@2759|Eukaryota,37SUN@33090|Viridiplantae,3GEKM@35493|Streptophyta	35493|Streptophyta	S	Transducin WD40 repeat-like superfamily protein	-	-	-	-	-	-	-	-	-	-	-	-	COPI_C
TRINITY_Unigene5325_c2_g4_i2.p1	13333.ERN16094	7.47e-189	564.0	KOG0773@1|root,KOG0773@2759|Eukaryota,37MAS@33090|Viridiplantae,3G8FZ@35493|Streptophyta	35493|Streptophyta	K	BEL1-like homeodomain protein	-	GO:0000741,GO:0001101,GO:0003674,GO:0003676,GO:0003677,GO:0003700,GO:0005488,GO:0005515,GO:0005575,GO:0005622,GO:0005623,GO:0005634,GO:0005737,GO:0006355,GO:0006996,GO:0006997,GO:0007275,GO:0008150,GO:0009314,GO:0009416,GO:0009553,GO:0009559,GO:0009561,GO:0009605,GO:0009607,GO:0009608,GO:0009610,GO:0009620,GO:0009628,GO:0009639,GO:0009719,GO:0009725,GO:0009737,GO:0009889,GO:0009987,GO:0010033,GO:…	-	-	-	-	-	-	-	-	-	-	Homeobox_KN,POX
TRINITY_Unigene472_c0_g1_i1.p2	13333.ERN15636	3.55e-191	560.0	2BR69@1|root,2QUX4@2759|Eukaryota,37RF9@33090|Viridiplantae,3GHG1@35493|Streptophyta	35493|Streptophyta	S	Dirigent proteins impart stereoselectivity on the phenoxy radical-coupling reaction, yielding optically active lignans from two molecules of coniferyl alcohol in the biosynthesis of lignans, flavonolignans, and alkaloids and thus plays a central role in plant secondary metabolism	-	-	-	-	-	-	-	-	-	-	-	-	AT_hook,Dirigent
TRINITY_Unigene6265_c0_g1_i4.p1	2711.XP_006480194.1	8.31e-104	369.0	COG0515@1|root,KOG0192@2759|Eukaryota,37HID@33090|Viridiplantae,3G7DX@35493|Streptophyta	35493|Streptophyta	T	protein tyrosine kinase	-	GO:0001666,GO:0003674,GO:0003824,GO:0004672,GO:0004674,GO:0004712,GO:0005575,GO:0005622,GO:0005623,GO:0005737,GO:0005783,GO:0005789,GO:0006082,GO:0006464,GO:0006468,GO:0006629,GO:0006720,GO:0006721,GO:0006793,GO:0006796,GO:0006807,GO:0006950,GO:0007154,GO:0007165,GO:0008150,GO:0008152,GO:0008299,GO:0008610,GO:0009058,GO:0009628,GO:0009685,GO:0009686,GO:0009719,GO:0009723,GO:0009725,GO:0009743,GO:…	2.7.11.25	ko:K04422	ko04010,map04010	-	-	-	ko00000,ko00001,ko01000,ko01001	-	-	-	PB1,Pkinase_Tyr
TRINITY_Unigene6291_c0_g1_i1.p1	3988.XP_002534495.1	1.24e-57	228.0	KOG1878@1|root,KOG1878@2759|Eukaryota,37KDG@33090|Viridiplantae,3GE3W@35493|Streptophyta,4JJM6@91835|fabids	35493|Streptophyta	K	SANT SWI3, ADA2, N-CoR and TFIIIB'' UnigeneA-binding domains	-	GO:0000122,GO:0000226,GO:0000228,GO:0000785,GO:0000790,GO:0000981,GO:0001067,GO:0001085,GO:0001102,GO:0001932,GO:0001933,GO:0003674,GO:0003676,GO:0003677,GO:0003700,GO:0003712,GO:0003714,GO:0005102,GO:0005488,GO:0005515,GO:0005575,GO:0005622,GO:0005623,GO:0005634,GO:0005654,GO:0005694,GO:0005737,GO:0005819,GO:0005829,GO:0005856,GO:0005874,GO:0005876,GO:0006109,GO:0006110,GO:0006139,GO:0006140,GO:…	-	ko:K04650	ko01522,ko04919,ko05202,map01522,map04919,map05202	-	-	-	ko00000,ko00001,ko01009	-	-	-	Myb_UnigeneA-binding
TRINITY_Unigene6166_c0_g1_i34.p1	3649.evm.model.supercontig_55.69	1.33e-118	360.0	COG0807@1|root,KOG1284@2759|Eukaryota,37KWS@33090|Viridiplantae,3GB0Y@35493|Streptophyta,3HSPX@3699|Brassicales	35493|Streptophyta	H	GTP cyclohydrolase II	RIBA2	GO:0003674,GO:0003824,GO:0003933,GO:0003935,GO:0005575,GO:0005622,GO:0005623,GO:0005737,GO:0006766,GO:0006767,GO:0006771,GO:0006807,GO:0008150,GO:0008152,GO:0008686,GO:0009058,GO:0009110,GO:0009231,GO:0009507,GO:0009532,GO:0009536,GO:0009570,GO:0009987,GO:0016020,GO:0016787,GO:0016810,GO:0016814,GO:0016829,GO:0016830,GO:0017144,GO:0018130,GO:0019238,GO:0034641,GO:0042364,GO:0042726,GO:0042727,GO:…	3.5.4.25,4.1.99.12	ko:K14652	ko00740,ko00790,ko01100,ko01110,map00740,map00790,map01100,map01110	M00125,M00840	R00425,R07281	RC00293,RC01792,RC01815,RC02504	ko00000,ko00001,ko00002,ko01000	-	-	-	DHBP_synthase,GTP_cyclohydro2
TRINITY_Unigene45_c1_g1_i3.p2	4432.XP_010245606.1	2.38e-112	332.0	28IF7@1|root,2QQS1@2759|Eukaryota,37JMY@33090|Viridiplantae,3GG2C@35493|Streptophyta	35493|Streptophyta	F	Kinase that can phosphorylate various inositol polyphosphate such as Ins(3,4,5,6)P4 or Ins(1,3,4)P3	-	GO:0000003,GO:0003006,GO:0003674,GO:0003824,GO:0005575,GO:0005622,GO:0005623,GO:0005634,GO:0005737,GO:0006793,GO:0006796,GO:0006950,GO:0007275,GO:0008150,GO:0008152,GO:0009611,GO:0009791,GO:0009987,GO:0010154,GO:0010214,GO:0016301,GO:0016310,GO:0016740,GO:0016772,GO:0016773,GO:0022414,GO:0032501,GO:0032502,GO:0043226,GO:0043227,GO:0043229,GO:0043231,GO:0044237,GO:0044424,GO:0044464,GO:0047325,GO:…	2.7.1.134,2.7.1.159	ko:K00913	ko00562,ko01100,ko04070,map00562,map01100,map04070	M00132	R03428,R03429,R03479	RC00002,RC00078	ko00000,ko00001,ko00002,ko01000	-	-	-	Ins134_P3_kin
TRINITY_Unigene16303_c0_g2_i3.p1	4432.XP_010265649.1	9.4e-215	636.0	KOG4197@1|root,KOG4197@2759|Eukaryota,37NDI@33090|Viridiplantae,3G81M@35493|Streptophyta	35493|Streptophyta	S	Pentatricopeptide repeat-containing protein At1g79490	-	GO:0003674,GO:0003676,GO:0003723,GO:0003824,GO:0004518,GO:0004519,GO:0005488,GO:0005575,GO:0005622,GO:0005623,GO:0005737,GO:0005739,GO:0006139,GO:0006725,GO:0006807,GO:0008150,GO:0008152,GO:0009451,GO:0009987,GO:0016070,GO:0016787,GO:0016788,GO:0034641,GO:0043170,GO:0043226,GO:0043227,GO:0043229,GO:0043231,GO:0043412,GO:0044237,GO:0044238,GO:0044424,GO:0044444,GO:0044464,GO:0046483,GO:0071704,GO:…	-	-	-	-	-	-	-	-	-	-	PPR,PPR_2,PPR_3
TRINITY_Unigene6183_c0_g1_i5.p1	13333.ERM97651	7.76e-301	887.0	COG0470@1|root,KOG0989@2759|Eukaryota,37S10@33090|Viridiplantae,3GCRI@35493|Streptophyta	35493|Streptophyta	L	STICHEL-like 3	-	GO:0005575,GO:0005622,GO:0005623,GO:0005634,GO:0005657,GO:0005663,GO:0005694,GO:0005886,GO:0006139,GO:0006259,GO:0006260,GO:0006261,GO:0006281,GO:0006725,GO:0006807,GO:0006950,GO:0006974,GO:0008150,GO:0008152,GO:0009058,GO:0009059,GO:0009987,GO:0016020,GO:0032991,GO:0033554,GO:0034641,GO:0034645,GO:0043170,GO:0043226,GO:0043227,GO:0043228,GO:0043229,GO:0043231,GO:0043232,GO:0044237,GO:0044238,GO:…	-	-	-	-	-	-	-	-	-	-	UnigeneA_pol3_delta2,UnigeneA_pol3_gamma3
TRINITY_Unigene14588_c0_g3_i7.p1	3983.cassava4.1_001497m	2.95e-134	436.0	28N0T@1|root,2QUJN@2759|Eukaryota,37ISP@33090|Viridiplantae,3GCIJ@35493|Streptophyta,4JEPY@91835|fabids	35493|Streptophyta	A	Filamin-type immunoglobulin domains	-	-	-	-	-	-	-	-	-	-	-	-	Filamin,RRM_1
TRINITY_Unigene6059_c0_g1_i1.p1	42345.XP_008786066.1	2.13e-120	383.0	KOG0117@1|root,KOG0117@2759|Eukaryota,37JAH@33090|Viridiplantae,3GGF7@35493|Streptophyta,3KY0S@4447|Liliopsida	35493|Streptophyta	A	RNA recognition motif	-	-	-	-	-	-	-	-	-	-	-	-	RRM_1
TRINITY_Unigene3611_c0_g1_i3.p2	57918.XP_004302405.1	3.73e-55	204.0	28IK4@1|root,2QQX0@2759|Eukaryota,37KRN@33090|Viridiplantae,3GC60@35493|Streptophyta,4JDSS@91835|fabids	35493|Streptophyta	S	PWWP domain	-	-	2.1.1.37	ko:K17398	ko00270,ko01100,ko05206,map00270,map01100,map05206	M00035	R04858	RC00003,RC00332	ko00000,ko00001,ko00002,ko01000,ko03032,ko03036	-	-	-	PWWP
TRINITY_Unigene4807_c0_g1_i23.p1	4432.XP_010243944.1	0.0	1300.0	KOG1525@1|root,KOG1525@2759|Eukaryota,37KXZ@33090|Viridiplantae,3G77Y@35493|Streptophyta	35493|Streptophyta	D	Sister chromatid cohesion protein PDS5 homolog	-	-	-	ko:K11267	-	-	-	-	ko00000,ko03036	-	-	-	-
TRINITY_Unigene43_c0_g2_i19.p1	13333.ERN11006	3.32e-300	866.0	KOG0082@1|root,KOG0082@2759|Eukaryota,37HMY@33090|Viridiplantae,3GCNX@35493|Streptophyta	35493|Streptophyta	DT	guanine nucleotide-binding protein	-	-	-	ko:K04630	ko04015,ko04022,ko04024,ko04062,ko04071,ko04261,ko04360,ko04371,ko04540,ko04611,ko04670,ko04713,ko04723,ko04724,ko04725,ko04726,ko04727,ko04728,ko04730,ko04914,ko04915,ko04916,ko04921,ko04923,ko04924,ko04926,ko04934,ko04971,ko05012,ko05030,ko05032,ko05034,ko05133,ko05142,ko05145,ko05200,map04015,map04022,map04024,map04062,map04071,map04261,map04360,map04371,map04540,map04611,map04670,map04713,map…	M00695	-	-	ko00000,ko00001,ko00002,ko04031,ko04147	-	-	-	G-alpha
TRINITY_Unigene25744_c0_g1_i18.p1	4432.XP_010274700.1	0.0	1119.0	COG0515@1|root,KOG0192@2759|Eukaryota,37JYB@33090|Viridiplantae,3G8KY@35493|Streptophyta	35493|Streptophyta	T	serine threonine-protein kinase	-	GO:0001666,GO:0003674,GO:0003824,GO:0004672,GO:0004674,GO:0004712,GO:0005575,GO:0005622,GO:0005623,GO:0005634,GO:0005737,GO:0005783,GO:0005789,GO:0006082,GO:0006464,GO:0006468,GO:0006629,GO:0006720,GO:0006721,GO:0006793,GO:0006796,GO:0006807,GO:0006950,GO:0006970,GO:0007154,GO:0007165,GO:0008150,GO:0008152,GO:0008299,GO:0008610,GO:0009058,GO:0009628,GO:0009651,GO:0009685,GO:0009686,GO:0009719,GO:…	-	-	-	-	-	-	-	-	-	-	EDR1,Pkinase_Tyr
TRINITY_Unigene8067_c0_g1_i1.p1	13333.ERN08535	4.47e-94	303.0	28NYQ@1|root,2QVJ6@2759|Eukaryota,37QFD@33090|Viridiplantae,3G9KZ@35493|Streptophyta	35493|Streptophyta	K	Transcription factor	-	GO:0000976,GO:0000977,GO:0000978,GO:0000987,GO:0001012,GO:0001067,GO:0003674,GO:0003676,GO:0003677,GO:0003690,GO:0003700,GO:0005488,GO:0006355,GO:0008150,GO:0009889,GO:0010468,GO:0010556,GO:0019219,GO:0019222,GO:0031323,GO:0031326,GO:0043565,GO:0044212,GO:0050789,GO:0050794,GO:0051171,GO:0051252,GO:0060255,GO:0065007,GO:0080090,GO:0097159,GO:0140110,GO:1901363,GO:1903506,GO:1990837,GO:2000112,GO:…	-	-	-	-	-	-	-	-	-	-	TCP
TRINITY_Unigene640_c0_g1_i6.p1	13333.ERN01475	0.0	2244.0	COG5307@1|root,KOG0928@2759|Eukaryota,37Q2Z@33090|Viridiplantae,3G7CR@35493|Streptophyta	35493|Streptophyta	U	ARF guanine-nucleotide exchange factor GNOM-like	-	GO:0000003,GO:0000278,GO:0000281,GO:0000578,GO:0000902,GO:0000910,GO:0000911,GO:0001736,GO:0001738,GO:0002009,GO:0003006,GO:0003674,GO:0005085,GO:0005086,GO:0005488,GO:0005515,GO:0005575,GO:0005622,GO:0005623,GO:0005737,GO:0005768,GO:0005794,GO:0005802,GO:0005829,GO:0005886,GO:0006810,GO:0006897,GO:0007049,GO:0007155,GO:0007164,GO:0007275,GO:0007389,GO:0008150,GO:0009605,GO:0009606,GO:0009653,GO:…	-	ko:K18443	ko04144,map04144	-	-	-	ko00000,ko00001,ko04131	-	-	-	Sec7,Sec7_N
TRINITY_Unigene2686_c0_g1_i13.p1	4432.XP_010262342.1	0.0	1037.0	COG0055@1|root,KOG1246@2759|Eukaryota,37NW7@33090|Viridiplantae,3GAVP@35493|Streptophyta	35493|Streptophyta	K	lysine-specific demethylase	-	GO:0000003,GO:0000976,GO:0001067,GO:0003006,GO:0003674,GO:0003676,GO:0003677,GO:0003690,GO:0003700,GO:0003824,GO:0005488,GO:0005506,GO:0005575,GO:0005622,GO:0005623,GO:0005634,GO:0006139,GO:0006259,GO:0006325,GO:0006355,GO:0006464,GO:0006479,GO:0006482,GO:0006725,GO:0006807,GO:0006996,GO:0007275,GO:0008150,GO:0008152,GO:0008168,GO:0008198,GO:0008213,GO:0008214,GO:0008276,GO:0009314,GO:0009416,GO:…	-	ko:K11446	-	-	-	-	ko00000,ko01000,ko01009,ko03036	-	-	-	FYRC,FYRN,JmjC,JmjN,zf-C5HC2
TRINITY_Unigene19406_c0_g1_i17.p1	3218.PP1S104_102V6.1	0.0	1395.0	KOG1020@1|root,KOG1020@2759|Eukaryota,37IYX@33090|Viridiplantae,3GBSW@35493|Streptophyta	35493|Streptophyta	K	Sister chromatid cohesion protein	-	GO:0000003,GO:0000070,GO:0000122,GO:0000278,GO:0000280,GO:0000428,GO:0000819,GO:0001654,GO:0001655,GO:0001656,GO:0001822,GO:0003006,GO:0003007,GO:0003008,GO:0003151,GO:0003674,GO:0005488,GO:0005515,GO:0005575,GO:0005622,GO:0005623,GO:0005634,GO:0005654,GO:0006355,GO:0006357,GO:0006950,GO:0006974,GO:0006996,GO:0007049,GO:0007059,GO:0007062,GO:0007064,GO:0007135,GO:0007275,GO:0007399,GO:0007417,GO:…	-	ko:K06672	ko04111,map04111	-	-	-	ko00000,ko00001,ko03036	-	-	-	Cohesin_HEAT,Nipped-B_C,PHD
TRINITY_Unigene4218_c0_g1_i37.p1	2711.XP_006491807.1	3.45e-180	583.0	KOG4197@1|root,KOG4197@2759|Eukaryota,37HND@33090|Viridiplantae,3GFYI@35493|Streptophyta	35493|Streptophyta	J	Pentatricopeptide repeat-containing protein At3g18110	-	GO:0000003,GO:0003006,GO:0003674,GO:0003676,GO:0003723,GO:0003824,GO:0004518,GO:0004519,GO:0005488,GO:0005575,GO:0005622,GO:0005623,GO:0006139,GO:0006725,GO:0006807,GO:0007275,GO:0008150,GO:0008152,GO:0009451,GO:0009790,GO:0009791,GO:0009793,GO:0009987,GO:0010154,GO:0016070,GO:0016787,GO:0016788,GO:0022414,GO:0032501,GO:0032502,GO:0034641,GO:0043170,GO:0043226,GO:0043227,GO:0043229,GO:0043231,GO:…	-	ko:K17964	-	-	-	-	ko00000,ko03029	-	-	-	PPR,PPR_2,PPR_3
TRINITY_Unigene1646_c0_g1_i7.p1	3218.PP1S11_19V6.1	0.0	1436.0	COG1643@1|root,KOG0920@2759|Eukaryota,37T9A@33090|Viridiplantae,3GPA5@35493|Streptophyta	35493|Streptophyta	A	Helicase associated domain (HA2) Add an annotation	-	-	3.6.4.13	ko:K13026	-	-	-	-	ko00000,ko01000	-	-	-	HA2,Helicase_C,OB_NTP_bind
TRINITY_Unigene53959_c0_g1_i1.p1	13333.ERN11719	8.63e-61	229.0	28IBX@1|root,2QQNG@2759|Eukaryota,37I4Z@33090|Viridiplantae,3G7V8@35493|Streptophyta	35493|Streptophyta	S	BEST Arabidopsis thaliana protein match is nucleolar protein	-	-	-	-	-	-	-	-	-	-	-	-	-
TRINITY_Unigene53959_c0_g1_i1.p2	29760.VIT_08s0007g07920.t01	2.46e-123	378.0	28IBX@1|root,2QQNG@2759|Eukaryota,37I4Z@33090|Viridiplantae,3G7V8@35493|Streptophyta	35493|Streptophyta	S	BEST Arabidopsis thaliana protein match is nucleolar protein	-	-	-	-	-	-	-	-	-	-	-	-	-
TRINITY_Unigene14796_c0_g1_i9.p1	4641.GSMUA_Achr8P28940_001	7.96e-74	241.0	KOG1947@1|root,KOG1947@2759|Eukaryota,37Q26@33090|Viridiplantae,3GBPR@35493|Streptophyta,3KUHD@4447|Liliopsida	35493|Streptophyta	S	Leucine Rich repeat	-	-	-	ko:K10268	-	-	-	-	ko00000,ko04121	-	-	-	LRR_6
TRINITY_Unigene1076_c0_g1_i19.p2	4432.XP_010256505.1	4.79e-53	191.0	KOG2400@1|root,KOG2400@2759|Eukaryota,37SYR@33090|Viridiplantae,3GH4V@35493|Streptophyta	35493|Streptophyta	V	nuclear protein	-	-	-	ko:K17602	-	-	-	-	ko00000,ko01009	-	-	-	-
TRINITY_Unigene18161_c0_g1_i1.p1	3218.PP1S59_66V6.1	2.36e-282	825.0	KOG1033@1|root,KOG1033@2759|Eukaryota,37N6B@33090|Viridiplantae,3G93A@35493|Streptophyta	35493|Streptophyta	J	SPA1-related	-	GO:0000151,GO:0003674,GO:0005488,GO:0005515,GO:0005575,GO:0005622,GO:0005623,GO:0008150,GO:0009314,GO:0009416,GO:0009628,GO:0009637,GO:0031461,GO:0032991,GO:0042802,GO:0044424,GO:0044464,GO:0050896,GO:0080008,GO:1902494,GO:1990234	2.3.2.27	ko:K10143	ko04115,ko04120,ko04712,map04115,map04120,map04712	-	-	-	ko00000,ko00001,ko01000,ko04121	-	-	-	Pkinase,WD40
TRINITY_Unigene2770_c0_g1_i1.p1	13333.ERN14582	0.0	1721.0	COG2183@1|root,KOG1856@2759|Eukaryota,37N6D@33090|Viridiplantae,3GB8T@35493|Streptophyta	35493|Streptophyta	K	Transcription elongation factor that enhances transcription elongation by RNA polymerase II (RNAPII)	-	GO:0000003,GO:0000018,GO:0000785,GO:0000988,GO:0000990,GO:0000991,GO:0002637,GO:0002682,GO:0002694,GO:0002697,GO:0002700,GO:0002703,GO:0002706,GO:0002712,GO:0002819,GO:0002822,GO:0002889,GO:0003006,GO:0003674,GO:0003682,GO:0003700,GO:0005488,GO:0005515,GO:0005575,GO:0005622,GO:0005623,GO:0005634,GO:0005654,GO:0005694,GO:0005737,GO:0005829,GO:0005911,GO:0006139,GO:0006325,GO:0006338,GO:0006342,GO:…	-	ko:K11292	-	-	-	-	ko00000,ko03021,ko03036	-	-	-	DLD,HHH_7,HTH_44,SH2_2,SPT6_acidic,YqgF
TRINITY_Unigene5728_c0_g1_i29.p1	4432.XP_010261435.1	0.0	1031.0	28JK8@1|root,2QRZF@2759|Eukaryota,37R8U@33090|Viridiplantae,3G7IR@35493|Streptophyta	35493|Streptophyta	S	Glycosyl transferase family 1 protein	-	-	-	-	-	-	-	-	-	-	-	-	Glyco_trans_1_4,Glycos_transf_1
TRINITY_Unigene326_c1_g2_i4.p1	29760.VIT_08s0007g05260.t01	0.0	2645.0	COG0069@1|root,KOG0399@2759|Eukaryota,37N8R@33090|Viridiplantae,3GE46@35493|Streptophyta	35493|Streptophyta	E	Ferredoxin-dependent glutamate synthase	GLU1	GO:0003674,GO:0003824,GO:0005488,GO:0005515,GO:0005575,GO:0005576,GO:0005622,GO:0005623,GO:0005737,GO:0005739,GO:0005759,GO:0006082,GO:0006520,GO:0006536,GO:0006537,GO:0006541,GO:0006807,GO:0008150,GO:0008152,GO:0008652,GO:0009058,GO:0009064,GO:0009084,GO:0009314,GO:0009416,GO:0009507,GO:0009526,GO:0009532,GO:0009536,GO:0009570,GO:0009628,GO:0009743,GO:0009744,GO:0009853,GO:0009941,GO:0009987,GO:…	1.4.7.1	ko:K00284	ko00630,ko00910,ko01120,map00630,map00910,map01120	-	R00021,R10086	RC00006,RC00010	ko00000,ko00001,ko01000	-	-	-	GATase_2,GXGXG,Glu_syn_central,Glu_synthase
TRINITY_Unigene5717_c0_g1_i6.p1	3218.PP1S119_72V6.1	0.0	1390.0	KOG1987@1|root,KOG1987@2759|Eukaryota,37P14@33090|Viridiplantae,3G7J4@35493|Streptophyta	35493|Streptophyta	D	meprin and TRAF homology	-	GO:0001101,GO:0003674,GO:0003824,GO:0004843,GO:0005575,GO:0005622,GO:0005623,GO:0005634,GO:0005737,GO:0005829,GO:0005911,GO:0006508,GO:0006807,GO:0007154,GO:0007165,GO:0008150,GO:0008152,GO:0008233,GO:0008234,GO:0009506,GO:0009719,GO:0009725,GO:0009753,GO:0009755,GO:0009867,GO:0009987,GO:0010033,GO:0016787,GO:0019538,GO:0019783,GO:0023052,GO:0030054,GO:0032870,GO:0036459,GO:0042221,GO:0043170,GO:…	-	-	-	-	-	-	-	-	-	-	FancD2,MATH
TRINITY_Unigene5717_c0_g1_i6.p2	3218.PP1S119_72V6.1	1.62e-175	550.0	KOG1987@1|root,KOG1987@2759|Eukaryota,37P14@33090|Viridiplantae,3G7J4@35493|Streptophyta	35493|Streptophyta	D	meprin and TRAF homology	-	GO:0001101,GO:0003674,GO:0003824,GO:0004843,GO:0005575,GO:0005622,GO:0005623,GO:0005634,GO:0005737,GO:0005829,GO:0005911,GO:0006508,GO:0006807,GO:0007154,GO:0007165,GO:0008150,GO:0008152,GO:0008233,GO:0008234,GO:0009506,GO:0009719,GO:0009725,GO:0009753,GO:0009755,GO:0009867,GO:0009987,GO:0010033,GO:0016787,GO:0019538,GO:0019783,GO:0023052,GO:0030054,GO:0032870,GO:0036459,GO:0042221,GO:0043170,GO:…	-	-	-	-	-	-	-	-	-	-	FancD2,MATH
TRINITY_Unigene1964_c0_g1_i10.p1	13333.ERN17623	0.0	1182.0	COG2940@1|root,KOG1721@1|root,KOG1082@2759|Eukaryota,KOG1721@2759|Eukaryota,37J1G@33090|Viridiplantae,3G788@35493|Streptophyta	35493|Streptophyta	B	Histone-lysine n-methyltransferase	-	GO:0003674,GO:0003676,GO:0003677,GO:0003700,GO:0003824,GO:0005488,GO:0006325,GO:0006338,GO:0006342,GO:0006355,GO:0006464,GO:0006479,GO:0006807,GO:0006996,GO:0008150,GO:0008152,GO:0008168,GO:0008170,GO:0008213,GO:0008276,GO:0008757,GO:0009889,GO:0009890,GO:0009892,GO:0009987,GO:0010468,GO:0010556,GO:0010558,GO:0010605,GO:0010629,GO:0016043,GO:0016278,GO:0016279,GO:0016458,GO:0016569,GO:0016570,GO:…	2.1.1.43	ko:K11419,ko:K11420	ko00310,ko04211,map00310,map04211	-	R03875,R03938,R04866,R04867	RC00003,RC00060,RC00181,RC00496	ko00000,ko00001,ko01000,ko03036	-	-	-	Pre-SET,SET,zf-TRM13_CCCH
TRINITY_Unigene1825_c0_g1_i19.p1	13333.ERN17697	0.0	1032.0	COG0520@1|root,KOG2142@2759|Eukaryota,37PXD@33090|Viridiplantae,3G9N6@35493|Streptophyta	35493|Streptophyta	H	superfamily protein	-	-	2.8.1.9	ko:K15631	ko00790,map00790	-	R11583	-	ko00000,ko00001,ko01000	-	-	-	-
TRINITY_Unigene11747_c0_g1_i1.p1	4432.XP_010267110.1	0.0	1563.0	KOG1240@1|root,KOG1240@2759|Eukaryota,37QG3@33090|Viridiplantae,3GA56@35493|Streptophyta	35493|Streptophyta	T	Phosphoinositide 3-kinase regulatory subunit	-	GO:0000003,GO:0000011,GO:0000151,GO:0003674,GO:0003824,GO:0004672,GO:0004674,GO:0005488,GO:0005515,GO:0005575,GO:0005622,GO:0005623,GO:0005634,GO:0005635,GO:0005643,GO:0005737,GO:0005768,GO:0005770,GO:0005942,GO:0006355,GO:0006357,GO:0006464,GO:0006468,GO:0006605,GO:0006623,GO:0006793,GO:0006796,GO:0006807,GO:0006810,GO:0006886,GO:0006914,GO:0006996,GO:0007033,GO:0007034,GO:0007154,GO:0007165,GO:…	2.7.11.1	ko:K08333	ko04136,ko04138,ko04140,ko04371,map04136,map04138,map04140,map04371	-	-	-	ko00000,ko00001,ko01000,ko01001,ko04131	-	-	-	HEAT,Pkinase,WD40
TRINITY_Unigene16217_c0_g1_i9.p1	13333.ERN01930	3.57e-296	878.0	KOG1786@1|root,KOG1786@2759|Eukaryota,37KY7@33090|Viridiplantae,3G9SS@35493|Streptophyta	35493|Streptophyta	TU	Inactive serine threonine-protein kinase	-	GO:0000151,GO:0002376,GO:0005575,GO:0005622,GO:0005623,GO:0006605,GO:0006623,GO:0006810,GO:0006886,GO:0006950,GO:0006952,GO:0006955,GO:0007034,GO:0008104,GO:0008150,GO:0009605,GO:0009607,GO:0009617,GO:0009814,GO:0009816,GO:0015031,GO:0015833,GO:0031461,GO:0032991,GO:0033036,GO:0033365,GO:0034613,GO:0042742,GO:0042886,GO:0043207,GO:0044424,GO:0044464,GO:0045087,GO:0045184,GO:0046907,GO:0050896,GO:…	-	ko:K17601	-	-	-	-	ko00000,ko01009	-	-	-	Beach,Pkinase,WD40
TRINITY_Unigene16217_c0_g1_i9.p2	2711.XP_006488755.1	1.2e-255	761.0	KOG1786@1|root,KOG1786@2759|Eukaryota,37KY7@33090|Viridiplantae,3G9SS@35493|Streptophyta	35493|Streptophyta	TU	Inactive serine threonine-protein kinase	-	GO:0000151,GO:0002376,GO:0005575,GO:0005622,GO:0005623,GO:0006605,GO:0006623,GO:0006810,GO:0006886,GO:0006950,GO:0006952,GO:0006955,GO:0007034,GO:0008104,GO:0008150,GO:0009605,GO:0009607,GO:0009617,GO:0009814,GO:0009816,GO:0015031,GO:0015833,GO:0031461,GO:0032991,GO:0033036,GO:0033365,GO:0034613,GO:0042742,GO:0042886,GO:0043207,GO:0044424,GO:0044464,GO:0045087,GO:0045184,GO:0046907,GO:0050896,GO:…	-	ko:K17601	-	-	-	-	ko00000,ko01009	-	-	-	Beach,Pkinase,WD40
TRINITY_Unigene3110_c0_g1_i52.p1	13333.ERN11378	4.05e-10	69.7	KOG2416@1|root,KOG2416@2759|Eukaryota,37KXW@33090|Viridiplantae,3GF8I@35493|Streptophyta	35493|Streptophyta	B	Apoptotic chromatin condensation inducer in the	-	GO:0002262,GO:0002376,GO:0002520,GO:0002682,GO:0002684,GO:0002761,GO:0002763,GO:0005575,GO:0005622,GO:0005623,GO:0005634,GO:0005654,GO:0005730,GO:0005737,GO:0005829,GO:0005886,GO:0006323,GO:0006915,GO:0006921,GO:0006996,GO:0007275,GO:0008150,GO:0008219,GO:0009892,GO:0009987,GO:0010468,GO:0010605,GO:0010629,GO:0010941,GO:0010942,GO:0012501,GO:0016020,GO:0016043,GO:0016604,GO:0016607,GO:0019219,GO:…	-	ko:K12875,ko:K15559	ko03013,ko03015,ko03040,map03013,map03015,map03040	M00430	-	-	ko00000,ko00001,ko00002,ko03019,ko03021,ko03041	-	-	-	RSB_motif,SAP
TRINITY_Unigene113788_c0_g1_i1.p1	3218.PP1S34_101V6.1	1.62e-167	526.0	COG5059@1|root,KOG0239@2759|Eukaryota,37KAM@33090|Viridiplantae,3G8QJ@35493|Streptophyta	35493|Streptophyta	Z	Belongs to the TRAFAC class myosin-kinesin ATPase superfamily. Kinesin family	-	GO:0003674,GO:0003774,GO:0003777,GO:0003779,GO:0003824,GO:0005488,GO:0005515,GO:0005575,GO:0005622,GO:0005623,GO:0005856,GO:0005871,GO:0005875,GO:0006810,GO:0006928,GO:0007017,GO:0007018,GO:0007097,GO:0008017,GO:0008092,GO:0008150,GO:0008569,GO:0009987,GO:0015629,GO:0015630,GO:0015631,GO:0016462,GO:0016787,GO:0016817,GO:0016818,GO:0016887,GO:0017111,GO:0031534,GO:0032991,GO:0042623,GO:0043226,GO:…	-	ko:K10406	-	-	-	-	ko00000,ko04812	-	-	-	CH,Kinesin,Microtub_bd
TRINITY_Unigene113788_c0_g1_i1.p2	4432.XP_010243529.1	5.48e-134	423.0	COG5059@1|root,KOG0239@2759|Eukaryota,37MG0@33090|Viridiplantae,3G9BN@35493|Streptophyta	35493|Streptophyta	Z	Belongs to the TRAFAC class myosin-kinesin ATPase superfamily. Kinesin family	-	GO:0003674,GO:0003774,GO:0003777,GO:0003824,GO:0005575,GO:0005622,GO:0005623,GO:0005856,GO:0005871,GO:0005875,GO:0006928,GO:0007017,GO:0007018,GO:0008150,GO:0009987,GO:0015630,GO:0016462,GO:0016787,GO:0016817,GO:0016818,GO:0016887,GO:0017111,GO:0032991,GO:0043226,GO:0043228,GO:0043229,GO:0043232,GO:0044422,GO:0044424,GO:0044430,GO:0044446,GO:0044464	-	ko:K10406	-	-	-	-	ko00000,ko04812	-	-	-	CH,Kinesin,Microtub_bd
TRINITY_Unigene7147_c0_g1_i14.p1	29760.VIT_08s0007g04630.t01	0.0	1122.0	KOG2032@1|root,KOG2032@2759|Eukaryota,37KMN@33090|Viridiplantae,3GDZ4@35493|Streptophyta	35493|Streptophyta	S	Protein SHOOT GRAVITROPISM	-	-	-	-	-	-	-	-	-	-	-	-	Cnd1
TRINITY_Unigene7147_c0_g1_i14.p2	4432.XP_010267296.1	9.24e-241	720.0	KOG2032@1|root,KOG2032@2759|Eukaryota,37KMN@33090|Viridiplantae,3GDZ4@35493|Streptophyta	35493|Streptophyta	S	Protein SHOOT GRAVITROPISM	-	GO:0000325,GO:0005575,GO:0005622,GO:0005623,GO:0005737,GO:0005773,GO:0005774,GO:0006996,GO:0008150,GO:0009605,GO:0009606,GO:0009628,GO:0009629,GO:0009630,GO:0009657,GO:0009660,GO:0009705,GO:0009959,GO:0009987,GO:0016020,GO:0016043,GO:0031090,GO:0043226,GO:0043227,GO:0043229,GO:0043231,GO:0044422,GO:0044424,GO:0044437,GO:0044444,GO:0044446,GO:0044464,GO:0050896,GO:0071840,GO:0098588,GO:0098805	-	-	-	-	-	-	-	-	-	-	Cnd1
TRINITY_Unigene7147_c0_g1_i14.p3	3750.XP_008359624.1	8.64e-65	204.0	KOG2032@1|root,KOG2032@2759|Eukaryota,37KMN@33090|Viridiplantae	33090|Viridiplantae	S	Protein SHOOT GRAVITROPISM	-	-	-	-	-	-	-	-	-	-	-	-	Cnd1
TRINITY_Unigene1650_c0_g1_i8.p1	3750.XP_008349982.1	6.41e-224	658.0	KOG0283@1|root,KOG0283@2759|Eukaryota,37IP9@33090|Viridiplantae,3GEMV@35493|Streptophyta,4JDHW@91835|fabids	35493|Streptophyta	S	WD repeat-containing protein	-	GO:0005575,GO:0005622,GO:0005623,GO:0005737,GO:0005768,GO:0005794,GO:0005802,GO:0005829,GO:0010008,GO:0012505,GO:0016020,GO:0031090,GO:0031410,GO:0031982,GO:0031984,GO:0043226,GO:0043227,GO:0043229,GO:0043231,GO:0044422,GO:0044424,GO:0044431,GO:0044433,GO:0044440,GO:0044444,GO:0044446,GO:0044464,GO:0048471,GO:0097708,GO:0098588,GO:0098791,GO:0098805	-	ko:K20241	-	-	-	-	ko00000,ko04131	-	-	-	WD40
TRINITY_Unigene1650_c0_g1_i8.p2	13333.ERM95719	3.7e-241	665.0	KOG0660@1|root,KOG0660@2759|Eukaryota,37I3U@33090|Viridiplantae,3G736@35493|Streptophyta	35493|Streptophyta	T	mitogen-activated protein kinase	MPK11	GO:0000003,GO:0000165,GO:0000226,GO:0000278,GO:0000280,GO:0000281,GO:0000910,GO:0000911,GO:0001101,GO:0002376,GO:0003674,GO:0003824,GO:0004672,GO:0004674,GO:0004707,GO:0005575,GO:0005622,GO:0005623,GO:0005634,GO:0005737,GO:0005829,GO:0005856,GO:0006464,GO:0006468,GO:0006793,GO:0006796,GO:0006807,GO:0006950,GO:0006952,GO:0006955,GO:0006970,GO:0006971,GO:0006972,GO:0006996,GO:0007010,GO:0007017,GO:…	2.7.11.24	ko:K04371,ko:K04464,ko:K20600	ko01521,ko01522,ko01524,ko04010,ko04011,ko04012,ko04013,ko04014,ko04015,ko04016,ko04022,ko04024,ko04062,ko04066,ko04068,ko04071,ko04072,ko04114,ko04138,ko04139,ko04140,ko04150,ko04151,ko04210,ko04214,ko04218,ko04261,ko04270,ko04320,ko04350,ko04360,ko04370,ko04371,ko04380,ko04510,ko04520,ko04540,ko04550,ko04611,ko04620,ko04621,ko04650,ko04657,ko04658,ko04659,ko04660,ko04662,ko04664,ko04666,ko04668…	M00687,M00690	-	-	ko00000,ko00001,ko00002,ko01000,ko01001,ko03036,ko04147	-	-	-	Pkinase
TRINITY_Unigene47468_c0_g1_i3.p1	13333.ERN17266	0.0	1693.0	COG1643@1|root,KOG1812@1|root,KOG0922@2759|Eukaryota,KOG1812@2759|Eukaryota,37M4N@33090|Viridiplantae,3GGDJ@35493|Streptophyta	35493|Streptophyta	A	protein At4g01020, chloroplastic	-	-	3.6.4.13	ko:K12818	ko03040,map03040	-	-	-	ko00000,ko00001,ko01000,ko03041	-	-	-	DEAD,HA2,Helicase_C,IBR,OB_NTP_bind
TRINITY_Unigene12226_c0_g1_i12.p1	57918.XP_004301131.1	1.19e-157	509.0	COG4886@1|root,2QQCM@2759|Eukaryota,37SW5@33090|Viridiplantae,3G73R@35493|Streptophyta,4JIEF@91835|fabids	35493|Streptophyta	T	Belongs to the protein kinase superfamily. Ser Thr protein kinase family	-	GO:0002215,GO:0005575,GO:0005622,GO:0005623,GO:0005737,GO:0005739,GO:0005886,GO:0006950,GO:0006952,GO:0007275,GO:0008150,GO:0009791,GO:0009825,GO:0009845,GO:0009987,GO:0016020,GO:0016049,GO:0032501,GO:0032502,GO:0040007,GO:0043226,GO:0043227,GO:0043229,GO:0043231,GO:0044424,GO:0044444,GO:0044464,GO:0048856,GO:0050896,GO:0071944,GO:0090351	-	-	-	-	-	-	-	-	-	-	LRRNT_2,LRR_1,LRR_6,LRR_8,Pkinase
TRINITY_Unigene48_c0_g2_i4.p1	13333.ERN02693	0.0	1886.0	COG0574@1|root,2QQ6R@2759|Eukaryota,37KSG@33090|Viridiplantae,3GDUC@35493|Streptophyta	35493|Streptophyta	G	Alpha-glucan water dikinase	-	GO:0000272,GO:0003674,GO:0003824,GO:0005575,GO:0005622,GO:0005623,GO:0005737,GO:0005739,GO:0005975,GO:0005976,GO:0005982,GO:0005983,GO:0006073,GO:0006793,GO:0006796,GO:0006950,GO:0008150,GO:0008152,GO:0009056,GO:0009057,GO:0009251,GO:0009266,GO:0009409,GO:0009507,GO:0009526,GO:0009532,GO:0009536,GO:0009570,GO:0009605,GO:0009607,GO:0009608,GO:0009610,GO:0009620,GO:0009628,GO:0009631,GO:0009941,GO:…	2.7.9.4	ko:K08244	-	-	-	-	ko00000,ko01000	-	-	-	PPDK_N
TRINITY_Unigene1438_c0_g1_i2.p1	218851.Aquca_012_00132.1	0.0	1849.0	COG4178@1|root,KOG0060@2759|Eukaryota,KOG0064@2759|Eukaryota,37Q69@33090|Viridiplantae,3GAKA@35493|Streptophyta	35493|Streptophyta	I	ABC transporter D family member	-	GO:0006629,GO:0008150,GO:0008152,GO:0009056,GO:0016042,GO:0044238,GO:0071704,GO:1901575	-	ko:K05677	ko02010,ko04146,map02010,map04146	-	-	-	ko00000,ko00001,ko02000	3.A.1.203.1	-	-	ABC_membrane_2,ABC_tran
TRINITY_Unigene373_c0_g1_i6.p1	3218.PP1S271_81V6.2	3.83e-54	211.0	KOG2416@1|root,KOG2416@2759|Eukaryota,37KXW@33090|Viridiplantae,3GF8I@35493|Streptophyta	35493|Streptophyta	B	Apoptotic chromatin condensation inducer in the	-	-	-	ko:K12875	ko03013,ko03015,ko03040,map03013,map03015,map03040	M00430	-	-	ko00000,ko00001,ko00002,ko03019,ko03041	-	-	-	RSB_motif,SAP
TRINITY_Unigene2947_c0_g2_i5.p1	88036.EFJ15568	0.0	1516.0	KOG2171@1|root,KOG2171@2759|Eukaryota,37KUA@33090|Viridiplantae,3GCVT@35493|Streptophyta	35493|Streptophyta	UY	Importin-5-like	IPO5	GO:0000060,GO:0001101,GO:0003674,GO:0005048,GO:0005215,GO:0005488,GO:0005575,GO:0005622,GO:0005623,GO:0005634,GO:0005635,GO:0005737,GO:0006606,GO:0006607,GO:0006610,GO:0006810,GO:0006886,GO:0006913,GO:0008104,GO:0008139,GO:0008150,GO:0008565,GO:0009719,GO:0009987,GO:0010033,GO:0010243,GO:0012505,GO:0015031,GO:0015833,GO:0016020,GO:0017038,GO:0031090,GO:0031965,GO:0031967,GO:0031974,GO:0031975,GO:…	-	ko:K20222	-	-	-	-	ko00000,ko03009	1.I.1	-	-	HEAT,HEAT_2,HEAT_EZ
TRINITY_Unigene10682_c0_g1_i53.p1	13333.ERN07801	6.88e-222	631.0	COG0706@1|root,2QREX@2759|Eukaryota,37J3Z@33090|Viridiplantae,3G9EV@35493|Streptophyta	35493|Streptophyta	U	SLT1 protein	SLT1	-	-	-	-	-	-	-	-	-	-	-	-
TRINITY_Unigene2410_c0_g1_i6.p1	13333.ERN04198	0.0	1586.0	COG0553@1|root,KOG0298@2759|Eukaryota,37IJD@33090|Viridiplantae,3GE6A@35493|Streptophyta	35493|Streptophyta	L	E3 ubiquitin-protein ligase	-	GO:0000209,GO:0003674,GO:0003824,GO:0004842,GO:0005488,GO:0005515,GO:0005575,GO:0005622,GO:0005623,GO:0005634,GO:0005654,GO:0006464,GO:0006807,GO:0006950,GO:0006974,GO:0008150,GO:0008152,GO:0009987,GO:0016567,GO:0016740,GO:0019538,GO:0019787,GO:0019899,GO:0031625,GO:0031974,GO:0031981,GO:0032446,GO:0033554,GO:0036211,GO:0043170,GO:0043226,GO:0043227,GO:0043229,GO:0043231,GO:0043233,GO:0043412,GO:…	2.3.2.27	ko:K15710	-	-	-	-	ko00000,ko01000,ko04121	-	-	-	Helicase_C,PHD,SNF2_N,zf-C3HC4
TRINITY_Unigene8587_c0_g1_i7.p1	4432.XP_010253241.1	5.04e-313	908.0	28NWC@1|root,2QVGG@2759|Eukaryota,37K9P@33090|Viridiplantae,3GGSB@35493|Streptophyta	35493|Streptophyta	-	-	-	-	-	-	-	-	-	-	-	-	-	-	-
TRINITY_Unigene8587_c0_g1_i7.p2	4565.Traes_3B_6884A990D.2	5.28e-25	101.0	28NWC@1|root,2QVGG@2759|Eukaryota,37K9P@33090|Viridiplantae,3GGSB@35493|Streptophyta,3KNPY@4447|Liliopsida,3IA45@38820|Poales	35493|Streptophyta	-	-	-	-	-	-	-	-	-	-	-	-	-	-	-
TRINITY_Unigene7210_c0_g1_i2.p1	29760.VIT_03s0038g03100.t01	1.21e-234	720.0	KOG4732@1|root,KOG4732@2759|Eukaryota,37IJS@33090|Viridiplantae,3GEEN@35493|Streptophyta	35493|Streptophyta	L	CONTAINS InterPro DOMAIN s RNA polymerase II-associated protein 1, C-terminal (InterPro IPR013929), RNA polymerase II-associated protein 1, N-terminal	-	GO:0005575,GO:0005622,GO:0005623,GO:0005634,GO:0006139,GO:0006351,GO:0006366,GO:0006725,GO:0006807,GO:0008150,GO:0008152,GO:0009058,GO:0009059,GO:0009987,GO:0010467,GO:0016070,GO:0018130,GO:0019438,GO:0030154,GO:0032502,GO:0032774,GO:0034641,GO:0034645,GO:0034654,GO:0043170,GO:0043226,GO:0043227,GO:0043229,GO:0043231,GO:0044237,GO:0044238,GO:0044249,GO:0044260,GO:0044271,GO:0044424,GO:0044464,GO:…	-	ko:K20826	-	-	-	-	ko00000,ko03021	-	-	-	RPAP1_C,RPAP1_N
TRINITY_Unigene7210_c0_g1_i2.p2	29760.VIT_03s0038g03100.t01	8.72e-95	321.0	KOG4732@1|root,KOG4732@2759|Eukaryota,37IJS@33090|Viridiplantae,3GEEN@35493|Streptophyta	35493|Streptophyta	L	CONTAINS InterPro DOMAIN s RNA polymerase II-associated protein 1, C-terminal (InterPro IPR013929), RNA polymerase II-associated protein 1, N-terminal	-	GO:0005575,GO:0005622,GO:0005623,GO:0005634,GO:0006139,GO:0006351,GO:0006366,GO:0006725,GO:0006807,GO:0008150,GO:0008152,GO:0009058,GO:0009059,GO:0009987,GO:0010467,GO:0016070,GO:0018130,GO:0019438,GO:0030154,GO:0032502,GO:0032774,GO:0034641,GO:0034645,GO:0034654,GO:0043170,GO:0043226,GO:0043227,GO:0043229,GO:0043231,GO:0044237,GO:0044238,GO:0044249,GO:0044260,GO:0044271,GO:0044424,GO:0044464,GO:…	-	ko:K20826	-	-	-	-	ko00000,ko03021	-	-	-	RPAP1_C,RPAP1_N
TRINITY_Unigene3124_c0_g1_i1.p1	4432.XP_010265606.1	9.39e-77	242.0	COG3239@1|root,2QQPI@2759|Eukaryota,37HE9@33090|Viridiplantae,3GC9R@35493|Streptophyta	35493|Streptophyta	I	Omega-6 fatty acid desaturase	-	GO:0003674,GO:0005488,GO:0005515,GO:0005575,GO:0005622,GO:0005623,GO:0005737,GO:0006082,GO:0006629,GO:0006631,GO:0006633,GO:0008150,GO:0008152,GO:0008610,GO:0009058,GO:0009314,GO:0009416,GO:0009507,GO:0009526,GO:0009536,GO:0009628,GO:0009642,GO:0009644,GO:0009892,GO:0009941,GO:0009987,GO:0010109,GO:0010205,GO:0016053,GO:0019222,GO:0019752,GO:0019904,GO:0031323,GO:0031324,GO:0031967,GO:0031975,GO:…	1.14.19.23,1.14.19.45	ko:K10255	ko02020,map02020	-	-	-	ko00000,ko00001,ko01000,ko01004	-	-	-	FA_desaturase
TRINITY_Unigene3124_c0_g1_i1.p2	4513.MLOC_75312.2	4.58e-20	89.4	COG3239@1|root,2QQPI@2759|Eukaryota,37HE9@33090|Viridiplantae,3GC9R@35493|Streptophyta,3KSPN@4447|Liliopsida,3I45H@38820|Poales	35493|Streptophyta	I	Fatty acid desaturase	-	GO:0003674,GO:0005488,GO:0005515,GO:0005575,GO:0005622,GO:0005623,GO:0005737,GO:0006082,GO:0006629,GO:0006631,GO:0006633,GO:0008150,GO:0008152,GO:0008610,GO:0009058,GO:0009314,GO:0009416,GO:0009507,GO:0009526,GO:0009536,GO:0009628,GO:0009642,GO:0009644,GO:0009892,GO:0009941,GO:0009987,GO:0010109,GO:0010205,GO:0016053,GO:0019222,GO:0019752,GO:0019904,GO:0031323,GO:0031324,GO:0031967,GO:0031975,GO:…	1.14.19.23,1.14.19.45	ko:K10255	ko02020,map02020	-	-	-	ko00000,ko00001,ko01000,ko01004	-	-	-	FA_desaturase
TRINITY_Unigene607_c0_g1_i24.p1	4432.XP_010265985.1	0.0	1554.0	COG5021@1|root,KOG0168@2759|Eukaryota,KOG0170@2759|Eukaryota,37IGM@33090|Viridiplantae,3GAK1@35493|Streptophyta	35493|Streptophyta	O	E3 ubiquitin-protein ligase	-	GO:0000902,GO:0000904,GO:0003674,GO:0003824,GO:0004842,GO:0005575,GO:0005622,GO:0005623,GO:0005737,GO:0005886,GO:0006139,GO:0006259,GO:0006260,GO:0006261,GO:0006464,GO:0006725,GO:0006807,GO:0007049,GO:0008150,GO:0008152,GO:0009058,GO:0009059,GO:0009653,GO:0009888,GO:0009987,GO:0010026,GO:0010090,GO:0010091,GO:0016020,GO:0016043,GO:0016567,GO:0016740,GO:0019538,GO:0019787,GO:0022402,GO:0030154,GO:…	2.3.2.26	ko:K10590	ko04120,map04120	-	-	-	ko00000,ko00001,ko01000,ko04121	-	-	-	HECT
TRINITY_Unigene2042_c0_g1_i82.p1	4432.XP_010278696.1	5.52e-61	211.0	KOG4661@1|root,KOG4661@2759|Eukaryota,37TDS@33090|Viridiplantae,3GFPB@35493|Streptophyta	35493|Streptophyta	A	RNA recognition motif	-	-	-	ko:K12897	ko03040,map03040	-	-	-	ko00000,ko00001,ko01009,ko03041	-	-	-	RRM_1
TRINITY_Unigene3221_c0_g1_i1.p1	4432.XP_010252731.1	0.0	1196.0	COG1132@1|root,KOG0054@2759|Eukaryota,37RWP@33090|Viridiplantae,3GA69@35493|Streptophyta	35493|Streptophyta	Q	ABC transporter C family member	-	GO:0000325,GO:0003674,GO:0003824,GO:0005215,GO:0005575,GO:0005576,GO:0005622,GO:0005623,GO:0005737,GO:0005773,GO:0005774,GO:0005911,GO:0006810,GO:0008150,GO:0009506,GO:0009605,GO:0009607,GO:0010290,GO:0015399,GO:0015405,GO:0015431,GO:0016020,GO:0016462,GO:0016787,GO:0016817,GO:0016818,GO:0016887,GO:0017111,GO:0022804,GO:0022857,GO:0030054,GO:0031090,GO:0042623,GO:0042626,GO:0043207,GO:0043226,GO:…	-	ko:K05666	ko01523,ko01524,ko02010,ko04976,map01523,map01524,map02010,map04976	-	-	-	ko00000,ko00001,ko02000	3.A.1.208.2	-	-	ABC_membrane,ABC_tran
TRINITY_Unigene3221_c0_g1_i1.p2	981085.XP_010109385.1	5.96e-146	453.0	COG1132@1|root,KOG0054@2759|Eukaryota,37RWP@33090|Viridiplantae,3GA69@35493|Streptophyta,4JN52@91835|fabids	35493|Streptophyta	Q	ABC transporter C family member	-	GO:0000325,GO:0003674,GO:0003824,GO:0005215,GO:0005575,GO:0005576,GO:0005622,GO:0005623,GO:0005737,GO:0005773,GO:0005774,GO:0005911,GO:0006810,GO:0008150,GO:0009506,GO:0009605,GO:0009607,GO:0010290,GO:0015399,GO:0015405,GO:0015431,GO:0016020,GO:0016462,GO:0016787,GO:0016817,GO:0016818,GO:0016887,GO:0017111,GO:0022804,GO:0022857,GO:0030054,GO:0031090,GO:0042623,GO:0042626,GO:0043207,GO:0043226,GO:…	-	ko:K05666	ko01523,ko01524,ko02010,ko04976,map01523,map01524,map02010,map04976	-	-	-	ko00000,ko00001,ko02000	3.A.1.208.2	-	-	ABC_membrane,ABC_tran
TRINITY_Unigene1339_c2_g1_i5.p1	4432.XP_010251701.1	8.46e-55	181.0	COG4886@1|root,KOG0619@2759|Eukaryota,37K3Y@33090|Viridiplantae,3GC5A@35493|Streptophyta	35493|Streptophyta	S	Somatic embryogenesis receptor kinase	-	GO:0003674,GO:0003824,GO:0004672,GO:0004674,GO:0004675,GO:0004888,GO:0005575,GO:0005623,GO:0005886,GO:0006464,GO:0006468,GO:0006793,GO:0006796,GO:0006807,GO:0007154,GO:0007165,GO:0007166,GO:0007167,GO:0007178,GO:0008150,GO:0008152,GO:0009987,GO:0016020,GO:0016301,GO:0016310,GO:0016740,GO:0016772,GO:0016773,GO:0019199,GO:0019538,GO:0023052,GO:0036211,GO:0038023,GO:0043170,GO:0043412,GO:0044237,GO:…	-	-	-	-	-	-	-	-	-	-	LRRNT_2,LRR_1,LRR_4,LRR_8
TRINITY_Unigene5223_c0_g1_i7.p1	13333.ERN13156	0.0	925.0	COG0464@1|root,KOG0733@2759|Eukaryota,37R1G@33090|Viridiplantae,3GB4V@35493|Streptophyta	35493|Streptophyta	O	Calmodulin-interacting protein	-	GO:0003674,GO:0003824,GO:0005488,GO:0005515,GO:0005516,GO:0005575,GO:0005622,GO:0005623,GO:0005737,GO:0009507,GO:0009534,GO:0009535,GO:0009536,GO:0009579,GO:0016020,GO:0016462,GO:0016787,GO:0016817,GO:0016818,GO:0016887,GO:0017111,GO:0031976,GO:0031984,GO:0034357,GO:0042651,GO:0043226,GO:0043227,GO:0043229,GO:0043231,GO:0044422,GO:0044424,GO:0044434,GO:0044435,GO:0044436,GO:0044444,GO:0044446,GO:…	-	ko:K14575	ko03008,map03008	-	-	-	ko00000,ko00001,ko03009	-	-	-	AAA
TRINITY_Unigene14893_c0_g1_i1.p1	13333.ERN11679	0.0	1510.0	KOG1839@1|root,KOG1839@2759|Eukaryota,37JH8@33090|Viridiplantae,3G7V4@35493|Streptophyta	35493|Streptophyta	S	mRNA-binding protein involved in proper cytoplasmic distribution of mitochondria	-	-	-	ko:K03255	-	-	-	-	ko00000,ko03012	-	-	-	CLU,CLU_N,DUF727,TPR_10,TPR_12,eIF3_p135
TRINITY_Unigene11720_c0_g1_i2.p1	3711.Bra038273.1-P	1.74e-149	492.0	KOG1927@1|root,KOG1927@2759|Eukaryota,37KKC@33090|Viridiplantae,3GGQX@35493|Streptophyta,3HR49@3699|Brassicales	35493|Streptophyta	K	protease binding	-	GO:0000228,GO:0000785,GO:0000790,GO:0002020,GO:0003674,GO:0005488,GO:0005515,GO:0005575,GO:0005622,GO:0005623,GO:0005634,GO:0005694,GO:0019899,GO:0031011,GO:0031974,GO:0031981,GO:0032991,GO:0033202,GO:0043226,GO:0043227,GO:0043228,GO:0043229,GO:0043231,GO:0043232,GO:0043233,GO:0044422,GO:0044424,GO:0044427,GO:0044428,GO:0044446,GO:0044454,GO:0044464,GO:0070013,GO:0070603,GO:0097346,GO:1902494,GO:…	-	ko:K11671	-	-	-	-	ko00000,ko03036	-	-	-	-
TRINITY_Unigene44940_c0_g1_i1.p1	13333.ERN09249	0.0	1845.0	COG1132@1|root,KOG0054@2759|Eukaryota,37PYD@33090|Viridiplantae,3G8VE@35493|Streptophyta	35493|Streptophyta	Q	ABC transporter C family member	-	GO:0000325,GO:0003674,GO:0003824,GO:0005215,GO:0005575,GO:0005622,GO:0005623,GO:0005737,GO:0005773,GO:0005774,GO:0005911,GO:0006810,GO:0008150,GO:0009506,GO:0009605,GO:0009607,GO:0009624,GO:0015399,GO:0015405,GO:0016020,GO:0016462,GO:0016787,GO:0016817,GO:0016818,GO:0016887,GO:0017111,GO:0022804,GO:0022857,GO:0030054,GO:0031090,GO:0042623,GO:0042626,GO:0043207,GO:0043226,GO:0043227,GO:0043229,GO:…	-	ko:K05665,ko:K05666,ko:K05670	ko01523,ko01524,ko02010,ko04071,ko04976,ko04977,ko05206,map01523,map01524,map02010,map04071,map04976,map04977,map05206	-	-	-	ko00000,ko00001,ko02000	3.A.1.208,3.A.1.208.2,3.A.1.208.8	-	-	ABC_membrane,ABC_tran
TRINITY_Unigene22884_c0_g1_i9.p1	29760.VIT_14s0066g01720.t01	1.2e-125	438.0	KOG1886@1|root,KOG1886@2759|Eukaryota,37NNT@33090|Viridiplantae,3GAJY@35493|Streptophyta	35493|Streptophyta	K	TFIIS helical bundle-like domain	-	-	2.7.11.1	ko:K04733	ko04010,ko04064,ko04620,ko04621,ko04624,ko04722,ko05133,ko05140,ko05142,ko05145,ko05152,ko05162,ko05164,map04010,map04064,map04620,map04621,map04624,map04722,map05133,map05140,map05142,map05145,map05152,map05162,map05164	M00686	-	-	ko00000,ko00001,ko00002,ko01000,ko01001	-	-	-	BAH,Med26
TRINITY_Unigene12897_c0_g1_i1.p1	29760.VIT_18s0001g07120.t01	4.54e-137	410.0	KOG1947@1|root,KOG1947@2759|Eukaryota,37MV6@33090|Viridiplantae,3GA6K@35493|Streptophyta	35493|Streptophyta	S	Transport inhibitor response 1-like	AFB5	GO:0000151,GO:0000822,GO:0003674,GO:0005488,GO:0005575,GO:0005622,GO:0005623,GO:0007154,GO:0007165,GO:0008144,GO:0008150,GO:0009719,GO:0009725,GO:0009733,GO:0009734,GO:0009755,GO:0009987,GO:0010011,GO:0010033,GO:0019005,GO:0023052,GO:0031461,GO:0032870,GO:0032991,GO:0036094,GO:0042221,GO:0042562,GO:0043167,GO:0043168,GO:0043178,GO:0044424,GO:0044464,GO:0050789,GO:0050794,GO:0050896,GO:0051716,GO:…	-	-	-	-	-	-	-	-	-	-	LRR_6
TRINITY_Unigene12897_c0_g1_i1.p2	3649.evm.model.supercontig_827.1	2.43e-106	326.0	KOG1947@1|root,KOG1947@2759|Eukaryota,37MV6@33090|Viridiplantae,3GA6K@35493|Streptophyta,3HP41@3699|Brassicales	35493|Streptophyta	S	F-Box protein	AFB5	GO:0000151,GO:0000822,GO:0003674,GO:0005488,GO:0005575,GO:0005622,GO:0005623,GO:0007154,GO:0007165,GO:0008144,GO:0008150,GO:0009719,GO:0009725,GO:0009733,GO:0009734,GO:0009755,GO:0009987,GO:0010011,GO:0010033,GO:0019005,GO:0023052,GO:0031461,GO:0032870,GO:0032991,GO:0036094,GO:0042221,GO:0042562,GO:0043167,GO:0043168,GO:0043178,GO:0044424,GO:0044464,GO:0050789,GO:0050794,GO:0050896,GO:0051716,GO:…	-	-	-	-	-	-	-	-	-	-	LRR_6
TRINITY_Unigene91_c0_g1_i16.p1	4432.XP_010253698.1	7.49e-170	501.0	28JYJ@1|root,2QQ5I@2759|Eukaryota,37IVI@33090|Viridiplantae,3GG3D@35493|Streptophyta	35493|Streptophyta	K	Auxin response factors (ARFs) are transcriptional factors that bind specifically to the UnigeneA sequence 5'-TGTCTC-3' found in the auxin-responsive promoter elements (AuxREs)	-	-	-	-	-	-	-	-	-	-	-	-	Auxin_resp,B3
TRINITY_Unigene91_c0_g1_i16.p2	3760.EMJ09252	3.41e-78	262.0	28JYJ@1|root,2QQ5I@2759|Eukaryota,37IVI@33090|Viridiplantae,3GG3D@35493|Streptophyta,4JKFC@91835|fabids	35493|Streptophyta	K	Auxin response factors (ARFs) are transcriptional factors that bind specifically to the UnigeneA sequence 5'-TGTCTC-3' found in the auxin-responsive promoter elements (AuxREs)	-	-	-	-	-	-	-	-	-	-	-	-	Auxin_resp,B3
TRINITY_Unigene3224_c0_g1_i6.p1	13333.ERN19542	9.36e-245	687.0	COG0626@1|root,KOG0053@2759|Eukaryota,37K09@33090|Viridiplantae,3G79I@35493|Streptophyta	35493|Streptophyta	E	Cystathionine gamma-synthase	-	GO:0000096,GO:0000097,GO:0001887,GO:0003674,GO:0003824,GO:0003962,GO:0005488,GO:0005575,GO:0005622,GO:0005623,GO:0005737,GO:0006082,GO:0006520,GO:0006555,GO:0006790,GO:0006807,GO:0008144,GO:0008150,GO:0008152,GO:0008652,GO:0009058,GO:0009066,GO:0009067,GO:0009086,GO:0009507,GO:0009532,GO:0009536,GO:0009570,GO:0009987,GO:0016053,GO:0016740,GO:0016765,GO:0019752,GO:0019842,GO:0030170,GO:0036094,GO:…	2.5.1.48	ko:K01739	ko00270,ko00450,ko00920,ko01100,ko01110,ko01130,ko01230,map00270,map00450,map00920,map01100,map01110,map01130,map01230	M00017	R00999,R01288,R02508,R03217,R03260,R04944,R04945,R04946	RC00020,RC00056,RC00069,RC00420,RC02848,RC02866	ko00000,ko00001,ko00002,ko01000	-	-	-	Cys_Met_Meta_PP
TRINITY_Unigene13366_c0_g1_i3.p1	71139.XP_010050359.1	2.15e-63	229.0	28M89@1|root,2QTRF@2759|Eukaryota,37QBR@33090|Viridiplantae,3GA44@35493|Streptophyta	35493|Streptophyta	-	-	-	-	-	ko:K20283	-	-	-	-	ko00000,ko04131	-	-	-	NT-C2
TRINITY_Unigene29408_c0_g1_i27.p1	225117.XP_009351582.1	1.15e-39	148.0	2CN59@1|root,2QTY7@2759|Eukaryota,37J0K@33090|Viridiplantae,3GH00@35493|Streptophyta,4JPVQ@91835|fabids	35493|Streptophyta	S	ZINC FINGER protein	-	GO:0001067,GO:0003674,GO:0003676,GO:0003677,GO:0003700,GO:0005488,GO:0005515,GO:0005575,GO:0005622,GO:0005623,GO:0005634,GO:0006082,GO:0006355,GO:0006790,GO:0006807,GO:0008150,GO:0008152,GO:0009787,GO:0009788,GO:0009889,GO:0009966,GO:0009968,GO:0009987,GO:0010468,GO:0010556,GO:0010646,GO:0010648,GO:0016143,GO:0019219,GO:0019222,GO:0019748,GO:0019757,GO:0019760,GO:0023051,GO:0023057,GO:0031323,GO:…	-	-	-	-	-	-	-	-	-	-	-
TRINITY_Unigene3045_c0_g1_i5.p1	88036.EFJ28541	0.0	1361.0	COG1132@1|root,KOG0054@2759|Eukaryota,37KV9@33090|Viridiplantae,3GA2M@35493|Streptophyta	35493|Streptophyta	Q	ABC transporter C family member	-	GO:0000325,GO:0001101,GO:0003674,GO:0003824,GO:0005215,GO:0005575,GO:0005622,GO:0005623,GO:0005737,GO:0005773,GO:0005774,GO:0005794,GO:0005886,GO:0005911,GO:0006810,GO:0006855,GO:0006950,GO:0008150,GO:0009414,GO:0009415,GO:0009506,GO:0009605,GO:0009607,GO:0009611,GO:0009624,GO:0009628,GO:0009987,GO:0010035,GO:0010118,GO:0012505,GO:0015399,GO:0015405,GO:0015893,GO:0016020,GO:0016462,GO:0016787,GO:…	-	ko:K05665,ko:K05666	ko01523,ko01524,ko02010,ko04071,ko04976,ko04977,ko05206,map01523,map01524,map02010,map04071,map04976,map04977,map05206	-	-	-	ko00000,ko00001,ko02000	3.A.1.208.2,3.A.1.208.8	-	-	ABC_membrane,ABC_tran
TRINITY_Unigene9104_c0_g1_i28.p1	13333.ERM95245	3.06e-107	338.0	KOG1267@1|root,KOG1267@2759|Eukaryota,37IHN@33090|Viridiplantae,3GGTS@35493|Streptophyta	35493|Streptophyta	K	mTERF	-	GO:0000394,GO:0003674,GO:0003676,GO:0003723,GO:0003727,GO:0005488,GO:0005575,GO:0005622,GO:0005623,GO:0005737,GO:0005739,GO:0006139,GO:0006396,GO:0006725,GO:0006807,GO:0006996,GO:0008150,GO:0008152,GO:0008380,GO:0009507,GO:0009536,GO:0009657,GO:0009658,GO:0009987,GO:0010467,GO:0016043,GO:0016070,GO:0019843,GO:0022607,GO:0022613,GO:0022618,GO:0032502,GO:0034622,GO:0034641,GO:0042254,GO:0042255,GO:…	-	-	-	-	-	-	-	-	-	-	mTERF
TRINITY_Unigene12033_c0_g1_i2.p1	42345.XP_008780997.1	5.07e-87	311.0	2CM7B@1|root,2QPIG@2759|Eukaryota,37MBK@33090|Viridiplantae,3GDKK@35493|Streptophyta,3KTTW@4447|Liliopsida	35493|Streptophyta	S	Zein-binding	-	GO:0003674,GO:0005488,GO:0005515,GO:0008092,GO:0017022	-	-	-	-	-	-	-	-	-	-	Zein-binding
TRINITY_Unigene10496_c0_g1_i8.p1	71139.XP_010040881.1	7.63e-67	253.0	KOG2043@1|root,KOG2043@2759|Eukaryota,37PF6@33090|Viridiplantae,3GAAG@35493|Streptophyta	35493|Streptophyta	DKLT	BRCT domain-containing UnigeneA repair protein	-	GO:0000018,GO:0000414,GO:0000416,GO:0000726,GO:0002637,GO:0002639,GO:0002682,GO:0002684,GO:0002694,GO:0002696,GO:0002697,GO:0002699,GO:0002700,GO:0002702,GO:0002703,GO:0002705,GO:0002706,GO:0002708,GO:0002712,GO:0002714,GO:0002819,GO:0002821,GO:0002822,GO:0002824,GO:0002889,GO:0002891,GO:0005575,GO:0005622,GO:0005623,GO:0005634,GO:0005654,GO:0006139,GO:0006259,GO:0006281,GO:0006302,GO:0006303,GO:…	-	ko:K20780	-	-	-	-	ko00000,ko03400	-	-	-	RTT107_BRCT_5
TRINITY_Unigene5531_c0_g1_i10.p1	4432.XP_010258223.1	0.0	2074.0	COG5181@1|root,KOG0213@2759|Eukaryota,37IBH@33090|Viridiplantae,3GAFQ@35493|Streptophyta	35493|Streptophyta	A	Splicing factor 3B subunit	-	-	-	ko:K12828	ko03040,map03040	M00352	-	-	ko00000,ko00001,ko00002,ko03036,ko03041	-	-	-	SF3b1
TRINITY_Unigene6707_c0_g1_i5.p1	13333.ERM94279	3.99e-175	550.0	COG5104@1|root,KOG0152@2759|Eukaryota,37P76@33090|Viridiplantae,3GANH@35493|Streptophyta	35493|Streptophyta	A	pre-mRNA-processing protein	-	GO:0000375,GO:0000377,GO:0000398,GO:0003674,GO:0003676,GO:0003723,GO:0005488,GO:0005515,GO:0005575,GO:0005622,GO:0005623,GO:0005634,GO:0005654,GO:0005681,GO:0005684,GO:0005685,GO:0005737,GO:0005829,GO:0006139,GO:0006396,GO:0006397,GO:0006725,GO:0006807,GO:0006928,GO:0006996,GO:0007010,GO:0008150,GO:0008152,GO:0008360,GO:0008380,GO:0009987,GO:0010467,GO:0010564,GO:0016043,GO:0016070,GO:0016071,GO:…	-	ko:K12821	ko03040,map03040	-	-	-	ko00000,ko00001,ko03041	-	-	-	FF,WW
TRINITY_Unigene640_c0_g2_i1.p1	13333.ERN01475	0.0	2027.0	COG5307@1|root,KOG0928@2759|Eukaryota,37Q2Z@33090|Viridiplantae,3G7CR@35493|Streptophyta	35493|Streptophyta	U	ARF guanine-nucleotide exchange factor GNOM-like	-	GO:0000003,GO:0000278,GO:0000281,GO:0000578,GO:0000902,GO:0000910,GO:0000911,GO:0001736,GO:0001738,GO:0002009,GO:0003006,GO:0003674,GO:0005085,GO:0005086,GO:0005488,GO:0005515,GO:0005575,GO:0005622,GO:0005623,GO:0005737,GO:0005768,GO:0005794,GO:0005802,GO:0005829,GO:0005886,GO:0006810,GO:0006897,GO:0007049,GO:0007155,GO:0007164,GO:0007275,GO:0007389,GO:0008150,GO:0009605,GO:0009606,GO:0009653,GO:…	-	ko:K18443	ko04144,map04144	-	-	-	ko00000,ko00001,ko04131	-	-	-	Sec7,Sec7_N
TRINITY_Unigene95921_c0_g1_i32.p1	3659.XP_004148624.1	1.76e-74	283.0	28M1E@1|root,2QTI6@2759|Eukaryota,37KP6@33090|Viridiplantae,3GG06@35493|Streptophyta,4JGA2@91835|fabids	35493|Streptophyta	S	regulation of actin nucleation	-	GO:0000902,GO:0000904,GO:0005575,GO:0005622,GO:0005623,GO:0005737,GO:0005856,GO:0005886,GO:0006996,GO:0007010,GO:0007015,GO:0008064,GO:0008150,GO:0009653,GO:0009888,GO:0009987,GO:0010026,GO:0010090,GO:0010091,GO:0010638,GO:0016020,GO:0016043,GO:0030029,GO:0030036,GO:0030154,GO:0030832,GO:0030833,GO:0030838,GO:0031209,GO:0031334,GO:0032271,GO:0032273,GO:0032502,GO:0032535,GO:0032956,GO:0032970,GO:…	-	-	-	-	-	-	-	-	-	-	-
TRINITY_Unigene17836_c0_g1_i12.p2	88036.EFJ09622	1.11e-47	167.0	COG5641@1|root,KOG1601@2759|Eukaryota,37IKW@33090|Viridiplantae,3GN4P@35493|Streptophyta	35493|Streptophyta	K	cheY-homologous receiver domain	-	-	-	ko:K14491	ko04075,map04075	-	-	-	ko00000,ko00001	-	-	-	Myb_UnigeneA-binding,Response_reg
TRINITY_Unigene10604_c0_g1_i2.p2	218851.Aquca_003_00818.1	4.12e-77	251.0	2CMV9@1|root,2QS65@2759|Eukaryota,37I3P@33090|Viridiplantae,3GCH3@35493|Streptophyta	35493|Streptophyta	-	-	-	-	-	-	-	-	-	-	-	-	-	-	zf-CW
TRINITY_Unigene11432_c1_g1_i1.p1	13333.ERN15878	0.0	1457.0	COG0553@1|root,KOG1015@2759|Eukaryota,37R1J@33090|Viridiplantae,3GAZJ@35493|Streptophyta	35493|Streptophyta	K	Transcriptional regulator	-	GO:0000775,GO:0000785,GO:0000792,GO:0000902,GO:0000904,GO:0001674,GO:0001932,GO:0003674,GO:0003824,GO:0005488,GO:0005515,GO:0005575,GO:0005622,GO:0005623,GO:0005634,GO:0005694,GO:0005700,GO:0005701,GO:0005721,GO:0005722,GO:0006139,GO:0006259,GO:0006323,GO:0006325,GO:0006333,GO:0006334,GO:0006336,GO:0006342,GO:0006355,GO:0006725,GO:0006807,GO:0006915,GO:0006928,GO:0006935,GO:0006996,GO:0007154,GO:…	3.6.4.12	ko:K10779	-	-	-	-	ko00000,ko01000,ko03000,ko03036	-	-	-	Helicase_C,SNF2_N
TRINITY_Unigene3758_c1_g2_i2.p1	13333.ERN04045	5.11e-136	406.0	COG0515@1|root,KOG1187@2759|Eukaryota,37HHN@33090|Viridiplantae,3G8M3@35493|Streptophyta	35493|Streptophyta	T	serine threonine-protein kinase	-	GO:0000003,GO:0001101,GO:0003006,GO:0003674,GO:0003824,GO:0004672,GO:0004674,GO:0005575,GO:0005623,GO:0005886,GO:0006464,GO:0006468,GO:0006793,GO:0006796,GO:0006807,GO:0006950,GO:0007154,GO:0007165,GO:0007166,GO:0007275,GO:0008150,GO:0008152,GO:0009314,GO:0009414,GO:0009415,GO:0009416,GO:0009605,GO:0009628,GO:0009648,GO:0009719,GO:0009725,GO:0009737,GO:0009791,GO:0009987,GO:0009991,GO:0010033,GO:…	2.7.11.1	ko:K04733	ko04010,ko04064,ko04620,ko04621,ko04624,ko04722,ko05133,ko05140,ko05142,ko05145,ko05152,ko05162,ko05164,map04010,map04064,map04620,map04621,map04624,map04722,map05133,map05140,map05142,map05145,map05152,map05162,map05164	M00686	-	-	ko00000,ko00001,ko00002,ko01000,ko01001	-	-	-	GUB_WAK_bind,Pkinase,Pkinase_Tyr,WAK_assoc
TRINITY_Unigene3758_c1_g2_i2.p2	13333.ERN04045	5.11e-136	406.0	COG0515@1|root,KOG1187@2759|Eukaryota,37HHN@33090|Viridiplantae,3G8M3@35493|Streptophyta	35493|Streptophyta	T	serine threonine-protein kinase	-	GO:0000003,GO:0001101,GO:0003006,GO:0003674,GO:0003824,GO:0004672,GO:0004674,GO:0005575,GO:0005623,GO:0005886,GO:0006464,GO:0006468,GO:0006793,GO:0006796,GO:0006807,GO:0006950,GO:0007154,GO:0007165,GO:0007166,GO:0007275,GO:0008150,GO:0008152,GO:0009314,GO:0009414,GO:0009415,GO:0009416,GO:0009605,GO:0009628,GO:0009648,GO:0009719,GO:0009725,GO:0009737,GO:0009791,GO:0009987,GO:0009991,GO:0010033,GO:…	2.7.11.1	ko:K04733	ko04010,ko04064,ko04620,ko04621,ko04624,ko04722,ko05133,ko05140,ko05142,ko05145,ko05152,ko05162,ko05164,map04010,map04064,map04620,map04621,map04624,map04722,map05133,map05140,map05142,map05145,map05152,map05162,map05164	M00686	-	-	ko00000,ko00001,ko00002,ko01000,ko01001	-	-	-	GUB_WAK_bind,Pkinase,Pkinase_Tyr,WAK_assoc
TRINITY_Unigene3758_c1_g2_i2.p3	13333.ERN04045	2.44e-125	376.0	COG0515@1|root,KOG1187@2759|Eukaryota,37HHN@33090|Viridiplantae,3G8M3@35493|Streptophyta	35493|Streptophyta	T	serine threonine-protein kinase	-	GO:0000003,GO:0001101,GO:0003006,GO:0003674,GO:0003824,GO:0004672,GO:0004674,GO:0005575,GO:0005623,GO:0005886,GO:0006464,GO:0006468,GO:0006793,GO:0006796,GO:0006807,GO:0006950,GO:0007154,GO:0007165,GO:0007166,GO:0007275,GO:0008150,GO:0008152,GO:0009314,GO:0009414,GO:0009415,GO:0009416,GO:0009605,GO:0009628,GO:0009648,GO:0009719,GO:0009725,GO:0009737,GO:0009791,GO:0009987,GO:0009991,GO:0010033,GO:…	2.7.11.1	ko:K04733	ko04010,ko04064,ko04620,ko04621,ko04624,ko04722,ko05133,ko05140,ko05142,ko05145,ko05152,ko05162,ko05164,map04010,map04064,map04620,map04621,map04624,map04722,map05133,map05140,map05142,map05145,map05152,map05162,map05164	M00686	-	-	ko00000,ko00001,ko00002,ko01000,ko01001	-	-	-	GUB_WAK_bind,Pkinase,Pkinase_Tyr,WAK_assoc
TRINITY_Unigene3758_c1_g2_i2.p4	13333.ERN04045	4.27e-74	240.0	COG0515@1|root,KOG1187@2759|Eukaryota,37HHN@33090|Viridiplantae,3G8M3@35493|Streptophyta	35493|Streptophyta	T	serine threonine-protein kinase	-	GO:0000003,GO:0001101,GO:0003006,GO:0003674,GO:0003824,GO:0004672,GO:0004674,GO:0005575,GO:0005623,GO:0005886,GO:0006464,GO:0006468,GO:0006793,GO:0006796,GO:0006807,GO:0006950,GO:0007154,GO:0007165,GO:0007166,GO:0007275,GO:0008150,GO:0008152,GO:0009314,GO:0009414,GO:0009415,GO:0009416,GO:0009605,GO:0009628,GO:0009648,GO:0009719,GO:0009725,GO:0009737,GO:0009791,GO:0009987,GO:0009991,GO:0010033,GO:…	2.7.11.1	ko:K04733	ko04010,ko04064,ko04620,ko04621,ko04624,ko04722,ko05133,ko05140,ko05142,ko05145,ko05152,ko05162,ko05164,map04010,map04064,map04620,map04621,map04624,map04722,map05133,map05140,map05142,map05145,map05152,map05162,map05164	M00686	-	-	ko00000,ko00001,ko00002,ko01000,ko01001	-	-	-	GUB_WAK_bind,Pkinase,Pkinase_Tyr,WAK_assoc
TRINITY_Unigene398_c0_g1_i11.p1	13333.ERM96182	1.56e-223	624.0	2CMRB@1|root,2QRJK@2759|Eukaryota,37NPZ@33090|Viridiplantae,3GBKH@35493|Streptophyta	35493|Streptophyta	C	Introduction of a cis double bond between carbons of the acyl chain	SSI2	GO:0005575,GO:0005622,GO:0005623,GO:0005737,GO:0009507,GO:0009536,GO:0043226,GO:0043227,GO:0043229,GO:0043231,GO:0044424,GO:0044444,GO:0044464	1.14.19.11,1.14.19.2,1.14.19.26	ko:K03921	ko00061,ko01040,ko01212,map00061,map01040,map01212	-	R03370,R08161,R11108,R11109	RC00917	ko00000,ko00001,ko01000,ko01004	-	-	-	FA_desaturase_2
TRINITY_Unigene3356_c0_g1_i37.p1	13333.ERN17166	1.9e-143	414.0	COG0631@1|root,KOG0698@2759|Eukaryota,37I5Q@33090|Viridiplantae,3GFD7@35493|Streptophyta	35493|Streptophyta	T	protein phosphatase 2C 27	-	GO:0001101,GO:0005575,GO:0005622,GO:0005623,GO:0005634,GO:0005737,GO:0006355,GO:0006357,GO:0006950,GO:0006970,GO:0008150,GO:0009414,GO:0009415,GO:0009628,GO:0009651,GO:0009719,GO:0009725,GO:0009737,GO:0009889,GO:0009987,GO:0010033,GO:0010035,GO:0010468,GO:0010556,GO:0019219,GO:0019222,GO:0031323,GO:0031326,GO:0033554,GO:0033993,GO:0042221,GO:0043226,GO:0043227,GO:0043229,GO:0043231,GO:0043618,GO:…	3.1.3.16	ko:K14803	-	-	-	-	ko00000,ko01000,ko01009,ko03009	-	-	-	PP2C
TRINITY_Unigene6209_c0_g2_i1.p1	4432.XP_010273721.1	0.0	1196.0	KOG0151@1|root,KOG0151@2759|Eukaryota,37Q4Y@33090|Viridiplantae,3GEQ0@35493|Streptophyta	35493|Streptophyta	A	U2 snRNP-associated SURP motif-containing	-	GO:0005575,GO:0005622,GO:0005623,GO:0005634,GO:0005654,GO:0031974,GO:0031981,GO:0043226,GO:0043227,GO:0043229,GO:0043231,GO:0043233,GO:0044422,GO:0044424,GO:0044428,GO:0044446,GO:0044464,GO:0070013	-	ko:K12842	ko03040,map03040	-	-	-	ko00000,ko00001,ko03041	-	-	-	RRM_1,Surp,cwf21
TRINITY_Unigene15656_c0_g1_i1.p1	13333.ERN02045	0.0	1786.0	COG5329@1|root,KOG1888@2759|Eukaryota,37R6R@33090|Viridiplantae,3GAED@35493|Streptophyta	35493|Streptophyta	I	phosphoinositide phosphatase SAC9	-	-	-	-	-	-	-	-	-	-	-	-	Syja_N,WW
TRINITY_Unigene12820_c0_g1_i3.p1	4432.XP_010245534.1	0.0	1328.0	COG0571@1|root,KOG0701@2759|Eukaryota,37N1D@33090|Viridiplantae,3GF2W@35493|Streptophyta	35493|Streptophyta	A	Belongs to the helicase family. Dicer subfamily	DCL4	GO:0000003,GO:0002252,GO:0002376,GO:0003002,GO:0003006,GO:0003674,GO:0003676,GO:0003723,GO:0003824,GO:0004518,GO:0004519,GO:0004521,GO:0004525,GO:0004540,GO:0005488,GO:0005575,GO:0005622,GO:0005623,GO:0005634,GO:0005737,GO:0006139,GO:0006259,GO:0006351,GO:0006353,GO:0006396,GO:0006725,GO:0006807,GO:0006950,GO:0006952,GO:0006955,GO:0007275,GO:0007389,GO:0008150,GO:0008152,GO:0009058,GO:0009059,GO:…	-	ko:K11592	ko05206,map05206	-	-	-	ko00000,ko00001,ko01000,ko03036	-	-	-	DEAD,UnigeneD1_DSRM,Dicer_dimer,Helicase_C,PAZ,ResIII,Ribonuclease_3,dsrm
TRINITY_Unigene12820_c0_g1_i3.p2	4096.XP_009773882.1	2.15e-16	77.0	2CCXF@1|root,2S4Z9@2759|Eukaryota,37WNC@33090|Viridiplantae,3GKCI@35493|Streptophyta	35493|Streptophyta	S	Ribonuclease 3-like protein	-	-	-	-	-	-	-	-	-	-	-	-	UnigeneD1_DSRM
TRINITY_Unigene35036_c0_g1_i29.p1	13333.ERN09005	2.62e-80	264.0	KOG1548@1|root,KOG1995@1|root,KOG1548@2759|Eukaryota,KOG1995@2759|Eukaryota,37MIY@33090|Viridiplantae,3G7C7@35493|Streptophyta	35493|Streptophyta	A	Transcription initiation factor TFIID subunit	-	GO:0005575,GO:0005622,GO:0005623,GO:0005634,GO:0005737,GO:0009507,GO:0009536,GO:0043226,GO:0043227,GO:0043229,GO:0043231,GO:0044424,GO:0044444,GO:0044464	-	ko:K13098	ko05202,map05202	-	-	-	ko00000,ko00001,ko03041	-	-	-	RRM_1,zf-RanBP
TRINITY_Unigene22780_c0_g1_i3.p1	4096.XP_009770756.1	1.42e-31	121.0	KOG0724@1|root,KOG0724@2759|Eukaryota,37HPS@33090|Viridiplantae,3GF0Q@35493|Streptophyta,44HFP@71274|asterids	35493|Streptophyta	K	SANT SWI3, ADA2, N-CoR and TFIIIB'' UnigeneA-binding domains	-	-	-	-	-	-	-	-	-	-	-	-	Myb_UnigeneA-binding
TRINITY_Unigene22780_c0_g1_i3.p2	13333.ERN17112	1.63e-32	119.0	KOG0724@1|root,KOG0724@2759|Eukaryota	2759|Eukaryota	K	ubiquitin modification-dependent histone binding	-	-	-	-	-	-	-	-	-	-	-	-	Myb_UnigeneA-binding
TRINITY_Unigene17591_c0_g1_i9.p1	13333.ERN20136	2.33e-221	626.0	KOG1815@1|root,KOG1815@2759|Eukaryota,37K8R@33090|Viridiplantae,3G8E9@35493|Streptophyta	35493|Streptophyta	O	E3 ubiquitin-protein ligase	-	GO:0000151,GO:0000209,GO:0003674,GO:0003824,GO:0004842,GO:0005488,GO:0005515,GO:0005575,GO:0005622,GO:0005623,GO:0005737,GO:0006464,GO:0006807,GO:0008150,GO:0008152,GO:0009893,GO:0009894,GO:0009896,GO:0009987,GO:0010604,GO:0016567,GO:0016740,GO:0019222,GO:0019538,GO:0019787,GO:0019899,GO:0030162,GO:0031323,GO:0031325,GO:0031329,GO:0031331,GO:0031624,GO:0032268,GO:0032270,GO:0032434,GO:0032436,GO:…	2.3.2.31	ko:K11968	-	-	-	-	ko00000,ko01000,ko04121	-	-	-	IBR
TRINITY_Unigene1383_c0_g1_i6.p1	13333.ERN04831	4.69e-270	806.0	28JVX@1|root,2QW28@2759|Eukaryota,37NIW@33090|Viridiplantae,3GAH0@35493|Streptophyta	35493|Streptophyta	S	Protein PLASTID MOVEMENT IMPAIRED 1-RELATED	-	GO:0006810,GO:0006928,GO:0006996,GO:0007097,GO:0008150,GO:0009314,GO:0009416,GO:0009628,GO:0009637,GO:0009657,GO:0009658,GO:0009902,GO:0009903,GO:0009987,GO:0016043,GO:0019750,GO:0030029,GO:0030048,GO:0030705,GO:0031022,GO:0046907,GO:0050896,GO:0051179,GO:0051234,GO:0051640,GO:0051641,GO:0051644,GO:0051647,GO:0051649,GO:0051656,GO:0051667,GO:0071840,GO:0099515	-	-	-	-	-	-	-	-	-	-	LysM,NT-C2
TRINITY_Unigene15663_c0_g1_i4.p1	13333.ERN19576	5.33e-222	682.0	COG0749@1|root,KOG0950@2759|Eukaryota,37SRP@33090|Viridiplantae,3GH7Y@35493|Streptophyta	35493|Streptophyta	L	UnigeneA polymerase	-	GO:0000002,GO:0003674,GO:0003824,GO:0003887,GO:0004518,GO:0004527,GO:0005575,GO:0005622,GO:0005623,GO:0005737,GO:0005739,GO:0006139,GO:0006259,GO:0006260,GO:0006261,GO:0006264,GO:0006725,GO:0006807,GO:0006996,GO:0007005,GO:0008150,GO:0008152,GO:0008409,GO:0009058,GO:0009059,GO:0009507,GO:0009536,GO:0009657,GO:0009987,GO:0016043,GO:0016740,GO:0016772,GO:0016779,GO:0016787,GO:0016788,GO:0018130,GO:…	2.7.7.7	ko:K02335	ko00230,ko00240,ko01100,ko03030,ko03410,ko03420,ko03440,map00230,map00240,map01100,map03030,map03410,map03420,map03440	-	R00375,R00376,R00377,R00378	RC02795	ko00000,ko00001,ko01000,ko03032,ko03400	-	-	-	UnigeneA_pol_A,UnigeneA_pol_A_exo1
TRINITY_Unigene15663_c0_g1_i4.p2	3847.GLYMA02G45910.1	1.16e-153	463.0	COG0749@1|root,KOG0950@2759|Eukaryota,37SRP@33090|Viridiplantae,3GH7Y@35493|Streptophyta,4JMA1@91835|fabids	35493|Streptophyta	L	UnigeneA polymerase	-	GO:0000002,GO:0003674,GO:0003824,GO:0003887,GO:0004518,GO:0004527,GO:0005575,GO:0005622,GO:0005623,GO:0005737,GO:0005739,GO:0006139,GO:0006259,GO:0006260,GO:0006261,GO:0006264,GO:0006725,GO:0006807,GO:0006996,GO:0007005,GO:0008150,GO:0008152,GO:0008409,GO:0009058,GO:0009059,GO:0009507,GO:0009536,GO:0009657,GO:0009987,GO:0016043,GO:0016740,GO:0016772,GO:0016779,GO:0016787,GO:0016788,GO:0018130,GO:…	2.7.7.7	ko:K02335	ko00230,ko00240,ko01100,ko03030,ko03410,ko03420,ko03440,map00230,map00240,map01100,map03030,map03410,map03420,map03440	-	R00375,R00376,R00377,R00378	RC02795	ko00000,ko00001,ko01000,ko03032,ko03400	-	-	-	UnigeneA_pol_A,UnigeneA_pol_A_exo1
TRINITY_Unigene21205_c0_g1_i5.p1	29760.VIT_01s0011g03350.t01	3.13e-266	790.0	KOG0667@1|root,KOG0670@2759|Eukaryota,37P0V@33090|Viridiplantae,3GF9U@35493|Streptophyta	35493|Streptophyta	T	serine threonine-protein kinase	-	GO:0005575,GO:0005622,GO:0005623,GO:0005634,GO:0006464,GO:0006468,GO:0006793,GO:0006796,GO:0006807,GO:0008150,GO:0008152,GO:0009987,GO:0016310,GO:0019538,GO:0036211,GO:0043170,GO:0043226,GO:0043227,GO:0043229,GO:0043231,GO:0043412,GO:0044237,GO:0044238,GO:0044260,GO:0044267,GO:0044424,GO:0044464,GO:0071704,GO:1901564	2.7.11.1	ko:K08827	-	-	-	-	ko00000,ko01000,ko01001,ko03041	-	-	-	Pkinase
TRINITY_Unigene4597_c0_g3_i2.p1	13333.ERN06608	0.0	1397.0	COG5215@1|root,KOG1241@2759|Eukaryota,37NK3@33090|Viridiplantae,3G7CI@35493|Streptophyta	35493|Streptophyta	UY	importin subunit	-	GO:0000060,GO:0000070,GO:0000226,GO:0000278,GO:0000280,GO:0000819,GO:0003674,GO:0005048,GO:0005215,GO:0005488,GO:0005515,GO:0005575,GO:0005622,GO:0005623,GO:0005634,GO:0005635,GO:0005643,GO:0005654,GO:0005737,GO:0005783,GO:0005829,GO:0006606,GO:0006607,GO:0006610,GO:0006810,GO:0006886,GO:0006913,GO:0006928,GO:0006996,GO:0007010,GO:0007017,GO:0007018,GO:0007049,GO:0007051,GO:0007052,GO:0007059,GO:…	-	ko:K14293	ko03013,map03013	-	-	-	ko00000,ko00001,ko03009,ko03036	1.I.1	-	-	HEAT,HEAT_EZ,IBN_N
TRINITY_Unigene10434_c0_g1_i17.p1	4432.XP_010265346.1	3.99e-146	445.0	COG0515@1|root,KOG1187@2759|Eukaryota,37R0M@33090|Viridiplantae,3G8VZ@35493|Streptophyta	35493|Streptophyta	T	proline-rich receptor-like protein kinase	-	GO:0003674,GO:0003824,GO:0004672,GO:0004674,GO:0004675,GO:0004888,GO:0005488,GO:0005515,GO:0005575,GO:0005623,GO:0005886,GO:0006464,GO:0006468,GO:0006793,GO:0006796,GO:0006807,GO:0007154,GO:0007165,GO:0007166,GO:0007167,GO:0007178,GO:0008150,GO:0008152,GO:0009987,GO:0016020,GO:0016301,GO:0016310,GO:0016740,GO:0016772,GO:0016773,GO:0019199,GO:0019538,GO:0019899,GO:0019900,GO:0019901,GO:0023052,GO:…	-	-	-	-	-	-	-	-	-	-	Pkinase,Pkinase_Tyr
TRINITY_Unigene10434_c0_g1_i17.p3	3750.XP_008353518.1	4.39e-23	99.8	COG0515@1|root,KOG1187@2759|Eukaryota,37R0M@33090|Viridiplantae,3G8VZ@35493|Streptophyta,4JEFP@91835|fabids	35493|Streptophyta	T	proline-rich receptor-like protein kinase	-	GO:0003674,GO:0003824,GO:0004672,GO:0004674,GO:0004675,GO:0004888,GO:0005488,GO:0005515,GO:0005575,GO:0005623,GO:0005886,GO:0006464,GO:0006468,GO:0006793,GO:0006796,GO:0006807,GO:0007154,GO:0007165,GO:0007166,GO:0007167,GO:0007178,GO:0008150,GO:0008152,GO:0009987,GO:0016020,GO:0016301,GO:0016310,GO:0016740,GO:0016772,GO:0016773,GO:0019199,GO:0019538,GO:0019899,GO:0019900,GO:0019901,GO:0023052,GO:…	-	-	-	-	-	-	-	-	-	-	Pkinase,Pkinase_Tyr
TRINITY_Unigene1895_c0_g1_i11.p1	3649.evm.model.supercontig_12.276	4.38e-61	224.0	KOG1847@1|root,KOG1847@2759|Eukaryota,37HMR@33090|Viridiplantae,3GCG2@35493|Streptophyta,3HMRP@3699|Brassicales	35493|Streptophyta	A	Swap (Suppressor-of-White-APricot) surp domain-containing protein	-	-	-	-	-	-	-	-	-	-	-	-	DRY_EERY,Surp
TRINITY_Unigene1895_c0_g1_i11.p2	29760.VIT_19s0090g00860.t01	1.96e-18	84.0	KOG1847@1|root,KOG1847@2759|Eukaryota	2759|Eukaryota	A	mRNA 5'-splice site recognition	SFSWAP	GO:0000245,GO:0000375,GO:0000377,GO:0000380,GO:0000395,GO:0000398,GO:0006139,GO:0006376,GO:0006396,GO:0006397,GO:0006725,GO:0006807,GO:0008150,GO:0008152,GO:0008380,GO:0009892,GO:0009987,GO:0010467,GO:0010468,GO:0010605,GO:0010629,GO:0016043,GO:0016070,GO:0016071,GO:0019219,GO:0019222,GO:0022607,GO:0022613,GO:0022618,GO:0031323,GO:0031324,GO:0033119,GO:0034622,GO:0034641,GO:0043170,GO:0043484,GO:…	-	-	-	-	-	-	-	-	-	-	DRY_EERY,Surp
TRINITY_Unigene2373_c2_g1_i1.p1	218851.Aquca_014_00584.1	1.22e-97	328.0	28I5X@1|root,2QQG4@2759|Eukaryota,37NJT@33090|Viridiplantae,3G759@35493|Streptophyta	35493|Streptophyta	S	Protein of unknown function (DUF632)	-	-	-	-	-	-	-	-	-	-	-	-	DUF630,DUF632
TRINITY_Unigene12104_c0_g1_i6.p1	4432.XP_010249013.1	0.0	1000.0	KOG1829@1|root,KOG1829@2759|Eukaryota,37IZ2@33090|Viridiplantae,3GEQS@35493|Streptophyta	35493|Streptophyta	T	isoform X1	-	-	-	-	-	-	-	-	-	-	-	-	-
TRINITY_Unigene4539_c0_g1_i17.p1	13333.ERN03123	0.0	1605.0	COG4251@1|root,2QRNS@2759|Eukaryota,37Q5Z@33090|Viridiplantae,3GEP9@35493|Streptophyta	35493|Streptophyta	T	Regulatory photoreceptor which exists in two forms that are reversibly interconvertible by light the Pr form that absorbs maximally in the red region of the spectrum and the Pfr form that absorbs maximally in the far-red region	PHYB	GO:0005575,GO:0005622,GO:0005623,GO:0005737,GO:0006996,GO:0008150,GO:0009657,GO:0009658,GO:0009902,GO:0009903,GO:0009987,GO:0016043,GO:0019750,GO:0044424,GO:0044464,GO:0051179,GO:0051234,GO:0051640,GO:0051641,GO:0051644,GO:0051649,GO:0051656,GO:0051667,GO:0071840	-	ko:K12121	ko04712,map04712	-	-	-	ko00000,ko00001	-	-	-	GAF,HATPase_c,HisKA,PAS,PAS_2,PHY
TRINITY_Unigene842_c0_g1_i15.p1	13333.ERM99159	0.0	2333.0	COG1132@1|root,KOG0054@2759|Eukaryota,37IQY@33090|Viridiplantae,3GA7A@35493|Streptophyta	35493|Streptophyta	Q	ABC transporter C family member	-	GO:0000325,GO:0003674,GO:0003824,GO:0005215,GO:0005575,GO:0005622,GO:0005623,GO:0005737,GO:0005773,GO:0005774,GO:0005911,GO:0006810,GO:0006811,GO:0006812,GO:0006820,GO:0008150,GO:0008324,GO:0008490,GO:0008509,GO:0009506,GO:0015075,GO:0015103,GO:0015105,GO:0015291,GO:0015318,GO:0015399,GO:0015405,GO:0015446,GO:0015698,GO:0015700,GO:0016020,GO:0016462,GO:0016787,GO:0016817,GO:0016818,GO:0016887,GO:…	-	ko:K05665,ko:K05666	ko01523,ko01524,ko02010,ko04071,ko04976,ko04977,ko05206,map01523,map01524,map02010,map04071,map04976,map04977,map05206	-	-	-	ko00000,ko00001,ko02000	3.A.1.208.2,3.A.1.208.8	-	-	ABC_membrane,ABC_tran
TRINITY_Unigene46652_c0_g1_i7.p3	3694.POPTR_0003s01690.1	2.07e-24	100.0	KOG1005@1|root,KOG1005@2759|Eukaryota,37P4F@33090|Viridiplantae,3G8IR@35493|Streptophyta,4JIEK@91835|fabids	35493|Streptophyta	BL	Telomerase reverse	-	GO:0000333,GO:0000723,GO:0003674,GO:0003676,GO:0003677,GO:0003720,GO:0003721,GO:0003723,GO:0003824,GO:0003964,GO:0005488,GO:0005575,GO:0005622,GO:0005623,GO:0005634,GO:0005697,GO:0006139,GO:0006259,GO:0006278,GO:0006725,GO:0006807,GO:0006996,GO:0006997,GO:0007000,GO:0007004,GO:0007275,GO:0008150,GO:0008152,GO:0009058,GO:0009059,GO:0009888,GO:0009987,GO:0010073,GO:0010449,GO:0010833,GO:0016043,GO:…	2.7.7.49	ko:K11126	ko05165,ko05166,ko05200,ko05225,ko05226,map05165,map05166,map05200,map05225,map05226	-	-	-	ko00000,ko00001,ko01000,ko03032	-	-	-	RVT_1,Telomerase_RBD
TRINITY_Unigene4846_c1_g1_i8.p1	13333.ERN11496	0.0	990.0	2CMVE@1|root,2QS71@2759|Eukaryota,37P05@33090|Viridiplantae,3G961@35493|Streptophyta	35493|Streptophyta	S	Squamosa promoter-binding-like protein	SPL14	GO:0001067,GO:0003674,GO:0003676,GO:0003677,GO:0003700,GO:0005488,GO:0005575,GO:0005622,GO:0005623,GO:0005634,GO:0005886,GO:0006355,GO:0006950,GO:0006952,GO:0008150,GO:0009605,GO:0009607,GO:0009617,GO:0009889,GO:0009891,GO:0009893,GO:0010468,GO:0010556,GO:0010557,GO:0010604,GO:0010628,GO:0016020,GO:0019219,GO:0019222,GO:0031323,GO:0031325,GO:0031326,GO:0031328,GO:0042742,GO:0043207,GO:0043226,GO:…	-	-	-	-	-	-	-	-	-	-	SBP
TRINITY_Unigene9465_c0_g1_i10.p1	13333.ERN05171	0.0	1290.0	KOG4155@1|root,KOG4155@2759|Eukaryota,37JHE@33090|Viridiplantae,3GENV@35493|Streptophyta	35493|Streptophyta	S	Transducin WD40 repeat-like superfamily protein	-	GO:0005575,GO:0005622,GO:0005623,GO:0005737,GO:0044424,GO:0044464	-	-	-	-	-	-	-	-	-	-	WD40
TRINITY_Unigene10563_c0_g1_i3.p1	13333.ERN08792	0.0	997.0	COG0270@1|root,2QPKK@2759|Eukaryota,37IRP@33090|Viridiplantae,3GEE3@35493|Streptophyta	35493|Streptophyta	B	Belongs to the class I-like SAM-binding methyltransferase superfamily. C5-methyltransferase family	met1	GO:0006139,GO:0006259,GO:0006304,GO:0006305,GO:0006306,GO:0006725,GO:0006807,GO:0008150,GO:0008152,GO:0009892,GO:0009987,GO:0010216,GO:0010424,GO:0010468,GO:0010605,GO:0010629,GO:0016458,GO:0019222,GO:0032259,GO:0032776,GO:0034641,GO:0043170,GO:0043412,GO:0043414,GO:0044237,GO:0044238,GO:0044260,GO:0044728,GO:0046483,GO:0048519,GO:0050789,GO:0060255,GO:0065007,GO:0071704,GO:0090304,GO:1901360	2.1.1.37	ko:K00558	ko00270,ko01100,ko05206,map00270,map01100,map05206	M00035	R04858	RC00003,RC00332	ko00000,ko00001,ko00002,ko01000,ko02048,ko03032,ko03036	-	-	-	BAH,UnigeneA_methylase,UnigeneMT1-RFD
TRINITY_Unigene10563_c0_g1_i3.p2	13333.ERN08792	1.86e-271	790.0	COG0270@1|root,2QPKK@2759|Eukaryota,37IRP@33090|Viridiplantae,3GEE3@35493|Streptophyta	35493|Streptophyta	B	Belongs to the class I-like SAM-binding methyltransferase superfamily. C5-methyltransferase family	met1	GO:0006139,GO:0006259,GO:0006304,GO:0006305,GO:0006306,GO:0006725,GO:0006807,GO:0008150,GO:0008152,GO:0009892,GO:0009987,GO:0010216,GO:0010424,GO:0010468,GO:0010605,GO:0010629,GO:0016458,GO:0019222,GO:0032259,GO:0032776,GO:0034641,GO:0043170,GO:0043412,GO:0043414,GO:0044237,GO:0044238,GO:0044260,GO:0044728,GO:0046483,GO:0048519,GO:0050789,GO:0060255,GO:0065007,GO:0071704,GO:0090304,GO:1901360	2.1.1.37	ko:K00558	ko00270,ko01100,ko05206,map00270,map01100,map05206	M00035	R04858	RC00003,RC00332	ko00000,ko00001,ko00002,ko01000,ko02048,ko03032,ko03036	-	-	-	BAH,UnigeneA_methylase,UnigeneMT1-RFD
TRINITY_Unigene7229_c0_g1_i2.p1	4432.XP_010244741.1	3.28e-71	250.0	KOG4248@1|root,KOG4248@2759|Eukaryota,37K5H@33090|Viridiplantae,3GCZ2@35493|Streptophyta	35493|Streptophyta	O	Large proline-rich protein	-	GO:0000003,GO:0000280,GO:0001655,GO:0001775,GO:0001822,GO:0002020,GO:0002253,GO:0002376,GO:0002429,GO:0002474,GO:0002682,GO:0002684,GO:0002757,GO:0002764,GO:0002768,GO:0003674,GO:0005102,GO:0005488,GO:0005515,GO:0005575,GO:0005576,GO:0005615,GO:0005622,GO:0005623,GO:0005634,GO:0005654,GO:0005737,GO:0005829,GO:0006464,GO:0006473,GO:0006475,GO:0006508,GO:0006511,GO:0006515,GO:0006807,GO:0006915,GO:…	-	-	-	-	-	-	-	-	-	-	ubiquitin
TRINITY_Unigene7229_c0_g1_i2.p2	4432.XP_010244866.1	1.09e-66	225.0	KOG4248@1|root,KOG4248@2759|Eukaryota,37K5H@33090|Viridiplantae,3GCZ2@35493|Streptophyta	35493|Streptophyta	O	Large proline-rich protein	-	GO:0000003,GO:0000280,GO:0001655,GO:0001775,GO:0001822,GO:0002020,GO:0002253,GO:0002376,GO:0002429,GO:0002474,GO:0002682,GO:0002684,GO:0002757,GO:0002764,GO:0002768,GO:0003674,GO:0005102,GO:0005488,GO:0005515,GO:0005575,GO:0005576,GO:0005615,GO:0005622,GO:0005623,GO:0005634,GO:0005654,GO:0005737,GO:0005829,GO:0006464,GO:0006473,GO:0006475,GO:0006508,GO:0006511,GO:0006515,GO:0006807,GO:0006915,GO:…	-	-	-	-	-	-	-	-	-	-	ubiquitin
TRINITY_Unigene10736_c0_g1_i14.p1	3983.cassava4.1_002059m	1.51e-196	565.0	2CC3R@1|root,2QPVE@2759|Eukaryota,37PZF@33090|Viridiplantae,3G9AE@35493|Streptophyta,4JDEB@91835|fabids	35493|Streptophyta	S	galactinol--sucrose galactosyltransferase	-	GO:0003674,GO:0003824,GO:0004553,GO:0004557,GO:0005575,GO:0005911,GO:0005975,GO:0006950,GO:0006979,GO:0008150,GO:0008152,GO:0009056,GO:0009311,GO:0009313,GO:0009506,GO:0009628,GO:0015925,GO:0016052,GO:0016787,GO:0016798,GO:0030054,GO:0033530,GO:0034484,GO:0044238,GO:0050896,GO:0052692,GO:0055044,GO:0071704,GO:0080167,GO:1901575	2.4.1.82	ko:K06617	ko00052,map00052	-	R02411	RC00049,RC00059	ko00000,ko00001,ko01000	-	GH36	-	Raffinose_syn
TRINITY_Unigene10736_c0_g1_i14.p2	3694.POPTR_0006s05130.1	1.78e-96	305.0	2CC3R@1|root,2QPVE@2759|Eukaryota,37PZF@33090|Viridiplantae,3G9AE@35493|Streptophyta,4JDEB@91835|fabids	35493|Streptophyta	S	galactinol--sucrose galactosyltransferase	-	GO:0003674,GO:0003824,GO:0004553,GO:0004557,GO:0005575,GO:0005911,GO:0005975,GO:0006950,GO:0006979,GO:0008150,GO:0008152,GO:0009056,GO:0009311,GO:0009313,GO:0009506,GO:0009628,GO:0015925,GO:0016052,GO:0016787,GO:0016798,GO:0030054,GO:0033530,GO:0034484,GO:0044238,GO:0050896,GO:0052692,GO:0055044,GO:0071704,GO:0080167,GO:1901575	2.4.1.82	ko:K06617	ko00052,map00052	-	R02411	RC00049,RC00059	ko00000,ko00001,ko01000	-	GH36	-	Raffinose_syn
TRINITY_Unigene6562_c0_g1_i10.p1	3649.evm.model.supercontig_8.11	4.57e-47	188.0	28IMP@1|root,2QSVY@2759|Eukaryota,37QDK@33090|Viridiplantae,3GCVC@35493|Streptophyta,3HQVC@3699|Brassicales	35493|Streptophyta	K	Williams-Beuren syndrome DDT (WSD), D-TOX E motif	-	-	-	-	-	-	-	-	-	-	-	-	DDT,Homeobox,WHIM1,WSD
TRINITY_Unigene6562_c0_g1_i10.p2	13333.ERM99212	1.52e-123	395.0	28IMP@1|root,2QSVY@2759|Eukaryota,37QDK@33090|Viridiplantae,3GCVC@35493|Streptophyta	35493|Streptophyta	K	flower development	-	-	-	-	-	-	-	-	-	-	-	-	DDT,Homeobox,WHIM1,WSD
TRINITY_Unigene379_c1_g1_i1.p1	3218.PP1S338_40V6.1	0.0	1703.0	COG0086@1|root,KOG0262@2759|Eukaryota,37HDT@33090|Viridiplantae,3GEDQ@35493|Streptophyta	35493|Streptophyta	K	UnigeneA-dependent RNA polymerase catalyzes the transcription of UnigeneA into RNA using the four ribonucleoside triphosphates as substrates	-	GO:0000428,GO:0005575,GO:0005622,GO:0005623,GO:0005634,GO:0005730,GO:0005736,GO:0005911,GO:0006139,GO:0006351,GO:0006360,GO:0006725,GO:0006807,GO:0008150,GO:0008152,GO:0009058,GO:0009059,GO:0009506,GO:0009987,GO:0010467,GO:0016070,GO:0018130,GO:0019438,GO:0030054,GO:0030880,GO:0031974,GO:0031981,GO:0032774,GO:0032991,GO:0034641,GO:0034645,GO:0034654,GO:0043170,GO:0043226,GO:0043227,GO:0043228,GO:…	2.7.7.6	ko:K02999	ko00230,ko00240,ko01100,ko03020,map00230,map00240,map01100,map03020	M00182	R00435,R00441,R00442,R00443	RC02795	br01611,ko00000,ko00001,ko00002,ko01000,ko03021	-	-	-	RNA_pol_Rpb1_1,RNA_pol_Rpb1_2,RNA_pol_Rpb1_3,RNA_pol_Rpb1_4,RNA_pol_Rpb1_5
TRINITY_Unigene4796_c1_g1_i1.p1	13333.ERN11452	0.0	1662.0	COG1025@1|root,KOG0959@2759|Eukaryota,37Q3S@33090|Viridiplantae,3G87V@35493|Streptophyta	35493|Streptophyta	O	metallopeptidase activity	-	GO:0000003,GO:0003006,GO:0005575,GO:0005622,GO:0005623,GO:0005737,GO:0005739,GO:0005829,GO:0007275,GO:0008150,GO:0009507,GO:0009532,GO:0009536,GO:0009570,GO:0009790,GO:0009791,GO:0009793,GO:0010154,GO:0022414,GO:0032501,GO:0032502,GO:0043226,GO:0043227,GO:0043229,GO:0043231,GO:0044422,GO:0044424,GO:0044434,GO:0044435,GO:0044444,GO:0044446,GO:0044464,GO:0048316,GO:0048608,GO:0048731,GO:0048856,GO:…	-	-	-	-	-	-	-	-	-	-	Peptidase_M16,Peptidase_M16_C
TRINITY_Unigene2220_c0_g1_i10.p1	4565.Traes_2AL_ADE741F9D.1	7.54e-87	306.0	KOG2000@1|root,KOG2000@2759|Eukaryota,37RTW@33090|Viridiplantae,3GF3R@35493|Streptophyta,3KQFT@4447|Liliopsida,3IC2C@38820|Poales	35493|Streptophyta	Z	Gamma-tubulin complex is necessary for microtubule nucleation at the centrosome	-	GO:0000003,GO:0000226,GO:0000278,GO:0000280,GO:0000923,GO:0000930,GO:0000931,GO:0003674,GO:0005198,GO:0005200,GO:0005488,GO:0005515,GO:0005575,GO:0005622,GO:0005623,GO:0005737,GO:0005813,GO:0005815,GO:0005816,GO:0005822,GO:0005825,GO:0005829,GO:0005856,GO:0006810,GO:0006928,GO:0006996,GO:0007010,GO:0007017,GO:0007018,GO:0007020,GO:0007049,GO:0007051,GO:0007052,GO:0007097,GO:0007098,GO:0007163,GO:…	-	ko:K16573	-	-	-	-	ko00000,ko03036,ko04812	-	-	-	Spc97_Spc98
TRINITY_Unigene10605_c0_g1_i30.p1	13333.ERN02848	0.0	1671.0	COG0553@1|root,KOG0383@2759|Eukaryota,37PGJ@33090|Viridiplantae,3G9H0@35493|Streptophyta	35493|Streptophyta	KL	CHD3-type chromatin-remodeling factor	-	GO:0001101,GO:0003674,GO:0003676,GO:0003677,GO:0005488,GO:0005575,GO:0005622,GO:0005623,GO:0005634,GO:0006325,GO:0006338,GO:0006355,GO:0006996,GO:0007154,GO:0007165,GO:0007275,GO:0008150,GO:0008283,GO:0009719,GO:0009725,GO:0009733,GO:0009735,GO:0009736,GO:0009739,GO:0009755,GO:0009787,GO:0009788,GO:0009889,GO:0009890,GO:0009892,GO:0009966,GO:0009968,GO:0009987,GO:0010033,GO:0010468,GO:0010556,GO:…	3.6.4.12	ko:K11642,ko:K11643	ko05165,ko05203,map05165,map05203	-	-	-	ko00000,ko00001,ko01000,ko03036	-	-	-	CHDCT2,Chromo,DUF1086,DUF1087,Helicase_C,PHD,SNF2_N
TRINITY_Unigene24023_c0_g1_i1.p1	3649.evm.model.supercontig_78.23	1.91e-54	187.0	COG5026@1|root,KOG1369@2759|Eukaryota,37HMH@33090|Viridiplantae,3GB88@35493|Streptophyta,3HN6F@3699|Brassicales	35493|Streptophyta	G	Belongs to the hexokinase family	HXK1	GO:0001047,GO:0001067,GO:0001678,GO:0003674,GO:0003676,GO:0003677,GO:0003824,GO:0004340,GO:0004396,GO:0005488,GO:0005575,GO:0005622,GO:0005623,GO:0005634,GO:0005737,GO:0005739,GO:0005740,GO:0005741,GO:0005773,GO:0005774,GO:0005829,GO:0005975,GO:0005996,GO:0006082,GO:0006090,GO:0006091,GO:0006096,GO:0006139,GO:0006163,GO:0006164,GO:0006165,GO:0006355,GO:0006357,GO:0006725,GO:0006732,GO:0006733,GO:…	2.7.1.1	ko:K00844	ko00010,ko00051,ko00052,ko00500,ko00520,ko00521,ko00524,ko01100,ko01110,ko01120,ko01130,ko01200,ko04066,ko04910,ko04930,ko04973,ko05230,map00010,map00051,map00052,map00500,map00520,map00521,map00524,map01100,map01110,map01120,map01130,map01200,map04066,map04910,map04930,map04973,map05230	M00001,M00549	R00299,R00760,R00867,R01326,R01600,R01786,R01961,R03920	RC00002,RC00017	ko00000,ko00001,ko00002,ko01000,ko04131	-	-	-	Hexokinase_1,Hexokinase_2
TRINITY_Unigene14223_c0_g1_i1.p1	42345.XP_008783157.1	5.8e-207	631.0	2CMSE@1|root,2QRQ2@2759|Eukaryota,37RDX@33090|Viridiplantae,3GAR6@35493|Streptophyta,3KRB4@4447|Liliopsida	35493|Streptophyta	K	RWP-RK domain	-	GO:0001101,GO:0003674,GO:0003700,GO:0005575,GO:0005622,GO:0005623,GO:0005634,GO:0006082,GO:0006355,GO:0006807,GO:0006950,GO:0008150,GO:0008152,GO:0009414,GO:0009415,GO:0009628,GO:0009889,GO:0009987,GO:0010035,GO:0010118,GO:0010167,GO:0010468,GO:0010556,GO:0019219,GO:0019222,GO:0031323,GO:0031326,GO:0042126,GO:0042128,GO:0042221,GO:0043226,GO:0043227,GO:0043229,GO:0043231,GO:0043436,GO:0044237,GO:…	-	-	-	-	-	-	-	-	-	-	PB1,RWP-RK
TRINITY_Unigene3508_c0_g1_i2.p1	13333.ERN15813	0.0	1879.0	KOG2956@1|root,KOG2956@2759|Eukaryota,37KBP@33090|Viridiplantae,3GC43@35493|Streptophyta	35493|Streptophyta	S	clip-associated	-	GO:0000226,GO:0000278,GO:0000902,GO:0003674,GO:0005488,GO:0005515,GO:0005575,GO:0005622,GO:0005623,GO:0005737,GO:0005819,GO:0005856,GO:0005874,GO:0005876,GO:0005886,GO:0005911,GO:0005938,GO:0006996,GO:0007010,GO:0007017,GO:0007020,GO:0007026,GO:0007049,GO:0008017,GO:0008092,GO:0008150,GO:0009506,GO:0009524,GO:0009653,GO:0009826,GO:0009987,GO:0010639,GO:0015630,GO:0015631,GO:0016020,GO:0016043,GO:…	-	ko:K16578	-	-	-	-	ko00000,ko03036,ko04812	-	-	-	CLASP_N,HEAT,Vac14_Fab1_bd
TRINITY_Unigene1071_c0_g1_i12.p1	4432.XP_010271025.1	0.0	1736.0	COG1132@1|root,KOG0055@2759|Eukaryota,37HZ5@33090|Viridiplantae,3G9FQ@35493|Streptophyta	35493|Streptophyta	Q	ABC transporter B family member	-	GO:0003674,GO:0005215,GO:0005575,GO:0005623,GO:0005886,GO:0005911,GO:0006810,GO:0008150,GO:0009506,GO:0009914,GO:0009926,GO:0009966,GO:0010315,GO:0010329,GO:0010540,GO:0010646,GO:0010817,GO:0010928,GO:0015562,GO:0016020,GO:0022857,GO:0023051,GO:0030054,GO:0044464,GO:0048583,GO:0050789,GO:0050794,GO:0051179,GO:0051234,GO:0055044,GO:0055085,GO:0060918,GO:0065007,GO:0065008,GO:0071944,GO:0080161	3.6.3.44	ko:K05658	ko02010,ko04976,ko05206,ko05226,map02010,map04976,map05206,map05226	-	-	-	ko00000,ko00001,ko01000,ko02000,ko04090,ko04147	3.A.1.201	-	-	ABC_membrane,ABC_tran
TRINITY_Unigene2969_c0_g1_i4.p1	4432.XP_010267122.1	4.49e-260	739.0	COG5186@1|root,KOG2245@2759|Eukaryota,37HS4@33090|Viridiplantae,3G7CK@35493|Streptophyta	35493|Streptophyta	A	PolyA polymerase	-	-	2.7.7.19	ko:K14376	ko03015,map03015	-	-	-	ko00000,ko00001,ko01000,ko03019	-	-	-	NTP_transf_2,PAP_RNA-bind,PAP_central
TRINITY_Unigene2969_c0_g1_i4.p2	4530.OS06T0558766-00	1.25e-37	135.0	COG5186@1|root,KOG2245@2759|Eukaryota,37HS4@33090|Viridiplantae,3G7CK@35493|Streptophyta,3KT84@4447|Liliopsida,3I5C6@38820|Poales	35493|Streptophyta	A	Poly(A) polymerase central domain	-	-	2.7.7.19	ko:K14376	ko03015,map03015	-	-	-	ko00000,ko00001,ko01000,ko03019	-	-	-	NTP_transf_2,PAP_RNA-bind,PAP_central
TRINITY_Unigene4917_c0_g1_i6.p1	13333.ERN01712	0.0	1559.0	COG5602@1|root,KOG4204@2759|Eukaryota,37NWC@33090|Viridiplantae,3G9Z6@35493|Streptophyta	35493|Streptophyta	B	Paired amphipathic helix protein Sin3-like	-	GO:0000118,GO:0000122,GO:0000785,GO:0001101,GO:0005575,GO:0005622,GO:0005623,GO:0005634,GO:0005654,GO:0005694,GO:0006325,GO:0006355,GO:0006357,GO:0006464,GO:0006476,GO:0006807,GO:0006996,GO:0008150,GO:0008152,GO:0009719,GO:0009725,GO:0009737,GO:0009889,GO:0009890,GO:0009892,GO:0009987,GO:0010033,GO:0010468,GO:0010556,GO:0010558,GO:0010605,GO:0010629,GO:0016043,GO:0016569,GO:0016570,GO:0016575,GO:…	-	ko:K11644	ko04139,ko04919,ko05016,ko05202,map04139,map04919,map05016,map05202	-	-	-	ko00000,ko00001,ko03036	-	-	-	PAH,Sin3_corepress,Sin3a_C
TRINITY_Unigene45387_c0_g1_i10.p1	13333.ERN11440	4.78e-108	367.0	KOG1127@1|root,KOG1127@2759|Eukaryota,37HQQ@33090|Viridiplantae,3GDEP@35493|Streptophyta	35493|Streptophyta	A	tetratricopeptide repeat	-	GO:0000184,GO:0000288,GO:0000291,GO:0000785,GO:0000956,GO:0005575,GO:0005622,GO:0005623,GO:0005634,GO:0005694,GO:0005737,GO:0006139,GO:0006401,GO:0006402,GO:0006725,GO:0006807,GO:0008150,GO:0008152,GO:0009056,GO:0009057,GO:0009892,GO:0009987,GO:0010468,GO:0010605,GO:0010608,GO:0010629,GO:0016070,GO:0016071,GO:0016441,GO:0016458,GO:0019222,GO:0019439,GO:0032991,GO:0034427,GO:0034641,GO:0034655,GO:…	-	ko:K12600	ko03018,map03018	M00392	-	-	ko00000,ko00001,ko00002,ko03019	-	-	-	TPR_16,TPR_2,TPR_8
TRINITY_Unigene45387_c0_g1_i10.p2	4432.XP_010270637.1	1.4e-243	720.0	KOG1127@1|root,KOG1127@2759|Eukaryota,37HQQ@33090|Viridiplantae,3GDEP@35493|Streptophyta	35493|Streptophyta	A	tetratricopeptide repeat	-	GO:0000184,GO:0000288,GO:0000291,GO:0000785,GO:0000956,GO:0005575,GO:0005622,GO:0005623,GO:0005634,GO:0005694,GO:0005737,GO:0006139,GO:0006401,GO:0006402,GO:0006725,GO:0006807,GO:0008150,GO:0008152,GO:0009056,GO:0009057,GO:0009892,GO:0009987,GO:0010468,GO:0010605,GO:0010608,GO:0010629,GO:0016070,GO:0016071,GO:0016441,GO:0016458,GO:0019222,GO:0019439,GO:0032991,GO:0034427,GO:0034641,GO:0034655,GO:…	-	ko:K12600	ko03018,map03018	M00392	-	-	ko00000,ko00001,ko00002,ko03019	-	-	-	TPR_16,TPR_2,TPR_8
TRINITY_Unigene7910_c0_g1_i27.p1	13333.ERM97414	1.79e-185	553.0	COG0584@1|root,KOG2258@2759|Eukaryota,37IRF@33090|Viridiplantae,3GCX0@35493|Streptophyta	35493|Streptophyta	C	glycerophosphoryl diester phosphodiesterase	-	GO:0005575,GO:0005576,GO:0016020,GO:0031224,GO:0031225,GO:0044425,GO:0048046	-	-	-	-	-	-	-	-	-	-	GDPD
TRINITY_Unigene7910_c0_g1_i27.p2	3694.POPTR_0018s12000.1	5.39e-97	296.0	COG3325@1|root,KOG2806@2759|Eukaryota,37RW6@33090|Viridiplantae,3GFX9@35493|Streptophyta,4JIR7@91835|fabids	35493|Streptophyta	G	Belongs to the glycosyl hydrolase 18 family	-	GO:0000323,GO:0001775,GO:0002252,GO:0002263,GO:0002274,GO:0002275,GO:0002283,GO:0002366,GO:0002376,GO:0002443,GO:0002444,GO:0002446,GO:0003674,GO:0003824,GO:0004553,GO:0004568,GO:0005488,GO:0005575,GO:0005576,GO:0005615,GO:0005622,GO:0005623,GO:0005737,GO:0005764,GO:0005773,GO:0006022,GO:0006026,GO:0006030,GO:0006032,GO:0006040,GO:0006807,GO:0006810,GO:0006887,GO:0006955,GO:0007586,GO:0008061,GO:…	3.2.1.14	ko:K01183	ko00520,ko01100,map00520,map01100	-	R01206,R02334	RC00467	ko00000,ko00001,ko01000	-	GH18	-	Glyco_hydro_18
TRINITY_Unigene5661_c0_g1_i18.p1	13333.ERN18017	4.69e-242	722.0	KOG2162@1|root,KOG2162@2759|Eukaryota,37Q1M@33090|Viridiplantae,3GGDM@35493|Streptophyta	35493|Streptophyta	A	Telomerase activating protein Est1	-	GO:0000003,GO:0000184,GO:0000212,GO:0000226,GO:0000280,GO:0000723,GO:0000932,GO:0000956,GO:0003674,GO:0003676,GO:0003677,GO:0003723,GO:0003824,GO:0004518,GO:0004540,GO:0005488,GO:0005575,GO:0005622,GO:0005623,GO:0005634,GO:0005697,GO:0005737,GO:0006139,GO:0006259,GO:0006278,GO:0006401,GO:0006402,GO:0006403,GO:0006405,GO:0006406,GO:0006611,GO:0006725,GO:0006807,GO:0006810,GO:0006886,GO:0006913,GO:…	-	ko:K14409	ko03015,map03015	-	-	-	ko00000,ko00001,ko03019	-	-	-	EST1,EST1_UnigeneA_bind
TRINITY_Unigene728_c1_g1_i4.p1	3218.PP1S87_110V6.1	1.17e-191	588.0	COG5176@1|root,KOG0119@2759|Eukaryota,37T9G@33090|Viridiplantae,3G8WX@35493|Streptophyta	35493|Streptophyta	A	Branchpoint-bridging	-	GO:0001101,GO:0005575,GO:0005622,GO:0005623,GO:0005634,GO:0006139,GO:0006396,GO:0006725,GO:0006807,GO:0008150,GO:0008152,GO:0008380,GO:0009719,GO:0009725,GO:0009737,GO:0009987,GO:0010033,GO:0010467,GO:0016070,GO:0033993,GO:0034641,GO:0042221,GO:0043170,GO:0043226,GO:0043227,GO:0043229,GO:0043231,GO:0044237,GO:0044238,GO:0044424,GO:0044464,GO:0046483,GO:0050896,GO:0071704,GO:0090304,GO:0097305,GO:…	-	ko:K13095	-	-	-	-	ko00000,ko03041	-	-	-	KH_1,RRM_1,SF1-HH
TRINITY_Unigene45794_c0_g1_i4.p3	88036.EFJ09622	6.38e-31	121.0	COG5641@1|root,KOG1601@2759|Eukaryota,37IKW@33090|Viridiplantae,3GN4P@35493|Streptophyta	35493|Streptophyta	K	cheY-homologous receiver domain	-	-	-	ko:K14491	ko04075,map04075	-	-	-	ko00000,ko00001	-	-	-	Myb_UnigeneA-binding,Response_reg
TRINITY_Unigene45794_c0_g1_i4.p4	88036.EFJ17152	2.36e-30	119.0	COG5641@1|root,KOG1601@2759|Eukaryota,37IKW@33090|Viridiplantae,3GN4P@35493|Streptophyta	35493|Streptophyta	K	cheY-homologous receiver domain	-	-	-	ko:K14491	ko04075,map04075	-	-	-	ko00000,ko00001	-	-	-	Myb_UnigeneA-binding,Response_reg
TRINITY_Unigene5975_c0_g1_i37.p1	13333.ERN09447	1.9e-83	308.0	28J0T@1|root,2QRCT@2759|Eukaryota,37KZD@33090|Viridiplantae,3G8IU@35493|Streptophyta	35493|Streptophyta	S	Protein of unknown function (DUF789)	-	-	-	-	-	-	-	-	-	-	-	-	DUF789
TRINITY_Unigene116_c0_g1_i10.p1	13333.ERN02883	2.66e-85	295.0	KOG1865@1|root,KOG1865@2759|Eukaryota,37I2Y@33090|Viridiplantae,3GD62@35493|Streptophyta	35493|Streptophyta	O	Ubiquitin carboxyl-terminal hydrolase	UBP16	GO:0000003,GO:0003006,GO:0003674,GO:0003824,GO:0006464,GO:0006508,GO:0006807,GO:0006950,GO:0006970,GO:0007275,GO:0008150,GO:0008152,GO:0008233,GO:0008234,GO:0008283,GO:0009628,GO:0009651,GO:0009791,GO:0009908,GO:0009987,GO:0016579,GO:0016787,GO:0019538,GO:0019783,GO:0022414,GO:0022622,GO:0032501,GO:0032502,GO:0036211,GO:0036459,GO:0043170,GO:0043412,GO:0044237,GO:0044238,GO:0044260,GO:0044267,GO:…	3.4.19.12	ko:K11855	-	-	-	-	ko00000,ko01000,ko01002,ko04121	-	-	-	UCH,zf-MYND
TRINITY_Unigene116_c0_g1_i10.p2	3827.XP_004488653.1	2.01e-32	131.0	KOG1865@1|root,KOG1865@2759|Eukaryota,37PZG@33090|Viridiplantae,3GBVJ@35493|Streptophyta,4JMI2@91835|fabids	35493|Streptophyta	O	Ubiquitin carboxyl-terminal hydrolase	UBP15	-	3.4.19.12	ko:K11855	-	-	-	-	ko00000,ko01000,ko01002,ko04121	-	-	-	UCH,zf-MYND
TRINITY_Unigene116_c0_g1_i10.p3	4641.GSMUA_Achr10P30230_001	2.58e-17	87.0	KOG1865@1|root,KOG1865@2759|Eukaryota,37I2Y@33090|Viridiplantae	33090|Viridiplantae	O	Ubiquitin carboxyl-terminal hydrolase	UBP16	GO:0000003,GO:0003006,GO:0003674,GO:0003824,GO:0006464,GO:0006508,GO:0006807,GO:0006950,GO:0006970,GO:0007275,GO:0008150,GO:0008152,GO:0008233,GO:0008234,GO:0008283,GO:0009628,GO:0009651,GO:0009791,GO:0009908,GO:0009987,GO:0016579,GO:0016787,GO:0019538,GO:0019783,GO:0022414,GO:0022622,GO:0032501,GO:0032502,GO:0036211,GO:0036459,GO:0043170,GO:0043412,GO:0044237,GO:0044238,GO:0044260,GO:0044267,GO:…	3.4.19.12	ko:K11855	-	-	-	-	ko00000,ko01000,ko01002,ko04121	-	-	-	UCH,zf-MYND
TRINITY_Unigene26217_c0_g1_i3.p1	218851.Aquca_006_00179.1	2.99e-51	179.0	COG2046@1|root,KOG0636@2759|Eukaryota,37M16@33090|Viridiplantae,3G7IZ@35493|Streptophyta	35493|Streptophyta	P	atp sulfurylase	-	GO:0000103,GO:0003674,GO:0003824,GO:0004020,GO:0004779,GO:0004781,GO:0005575,GO:0005622,GO:0005623,GO:0005737,GO:0005829,GO:0006790,GO:0006793,GO:0006796,GO:0006950,GO:0007154,GO:0008150,GO:0008152,GO:0009267,GO:0009507,GO:0009532,GO:0009536,GO:0009570,GO:0009605,GO:0009970,GO:0009987,GO:0009991,GO:0016301,GO:0016310,GO:0016740,GO:0016772,GO:0016773,GO:0016779,GO:0031667,GO:0031668,GO:0031669,GO:…	2.7.1.25,2.7.7.4	ko:K13811	ko00230,ko00261,ko00450,ko00920,ko01100,ko01120,ko01130,map00230,map00261,map00450,map00920,map01100,map01120,map01130	M00176	R00509,R00529,R04928,R04929	RC00002,RC00078,RC02809,RC02889	ko00000,ko00001,ko00002,ko01000	-	-	-	ATP-sulfurylase,PUA_2
TRINITY_Unigene26217_c0_g1_i3.p2	13333.ERN04087	2.89e-81	252.0	COG2046@1|root,KOG0636@2759|Eukaryota,37M16@33090|Viridiplantae,3G7IZ@35493|Streptophyta	35493|Streptophyta	P	atp sulfurylase	-	GO:0000103,GO:0003674,GO:0003824,GO:0004020,GO:0004779,GO:0004781,GO:0005575,GO:0005622,GO:0005623,GO:0005737,GO:0005829,GO:0006790,GO:0006793,GO:0006796,GO:0006950,GO:0007154,GO:0008150,GO:0008152,GO:0009267,GO:0009507,GO:0009532,GO:0009536,GO:0009570,GO:0009605,GO:0009970,GO:0009987,GO:0009991,GO:0016301,GO:0016310,GO:0016740,GO:0016772,GO:0016773,GO:0016779,GO:0031667,GO:0031668,GO:0031669,GO:…	2.7.1.25,2.7.7.4	ko:K13811	ko00230,ko00261,ko00450,ko00920,ko01100,ko01120,ko01130,map00230,map00261,map00450,map00920,map01100,map01120,map01130	M00176	R00509,R00529,R04928,R04929	RC00002,RC00078,RC02809,RC02889	ko00000,ko00001,ko00002,ko01000	-	-	-	ATP-sulfurylase,PUA_2
TRINITY_Unigene25559_c0_g1_i25.p1	29760.VIT_00s0203g00180.t01	4.31e-56	183.0	2CM8J@1|root,2QPME@2759|Eukaryota,37MT5@33090|Viridiplantae,3GER2@35493|Streptophyta	35493|Streptophyta	S	PLAC8 family	-	-	-	-	-	-	-	-	-	-	-	-	PLAC8
TRINITY_Unigene25559_c0_g1_i25.p2	3847.GLYMA15G07160.2	3.27e-16	79.3	2CM8J@1|root,2QPME@2759|Eukaryota,37MT5@33090|Viridiplantae,3GER2@35493|Streptophyta,4JGDU@91835|fabids	35493|Streptophyta	S	PLAC8 family	-	-	-	-	-	-	-	-	-	-	-	-	PLAC8
TRINITY_Unigene1554_c0_g1_i15.p1	4432.XP_010259946.1	2.92e-262	798.0	COG5076@1|root,KOG1778@2759|Eukaryota,37Q3J@33090|Viridiplantae,3GB7Y@35493|Streptophyta	35493|Streptophyta	K	histone acetyl-transferase	-	GO:0000003,GO:0003006,GO:0003674,GO:0003824,GO:0004402,GO:0006325,GO:0006464,GO:0006473,GO:0006475,GO:0006807,GO:0006996,GO:0007275,GO:0008080,GO:0008150,GO:0008152,GO:0009791,GO:0009908,GO:0009987,GO:0016043,GO:0016407,GO:0016410,GO:0016569,GO:0016570,GO:0016573,GO:0016740,GO:0016746,GO:0016747,GO:0018193,GO:0018205,GO:0018393,GO:0018394,GO:0019538,GO:0022414,GO:0032501,GO:0032502,GO:0034212,GO:…	2.3.1.48	ko:K04498	ko04024,ko04066,ko04068,ko04110,ko04310,ko04330,ko04350,ko04520,ko04630,ko04720,ko04916,ko04919,ko04922,ko05016,ko05152,ko05161,ko05164,ko05165,ko05166,ko05167,ko05168,ko05169,ko05200,ko05203,ko05206,ko05211,ko05215,map04024,map04066,map04068,map04110,map04310,map04330,map04350,map04520,map04630,map04720,map04916,map04919,map04922,map05016,map05152,map05161,map05164,map05165,map05166,map05167,map…	-	-	-	ko00000,ko00001,ko01000,ko03000,ko03029,ko03036	-	-	-	HAT_KAT11,PHD,ZZ,zf-TAZ
TRINITY_Unigene1554_c0_g1_i15.p2	90675.XP_010459217.1	2.14e-123	363.0	COG5076@1|root,KOG1778@2759|Eukaryota,37Q3J@33090|Viridiplantae,3GB7Y@35493|Streptophyta,3HT3K@3699|Brassicales	35493|Streptophyta	K	histone acetyltransferase of the CBP family	-	GO:0000003,GO:0003006,GO:0003674,GO:0003824,GO:0004402,GO:0006325,GO:0006464,GO:0006473,GO:0006475,GO:0006807,GO:0006996,GO:0007275,GO:0008080,GO:0008150,GO:0008152,GO:0009791,GO:0009908,GO:0009987,GO:0016043,GO:0016407,GO:0016410,GO:0016569,GO:0016570,GO:0016573,GO:0016740,GO:0016746,GO:0016747,GO:0018193,GO:0018205,GO:0018393,GO:0018394,GO:0019538,GO:0022414,GO:0032501,GO:0032502,GO:0034212,GO:…	2.3.1.48	ko:K04498	ko04024,ko04066,ko04068,ko04110,ko04310,ko04330,ko04350,ko04520,ko04630,ko04720,ko04916,ko04919,ko04922,ko05016,ko05152,ko05161,ko05164,ko05165,ko05166,ko05167,ko05168,ko05169,ko05200,ko05203,ko05206,ko05211,ko05215,map04024,map04066,map04068,map04110,map04310,map04330,map04350,map04520,map04630,map04720,map04916,map04919,map04922,map05016,map05152,map05161,map05164,map05165,map05166,map05167,map…	-	-	-	ko00000,ko00001,ko01000,ko03000,ko03029,ko03036	-	-	-	HAT_KAT11,PHD,ZZ,zf-TAZ
TRINITY_Unigene569_c0_g1_i3.p1	13333.ERM94000	0.0	1632.0	2CN88@1|root,2QUFZ@2759|Eukaryota,37NST@33090|Viridiplantae,3GD0N@35493|Streptophyta	35493|Streptophyta	S	glycine-rich protein	-	-	-	-	-	-	-	-	-	-	-	-	-
TRINITY_Unigene2099_c0_g1_i8.p1	3750.XP_008336909.1	3.56e-56	213.0	COG5213@1|root,KOG1049@2759|Eukaryota,37PVS@33090|Viridiplantae,3GETY@35493|Streptophyta,4JDZ6@91835|fabids	35493|Streptophyta	A	atfip1 v ,atfips5,fip1 v ,fips5	-	GO:0003674,GO:0003676,GO:0003723,GO:0005488,GO:0005515,GO:0042802,GO:0097159,GO:1901363	-	-	-	-	-	-	-	-	-	-	Fip1
TRINITY_Unigene2725_c0_g1_i27.p1	13333.ERN01515	0.0	952.0	COG0631@1|root,KOG0698@2759|Eukaryota,37K47@33090|Viridiplantae,3G85E@35493|Streptophyta	35493|Streptophyta	T	phosphatase 2C	-	-	2.7.12.1	ko:K08823	-	-	-	-	ko00000,ko01000,ko01001,ko03041	-	-	-	PP2C,Pkinase
TRINITY_Unigene2725_c0_g1_i27.p2	42345.XP_008807097.1	6.75e-145	434.0	KOG4467@1|root,KOG4467@2759|Eukaryota,37PM3@33090|Viridiplantae,3G7BC@35493|Streptophyta,3KSTD@4447|Liliopsida	35493|Streptophyta	S	TMEM214, C-terminal, caspase 4 activator	-	-	-	-	-	-	-	-	-	-	-	-	TMEM214
TRINITY_Unigene2791_c0_g1_i3.p1	4432.XP_010245863.1	3.48e-71	246.0	28MQS@1|root,2QU8R@2759|Eukaryota,37S91@33090|Viridiplantae,3GFV0@35493|Streptophyta	35493|Streptophyta	-	-	-	GO:0000003,GO:0000902,GO:0000904,GO:0002376,GO:0003006,GO:0005575,GO:0005622,GO:0005623,GO:0005634,GO:0006950,GO:0006952,GO:0006955,GO:0007154,GO:0007165,GO:0007275,GO:0007568,GO:0008150,GO:0009314,GO:0009416,GO:0009605,GO:0009607,GO:0009627,GO:0009628,GO:0009648,GO:0009653,GO:0009743,GO:0009756,GO:0009791,GO:0009814,GO:0009888,GO:0009987,GO:0010026,GO:0010033,GO:0010090,GO:0010150,GO:0010182,GO:…	-	-	-	-	-	-	-	-	-	-	-
TRINITY_Unigene12317_c0_g1_i1.p2	3641.EOY26390	2.79e-109	345.0	COG2801@1|root,KOG0017@2759|Eukaryota,37RRH@33090|Viridiplantae,3GNSV@35493|Streptophyta	35493|Streptophyta	L	UnigeneA RNA polymerases superfamily protein	-	-	-	-	-	-	-	-	-	-	-	-	RVP_2,RVT_1,Retrotrans_gag,rve,zf-CCHC
TRINITY_Unigene17250_c1_g2_i3.p1	4432.XP_010253900.1	5.64e-36	135.0	KOG4275@1|root,KOG4275@2759|Eukaryota,37NEX@33090|Viridiplantae,3GDHU@35493|Streptophyta	35493|Streptophyta	O	Ring U-Box superfamily protein	-	GO:0000151,GO:0003674,GO:0003824,GO:0004842,GO:0005488,GO:0005515,GO:0005575,GO:0005622,GO:0005623,GO:0005634,GO:0005737,GO:0006464,GO:0006807,GO:0008150,GO:0008152,GO:0009987,GO:0016567,GO:0016740,GO:0019538,GO:0019787,GO:0019899,GO:0031625,GO:0032446,GO:0032991,GO:0036211,GO:0043170,GO:0043226,GO:0043227,GO:0043229,GO:0043231,GO:0043412,GO:0044237,GO:0044238,GO:0044260,GO:0044267,GO:0044389,GO:…	-	-	-	-	-	-	-	-	-	-	DUF4792,DUF4793,zf-C3HC4_3
TRINITY_Unigene199_c0_g2_i4.p1	4432.XP_010253041.1	0.0	1612.0	COG0474@1|root,KOG0206@2759|Eukaryota,37HZ0@33090|Viridiplantae,3GGM4@35493|Streptophyta	35493|Streptophyta	P	Belongs to the cation transport ATPase (P-type) (TC 3.A.3) family. Type IV subfamily	-	-	3.6.3.1	ko:K01530,ko:K14802	-	-	-	-	ko00000,ko01000,ko03009	3.A.3.8	-	-	Cation_ATPase,E1-E2_ATPase,Hydrolase,PhoLip_ATPase_C,PhoLip_ATPase_N
TRINITY_Unigene22752_c0_g1_i10.p1	6087.XP_004212064.1	5.8e-26	104.0	2C7QK@1|root,2QUNQ@2759|Eukaryota	2759|Eukaryota	-	-	-	-	-	-	-	-	-	-	-	-	-	-	DUF659,Dimer_Tnp_hAT,zf-BED
TRINITY_Unigene555_c0_g1_i18.p1	2711.XP_006476516.1	2.45e-111	364.0	KOG0773@1|root,KOG0773@2759|Eukaryota,37PKY@33090|Viridiplantae,3GH0H@35493|Streptophyta	35493|Streptophyta	K	Homeobox protein BEL1 homolog	-	GO:0003674,GO:0003700,GO:0005575,GO:0005622,GO:0005623,GO:0005634,GO:0005737,GO:0005829,GO:0005911,GO:0006355,GO:0008150,GO:0009506,GO:0009889,GO:0010468,GO:0010556,GO:0019219,GO:0019222,GO:0030054,GO:0031323,GO:0031326,GO:0043226,GO:0043227,GO:0043229,GO:0043231,GO:0044424,GO:0044444,GO:0044464,GO:0050789,GO:0050794,GO:0051171,GO:0051252,GO:0055044,GO:0060255,GO:0065007,GO:0080090,GO:0140110,GO:…	-	-	-	-	-	-	-	-	-	-	Homeobox_KN,POX
TRINITY_Unigene8063_c0_g1_i10.p1	13333.ERN12620	0.0	1393.0	COG1643@1|root,KOG0920@2759|Eukaryota,37KD1@33090|Viridiplantae,3GB8G@35493|Streptophyta	35493|Streptophyta	A	ATP-dependent RNA helicase	-	GO:0003674,GO:0003676,GO:0003723,GO:0003724,GO:0003824,GO:0004004,GO:0004386,GO:0005488,GO:0005575,GO:0005622,GO:0005623,GO:0005737,GO:0006139,GO:0006396,GO:0006725,GO:0006807,GO:0008026,GO:0008150,GO:0008152,GO:0008186,GO:0009987,GO:0010467,GO:0016070,GO:0016282,GO:0016462,GO:0016787,GO:0016817,GO:0016818,GO:0016887,GO:0017111,GO:0032991,GO:0034641,GO:0042623,GO:0043021,GO:0043024,GO:0043170,GO:…	3.6.4.13	ko:K18995	-	-	-	-	ko00000,ko01000,ko03012	-	-	-	DEAD,HA2,Helicase_C,OB_NTP_bind
TRINITY_Unigene8063_c0_g1_i10.p2	13333.ERN12619	1.26e-39	145.0	COG1643@1|root,KOG0920@2759|Eukaryota,37KD1@33090|Viridiplantae,3GB8G@35493|Streptophyta	35493|Streptophyta	A	ATP-dependent RNA helicase	-	GO:0003674,GO:0003676,GO:0003723,GO:0003724,GO:0003824,GO:0004004,GO:0004386,GO:0005488,GO:0005575,GO:0005622,GO:0005623,GO:0005737,GO:0006139,GO:0006396,GO:0006725,GO:0006807,GO:0008026,GO:0008150,GO:0008152,GO:0008186,GO:0009987,GO:0010467,GO:0016070,GO:0016282,GO:0016462,GO:0016787,GO:0016817,GO:0016818,GO:0016887,GO:0017111,GO:0032991,GO:0034641,GO:0042623,GO:0043021,GO:0043024,GO:0043170,GO:…	3.6.4.13	ko:K18995	-	-	-	-	ko00000,ko01000,ko03012	-	-	-	DEAD,HA2,Helicase_C,OB_NTP_bind
TRINITY_Unigene5755_c0_g1_i1.p1	218851.Aquca_001_00088.1	2.77e-278	804.0	COG0515@1|root,KOG0192@2759|Eukaryota,37QM9@33090|Viridiplantae,3G9R6@35493|Streptophyta	35493|Streptophyta	T	serine threonine-protein kinase	-	GO:0001666,GO:0003674,GO:0003824,GO:0004672,GO:0004674,GO:0004712,GO:0005575,GO:0005622,GO:0005623,GO:0005737,GO:0005783,GO:0005789,GO:0006082,GO:0006464,GO:0006468,GO:0006629,GO:0006720,GO:0006721,GO:0006793,GO:0006796,GO:0006807,GO:0006950,GO:0007154,GO:0007165,GO:0008150,GO:0008152,GO:0008299,GO:0008610,GO:0009058,GO:0009628,GO:0009685,GO:0009686,GO:0009719,GO:0009723,GO:0009725,GO:0009743,GO:…	2.7.11.25	ko:K04424	ko04010,map04010	-	-	-	ko00000,ko00001,ko01000,ko01001	-	-	-	EDR1,Pkinase_Tyr
TRINITY_Unigene13708_c0_g1_i11.p2	4098.XP_009625102.1	5.67e-13	72.4	KOG1075@1|root,KOG1075@2759|Eukaryota,37TEA@33090|Viridiplantae,3GA49@35493|Streptophyta	35493|Streptophyta	M	ATPase activity, coupled to transmembrane movement of substances	-	-	-	-	-	-	-	-	-	-	-	-	DUF4283,RVT_1,zf-RVT
TRINITY_Unigene3694_c0_g1_i4.p2	13333.ERN12434	4.92e-151	469.0	COG5079@1|root,KOG1860@2759|Eukaryota,37QCC@33090|Viridiplantae,3GCZK@35493|Streptophyta	35493|Streptophyta	DU	isoform X1	-	GO:0005575,GO:0005622,GO:0005623,GO:0005634,GO:0008150,GO:0010468,GO:0019219,GO:0019222,GO:0031323,GO:0031974,GO:0031981,GO:0034399,GO:0043226,GO:0043227,GO:0043229,GO:0043231,GO:0043233,GO:0044030,GO:0044422,GO:0044424,GO:0044428,GO:0044446,GO:0044464,GO:0048583,GO:0050789,GO:0050794,GO:0051052,GO:0051171,GO:0051252,GO:0060147,GO:0060255,GO:0060966,GO:0060968,GO:0065007,GO:0070013,GO:0070920,GO:…	-	-	-	-	-	-	-	-	-	-	MCM3AP_GANP,SAC3_GANP
TRINITY_Unigene2090_c0_g1_i18.p1	3711.Bra038282.1-P	2.49e-111	377.0	COG5175@1|root,KOG2068@2759|Eukaryota,37QZV@33090|Viridiplantae,3GEQV@35493|Streptophyta,3HYNA@3699|Brassicales	35493|Streptophyta	A	RING/Ubox like zinc-binding domain	-	GO:0000075,GO:0000077,GO:0000278,GO:0000288,GO:0000289,GO:0000956,GO:0002682,GO:0003674,GO:0003824,GO:0004842,GO:0005575,GO:0005622,GO:0005623,GO:0005737,GO:0005829,GO:0006139,GO:0006401,GO:0006402,GO:0006464,GO:0006508,GO:0006511,GO:0006725,GO:0006807,GO:0006950,GO:0006974,GO:0006977,GO:0007049,GO:0007093,GO:0007154,GO:0007165,GO:0007346,GO:0008150,GO:0008152,GO:0009056,GO:0009057,GO:0009892,GO:…	2.3.2.27	ko:K10643	ko03018,map03018	-	-	-	ko00000,ko00001,ko01000,ko03019,ko04121	-	-	-	RRM_1,zf-RING_4
TRINITY_Unigene8076_c0_g1_i1.p1	3218.PP1S259_116V6.1	2.98e-121	363.0	28J5E@1|root,2QRHK@2759|Eukaryota,37JZE@33090|Viridiplantae,3G96C@35493|Streptophyta	35493|Streptophyta	-	-	-	-	-	-	-	-	-	-	-	-	-	-	Lung_7-TM_R
TRINITY_Unigene424_c0_g1_i82.p2	3885.XP_007148639.1	6.61e-59	207.0	28K78@1|root,2QSMU@2759|Eukaryota,37KY4@33090|Viridiplantae,3G8QX@35493|Streptophyta,4JDV5@91835|fabids	35493|Streptophyta	-	-	-	-	-	-	-	-	-	-	-	-	-	-	-
TRINITY_Unigene56116_c0_g1_i1.p1	4432.XP_010279199.1	2.59e-228	642.0	KOG2213@1|root,KOG2213@2759|Eukaryota,37NSM@33090|Viridiplantae,3GE26@35493|Streptophyta	35493|Streptophyta	T	Apoptosis inhibitor	-	GO:0005575,GO:0005622,GO:0005623,GO:0005634,GO:0007275,GO:0008150,GO:0009555,GO:0010941,GO:0032501,GO:0032502,GO:0043067,GO:0043226,GO:0043227,GO:0043229,GO:0043231,GO:0044424,GO:0044464,GO:0048229,GO:0048856,GO:0050789,GO:0050794,GO:0065007	-	-	-	-	-	-	-	-	-	-	API5
TRINITY_Unigene6271_c0_g1_i2.p1	29730.Gorai.002G260400.1	0.0	1117.0	KOG2232@1|root,KOG2232@2759|Eukaryota,37MRB@33090|Viridiplantae,3GDA1@35493|Streptophyta	35493|Streptophyta	T	Neutral ceramidase-like	-	GO:0005575,GO:0005622,GO:0005623,GO:0005737,GO:0005783,GO:0005794,GO:0005911,GO:0009506,GO:0012505,GO:0030054,GO:0043226,GO:0043227,GO:0043229,GO:0043231,GO:0044424,GO:0044444,GO:0044464,GO:0055044	3.5.1.23	ko:K12349	ko00600,ko01100,ko04071,map00600,map01100,map04071	M00099	R01494	RC00064,RC00328	ko00000,ko00001,ko00002,ko01000	-	-	-	Ceramidase_alk,Ceramidse_alk_C
TRINITY_Unigene6271_c0_g1_i2.p2	29730.Gorai.002G260400.1	0.0	1117.0	KOG2232@1|root,KOG2232@2759|Eukaryota,37MRB@33090|Viridiplantae,3GDA1@35493|Streptophyta	35493|Streptophyta	T	Neutral ceramidase-like	-	GO:0005575,GO:0005622,GO:0005623,GO:0005737,GO:0005783,GO:0005794,GO:0005911,GO:0009506,GO:0012505,GO:0030054,GO:0043226,GO:0043227,GO:0043229,GO:0043231,GO:0044424,GO:0044444,GO:0044464,GO:0055044	3.5.1.23	ko:K12349	ko00600,ko01100,ko04071,map00600,map01100,map04071	M00099	R01494	RC00064,RC00328	ko00000,ko00001,ko00002,ko01000	-	-	-	Ceramidase_alk,Ceramidse_alk_C
TRINITY_Unigene11334_c0_g1_i1.p1	3641.EOX95762	2.15e-85	305.0	2C5YW@1|root,2QTCM@2759|Eukaryota,37N6Q@33090|Viridiplantae,3GBCH@35493|Streptophyta	35493|Streptophyta	S	Probable zinc-ribbon domain	-	-	-	-	-	-	-	-	-	-	-	-	zinc_ribbon_12
TRINITY_Unigene20524_c0_g1_i11.p1	13333.ERN19874	3.8e-133	418.0	28MDJ@1|root,2QTWZ@2759|Eukaryota,37R80@33090|Viridiplantae,3G99F@35493|Streptophyta	35493|Streptophyta	S	transcriptional co-repressor	-	-	-	-	-	-	-	-	-	-	-	-	LIM_bind
TRINITY_Unigene20524_c0_g1_i11.p2	218851.Aquca_022_00284.1	7.76e-77	262.0	28MDJ@1|root,2QTWZ@2759|Eukaryota,37R80@33090|Viridiplantae,3G99F@35493|Streptophyta	35493|Streptophyta	S	transcriptional co-repressor	-	-	-	-	-	-	-	-	-	-	-	-	LIM_bind
TRINITY_Unigene12794_c0_g1_i2.p1	218851.Aquca_042_00059.1	3.69e-158	455.0	2CDMM@1|root,2QQ84@2759|Eukaryota,37MHN@33090|Viridiplantae,3GAZ1@35493|Streptophyta	35493|Streptophyta	S	expressed protein	-	-	-	-	-	-	-	-	-	-	-	-	DUF620
TRINITY_Unigene12794_c0_g1_i2.p2	4432.XP_010277140.1	3.52e-51	177.0	2CDMM@1|root,2QQ84@2759|Eukaryota,37MHN@33090|Viridiplantae,3GAZ1@35493|Streptophyta	35493|Streptophyta	S	expressed protein	-	-	-	-	-	-	-	-	-	-	-	-	DUF620
TRINITY_Unigene26183_c0_g1_i9.p1	3218.PP1S387_1V6.1	1.05e-268	764.0	COG2234@1|root,KOG2195@2759|Eukaryota,37N34@33090|Viridiplantae,3GD0Y@35493|Streptophyta	35493|Streptophyta	OP	Glutamate carboxypeptidase 2	-	GO:0000003,GO:0003002,GO:0003006,GO:0003674,GO:0003824,GO:0004180,GO:0004181,GO:0005575,GO:0006508,GO:0006807,GO:0007275,GO:0007389,GO:0008150,GO:0008152,GO:0008233,GO:0008235,GO:0008237,GO:0008238,GO:0009314,GO:0009416,GO:0009628,GO:0009639,GO:0009640,GO:0009653,GO:0009790,GO:0009791,GO:0009793,GO:0009888,GO:0009908,GO:0009909,GO:0010015,GO:0010051,GO:0010073,GO:0010074,GO:0010075,GO:0010080,GO:…	3.4.17.21	ko:K01301	-	-	-	-	ko00000,ko01000,ko01002	-	-	-	PA,Peptidase_M28,TFR_dimer
TRINITY_Unigene26183_c0_g1_i9.p2	3218.PP1S184_42V6.1	1.23e-191	562.0	COG2234@1|root,KOG2195@2759|Eukaryota,37N34@33090|Viridiplantae,3GD0Y@35493|Streptophyta	35493|Streptophyta	OP	Glutamate carboxypeptidase 2	-	GO:0000003,GO:0003002,GO:0003006,GO:0003674,GO:0003824,GO:0004180,GO:0004181,GO:0005575,GO:0006508,GO:0006807,GO:0007275,GO:0007389,GO:0008150,GO:0008152,GO:0008233,GO:0008235,GO:0008237,GO:0008238,GO:0009314,GO:0009416,GO:0009628,GO:0009639,GO:0009640,GO:0009653,GO:0009790,GO:0009791,GO:0009793,GO:0009888,GO:0009908,GO:0009909,GO:0010015,GO:0010051,GO:0010073,GO:0010074,GO:0010075,GO:0010080,GO:…	3.4.17.21	ko:K01301	-	-	-	-	ko00000,ko01000,ko01002	-	-	-	PA,Peptidase_M28,TFR_dimer
TRINITY_Unigene26183_c0_g1_i9.p3	4558.Sb03g034260.1	8.79e-83	268.0	COG2234@1|root,KOG2195@2759|Eukaryota,37N34@33090|Viridiplantae,3GD0Y@35493|Streptophyta,3KPEX@4447|Liliopsida,3I3YQ@38820|Poales	35493|Streptophyta	OP	Glutamate carboxypeptidase 2	-	GO:0005575,GO:0005622,GO:0005623,GO:0005737,GO:0005773,GO:0005783,GO:0008150,GO:0009888,GO:0010073,GO:0012505,GO:0032501,GO:0032502,GO:0043226,GO:0043227,GO:0043229,GO:0043231,GO:0044424,GO:0044444,GO:0044464,GO:0048507,GO:0048856	3.4.17.21	ko:K01301	-	-	-	-	ko00000,ko01000,ko01002	-	-	-	PA,Peptidase_M28,TFR_dimer
TRINITY_Unigene12515_c0_g2_i9.p1	57918.XP_004294686.1	3.13e-71	221.0	COG0685@1|root,2QR1E@2759|Eukaryota,37RD2@33090|Viridiplantae,3GADY@35493|Streptophyta,4JIPX@91835|fabids	35493|Streptophyta	E	Belongs to the peroxidase family	-	-	1.11.1.11	ko:K00434	ko00053,ko00480,map00053,map00480	-	R00644	RC00092	ko00000,ko00001,ko01000	-	-	-	peroxidase
TRINITY_Unigene6042_c0_g1_i10.p1	42345.XP_008776552.1	1.15e-39	157.0	28YVN@1|root,2R5PU@2759|Eukaryota,37HQ0@33090|Viridiplantae,3G7EU@35493|Streptophyta,3KTVH@4447|Liliopsida	35493|Streptophyta	K	transcription factor	-	-	-	-	-	-	-	-	-	-	-	-	HLH
TRINITY_Unigene18726_c0_g1_i5.p3	3760.EMJ21084	1.04e-09	61.2	KOG1075@1|root,KOG1075@2759|Eukaryota,37TIF@33090|Viridiplantae,3G9IZ@35493|Streptophyta	35493|Streptophyta	L	ribonuclease H protein	-	-	-	-	-	-	-	-	-	-	-	-	RVT_1,RVT_3,zf-CCHC_4,zf-RVT
TRINITY_Unigene889_c0_g1_i4.p1	4432.XP_010259326.1	0.0	1272.0	COG0249@1|root,KOG0217@2759|Eukaryota,37J1Q@33090|Viridiplantae,3GCN9@35493|Streptophyta	35493|Streptophyta	L	Component of the post-replicative UnigeneA mismatch repair system (MMR)	-	GO:0000217,GO:0000404,GO:0003674,GO:0003676,GO:0003677,GO:0003684,GO:0003690,GO:0003824,GO:0005488,GO:0005575,GO:0005622,GO:0005623,GO:0006139,GO:0006259,GO:0006281,GO:0006290,GO:0006298,GO:0006725,GO:0006807,GO:0006950,GO:0006974,GO:0006996,GO:0008094,GO:0008150,GO:0008152,GO:0009987,GO:0016043,GO:0016462,GO:0016787,GO:0016817,GO:0016818,GO:0016887,GO:0017111,GO:0030983,GO:0032135,GO:0032300,GO:…	-	ko:K08737	ko01524,ko03430,ko05200,ko05210,map01524,map03430,map05200,map05210	M00295	-	-	ko00000,ko00001,ko00002,ko03400	-	-	-	MutS_I,MutS_II,MutS_III,MutS_IV,MutS_V
TRINITY_Unigene17636_c0_g1_i2.p1	13333.ERN01370	0.0	1545.0	KOG1898@1|root,KOG1898@2759|Eukaryota,37KQV@33090|Viridiplantae,3G75Z@35493|Streptophyta	35493|Streptophyta	A	pre-mRNA-splicing factor	-	GO:0000003,GO:0000151,GO:0003006,GO:0003674,GO:0003676,GO:0003677,GO:0003684,GO:0005488,GO:0005575,GO:0005622,GO:0005623,GO:0005634,GO:0006139,GO:0006259,GO:0006281,GO:0006289,GO:0006508,GO:0006511,GO:0006725,GO:0006807,GO:0006950,GO:0006974,GO:0007275,GO:0008150,GO:0008152,GO:0009056,GO:0009057,GO:0009790,GO:0009791,GO:0009793,GO:0009987,GO:0010154,GO:0010498,GO:0019538,GO:0019941,GO:0022414,GO:…	-	ko:K12830	ko03040,map03040	M00352	-	-	ko00000,ko00001,ko00002,ko03021,ko03036,ko03041	-	-	-	CPSF_A,MMS1_N
TRINITY_Unigene6213_c0_g1_i2.p1	13333.ERN12479	7.91e-176	542.0	COG5210@1|root,KOG1091@2759|Eukaryota,37QHC@33090|Viridiplantae,3GGEW@35493|Streptophyta	35493|Streptophyta	U	TBC1 domain family member	-	-	-	ko:K18469	-	-	-	-	ko00000,ko04131	-	-	-	RabGAP-TBC
TRINITY_Unigene27587_c0_g1_i9.p1	4432.XP_010242162.1	1.08e-107	325.0	2CMIA@1|root,2QQEG@2759|Eukaryota,37R2U@33090|Viridiplantae,3G7XE@35493|Streptophyta	35493|Streptophyta	S	BES1 BZR1 homolog protein	-	-	-	-	-	-	-	-	-	-	-	-	BES1_N
TRINITY_Unigene451_c0_g2_i2.p1	13333.ERN19206	1.96e-196	591.0	2C1JU@1|root,2QQJY@2759|Eukaryota,37PNJ@33090|Viridiplantae,3G9HK@35493|Streptophyta	35493|Streptophyta	S	isoform X1	-	-	-	-	-	-	-	-	-	-	-	-	DUF1296
TRINITY_Unigene3997_c0_g1_i9.p1	13333.ERN11282	6.5e-89	290.0	COG0317@1|root,KOG1157@2759|Eukaryota,37JJR@33090|Viridiplantae,3GCVM@35493|Streptophyta	35493|Streptophyta	T	GTP diphosphokinase RSH2, chloroplastic	-	GO:0001101,GO:0003674,GO:0003824,GO:0005575,GO:0005618,GO:0005622,GO:0005623,GO:0005737,GO:0005886,GO:0006139,GO:0006163,GO:0006164,GO:0006725,GO:0006753,GO:0006793,GO:0006796,GO:0006807,GO:0006950,GO:0007275,GO:0007568,GO:0008150,GO:0008152,GO:0008728,GO:0008893,GO:0009058,GO:0009116,GO:0009117,GO:0009119,GO:0009150,GO:0009152,GO:0009163,GO:0009165,GO:0009259,GO:0009260,GO:0009507,GO:0009536,GO:…	2.7.6.5	ko:K00951	ko00230,map00230	-	R00429	RC00002,RC00078	ko00000,ko00001,ko01000	-	-	-	HD_4,RelA_SpoT
TRINITY_Unigene3997_c0_g1_i9.p2	4432.XP_010261860.1	1.56e-139	418.0	COG0317@1|root,KOG1157@2759|Eukaryota,37JJR@33090|Viridiplantae,3GCVM@35493|Streptophyta	35493|Streptophyta	T	GTP diphosphokinase RSH2, chloroplastic	-	GO:0001101,GO:0003674,GO:0003824,GO:0005575,GO:0005618,GO:0005622,GO:0005623,GO:0005737,GO:0005886,GO:0006139,GO:0006163,GO:0006164,GO:0006725,GO:0006753,GO:0006793,GO:0006796,GO:0006807,GO:0006950,GO:0007275,GO:0007568,GO:0008150,GO:0008152,GO:0008728,GO:0008893,GO:0009058,GO:0009116,GO:0009117,GO:0009119,GO:0009150,GO:0009152,GO:0009163,GO:0009165,GO:0009259,GO:0009260,GO:0009507,GO:0009536,GO:…	2.7.6.5	ko:K00951	ko00230,map00230	-	R00429	RC00002,RC00078	ko00000,ko00001,ko01000	-	-	-	HD_4,RelA_SpoT
TRINITY_Unigene3997_c0_g1_i9.p6	981085.XP_010086800.1	4.41e-28	110.0	COG0317@1|root,KOG1157@2759|Eukaryota,37JJR@33090|Viridiplantae,3GCVM@35493|Streptophyta,4JGU4@91835|fabids	35493|Streptophyta	T	guanosine tetraphosphate biosynthetic process	-	GO:0001101,GO:0003674,GO:0003824,GO:0005575,GO:0005618,GO:0005622,GO:0005623,GO:0005737,GO:0005886,GO:0006139,GO:0006163,GO:0006164,GO:0006725,GO:0006753,GO:0006793,GO:0006796,GO:0006807,GO:0006950,GO:0007275,GO:0007568,GO:0008150,GO:0008152,GO:0008728,GO:0008893,GO:0009058,GO:0009116,GO:0009117,GO:0009119,GO:0009150,GO:0009152,GO:0009163,GO:0009165,GO:0009259,GO:0009260,GO:0009507,GO:0009536,GO:…	2.7.6.5	ko:K00951	ko00230,map00230	-	R00429	RC00002,RC00078	ko00000,ko00001,ko01000	-	-	-	HD_4,RelA_SpoT
TRINITY_Unigene9041_c0_g1_i15.p1	3750.XP_008337255.1	9.62e-97	332.0	COG2801@1|root,KOG4197@1|root,KOG0017@2759|Eukaryota,KOG4197@2759|Eukaryota,37THH@33090|Viridiplantae,3GG2K@35493|Streptophyta	35493|Streptophyta	O	Mitochondrial protein	-	-	-	-	-	-	-	-	-	-	-	-	DUF4219,RVT_2,Retrotran_gag_2,gag_pre-integrs,rve,zf-CCHC
TRINITY_Unigene9041_c0_g1_i15.p2	3641.EOY11267	1.89e-161	501.0	COG2801@1|root,KOG0017@2759|Eukaryota,37THH@33090|Viridiplantae,3GG2K@35493|Streptophyta	35493|Streptophyta	O	Mitochondrial protein	-	-	-	-	-	-	-	-	-	-	-	-	DUF4219,RVT_2,Retrotran_gag_2,gag_pre-integrs,rve,zf-CCHC
TRINITY_Unigene1124_c0_g1_i5.p1	13333.ERN00153	6.31e-180	538.0	KOG0978@1|root,KOG0978@2759|Eukaryota,37PTS@33090|Viridiplantae,3G946@35493|Streptophyta	35493|Streptophyta	O	E3 ubiquitin-protein ligase BRE1-like	HUB1	GO:0000003,GO:0002376,GO:0003006,GO:0003674,GO:0003824,GO:0004842,GO:0005488,GO:0005515,GO:0005575,GO:0005622,GO:0005623,GO:0005634,GO:0005737,GO:0005739,GO:0006325,GO:0006464,GO:0006513,GO:0006807,GO:0006950,GO:0006952,GO:0006955,GO:0006996,GO:0007275,GO:0007346,GO:0008150,GO:0008152,GO:0009605,GO:0009607,GO:0009620,GO:0009653,GO:0009791,GO:0009814,GO:0009817,GO:0009965,GO:0009987,GO:0010016,GO:…	2.3.2.27	ko:K10696	-	-	-	-	ko00000,ko01000,ko04121	-	-	-	zf-C3HC4,zf-C3HC4_2,zf-C3HC4_3
TRINITY_Unigene1124_c0_g1_i5.p2	3218.PP1S46_198V6.1	7.1e-80	264.0	KOG0978@1|root,KOG0978@2759|Eukaryota,37MHZ@33090|Viridiplantae,3GBBB@35493|Streptophyta	35493|Streptophyta	O	E3 ubiquitin-protein ligase BRE1-like	-	GO:0000003,GO:0002376,GO:0003006,GO:0003674,GO:0005488,GO:0005515,GO:0005575,GO:0005622,GO:0005623,GO:0005634,GO:0006325,GO:0006464,GO:0006513,GO:0006807,GO:0006950,GO:0006952,GO:0006955,GO:0006996,GO:0007275,GO:0008150,GO:0008152,GO:0009653,GO:0009791,GO:0009965,GO:0009987,GO:0010016,GO:0010154,GO:0010162,GO:0010228,GO:0010390,GO:0010431,GO:0016043,GO:0016567,GO:0016569,GO:0016570,GO:0016574,GO:…	2.3.2.27	ko:K10696	-	-	-	-	ko00000,ko01000,ko04121	-	-	-	zf-C3HC4_3
TRINITY_Unigene9854_c0_g1_i16.p3	3711.Bra023610.1-P	1.22e-26	108.0	KOG0724@1|root,KOG0724@2759|Eukaryota,37Q80@33090|Viridiplantae,3GFRQ@35493|Streptophyta,3HW12@3699|Brassicales	35493|Streptophyta	K	myb family transcription factor	-	GO:0003674,GO:0003676,GO:0003677,GO:0003700,GO:0005488,GO:0006355,GO:0007154,GO:0007165,GO:0007623,GO:0008150,GO:0009719,GO:0009725,GO:0009733,GO:0009734,GO:0009755,GO:0009889,GO:0009987,GO:0010033,GO:0010468,GO:0010556,GO:0010600,GO:0010817,GO:0019219,GO:0019222,GO:0023052,GO:0031323,GO:0031326,GO:0032350,GO:0032870,GO:0042221,GO:0046885,GO:0048511,GO:0050789,GO:0050794,GO:0050896,GO:0051171,GO:…	-	-	-	-	-	-	-	-	-	-	Myb_UnigeneA-binding
TRINITY_Unigene5077_c0_g1_i1.p1	218851.Aquca_009_00071.1	6.55e-227	639.0	COG5239@1|root,KOG0620@2759|Eukaryota,37JMM@33090|Viridiplantae,3GDWF@35493|Streptophyta	35493|Streptophyta	K	Carbon catabolite repressor protein 4 homolog	-	GO:0000271,GO:0000932,GO:0005575,GO:0005622,GO:0005623,GO:0005737,GO:0005829,GO:0005975,GO:0005976,GO:0005982,GO:0005984,GO:0005985,GO:0005986,GO:0006073,GO:0006139,GO:0006396,GO:0006397,GO:0006725,GO:0006807,GO:0008150,GO:0008152,GO:0009058,GO:0009059,GO:0009250,GO:0009311,GO:0009312,GO:0009987,GO:0010467,GO:0016051,GO:0016070,GO:0016071,GO:0019252,GO:0032991,GO:0033692,GO:0034637,GO:0034641,GO:…	3.1.13.4	ko:K12603	ko03018,map03018	-	-	-	ko00000,ko00001,ko01000,ko03019	-	-	-	Exo_endo_phos,zf-C6H2
TRINITY_Unigene6508_c0_g1_i4.p1	29760.VIT_09s0054g00700.t01	0.0	1161.0	COG3808@1|root,2QPJC@2759|Eukaryota,37IY7@33090|Viridiplantae,3GCJM@35493|Streptophyta	35493|Streptophyta	C	pyrophosphate-energized membrane proton pump	-	GO:0000139,GO:0003674,GO:0003824,GO:0005215,GO:0005575,GO:0005622,GO:0005623,GO:0005737,GO:0005768,GO:0005773,GO:0005794,GO:0005802,GO:0006810,GO:0008150,GO:0009678,GO:0012505,GO:0015399,GO:0015405,GO:0016020,GO:0016462,GO:0016787,GO:0016817,GO:0016818,GO:0022804,GO:0022857,GO:0031090,GO:0031410,GO:0031982,GO:0031984,GO:0043226,GO:0043227,GO:0043229,GO:0043231,GO:0044422,GO:0044424,GO:0044431,GO:…	3.6.1.1	ko:K01507	ko00190,map00190	-	-	-	ko00000,ko00001,ko01000	-	-	-	H_PPase
TRINITY_Unigene30060_c0_g1_i8.p1	13333.ERN10902	0.0	1169.0	COG0474@1|root,KOG0204@2759|Eukaryota,37IXA@33090|Viridiplantae,3G8CG@35493|Streptophyta	33090|Viridiplantae	P	This magnesium-dependent enzyme catalyzes the hydrolysis of ATP coupled with the transport of calcium	ACA1	GO:0003674,GO:0003824,GO:0005215,GO:0005216,GO:0005261,GO:0005262,GO:0005388,GO:0005488,GO:0005515,GO:0005516,GO:0005575,GO:0005622,GO:0005623,GO:0005737,GO:0005783,GO:0005789,GO:0005886,GO:0005887,GO:0006810,GO:0006811,GO:0006812,GO:0006816,GO:0007275,GO:0008150,GO:0008324,GO:0009507,GO:0009526,GO:0009528,GO:0009536,GO:0009555,GO:0009706,GO:0009941,GO:0012505,GO:0015075,GO:0015085,GO:0015267,GO:…	2.7.7.7,3.6.3.8	ko:K01537,ko:K03511	ko03460,ko05200,ko05202,ko05210,ko05212,ko05213,ko05214,ko05216,ko05217,ko05218,ko05220,ko05222,ko05223,ko05224,ko05225,ko05226,map03460,map05200,map05202,map05210,map05212,map05213,map05214,map05216,map05217,map05218,map05220,map05222,map05223,map05224,map05225,map05226	-	-	-	ko00000,ko00001,ko01000,ko03400	3.A.3.2	-	-	CaATP_NAI,Cation_ATPase,Cation_ATPase_C,Cation_ATPase_N,E1-E2_ATPase,Hydrolase,Hydrolase_3
TRINITY_Unigene30060_c0_g1_i8.p2	29760.VIT_07s0129g00110.t01	9.66e-75	240.0	COG0474@1|root,KOG0204@2759|Eukaryota	2759|Eukaryota	P	calcium-transporting ATPase activity	-	GO:0003674,GO:0003824,GO:0005215,GO:0005388,GO:0005488,GO:0005515,GO:0005516,GO:0005575,GO:0005622,GO:0005623,GO:0005737,GO:0005783,GO:0005789,GO:0005886,GO:0005887,GO:0006810,GO:0006811,GO:0006812,GO:0006816,GO:0007275,GO:0008150,GO:0008324,GO:0009555,GO:0012505,GO:0015075,GO:0015085,GO:0015318,GO:0015399,GO:0015405,GO:0015662,GO:0016020,GO:0016021,GO:0016462,GO:0016787,GO:0016817,GO:0016818,GO:…	3.6.3.8	ko:K01537	-	-	-	-	ko00000,ko01000	3.A.3.2	-	-	CaATP_NAI,Cation_ATPase,Cation_ATPase_C,Cation_ATPase_N,E1-E2_ATPase,Hydrolase,Hydrolase_3
TRINITY_Unigene2012_c0_g1_i6.p1	3218.PP1S21_161V6.1	2.1e-205	578.0	COG3185@1|root,KOG0638@2759|Eukaryota,37IS0@33090|Viridiplantae,3GEM5@35493|Streptophyta	35493|Streptophyta	E	4-hydroxyphenylpyruvate dioxygenase	-	GO:0003674,GO:0005488,GO:0005515,GO:0006082,GO:0006520,GO:0006570,GO:0006572,GO:0006725,GO:0006807,GO:0008150,GO:0008152,GO:0009056,GO:0009063,GO:0009072,GO:0009074,GO:0009987,GO:0016054,GO:0019439,GO:0019752,GO:0042802,GO:0043436,GO:0044237,GO:0044238,GO:0044248,GO:0044281,GO:0044282,GO:0046395,GO:0071704,GO:1901360,GO:1901361,GO:1901564,GO:1901565,GO:1901575,GO:1901605,GO:1901606	1.13.11.27	ko:K00457	ko00130,ko00350,ko00360,ko01100,map00130,map00350,map00360,map01100	M00044	R01372,R02521	RC00505,RC00738	ko00000,ko00001,ko00002,ko01000,ko04147	-	-	-	Glyoxalase
TRINITY_Unigene3680_c0_g1_i14.p1	42345.XP_008798075.1	4.42e-176	538.0	COG1230@1|root,KOG1484@2759|Eukaryota,37SDQ@33090|Viridiplantae,3GBV2@35493|Streptophyta,3KQY5@4447|Liliopsida	35493|Streptophyta	P	Cation efflux family	-	GO:0000041,GO:0003674,GO:0005215,GO:0005385,GO:0005575,GO:0005622,GO:0005623,GO:0005737,GO:0005794,GO:0006810,GO:0006811,GO:0006812,GO:0006829,GO:0008150,GO:0008324,GO:0010035,GO:0010038,GO:0010043,GO:0012505,GO:0015075,GO:0015318,GO:0016020,GO:0022857,GO:0022890,GO:0030001,GO:0032879,GO:0034220,GO:0042221,GO:0042592,GO:0043226,GO:0043227,GO:0043229,GO:0043231,GO:0044424,GO:0044444,GO:0044464,GO:…	-	ko:K08900,ko:K14692	-	-	-	-	ko00000,ko02000,ko03029	2.A.4.4.3,2.A.4.4.5	-	-	Cation_efflux
TRINITY_Unigene4348_c0_g1_i1.p1	4432.XP_010275898.1	0.0	986.0	COG0532@1|root,KOG1145@2759|Eukaryota,37P2E@33090|Viridiplantae,3GEWZ@35493|Streptophyta	35493|Streptophyta	J	Translation initiation factor if-2	-	GO:0005575,GO:0005622,GO:0005623,GO:0005737,GO:0009507,GO:0009526,GO:0009532,GO:0009536,GO:0009570,GO:0009941,GO:0031967,GO:0031975,GO:0043226,GO:0043227,GO:0043229,GO:0043231,GO:0044422,GO:0044424,GO:0044434,GO:0044435,GO:0044444,GO:0044446,GO:0044464	-	ko:K02519	-	-	-	-	ko00000,ko03012,ko03029	-	-	-	GTP_EFTU,IF-2,IF2_N
TRINITY_Unigene4417_c0_g1_i4.p1	225117.XP_009376986.1	5.36e-72	271.0	28N43@1|root,2QUP9@2759|Eukaryota,37JYP@33090|Viridiplantae,3G7X1@35493|Streptophyta,4JDDG@91835|fabids	35493|Streptophyta	-	-	-	-	-	-	-	-	-	-	-	-	-	-	-
TRINITY_Unigene8739_c0_g1_i20.p1	71139.XP_010035569.1	0.0	889.0	COG2513@1|root,KOG1260@2759|Eukaryota,37M2S@33090|Viridiplantae,3GBJH@35493|Streptophyta	35493|Streptophyta	C	Belongs to the isocitrate lyase PEP mutase superfamily. Isocitrate lyase family	ICL	GO:0003674,GO:0003824,GO:0004451,GO:0005575,GO:0005622,GO:0005623,GO:0005737,GO:0005777,GO:0005975,GO:0006081,GO:0006082,GO:0006097,GO:0008150,GO:0008152,GO:0009514,GO:0009987,GO:0016829,GO:0016830,GO:0016833,GO:0019752,GO:0032787,GO:0042579,GO:0043226,GO:0043227,GO:0043229,GO:0043231,GO:0043436,GO:0044237,GO:0044238,GO:0044262,GO:0044281,GO:0044424,GO:0044444,GO:0044464,GO:0046487,GO:0071704	4.1.3.1	ko:K01637	ko00630,ko01100,ko01110,ko01120,ko01200,map00630,map01100,map01110,map01120,map01200	M00012	R00479	RC00311,RC00313	ko00000,ko00001,ko00002,ko01000	-	-	-	ICL
TRINITY_Unigene9779_c0_g1_i2.p1	218851.Aquca_007_00430.1	0.0	1848.0	KOG3534@1|root,KOG3534@2759|Eukaryota,37SAX@33090|Viridiplantae,3G9P6@35493|Streptophyta	35493|Streptophyta	S	atsra1,klk,pir,pir121,pirp,sra1	-	GO:0000902,GO:0000904,GO:0005575,GO:0005622,GO:0005623,GO:0005737,GO:0006996,GO:0007010,GO:0007015,GO:0008064,GO:0008150,GO:0009653,GO:0009888,GO:0009987,GO:0010026,GO:0010090,GO:0010638,GO:0016043,GO:0030029,GO:0030036,GO:0030154,GO:0030832,GO:0030833,GO:0030838,GO:0031209,GO:0031334,GO:0032271,GO:0032273,GO:0032502,GO:0032535,GO:0032956,GO:0032970,GO:0032989,GO:0032991,GO:0033043,GO:0043254,GO:…	-	ko:K05749	ko03013,ko04810,map03013,map04810	-	-	-	ko00000,ko00001,ko03019	-	-	-	DUF1394,FragX_IP
TRINITY_Unigene1450_c1_g1_i1.p1	13333.ERM95943	0.0	1964.0	KOG1883@1|root,KOG1883@2759|Eukaryota,37KMM@33090|Viridiplantae,3GE20@35493|Streptophyta	35493|Streptophyta	K	mediator of RNA polymerase II transcription subunit	-	GO:0005575,GO:0005622,GO:0005623,GO:0005634,GO:0005654,GO:0016592,GO:0031974,GO:0031981,GO:0032991,GO:0043226,GO:0043227,GO:0043229,GO:0043231,GO:0043233,GO:0044422,GO:0044424,GO:0044428,GO:0044446,GO:0044451,GO:0044464,GO:0070013	-	ko:K15166	-	-	-	-	ko00000,ko03021	-	-	-	Med23
TRINITY_Unigene101587_c0_g1_i2.p1	4432.XP_010260806.1	0.0	1796.0	KOG1513@1|root,KOG1513@2759|Eukaryota,37NG7@33090|Viridiplantae,3GCMS@35493|Streptophyta	35493|Streptophyta	KT	Protein strawberry notch	-	GO:0002009,GO:0002165,GO:0003002,GO:0003674,GO:0003676,GO:0003677,GO:0003682,GO:0005488,GO:0005515,GO:0005575,GO:0005622,GO:0005623,GO:0005634,GO:0005737,GO:0005829,GO:0006323,GO:0006325,GO:0006333,GO:0006334,GO:0006355,GO:0006357,GO:0006950,GO:0006996,GO:0007154,GO:0007165,GO:0007166,GO:0007219,GO:0007275,GO:0007389,GO:0007444,GO:0007447,GO:0007450,GO:0007472,GO:0007476,GO:0007552,GO:0007560,GO:…	-	-	-	-	-	-	-	-	-	-	AAA_34,Helicase_C_4,PHD
TRINITY_Unigene3895_c0_g1_i1.p1	4432.XP_010242134.1	0.0	1376.0	COG5192@1|root,KOG1951@2759|Eukaryota,37KI1@33090|Viridiplantae,3GE74@35493|Streptophyta	35493|Streptophyta	J	ribosome biogenesis protein	BMS1	GO:0000166,GO:0000462,GO:0000469,GO:0000478,GO:0000479,GO:0001882,GO:0001883,GO:0003674,GO:0003676,GO:0003723,GO:0003824,GO:0003924,GO:0005488,GO:0005525,GO:0005575,GO:0005622,GO:0005623,GO:0005634,GO:0005654,GO:0005730,GO:0006139,GO:0006364,GO:0006396,GO:0006725,GO:0006807,GO:0008150,GO:0008152,GO:0009987,GO:0010467,GO:0016070,GO:0016072,GO:0016462,GO:0016787,GO:0016817,GO:0016818,GO:0017076,GO:…	-	ko:K14569	ko03008,map03008	-	-	-	ko00000,ko00001,ko03009	-	-	-	AARP2CN,RIBIOP_C
TRINITY_Unigene15553_c0_g1_i1.p1	13333.ERN00045	0.0	1192.0	KOG0198@1|root,KOG0198@2759|Eukaryota,37ISD@33090|Viridiplantae,3G93K@35493|Streptophyta	33090|Viridiplantae	T	serine threonine-protein kinase	-	-	-	-	-	-	-	-	-	-	-	-	Pkinase
TRINITY_Unigene15553_c0_g1_i1.p2	42345.XP_008787738.1	2.01e-174	534.0	KOG0198@1|root,KOG0198@2759|Eukaryota,37ISD@33090|Viridiplantae,3G93K@35493|Streptophyta,3KNCH@4447|Liliopsida	35493|Streptophyta	T	serine threonine-protein kinase	-	-	-	-	-	-	-	-	-	-	-	-	Pkinase
TRINITY_Unigene5034_c0_g1_i6.p1	13333.ERM99682	5.36e-163	499.0	28U0I@1|root,2R0R4@2759|Eukaryota,37MMN@33090|Viridiplantae,3G7M0@35493|Streptophyta	35493|Streptophyta	S	Transducin WD40 repeat-like superfamily protein	-	-	-	-	-	-	-	-	-	-	-	-	TFIIIC_delta,WD40,zf-TFIIIC
TRINITY_Unigene5034_c0_g1_i6.p2	29760.VIT_16s0098g01030.t01	1.53e-159	481.0	28U0I@1|root,2R0R4@2759|Eukaryota,37MMN@33090|Viridiplantae,3G7M0@35493|Streptophyta	35493|Streptophyta	S	Transducin WD40 repeat-like superfamily protein	-	-	-	-	-	-	-	-	-	-	-	-	TFIIIC_delta,WD40,zf-TFIIIC
TRINITY_Unigene4369_c0_g1_i1.p1	13333.ERN13346	2.21e-304	878.0	KOG0167@1|root,KOG0167@2759|Eukaryota,37IAR@33090|Viridiplantae,3GEK3@35493|Streptophyta	35493|Streptophyta	S	RING-type E3 ubiquitin transferase	-	GO:0005575,GO:0005623,GO:0005886,GO:0016020,GO:0044464,GO:0071944	-	-	-	-	-	-	-	-	-	-	Arm,Arm_2,U-box
TRINITY_Unigene27442_c0_g1_i4.p1	4081.Solyc08g063060.1.1	3.07e-22	103.0	COG2801@1|root,KOG0017@2759|Eukaryota,37THH@33090|Viridiplantae,3GG2K@35493|Streptophyta,44UC5@71274|asterids	35493|Streptophyta	L	Mitochondrial protein	-	-	-	-	-	-	-	-	-	-	-	-	RVT_2,Retrotran_gag_2,Retrotran_gag_3,Retrotrans_gag,gag_pre-integrs,rve,zf-CCHC
TRINITY_Unigene27442_c0_g1_i4.p2	15368.BRADI5G18616.1	7.68e-160	503.0	COG2801@1|root,KOG0017@2759|Eukaryota,37V5Q@33090|Viridiplantae,3GFFK@35493|Streptophyta,3M7B5@4447|Liliopsida,3IKJW@38820|Poales	35493|Streptophyta	L	transposition, RNA-mediated	-	-	-	-	-	-	-	-	-	-	-	-	DUF4219,RVT_2,Retrotran_gag_2,Retrotran_gag_3,gag_pre-integrs,rve,zf-CCHC
TRINITY_Unigene27442_c0_g1_i4.p3	4096.XP_009771264.1	3.28e-33	134.0	COG2801@1|root,KOG0017@2759|Eukaryota,37RIF@33090|Viridiplantae,3GQ0C@35493|Streptophyta,44PGS@71274|asterids	35493|Streptophyta	L	Reverse transcriptase (RNA-dependent UnigeneA polymerase)	-	-	-	-	-	-	-	-	-	-	-	-	RVT_2
TRINITY_Unigene123_c1_g1_i7.p2	3218.PP1S359_27V6.1	1.5e-157	466.0	28IK8@1|root,2QQX5@2759|Eukaryota,37MQ8@33090|Viridiplantae,3GG6R@35493|Streptophyta	35493|Streptophyta	-	-	-	-	-	-	-	-	-	-	-	-	-	-	AATase
TRINITY_Unigene5677_c0_g1_i1.p1	4432.XP_010261439.1	4.36e-25	119.0	28NFB@1|root,2QV0W@2759|Eukaryota,37RBB@33090|Viridiplantae,3G77U@35493|Streptophyta	35493|Streptophyta	-	-	-	-	-	-	-	-	-	-	-	-	-	-	-
TRINITY_Unigene50969_c0_g1_i1.p1	4432.XP_010260605.1	0.0	1818.0	KOG1917@1|root,KOG1917@2759|Eukaryota,37JJS@33090|Viridiplantae,3GBAZ@35493|Streptophyta	35493|Streptophyta	O	grl,nap1,napp	-	GO:0000902,GO:0000904,GO:0005575,GO:0005622,GO:0005623,GO:0005634,GO:0005737,GO:0005783,GO:0005789,GO:0006355,GO:0006996,GO:0007010,GO:0007015,GO:0008064,GO:0008150,GO:0009653,GO:0009825,GO:0009888,GO:0009889,GO:0009891,GO:0009893,GO:0009987,GO:0010026,GO:0010090,GO:0010468,GO:0010556,GO:0010557,GO:0010604,GO:0010628,GO:0010638,GO:0012505,GO:0016020,GO:0016043,GO:0016049,GO:0019219,GO:0019222,GO:…	-	ko:K05750	ko04810,map04810	-	-	-	ko00000,ko00001	-	-	-	Nckap1
TRINITY_Unigene11539_c0_g1_i1.p2	13333.ERN12578	1.13e-67	216.0	COG0515@1|root,KOG0192@2759|Eukaryota,37JDM@33090|Viridiplantae,3G8BS@35493|Streptophyta	35493|Streptophyta	T	serine threonine-protein kinase	-	GO:0003674,GO:0003824,GO:0004672,GO:0005575,GO:0005622,GO:0005623,GO:0005737,GO:0006464,GO:0006468,GO:0006793,GO:0006796,GO:0006807,GO:0007154,GO:0007165,GO:0008150,GO:0008152,GO:0009987,GO:0016301,GO:0016310,GO:0016740,GO:0016772,GO:0016773,GO:0019538,GO:0023052,GO:0035556,GO:0036211,GO:0043170,GO:0043412,GO:0044237,GO:0044238,GO:0044260,GO:0044267,GO:0044424,GO:0044464,GO:0050789,GO:0050794,GO:…	-	-	-	-	-	-	-	-	-	-	Pkinase_Tyr
TRINITY_Unigene11539_c0_g1_i1.p3	3218.PP1S69_199V6.3	8.47e-13	70.9	COG0515@1|root,KOG0192@2759|Eukaryota,37JDM@33090|Viridiplantae,3G8BS@35493|Streptophyta	35493|Streptophyta	T	serine threonine-protein kinase	-	GO:0003674,GO:0003824,GO:0004672,GO:0005575,GO:0005622,GO:0005623,GO:0005737,GO:0006464,GO:0006468,GO:0006793,GO:0006796,GO:0006807,GO:0007154,GO:0007165,GO:0008150,GO:0008152,GO:0009987,GO:0016301,GO:0016310,GO:0016740,GO:0016772,GO:0016773,GO:0019538,GO:0023052,GO:0035556,GO:0036211,GO:0043170,GO:0043412,GO:0044237,GO:0044238,GO:0044260,GO:0044267,GO:0044424,GO:0044464,GO:0050789,GO:0050794,GO:…	-	-	-	-	-	-	-	-	-	-	Pkinase_Tyr
TRINITY_Unigene11539_c0_g1_i1.p4	4432.XP_010252176.1	1.12e-63	205.0	COG0515@1|root,KOG0192@2759|Eukaryota,37JDM@33090|Viridiplantae,3G8BS@35493|Streptophyta	35493|Streptophyta	T	serine threonine-protein kinase	-	GO:0003674,GO:0003824,GO:0004672,GO:0005575,GO:0005622,GO:0005623,GO:0005737,GO:0006464,GO:0006468,GO:0006793,GO:0006796,GO:0006807,GO:0007154,GO:0007165,GO:0008150,GO:0008152,GO:0009987,GO:0016301,GO:0016310,GO:0016740,GO:0016772,GO:0016773,GO:0019538,GO:0023052,GO:0035556,GO:0036211,GO:0043170,GO:0043412,GO:0044237,GO:0044238,GO:0044260,GO:0044267,GO:0044424,GO:0044464,GO:0050789,GO:0050794,GO:…	-	-	-	-	-	-	-	-	-	-	Pkinase_Tyr
TRINITY_Unigene13278_c0_g1_i14.p1	3649.evm.model.supercontig_57.18	1.57e-121	360.0	COG5434@1|root,2QTPQ@2759|Eukaryota,37IYV@33090|Viridiplantae,3G7N7@35493|Streptophyta,3HNYC@3699|Brassicales	35493|Streptophyta	G	Glycoside hydrolase, family 28	-	-	-	-	-	-	-	-	-	-	-	-	Glyco_hydro_28,Pectate_lyase_3
TRINITY_Unigene13278_c0_g1_i14.p2	4432.XP_010271038.1	2.48e-91	284.0	COG5434@1|root,2QTPQ@2759|Eukaryota,37IYV@33090|Viridiplantae,3G7N7@35493|Streptophyta	2759|Eukaryota	G	Belongs to the glycosyl hydrolase 28 family	-	-	-	-	-	-	-	-	-	-	-	-	Glyco_hydro_28
TRINITY_Unigene14690_c0_g1_i2.p1	13333.ERN13179	2.2e-219	674.0	KOG2071@1|root,KOG2071@2759|Eukaryota,37K6M@33090|Viridiplantae,3GC2D@35493|Streptophyta	35493|Streptophyta	A	isoform X1	-	GO:0000375,GO:0000377,GO:0000398,GO:0000993,GO:0001098,GO:0001099,GO:0003674,GO:0003676,GO:0003723,GO:0003729,GO:0005488,GO:0005515,GO:0005575,GO:0005622,GO:0005623,GO:0005634,GO:0005654,GO:0005737,GO:0005739,GO:0005849,GO:0006139,GO:0006351,GO:0006353,GO:0006366,GO:0006369,GO:0006378,GO:0006379,GO:0006396,GO:0006397,GO:0006725,GO:0006807,GO:0008150,GO:0008152,GO:0008380,GO:0009058,GO:0009059,GO:…	2.7.11.1	ko:K14400,ko:K14510	ko03015,ko04016,ko04075,map03015,map04016,map04075	-	-	-	ko00000,ko00001,ko01000,ko01001,ko03019,ko03021	-	-	-	CTD_bind
TRINITY_Unigene245_c0_g2_i2.p1	42345.XP_008811924.1	4.22e-315	894.0	28JYJ@1|root,2QRXI@2759|Eukaryota,37N94@33090|Viridiplantae,3GB17@35493|Streptophyta,3KW9E@4447|Liliopsida	35493|Streptophyta	K	Auxin response factors (ARFs) are transcriptional factors that bind specifically to the UnigeneA sequence 5'-TGTCTC-3' found in the auxin-responsive promoter elements (AuxREs)	ARF2	GO:0000003,GO:0001101,GO:0003006,GO:0003674,GO:0003676,GO:0003677,GO:0003700,GO:0005488,GO:0005515,GO:0005575,GO:0005622,GO:0005623,GO:0005634,GO:0006355,GO:0007275,GO:0007568,GO:0008150,GO:0008285,GO:0009719,GO:0009725,GO:0009737,GO:0009791,GO:0009835,GO:0009836,GO:0009838,GO:0009889,GO:0009890,GO:0009892,GO:0009900,GO:0009908,GO:0009909,GO:0009911,GO:0010033,GO:0010047,GO:0010150,GO:0010154,GO:…	-	ko:K14486	ko04075,map04075	-	-	-	ko00000,ko00001	-	-	-	AUX_IAA,Auxin_resp,B3
TRINITY_Unigene52229_c0_g1_i2.p1	13333.ERN10143	7.48e-223	738.0	COG5059@1|root,2QR1R@2759|Eukaryota,37JHR@33090|Viridiplantae,3GXE0@35493|Streptophyta	35493|Streptophyta	Z	Belongs to the TRAFAC class myosin-kinesin ATPase superfamily. Kinesin family	-	-	-	ko:K10400,ko:K20478	-	-	-	-	ko00000,ko04131,ko04812	-	-	-	Kinesin
TRINITY_Unigene6371_c0_g1_i4.p1	4432.XP_010258489.1	9.4e-200	612.0	2CMF0@1|root,2QQ6H@2759|Eukaryota,37M05@33090|Viridiplantae,3GE97@35493|Streptophyta	35493|Streptophyta	K	transcription, UnigeneA-templated	-	GO:0003674,GO:0003700,GO:0006355,GO:0008150,GO:0009889,GO:0010468,GO:0010556,GO:0019219,GO:0019222,GO:0031323,GO:0031326,GO:0050789,GO:0050794,GO:0051171,GO:0051252,GO:0060255,GO:0065007,GO:0080090,GO:0140110,GO:1903506,GO:2000112,GO:2001141	-	-	-	-	-	-	-	-	-	-	PB1,RWP-RK
TRINITY_Unigene40582_c0_g1_i22.p1	3641.EOX90571	0.0	1366.0	COG5022@1|root,COG5059@1|root,KOG0239@2759|Eukaryota,KOG4229@2759|Eukaryota,37JFC@33090|Viridiplantae,3G8W9@35493|Streptophyta	35493|Streptophyta	Z	Belongs to the TRAFAC class myosin-kinesin ATPase superfamily. Kinesin family	-	GO:0000166,GO:0000226,GO:0000902,GO:0000904,GO:0001578,GO:0003002,GO:0003674,GO:0003774,GO:0003777,GO:0003779,GO:0003824,GO:0005488,GO:0005509,GO:0005515,GO:0005516,GO:0005575,GO:0005622,GO:0005623,GO:0005737,GO:0005819,GO:0005856,GO:0005871,GO:0005874,GO:0005875,GO:0005881,GO:0005938,GO:0006928,GO:0006996,GO:0007010,GO:0007017,GO:0007018,GO:0007154,GO:0007267,GO:0007275,GO:0007389,GO:0008017,GO:…	-	-	-	-	-	-	-	-	-	-	FERM_M,FERM_N,Kinesin,MyTH4
TRINITY_Unigene40582_c0_g1_i22.p2	13333.ERN11434	6.94e-129	385.0	COG5059@1|root,KOG0239@2759|Eukaryota,37JFC@33090|Viridiplantae,3G8W9@35493|Streptophyta	35493|Streptophyta	Z	Belongs to the TRAFAC class myosin-kinesin ATPase superfamily. Kinesin family	-	GO:0000166,GO:0000226,GO:0000902,GO:0000904,GO:0001578,GO:0003002,GO:0003674,GO:0003774,GO:0003777,GO:0003779,GO:0003824,GO:0005488,GO:0005509,GO:0005515,GO:0005516,GO:0005575,GO:0005622,GO:0005623,GO:0005737,GO:0005819,GO:0005856,GO:0005871,GO:0005874,GO:0005875,GO:0005881,GO:0005938,GO:0006928,GO:0006996,GO:0007010,GO:0007017,GO:0007018,GO:0007154,GO:0007267,GO:0007275,GO:0007389,GO:0008017,GO:…	-	-	-	-	-	-	-	-	-	-	FERM_M,FERM_N,Kinesin,MyTH4
TRINITY_Unigene31672_c0_g1_i11.p1	4432.XP_010275758.1	7.1e-80	264.0	KOG0167@1|root,KOG0167@2759|Eukaryota,37R30@33090|Viridiplantae,3G82Y@35493|Streptophyta	35493|Streptophyta	S	U-box domain-containing protein	-	GO:0002682,GO:0002683,GO:0003674,GO:0003824,GO:0004842,GO:0005102,GO:0005488,GO:0005515,GO:0005575,GO:0005622,GO:0005623,GO:0005634,GO:0005737,GO:0005829,GO:0006464,GO:0006807,GO:0006950,GO:0006952,GO:0008150,GO:0008152,GO:0009605,GO:0009607,GO:0009617,GO:0009987,GO:0010941,GO:0016567,GO:0016740,GO:0019538,GO:0019787,GO:0032446,GO:0033612,GO:0036211,GO:0042742,GO:0042981,GO:0043066,GO:0043067,GO:…	-	ko:K08332	-	-	-	-	ko00000,ko03029,ko04131	-	-	-	Arm
TRINITY_Unigene23465_c0_g1_i1.p1	3694.POPTR_0007s11270.1	1.06e-177	558.0	KOG3620@1|root,KOG3620@2759|Eukaryota,37Q76@33090|Viridiplantae,3G97G@35493|Streptophyta,4JVZQ@91835|fabids	35493|Streptophyta	S	Transmembrane protein 131-like	-	-	-	-	-	-	-	-	-	-	-	-	TMEM131_like
TRINITY_Unigene3221_c0_g2_i5.p1	3760.EMJ20085	0.0	1704.0	COG1132@1|root,KOG0054@2759|Eukaryota,37Q0H@33090|Viridiplantae,3GDV7@35493|Streptophyta,4JNKX@91835|fabids	35493|Streptophyta	Q	ABC transporter C family member	-	GO:0000325,GO:0003674,GO:0003824,GO:0005215,GO:0005575,GO:0005622,GO:0005623,GO:0005737,GO:0005773,GO:0005774,GO:0006810,GO:0008150,GO:0015399,GO:0015405,GO:0016020,GO:0016462,GO:0016787,GO:0016817,GO:0016818,GO:0016887,GO:0017111,GO:0022804,GO:0022857,GO:0031090,GO:0042623,GO:0042626,GO:0043226,GO:0043227,GO:0043229,GO:0043231,GO:0043492,GO:0044422,GO:0044424,GO:0044437,GO:0044444,GO:0044446,GO:…	-	ko:K05666	ko01523,ko01524,ko02010,ko04976,map01523,map01524,map02010,map04976	-	-	-	ko00000,ko00001,ko02000	3.A.1.208.2	-	-	ABC_membrane,ABC_tran
TRINITY_Unigene1661_c0_g1_i26.p1	4432.XP_010270209.1	2.04e-119	377.0	28K44@1|root,2QSIN@2759|Eukaryota,37QC5@33090|Viridiplantae,3GCY8@35493|Streptophyta	35493|Streptophyta	S	Agenet domain-containing protein bromo-adjacent homology (BAH) domain-containing protein	-	-	-	-	-	-	-	-	-	-	-	-	Agenet,BAH
TRINITY_Unigene1661_c0_g1_i26.p2	3750.XP_008345023.1	5.68e-30	115.0	28K44@1|root,2QSIN@2759|Eukaryota,37QC5@33090|Viridiplantae,3GCY8@35493|Streptophyta,4JH6G@91835|fabids	35493|Streptophyta	S	Agenet domain	-	-	-	-	-	-	-	-	-	-	-	-	Agenet,BAH
TRINITY_Unigene4818_c0_g1_i35.p1	3694.POPTR_0007s01600.1	3.52e-61	211.0	28PAN@1|root,2QVXZ@2759|Eukaryota,37MA6@33090|Viridiplantae,3GAWM@35493|Streptophyta,4JNJR@91835|fabids	35493|Streptophyta	-	-	-	-	-	-	-	-	-	-	-	-	-	-	-
TRINITY_Unigene4023_c0_g1_i7.p1	13333.ERN03464	0.0	1402.0	COG5022@1|root,KOG0160@2759|Eukaryota,37I09@33090|Viridiplantae,3G847@35493|Streptophyta	35493|Streptophyta	Z	Belongs to the TRAFAC class myosin-kinesin ATPase superfamily. Myosin family	-	-	-	ko:K10357	-	-	-	-	ko00000,ko03019,ko03029,ko04131,ko04812	-	-	-	IQ,Myosin_head
TRINITY_Unigene62172_c1_g1_i1.p1	4432.XP_010276861.1	1.27e-207	596.0	COG0021@1|root,KOG0523@2759|Eukaryota,37Q0E@33090|Viridiplantae,3G9CH@35493|Streptophyta	35493|Streptophyta	G	Transketolase	-	-	2.2.1.1	ko:K00615	ko00030,ko00710,ko01051,ko01100,ko01110,ko01120,ko01130,ko01200,ko01230,map00030,map00710,map01051,map01100,map01110,map01120,map01130,map01200,map01230	M00004,M00007,M00165,M00167	R01067,R01641,R01830,R06590	RC00032,RC00226,RC00571,RC01560	ko00000,ko00001,ko00002,ko01000	-	-	-	Transket_pyr,Transketolase_C,Transketolase_N
TRINITY_Unigene62172_c1_g1_i1.p2	4432.XP_010264166.1	2.44e-191	552.0	COG0021@1|root,KOG0523@2759|Eukaryota,37Q0E@33090|Viridiplantae,3G9CH@35493|Streptophyta	35493|Streptophyta	G	Transketolase	-	-	2.2.1.1	ko:K00615	ko00030,ko00710,ko01051,ko01100,ko01110,ko01120,ko01130,ko01200,ko01230,map00030,map00710,map01051,map01100,map01110,map01120,map01130,map01200,map01230	M00004,M00007,M00165,M00167	R01067,R01641,R01830,R06590	RC00032,RC00226,RC00571,RC01560	ko00000,ko00001,ko00002,ko01000	-	-	-	Transket_pyr,Transketolase_C,Transketolase_N
TRINITY_Unigene10395_c0_g1_i3.p1	29760.VIT_18s0001g11220.t01	1.04e-219	655.0	KOG4344@1|root,KOG4344@2759|Eukaryota,37SID@33090|Viridiplantae,3GF9S@35493|Streptophyta	35493|Streptophyta	Z	Gamma-tubulin complex is necessary for microtubule nucleation at the centrosome	-	GO:0001932,GO:0001934,GO:0003674,GO:0003824,GO:0004672,GO:0004674,GO:0005575,GO:0005622,GO:0005623,GO:0005737,GO:0005938,GO:0006464,GO:0006468,GO:0006793,GO:0006796,GO:0006807,GO:0006950,GO:0007154,GO:0007165,GO:0007346,GO:0008150,GO:0008152,GO:0009653,GO:0009893,GO:0009987,GO:0010562,GO:0010604,GO:0016301,GO:0016310,GO:0016740,GO:0016772,GO:0016773,GO:0019220,GO:0019222,GO:0019538,GO:0023014,GO:…	-	ko:K16572	-	-	-	-	ko00000,ko03036,ko04812	-	-	-	Spc97_Spc98
TRINITY_Unigene10395_c0_g1_i3.p2	13333.ERN16739	4.58e-82	272.0	KOG4344@1|root,KOG4344@2759|Eukaryota,37SID@33090|Viridiplantae,3GF9S@35493|Streptophyta	35493|Streptophyta	Z	Gamma-tubulin complex is necessary for microtubule nucleation at the centrosome	-	GO:0001932,GO:0001934,GO:0003674,GO:0003824,GO:0004672,GO:0004674,GO:0005575,GO:0005622,GO:0005623,GO:0005737,GO:0005938,GO:0006464,GO:0006468,GO:0006793,GO:0006796,GO:0006807,GO:0006950,GO:0007154,GO:0007165,GO:0007346,GO:0008150,GO:0008152,GO:0009653,GO:0009893,GO:0009987,GO:0010562,GO:0010604,GO:0016301,GO:0016310,GO:0016740,GO:0016772,GO:0016773,GO:0019220,GO:0019222,GO:0019538,GO:0023014,GO:…	-	ko:K16572	-	-	-	-	ko00000,ko03036,ko04812	-	-	-	Spc97_Spc98
TRINITY_Unigene2069_c0_g1_i8.p1	4432.XP_010277484.1	7.6e-281	815.0	COG5059@1|root,KOG0239@2759|Eukaryota,37Q36@33090|Viridiplantae,3GCW4@35493|Streptophyta	35493|Streptophyta	Z	Belongs to the TRAFAC class myosin-kinesin ATPase superfamily. Kinesin family	-	GO:0000278,GO:0000281,GO:0000910,GO:0000911,GO:0000913,GO:0003674,GO:0003774,GO:0003777,GO:0003824,GO:0005488,GO:0005515,GO:0005575,GO:0005622,GO:0005623,GO:0005634,GO:0005694,GO:0005737,GO:0005819,GO:0005829,GO:0005856,GO:0005871,GO:0005875,GO:0005886,GO:0006810,GO:0006928,GO:0006996,GO:0007017,GO:0007018,GO:0007049,GO:0007097,GO:0008017,GO:0008092,GO:0008150,GO:0009504,GO:0009507,GO:0009524,GO:…	-	-	-	-	-	-	-	-	-	-	Kinesin
TRINITY_Unigene2069_c0_g1_i8.p2	29760.VIT_00s0313g00080.t01	2.15e-75	254.0	COG5059@1|root,KOG0239@2759|Eukaryota,37Q36@33090|Viridiplantae,3GCW4@35493|Streptophyta	35493|Streptophyta	Z	Belongs to the TRAFAC class myosin-kinesin ATPase superfamily. Kinesin family	-	-	-	-	-	-	-	-	-	-	-	-	Kinesin
TRINITY_Unigene2069_c0_g1_i8.p3	4006.Lus10035941	5.54e-68	216.0	COG5059@1|root,KOG0239@2759|Eukaryota,37Q36@33090|Viridiplantae,3GCW4@35493|Streptophyta,4JG8B@91835|fabids	35493|Streptophyta	Z	Belongs to the TRAFAC class myosin-kinesin ATPase superfamily. Kinesin family	-	GO:0000278,GO:0000281,GO:0000910,GO:0000911,GO:0000913,GO:0003674,GO:0003774,GO:0003777,GO:0003824,GO:0005488,GO:0005515,GO:0005575,GO:0005622,GO:0005623,GO:0005634,GO:0005694,GO:0005737,GO:0005819,GO:0005829,GO:0005856,GO:0005871,GO:0005875,GO:0005886,GO:0006810,GO:0006928,GO:0006996,GO:0007017,GO:0007018,GO:0007049,GO:0007097,GO:0008017,GO:0008092,GO:0008150,GO:0009504,GO:0009507,GO:0009524,GO:…	-	-	-	-	-	-	-	-	-	-	Kinesin
TRINITY_Unigene31690_c0_g1_i6.p1	42345.XP_008787883.1	6.32e-275	817.0	KOG0667@1|root,KOG0667@2759|Eukaryota,37HW0@33090|Viridiplantae,3GDEN@35493|Streptophyta,3KRQA@4447|Liliopsida	35493|Streptophyta	T	Protein kinase domain	-	GO:0005575,GO:0005622,GO:0005623,GO:0005737,GO:0044424,GO:0044464	-	-	-	-	-	-	-	-	-	-	Pkinase
TRINITY_Unigene4449_c0_g1_i14.p1	3847.GLYMA10G20570.1	0.0	1818.0	COG1429@1|root,2QT3B@2759|Eukaryota,37NX4@33090|Viridiplantae,3GBPN@35493|Streptophyta,4JCZ7@91835|fabids	35493|Streptophyta	H	Magnesium-chelatase subunit ChlH	CHLH	GO:0003674,GO:0003824,GO:0005575,GO:0005622,GO:0005623,GO:0005737,GO:0005739,GO:0009507,GO:0009526,GO:0009528,GO:0009532,GO:0009536,GO:0009570,GO:0009706,GO:0009941,GO:0010007,GO:0016020,GO:0016851,GO:0016874,GO:0019866,GO:0031090,GO:0031967,GO:0031969,GO:0031975,GO:0032991,GO:0042170,GO:0043226,GO:0043227,GO:0043229,GO:0043231,GO:0044422,GO:0044424,GO:0044434,GO:0044435,GO:0044444,GO:0044446,GO:…	6.6.1.1	ko:K03403	ko00860,ko01100,ko01110,map00860,map01100,map01110	-	R03877	RC01012	ko00000,ko00001,ko01000	-	-	-	CobN-Mg_chel,DUF3479
TRINITY_Unigene4449_c0_g1_i14.p2	3760.EMJ05879	2.64e-172	518.0	COG1429@1|root,2QT3B@2759|Eukaryota,37NX4@33090|Viridiplantae,3GBPN@35493|Streptophyta,4JCZ7@91835|fabids	35493|Streptophyta	H	Magnesium-chelatase subunit ChlH	CHLH	GO:0003674,GO:0003824,GO:0005575,GO:0005622,GO:0005623,GO:0005737,GO:0005739,GO:0009507,GO:0009526,GO:0009528,GO:0009532,GO:0009536,GO:0009570,GO:0009706,GO:0009941,GO:0010007,GO:0016020,GO:0016851,GO:0016874,GO:0019866,GO:0031090,GO:0031967,GO:0031969,GO:0031975,GO:0032991,GO:0042170,GO:0043226,GO:0043227,GO:0043229,GO:0043231,GO:0044422,GO:0044424,GO:0044434,GO:0044435,GO:0044444,GO:0044446,GO:…	6.6.1.1	ko:K03403	ko00860,ko01100,ko01110,map00860,map01100,map01110	-	R03877	RC01012	ko00000,ko00001,ko01000	-	-	-	CobN-Mg_chel,DUF3479
TRINITY_Unigene7739_c0_g1_i2.p1	57918.XP_004303231.1	1.08e-169	484.0	28M37@1|root,2QTJX@2759|Eukaryota,37PEB@33090|Viridiplantae,3GDPH@35493|Streptophyta,4JE69@91835|fabids	35493|Streptophyta	S	Shikimate O-hydroxycinnamoyltransferase-like	-	GO:0003674,GO:0003824,GO:0005575,GO:0005622,GO:0005623,GO:0005737,GO:0005829,GO:0006725,GO:0008150,GO:0008152,GO:0008374,GO:0009058,GO:0009698,GO:0009699,GO:0009808,GO:0009809,GO:0009889,GO:0009891,GO:0009893,GO:0009962,GO:0009963,GO:0009987,GO:0010252,GO:0016020,GO:0016740,GO:0016746,GO:0016747,GO:0019222,GO:0019438,GO:0019748,GO:0042592,GO:0044237,GO:0044249,GO:0044424,GO:0044444,GO:0044464,GO:…	2.3.1.133	ko:K13065	ko00940,ko00941,ko00945,ko01100,ko01110,map00940,map00941,map00945,map01100,map01110	M00039	R01945,R02416,R07432,R07433	RC00004,RC00055,RC02864	ko00000,ko00001,ko00002,ko01000	-	-	-	Transferase
TRINITY_Unigene7739_c0_g1_i2.p2	4432.XP_010265527.1	1.31e-71	228.0	28M37@1|root,2QTJX@2759|Eukaryota,37PEB@33090|Viridiplantae,3GDPH@35493|Streptophyta	35493|Streptophyta	S	shikimate	-	GO:0003674,GO:0003824,GO:0005575,GO:0005622,GO:0005623,GO:0005737,GO:0005829,GO:0006725,GO:0008150,GO:0008152,GO:0008374,GO:0009058,GO:0009698,GO:0009699,GO:0009808,GO:0009809,GO:0009889,GO:0009891,GO:0009893,GO:0009962,GO:0009963,GO:0009987,GO:0010252,GO:0016020,GO:0016740,GO:0016746,GO:0016747,GO:0019222,GO:0019438,GO:0019748,GO:0042592,GO:0044237,GO:0044249,GO:0044424,GO:0044444,GO:0044464,GO:…	2.3.1.133	ko:K13065	ko00940,ko00941,ko00945,ko01100,ko01110,map00940,map00941,map00945,map01100,map01110	M00039	R01945,R02416,R07432,R07433	RC00004,RC00055,RC02864	ko00000,ko00001,ko00002,ko01000	-	-	-	Transferase
TRINITY_Unigene18747_c0_g1_i1.p1	13333.ERN04831	8.1e-120	412.0	28JVX@1|root,2QW28@2759|Eukaryota,37NIW@33090|Viridiplantae,3GAH0@35493|Streptophyta	35493|Streptophyta	S	Protein PLASTID MOVEMENT IMPAIRED 1-RELATED	-	GO:0006810,GO:0006928,GO:0006996,GO:0007097,GO:0008150,GO:0009314,GO:0009416,GO:0009628,GO:0009637,GO:0009657,GO:0009658,GO:0009902,GO:0009903,GO:0009987,GO:0016043,GO:0019750,GO:0030029,GO:0030048,GO:0030705,GO:0031022,GO:0046907,GO:0050896,GO:0051179,GO:0051234,GO:0051640,GO:0051641,GO:0051644,GO:0051647,GO:0051649,GO:0051656,GO:0051667,GO:0071840,GO:0099515	-	-	-	-	-	-	-	-	-	-	LysM,NT-C2
TRINITY_Unigene18747_c0_g1_i1.p2	29730.Gorai.001G021600.1	2.1e-32	134.0	28JVX@1|root,2RCB9@2759|Eukaryota,37MRE@33090|Viridiplantae,3G9GG@35493|Streptophyta	35493|Streptophyta	S	N-terminal C2 in EEIG1 and EHBP1 proteins	-	-	-	-	-	-	-	-	-	-	-	-	NT-C2
TRINITY_Unigene537_c2_g1_i1.p1	3827.XP_004502423.1	2.38e-20	88.2	KOG4089@1|root,KOG4089@2759|Eukaryota,37TW2@33090|Viridiplantae,3GJ6H@35493|Streptophyta,4JPUV@91835|fabids	35493|Streptophyta	J	RIBOSOMAL protein	-	-	-	ko:K02892	ko03010,map03010	M00178,M00179	-	-	br01610,ko00000,ko00001,ko00002,ko03011	-	-	-	Ribosomal_L23
TRINITY_Unigene537_c2_g1_i1.p2	3827.XP_004502423.1	2.38e-20	88.2	KOG4089@1|root,KOG4089@2759|Eukaryota,37TW2@33090|Viridiplantae,3GJ6H@35493|Streptophyta,4JPUV@91835|fabids	35493|Streptophyta	J	RIBOSOMAL protein	-	-	-	ko:K02892	ko03010,map03010	M00178,M00179	-	-	br01610,ko00000,ko00001,ko00002,ko03011	-	-	-	Ribosomal_L23
TRINITY_Unigene537_c2_g1_i1.p3	3827.XP_004502423.1	2.38e-20	88.2	KOG4089@1|root,KOG4089@2759|Eukaryota,37TW2@33090|Viridiplantae,3GJ6H@35493|Streptophyta,4JPUV@91835|fabids	35493|Streptophyta	J	RIBOSOMAL protein	-	-	-	ko:K02892	ko03010,map03010	M00178,M00179	-	-	br01610,ko00000,ko00001,ko00002,ko03011	-	-	-	Ribosomal_L23
TRINITY_Unigene537_c2_g1_i1.p4	3827.XP_004502423.1	2.38e-20	88.2	KOG4089@1|root,KOG4089@2759|Eukaryota,37TW2@33090|Viridiplantae,3GJ6H@35493|Streptophyta,4JPUV@91835|fabids	35493|Streptophyta	J	RIBOSOMAL protein	-	-	-	ko:K02892	ko03010,map03010	M00178,M00179	-	-	br01610,ko00000,ko00001,ko00002,ko03011	-	-	-	Ribosomal_L23
TRINITY_Unigene4410_c0_g1_i1.p1	4432.XP_010266256.1	0.0	1435.0	28KXJ@1|root,2QTE9@2759|Eukaryota,37I3Y@33090|Viridiplantae,3GEUY@35493|Streptophyta	35493|Streptophyta	-	-	-	-	-	-	-	-	-	-	-	-	-	-	-
TRINITY_Unigene2449_c0_g1_i3.p1	218851.Aquca_003_00823.1	0.0	1000.0	KOG1019@1|root,KOG1019@2759|Eukaryota,37KSW@33090|Viridiplantae,3G9MC@35493|Streptophyta	35493|Streptophyta	K	Protein ALWAYS EARLY	-	-	-	ko:K21773	ko04218,map04218	-	-	-	ko00000,ko00001	-	-	-	DIRP,Myb_UnigeneA-binding
TRINITY_Unigene10325_c1_g1_i2.p1	3218.PP1S30_104V6.3	4.41e-63	224.0	28K09@1|root,2QSEQ@2759|Eukaryota,37JHA@33090|Viridiplantae,3GD53@35493|Streptophyta	35493|Streptophyta	S	Poly (ADP-ribose) polymerase	-	GO:0000003,GO:0003006,GO:0006950,GO:0006970,GO:0006979,GO:0007275,GO:0008150,GO:0009314,GO:0009416,GO:0009628,GO:0009648,GO:0009651,GO:0009653,GO:0009790,GO:0009791,GO:0009793,GO:0010015,GO:0010101,GO:0010102,GO:0010154,GO:0010228,GO:0022414,GO:0022622,GO:0032501,GO:0032502,GO:0048316,GO:0048364,GO:0048527,GO:0048528,GO:0048573,GO:0048608,GO:0048731,GO:0048856,GO:0050896,GO:0061458,GO:0090696,GO:…	-	-	-	-	-	-	-	-	-	-	PARP,RST,WWE
TRINITY_Unigene12503_c0_g2_i1.p1	4432.XP_010270691.1	0.0	978.0	COG5059@1|root,KOG0244@2759|Eukaryota,37KZU@33090|Viridiplantae,3GBEW@35493|Streptophyta	35493|Streptophyta	Z	Belongs to the TRAFAC class myosin-kinesin ATPase superfamily. Kinesin family	-	GO:0000022,GO:0000070,GO:0000226,GO:0000278,GO:0000280,GO:0000281,GO:0000819,GO:0000910,GO:0002376,GO:0002478,GO:0002495,GO:0002504,GO:0003674,GO:0003676,GO:0003677,GO:0003774,GO:0003777,GO:0003824,GO:0005488,GO:0005575,GO:0005576,GO:0005622,GO:0005623,GO:0005634,GO:0005654,GO:0005694,GO:0005737,GO:0005819,GO:0005829,GO:0005856,GO:0005871,GO:0005874,GO:0005875,GO:0005876,GO:0005881,GO:0005938,GO:…	-	ko:K10395	-	-	-	-	ko00000,ko04812	-	-	-	Kinesin
TRINITY_Unigene20860_c0_g2_i1.p1	88036.EFJ17269	2.96e-286	855.0	COG1112@1|root,KOG1807@2759|Eukaryota,389T7@33090|Viridiplantae,3GYWR@35493|Streptophyta	2759|Eukaryota	L	AAA domain	ZNFX1	GO:0000981,GO:0003674,GO:0003700,GO:0003824,GO:0004386,GO:0005575,GO:0005622,GO:0005623,GO:0005634,GO:0005737,GO:0006325,GO:0006342,GO:0006355,GO:0006357,GO:0006996,GO:0008150,GO:0009889,GO:0009890,GO:0009892,GO:0009987,GO:0010468,GO:0010556,GO:0010558,GO:0010605,GO:0010629,GO:0016043,GO:0016458,GO:0016462,GO:0016787,GO:0016817,GO:0016818,GO:0017111,GO:0019219,GO:0019222,GO:0030702,GO:0030880,GO:…	3.6.4.13	ko:K11701,ko:K12862,ko:K21626	ko03040,map03040	M00353,M00355	-	-	ko00000,ko00001,ko00002,ko01000,ko03000,ko03036,ko03041,ko03400	-	-	-	AAA_11,AAA_12
[truncated: 30,940 more rows]
